# Supplementary material for: Rapid mitochondrial repolarization upon reperfusion after cardiac ischemia
Source: Nat Cardiovasc Res. 2025 Dec 11;4(12):1627–41. doi: 10.1038/s44161-025-00752-9 (PMC12708349; doi:10.1038/s44161-025-00752-9)
Supplement: Supplementary file 2 — Statistical source data. [file 44161_2025_752_MOESM2_ESM.xlsx]

## Sheet: 1
	Absorbance
Wavelength (nm)	MbD	MbO	Cyt bH	Cyt bL	Cyt c1	Cyt c	Complex IIIox
400.483	0.281	0.394	0.0152	0.039984	0.163	0.0978	0.044896
400.924	0.283	0.403	0.0189	0.002895	0.17	0.115	0.045068
401.365	0.286	0.413	0.0199	-0.00137	0.174	0.113	0.044964
401.806	0.288	0.422	0.0202	0.043602	0.177	0.111	0.045564
402.246	0.291	0.433	0.0198	-0.01341	0.178	0.121	0.045696
402.687	0.294	0.443	0.0212	-0.08051	0.184	0.124	0.04596
403.127	0.297	0.453	0.0201	-0.00874	0.184	0.125	0.046472
403.567	0.301	0.464	0.0225	0.035822	0.19	0.14	0.04694
404.007	0.304	0.475	0.0222	-0.00253	0.193	0.133	0.046708
404.446	0.308	0.486	0.0219	0.054457	0.197	0.135	0.047144
404.886	0.312	0.498	0.0234	-0.00597	0.202	0.141	0.046736
405.325	0.316	0.511	0.0237	0.006839	0.205	0.153	0.047376
405.764	0.32	0.523	0.0237	0.032566	0.21	0.155	0.047964
406.203	0.324	0.536	0.0221	0.055543	0.214	0.161	0.04824
406.642	0.329	0.549	0.0216	0.033289	0.216	0.173	0.048084
407.08	0.333	0.562	0.0228	0.008178	0.224	0.174	0.048976
407.518	0.337	0.575	0.0218	-0.02243	0.228	0.176	0.048552
407.956	0.342	0.588	0.021	0.000928	0.231	0.183	0.049012
408.394	0.347	0.601	0.0203	0.029309	0.236	0.195	0.04898
408.832	0.353	0.614	0.0198	0.03528	0.242	0.2	0.04972
409.27	0.358	0.627	0.0194	0.000396	0.247	0.202	0.049308
409.707	0.363	0.64	0.0203	-0.03275	0.256	0.206	0.049276
410.144	0.368	0.652	0.0207	-0.01446	0.261	0.214	0.049124
410.581	0.373	0.664	0.0199	-0.02732	0.266	0.224	0.0493
411.018	0.379	0.676	0.0189	-0.0284	0.272	0.223	0.05014
411.454	0.384	0.688	0.0213	-0.019	0.282	0.231	0.05034
411.891	0.39	0.699	0.0221	-0.00313	0.288	0.234	0.050356
412.327	0.396	0.709	0.0223	0.003456	0.294	0.24	0.050164
412.763	0.401	0.719	0.0234	-0.00563	0.3	0.246	0.050644
413.199	0.407	0.728	0.025	0.024424	0.309	0.239	0.0506
413.635	0.413	0.737	0.0279	2.39e-05	0.316	0.25	0.050908
414.07	0.419	0.745	0.0301	0.008521	0.322	0.265	0.051008
414.506	0.425	0.753	0.0307	-0.02262	0.325	0.264	0.051264
414.941	0.432	0.759	0.034	-0.01241	0.333	0.26	0.051156
415.376	0.438	0.764	0.035	0.027319	0.336	0.27	0.051664
415.81	0.444	0.768	0.0378	-0.01652	0.34	0.268	0.051536
416.245	0.451	0.771	0.0394	-0.01954	0.34	0.271	0.051708
416.68	0.457	0.773	0.0405	0.008467	0.339	0.281	0.052196
417.114	0.464	0.773	0.044	-0.02316	0.343	0.277	0.052736
417.548	0.471	0.773	0.0481	-0.02732	0.344	0.272	0.051916
417.982	0.478	0.772	0.0503	-0.00928	0.341	0.27	0.052824
418.415	0.485	0.769	0.0531	-0.01612	0.34	0.266	0.052816
418.849	0.492	0.764	0.0569	0.013225	0.336	0.264	0.053052
419.282	0.5	0.759	0.0607	0.001427	0.332	0.265	0.053672
419.715	0.507	0.752	0.0655	0.018273	0.329	0.256	0.053456
420.148	0.515	0.744	0.0696	0.006061	0.323	0.25	0.053748
420.581	0.524	0.735	0.0754	0.007237	0.319	0.253	0.05366
421.014	0.532	0.725	0.0802	0.015595	0.312	0.243	0.054136
421.446	0.541	0.714	0.087	0.013497	0.309	0.239	0.054572
421.878	0.549	0.701	0.0949	0.021349	0.301	0.236	0.054608
422.311	0.557	0.688	0.102	0.032385	0.295	0.228	0.055176
422.743	0.565	0.675	0.108	0.040164	0.287	0.221	0.055192
423.174	0.574	0.66	0.116	0.047944	0.28	0.215	0.05546
423.606	0.582	0.645	0.125	0.051382	0.274	0.207	0.05588
424.037	0.591	0.629	0.135	0.05699	0.268	0.201	0.05604
424.468	0.599	0.613	0.142	0.058438	0.258	0.195	0.056472
424.899	0.607	0.596	0.152	0.064046	0.251	0.189	0.057028
425.33	0.615	0.58	0.161	0.081957	0.244	0.183	0.057564
425.761	0.622	0.563	0.171	0.101497	0.239	0.176	0.057744
426.192	0.63	0.546	0.18	0.102763	0.232	0.168	0.05826
426.622	0.637	0.529	0.188	0.104934	0.223	0.16	0.058596
427.052	0.644	0.513	0.195	0.124655	0.214	0.154	0.059208
427.482	0.651	0.496	0.203	0.136414	0.208	0.147	0.059608
427.912	0.657	0.48	0.211	0.141118	0.203	0.142	0.060328
428.341	0.663	0.465	0.216	0.13949	0.193	0.138	0.060684
428.771	0.669	0.45	0.221	0.151431	0.188	0.133	0.0613
429.2	0.675	0.435	0.225	0.161382	0.182	0.128	0.061516
429.629	0.68	0.42	0.227	0.170428	0.176	0.123	0.062024
430.058	0.685	0.405	0.228	0.18273	0.169	0.116	0.063028
430.487	0.69	0.391	0.228	0.189967	0.164	0.114	0.063804
430.916	0.694	0.378	0.225	0.188158	0.158	0.107	0.06444
431.344	0.698	0.365	0.222	0.193586	0.15	0.105	0.064948
431.772	0.701	0.353	0.218	0.195395	0.147	0.099	0.06546
432.2	0.704	0.34	0.211	0.197204	0.141	0.0972	0.066524
432.628	0.706	0.329	0.205	0.199013	0.137	0.0919	0.06688
433.056	0.708	0.318	0.198	0.195395	0.131	0.0889	0.067692
433.484	0.709	0.308	0.19	0.189967	0.13	0.085	0.068492
433.911	0.71	0.297	0.181	0.195395	0.125	0.0837	0.069428
434.339	0.71	0.288	0.172	0.193586	0.122	0.0789	0.070064
434.766	0.708	0.278	0.161	0.186349	0.115	0.0768	0.070968
435.192	0.706	0.269	0.151	0.173684	0.112	0.0737	0.071688
435.619	0.703	0.261	0.141	0.159934	0.109	0.0702	0.072708
436.046	0.698	0.253	0.132	0.160658	0.106	0.0676	0.073508
436.472	0.693	0.245	0.122	0.152336	0.103	0.0651	0.07458
436.899	0.686	0.238	0.114	0.14347	0.1	0.0624	0.075724
437.325	0.677	0.23	0.105	0.135329	0.0965	0.0589	0.07686
437.75	0.667	0.223	0.0973	0.127188	0.0944	0.0566	0.077792
438.176	0.655	0.217	0.0887	0.121398	0.0901	0.0542	0.07918
438.602	0.642	0.21	0.0826	0.113438	0.089	0.0523	0.080096
439.027	0.627	0.204	0.0758	0.106382	0.0863	0.0504	0.08108
439.453	0.612	0.198	0.069	0.100411	0.0824	0.0481	0.082072
439.878	0.594	0.193	0.0639	0.093898	0.0808	0.0451	0.083272
440.303	0.576	0.188	0.059	0.088109	0.0793	0.043	0.084236
440.727	0.556	0.183	0.0542	0.081053	0.0773	0.0419	0.085396
441.152	0.535	0.178	0.0509	0.072188	0.0765	0.0396	0.086644
441.577	0.514	0.173	0.0463	0.066941	0.0732	0.0375	0.087932
442.001	0.493	0.169	0.0436	0.062961	0.0733	0.0359	0.089168
442.425	0.471	0.165	0.041	0.057895	0.072	0.034	0.09008
442.849	0.449	0.16	0.0377	0.054457	0.07	0.0319	0.091344
443.273	0.427	0.156	0.0346	0.050296	0.0678	0.0307	0.092724
443.696	0.405	0.152	0.0325	0.044868	0.067	0.0302	0.094308
444.12	0.383	0.149	0.0311	0.041069	0.0669	0.0282	0.095452
444.543	0.362	0.145	0.028	0.039803	0.0634	0.0281	0.096972
444.966	0.342	0.142	0.0267	0.03727	0.0629	0.0274	0.098284
445.389	0.322	0.139	0.0258	0.03347	0.0626	0.0256	0.09966
445.812	0.303	0.136	0.0243	0.031661	0.0615	0.0238	0.10116
446.235	0.285	0.133	0.0226	0.030576	0.0604	0.024	0.102328
446.657	0.268	0.13	0.0216	0.026595	0.0595	0.0236	0.103956
447.08	0.251	0.127	0.0206	0.024424	0.0587	0.0209	0.105392
447.502	0.235	0.124	0.0201	0.022253	0.0589	0.0205	0.106836
447.924	0.221	0.122	0.0188	0.021168	0.0568	0.0204	0.108436
448.346	0.207	0.119	0.0181	0.019539	0.0567	0.0195	0.109948
448.768	0.195	0.117	0.0168	0.017133	0.0551	0.0182	0.111656
449.189	0.183	0.115	0.0163	0.013786	0.0539	0.0191	0.113032
449.611	0.172	0.112	0.0151	0.012339	0.0519	0.0178	0.114768
450.032	0.162	0.11	0.0154	0.010729	0.053	0.0173	0.116664
450.453	0.152	0.108	0.0145	0.010982	0.052	0.0169	0.118308
450.874	0.143	0.106	0.0137	0.009643	0.0506	0.0164	0.120132
451.295	0.135	0.104	0.013	0.00702	0.0496	0.0158	0.121784
451.715	0.127	0.102	0.0121	0.00541	0.0477	0.0162	0.123512
452.136	0.121	0.1	0.0128	0.004595	0.049	0.0158	0.125312
452.556	0.114	0.0985	0.0117	0.006387	0.0469	0.0151	0.127104
452.976	0.109	0.0968	0.012	0.004758	0.047	0.0155	0.129276
453.397	0.103	0.0951	0.0116	0.003799	0.046	0.0148	0.13086
453.816	0.0981	0.0933	0.0109	0.00322	0.0448	0.0143	0.132772
454.236	0.0934	0.0918	0.0111	0.002533	0.0451	0.0145	0.134928
454.656	0.0891	0.0903	0.0112	0.001778	0.0454	0.0146	0.136888
455.075	0.0851	0.0888	0.0109	0.001149	0.0441	0.0142	0.138516
455.494	0.0815	0.0875	0.00949	0.001556	0.0415	0.0139	0.140708
455.913	0.0781	0.0862	0.00975	0.001145	0.0408	0.0142	0.142728
456.332	0.0749	0.0849	0.00952	0.000149	0.0407	0.014	0.14464
456.751	0.0719	0.0836	0.00959	-0.00058	0.0405	0.0139	0.146752
457.17	0.0693	0.0823	0.0091	-0.00049	0.0393	0.014	0.14866
457.588	0.0668	0.081	0.00951	-0.00087	0.0404	0.0133	0.150644
458.007	0.0644	0.0799	0.00935	-0.00201	0.0395	0.0131	0.15254
458.425	0.0622	0.0789	0.00905	-0.00228	0.0384	0.0134	0.154568
458.843	0.0602	0.078	0.00901	-0.00233	0.0379	0.0129	0.156448
459.261	0.0583	0.0769	0.00927	-0.00224	0.0382	0.0129	0.158316
459.679	0.0564	0.0757	0.00896	-0.0025	0.0378	0.0135	0.160104
460.096	0.0548	0.0746	0.00836	-0.00299	0.0367	0.0134	0.16212
460.514	0.0534	0.0737	0.00853	-0.00327	0.0361	0.0129	0.163696
460.931	0.0518	0.0726	0.00892	-0.00364	0.0362	0.0128	0.16556
461.348	0.0501	0.0716	0.00924	-0.0034	0.0362	0.013	0.167196
461.765	0.0487	0.0708	0.00955	-0.00398	0.0369	0.0128	0.168652
462.182	0.0476	0.07	0.00872	-0.00248	0.0349	0.0126	0.170236
462.599	0.0463	0.0691	0.00822	-0.00454	0.0337	0.0129	0.1715
463.015	0.0452	0.0683	0.00816	-0.00416	0.0336	0.0132	0.172776
463.432	0.0442	0.0675	0.00894	-0.00362	0.0349	0.013	0.173956
463.848	0.0432	0.0668	0.00857	-0.00255	0.0341	0.0129	0.175124
464.264	0.0423	0.0659	0.0085	-0.00322	0.0337	0.0124	0.17612
464.68	0.0414	0.065	0.00848	-0.00369	0.0331	0.0128	0.176936
465.096	0.0408	0.0642	0.00862	-0.00275	0.0333	0.0129	0.177656
465.512	0.04	0.0635	0.00836	-0.00266	0.0328	0.0132	0.17822
465.927	0.0393	0.0628	0.00854	-0.00179	0.0328	0.0129	0.17858
466.343	0.0386	0.062	0.00878	-0.00279	0.0331	0.013	0.178916
466.758	0.0381	0.0614	0.00812	-0.00304	0.0317	0.013	0.17894
467.173	0.0375	0.0607	0.00878	-0.00427	0.0322	0.0129	0.17878
467.588	0.0368	0.0601	0.00846	-0.00367	0.0316	0.0134	0.178544
468.003	0.0363	0.0594	0.00872	-0.00223	0.0319	0.013	0.178172
468.418	0.0359	0.0588	0.00849	-0.00201	0.0318	0.0131	0.177612
468.832	0.0353	0.0582	0.0081	-0.00195	0.0311	0.0134	0.176672
469.247	0.0348	0.0577	0.00848	-0.00048	0.0315	0.0132	0.175628
469.661	0.0345	0.0571	0.00842	-0.00077	0.0311	0.0135	0.174376
470.075	0.0342	0.0565	0.0085	-0.00308	0.0313	0.0139	0.173248
470.489	0.0339	0.056	0.00846	-0.00324	0.031	0.0138	0.171864
470.903	0.0335	0.0553	0.00839	-0.00324	0.0308	0.0137	0.170196
471.317	0.0332	0.0547	0.00845	-0.00201	0.0308	0.0139	0.168428
471.73	0.0328	0.0542	0.00835	-0.00064	0.0307	0.0139	0.166584
472.144	0.0326	0.0537	0.00787	-0.0003	0.0298	0.0139	0.164512
472.557	0.0324	0.0532	0.00834	-0.0006	0.0301	0.0136	0.162576
472.97	0.0323	0.0527	0.00814	-0.00028	0.03	0.0131	0.160284
473.383	0.0321	0.0523	0.00811	0.00068	0.0302	0.0134	0.157936
473.796	0.0319	0.0519	0.00848	0.000648	0.0307	0.0138	0.155752
474.209	0.0317	0.0514	0.00886	0.000449	0.0314	0.0132	0.153256
474.621	0.0314	0.0509	0.00852	-0.00051	0.0309	0.0129	0.150772
475.034	0.0312	0.0504	0.00857	-0.00047	0.0302	0.0134	0.14816
475.446	0.0311	0.05	0.00856	0.00135	0.0303	0.0138	0.1456
475.858	0.0309	0.0497	0.00837	0.001936	0.0299	0.0133	0.1428
476.27	0.0308	0.0494	0.00838	0.00118	0.03	0.0131	0.140136
476.682	0.0307	0.0491	0.00838	0.001507	0.0298	0.0129	0.137432
477.094	0.0307	0.0487	0.00815	-0.00109	0.0295	0.0135	0.13456
477.505	0.0305	0.0481	0.00783	-0.0008	0.029	0.013	0.131832
477.917	0.0303	0.0477	0.00851	0.000782	0.03	0.0129	0.12906
478.328	0.0302	0.0474	0.00791	-1.15e-05	0.0289	0.0127	0.126124
478.74	0.0302	0.0471	0.00819	0.001918	0.029	0.013	0.123444
479.151	0.0301	0.0467	0.00869	0.002949	0.0299	0.0128	0.120668
479.562	0.0301	0.0463	0.00812	0.005319	0.029	0.0124	0.117928
479.972	0.0302	0.0458	0.00813	0.003998	0.029	0.0128	0.115092
480.383	0.0305	0.0454	0.008	0.005862	0.0285	0.0124	0.112376
480.794	0.0303	0.0451	0.00767	0.004396	0.028	0.0124	0.109588
481.204	0.0299	0.0449	0.00786	0.004849	0.0284	0.0122	0.107116
481.614	0.0296	0.0446	0.00808	0.001476	0.0286	0.0128	0.104484
482.024	0.0296	0.0444	0.0077	0.004089	0.0279	0.0125	0.101916
482.435	0.0296	0.044	0.00787	0.002913	0.0283	0.0125	0.09946
482.844	0.0296	0.0436	0.00762	0.00137	0.0277	0.0131	0.097188
483.254	0.0296	0.0433	0.00821	0.004939	0.0287	0.0127	0.094748
483.664	0.0295	0.0431	0.00792	0.005337	0.0282	0.0124	0.092468
484.073	0.0295	0.0429	0.00715	0.002587	0.0271	0.0123	0.090296
484.483	0.0295	0.0425	0.00722	0.003275	0.0271	0.0123	0.088092
484.892	0.0294	0.0421	0.00803	0.003202	0.0284	0.0122	0.086104
485.301	0.0294	0.0418	0.00796	0.003709	0.0282	0.0122	0.083968
485.71	0.0294	0.0415	0.00725	0.006604	0.0271	0.0124	0.082004
486.119	0.0295	0.0415	0.00742	0.00664	0.0276	0.0124	0.080092
486.527	0.0295	0.0413	0.00786	0.003202	0.0282	0.0123	0.078252
486.936	0.0296	0.0411	0.00749	0.001972	0.0276	0.0126	0.076476
487.344	0.0296	0.041	0.00776	0.002551	0.028	0.0126	0.074752
487.753	0.0296	0.0408	0.00755	0.002967	0.0272	0.0124	0.073168
488.161	0.0296	0.0406	0.00786	0.004215	0.0279	0.0122	0.071576
488.569	0.0297	0.0405	0.00831	0.005211	0.0285	0.0121	0.069988
488.977	0.0297	0.0403	0.00773	0.005012	0.0276	0.0124	0.068492
489.385	0.0296	0.0401	0.00751	0.005554	0.0273	0.0129	0.066992
489.792	0.0297	0.04	0.00742	0.007472	0.0267	0.0129	0.065716
490.2	0.0298	0.0399	0.00726	0.006911	0.0267	0.0128	0.064348
490.607	0.0299	0.0397	0.00742	0.004143	0.0269	0.0133	0.063184
491.015	0.03	0.0395	0.00713	0.000172	0.0261	0.0134	0.061896
491.422	0.0301	0.0395	0.00763	0.000586	0.0272	0.0134	0.0607
491.829	0.0302	0.0393	0.00777	0.002533	0.0273	0.0135	0.05962
492.236	0.0303	0.0391	0.00759	0.004306	0.0262	0.0138	0.058464
492.643	0.0305	0.039	0.00829	0.007942	0.0275	0.014	0.057536
493.049	0.0306	0.0388	0.00757	0.005952	0.0263	0.0142	0.056552
493.456	0.0309	0.0387	0.00762	0.005735	0.0265	0.0145	0.055604
493.862	0.031	0.0386	0.00754	0.007924	0.0259	0.0151	0.054808
494.269	0.0309	0.0384	0.00787	0.004885	0.0267	0.0147	0.053792
494.675	0.0309	0.0382	0.00782	0.00133	0.0269	0.0157	0.053028
495.081	0.0311	0.038	0.00774	0.001726	0.0263	0.0158	0.052272
495.487	0.0313	0.0378	0.00774	0.0019	0.0263	0.0161	0.05162
495.892	0.0315	0.0376	0.00786	0.001918	0.0267	0.0165	0.05086
496.298	0.0318	0.0375	0.00799	0.003836	0.0268	0.017	0.0502
496.704	0.032	0.0374	0.00754	0.004505	0.0256	0.0172	0.049448
497.109	0.0322	0.0372	0.00833	0.005084	0.027	0.0181	0.048916
497.514	0.0323	0.0369	0.00804	0.005536	0.0266	0.018	0.048316
497.92	0.0325	0.0368	0.00809	0.003799	0.0266	0.0188	0.04778
498.325	0.0327	0.0367	0.00793	0.003456	0.0261	0.0192	0.047192
498.729	0.0329	0.0367	0.00789	0.004089	0.0261	0.0203	0.046668
499.134	0.0332	0.0366	0.00811	0.004035	0.0266	0.0209	0.046176
499.539	0.0334	0.0366	0.00774	0.004035	0.0262	0.0216	0.045732
499.944	0.0336	0.0364	0.00816	0.003799	0.0267	0.0225	0.04524
500.348	0.0336	0.0362	0.00845	0.005428	0.0272	0.0232	0.044912
500.752	0.0338	0.0361	0.00814	0.003166	0.0267	0.0242	0.044428
501.157	0.0341	0.0362	0.00843	0.000299	0.0274	0.025	0.043992
501.561	0.0345	0.0363	0.00873	0.001127	0.028	0.0261	0.043548
501.965	0.0348	0.0361	0.0085	0.002949	0.0273	0.0275	0.04318
502.369	0.0352	0.036	0.00883	0.0036	0.0282	0.0283	0.042804
502.772	0.0354	0.036	0.0088	0.004541	0.0283	0.0295	0.042452
503.176	0.0357	0.0359	0.0084	0.004595	0.0276	0.0309	0.042088
503.579	0.0359	0.0359	0.00875	0.002587	0.0283	0.032	0.041756
503.983	0.0361	0.0357	0.00863	0.001706	0.028	0.0331	0.04138
504.386	0.0364	0.0357	0.00899	0.002732	0.0286	0.0341	0.04106
504.789	0.0368	0.0356	0.00916	0.003998	0.0291	0.0357	0.0407
505.192	0.0371	0.0355	0.00959	0.002967	0.0301	0.0372	0.040252
505.595	0.0374	0.0356	0.00905	0.001234	0.0294	0.0384	0.040112
505.998	0.0376	0.0355	0.00956	-0.00064	0.0305	0.0397	0.039797
506.401	0.0379	0.0354	0.00947	-0.00019	0.0305	0.0412	0.039378
506.803	0.0382	0.0353	0.00944	-0.00091	0.0306	0.0427	0.039067
507.206	0.0386	0.0353	0.00961	0.00027	0.0311	0.0437	0.038767
507.608	0.0389	0.0353	0.00981	0.001918	0.0314	0.0453	0.038475
508.01	0.039	0.0352	0.00989	0.000852	0.0317	0.0463	0.038115
508.412	0.0391	0.0351	0.0102	-0.00031	0.0325	0.0476	0.037813
508.814	0.0394	0.0349	0.0106	0.00129	0.0337	0.049	0.037508
509.216	0.0398	0.0348	0.0107	-0.00035	0.0338	0.0499	0.037196
509.618	0.04	0.0347	0.0109	-0.00143	0.034	0.051	0.036884
510.02	0.0405	0.0349	0.011	0.002931	0.0346	0.0522	0.036511
510.421	0.0411	0.035	0.0116	0.00228	0.0359	0.0531	0.03628
510.823	0.0414	0.0349	0.012	0.000821	0.037	0.054	0.03588
511.224	0.0415	0.0349	0.012	0.000546	0.0369	0.0549	0.035645
511.625	0.0416	0.0349	0.0122	0.000997	0.0371	0.0561	0.035256
512.026	0.0418	0.0349	0.0124	0.001071	0.0374	0.057	0.034985
512.427	0.042	0.0349	0.0131	0.001845	0.0384	0.0579	0.034637
512.828	0.0422	0.0349	0.0127	0.001147	0.0377	0.0589	0.034349
513.229	0.0424	0.035	0.0133	0.002623	0.0387	0.0599	0.034092
513.63	0.0427	0.035	0.0139	0.004704	0.0394	0.0607	0.033664
514.03	0.043	0.0351	0.0137	0.006133	0.0388	0.0617	0.033399
514.431	0.0433	0.0352	0.0136	0.005916	0.0385	0.0628	0.033075
514.831	0.0436	0.0353	0.0145	0.004813	0.0399	0.0636	0.032767
515.231	0.0439	0.0355	0.0147	0.004613	0.0403	0.0646	0.032452
515.631	0.0441	0.0357	0.0152	0.006043	0.0412	0.0656	0.032299
516.031	0.0443	0.0358	0.0154	0.006314	0.0413	0.0667	0.031957
516.431	0.0445	0.0359	0.0158	0.006007	0.0417	0.068	0.031685
516.831	0.0448	0.0362	0.0162	0.005717	0.0425	0.0693	0.031376
517.23	0.0449	0.0365	0.0166	0.005283	0.0432	0.0707	0.031064
517.63	0.0451	0.0368	0.0169	0.005663	0.0438	0.0718	0.030842
518.029	0.0453	0.0371	0.017	0.005735	0.0439	0.073	0.030584
518.429	0.0458	0.0375	0.017	0.004903	0.0438	0.0741	0.030349
518.828	0.0461	0.0379	0.0175	0.005156	0.0448	0.075	0.030046
519.227	0.0463	0.0382	0.0178	0.006133	0.0453	0.0758	0.029847
519.626	0.0464	0.0386	0.018	0.006857	0.0459	0.076	0.029594
520.025	0.0466	0.039	0.0183	0.007924	0.0464	0.0758	0.029364
520.424	0.0468	0.0395	0.0181	0.007906	0.046	0.0755	0.029144
520.822	0.047	0.04	0.0191	0.007834	0.0488	0.0749	0.028972
521.221	0.0472	0.0404	0.0192	0.008141	0.0492	0.074	0.028688
521.619	0.0475	0.0409	0.0195	0.007979	0.05	0.0727	0.028507
522.018	0.0477	0.0414	0.0197	0.008956	0.0504	0.0709	0.02829
522.416	0.0479	0.0422	0.0199	0.006984	0.0512	0.0689	0.028133
522.814	0.0482	0.0428	0.0199	0.009933	0.0515	0.0668	0.027931
523.212	0.0487	0.0435	0.0201	0.012122	0.0518	0.0647	0.027737
523.61	0.0489	0.0442	0.0199	0.01053	0.0514	0.063	0.02755
524.008	0.0488	0.0449	0.0203	0.010638	0.0512	0.0606	0.027448
524.406	0.049	0.0456	0.0207	0.011434	0.0517	0.0592	0.02718
524.803	0.0493	0.0464	0.0214	0.010982	0.0526	0.0571	0.027116
525.201	0.0494	0.0471	0.0212	0.010783	0.0508	0.0559	0.026957
525.598	0.0496	0.0479	0.0214	0.013225	0.0505	0.0549	0.026803
525.996	0.0499	0.0489	0.0216	0.012321	0.0496	0.0535	0.026705
526.393	0.0501	0.0497	0.0221	0.012628	0.0492	0.0526	0.026546
526.79	0.0504	0.0507	0.0221	0.012303	0.0478	0.0518	0.026421
527.187	0.0507	0.0517	0.0225	0.012918	0.047	0.0508	0.026309
527.584	0.051	0.0526	0.0227	0.01328	0.046	0.05	0.026188
527.981	0.0513	0.0537	0.0231	0.016482	0.0451	0.0491	0.026021
528.378	0.0516	0.0547	0.0234	0.016156	0.0446	0.0484	0.026064
528.774	0.0521	0.0559	0.0238	0.016102	0.0445	0.0475	0.025829
529.171	0.0522	0.0568	0.0242	0.017513	0.0446	0.0466	0.02569
529.567	0.0524	0.0579	0.0242	0.019178	0.0439	0.0455	0.025606
529.963	0.0526	0.0589	0.0249	0.018635	0.0448	0.0446	0.025541
530.36	0.053	0.06	0.0249	0.017911	0.0442	0.0435	0.025457
530.756	0.0534	0.0609	0.025	0.018454	0.044	0.0426	0.02536
531.152	0.0537	0.062	0.0251	0.017803	0.0443	0.0416	0.025284
531.548	0.0541	0.0631	0.0251	0.017151	0.0443	0.0406	0.025217
531.943	0.0545	0.0643	0.0251	0.017296	0.0437	0.0397	0.025186
532.339	0.0548	0.0653	0.0249	0.017495	0.0433	0.039	0.0251
532.735	0.0552	0.0664	0.0248	0.017459	0.0433	0.0384	0.024991
533.13	0.0556	0.0676	0.0242	0.016518	0.0424	0.0378	0.024966
533.526	0.0558	0.0686	0.024	0.015632	0.0421	0.0373	0.024898
533.921	0.056	0.0697	0.0233	0.01413	0.0414	0.0369	0.024787
534.316	0.0564	0.0707	0.0226	0.012556	0.0402	0.0368	0.02482
534.712	0.057	0.072	0.0223	0.014094	0.0401	0.0368	0.024729
535.106	0.0574	0.0731	0.0216	0.01413	0.0398	0.0368	0.024665
535.501	0.0578	0.0741	0.0209	0.013099	0.0387	0.0371	0.024595
535.896	0.0581	0.075	0.0205	0.012936	0.0387	0.0374	0.024557
536.291	0.0584	0.076	0.0203	0.013316	0.0386	0.0378	0.024535
536.686	0.0589	0.0769	0.0195	0.013641	0.0376	0.0385	0.024488
537.08	0.0593	0.0777	0.0187	0.012791	0.0369	0.0392	0.024388
537.475	0.0596	0.0784	0.0183	0.012628	0.0368	0.0401	0.024362
537.869	0.0601	0.0792	0.0182	0.012357	0.0372	0.0408	0.024347
538.263	0.0605	0.0798	0.0178	0.012755	0.0373	0.0417	0.024216
538.658	0.0609	0.0805	0.0167	0.01252	0.0362	0.0428	0.024215
539.052	0.0613	0.0811	0.0166	0.011271	0.0367	0.0437	0.024194
539.446	0.0618	0.0817	0.0158	0.011127	0.036	0.0448	0.02412
539.84	0.0622	0.0823	0.0159	0.010656	0.0367	0.0458	0.024069
540.233	0.0626	0.0827	0.0158	0.008178	0.0373	0.0472	0.024084
540.627	0.0631	0.0833	0.0152	0.007201	0.037	0.0486	0.024018
541.021	0.0637	0.0838	0.0147	0.007418	0.0367	0.0499	0.02397
541.414	0.0643	0.0841	0.0143	0.006477	0.0369	0.052	0.02397
541.808	0.0648	0.0843	0.014	0.004957	0.0372	0.0539	0.023896
542.201	0.0652	0.0846	0.0136	0.001612	0.0374	0.0561	0.023846
542.594	0.0657	0.0847	0.0136	0.001549	0.0378	0.0587	0.023797
542.987	0.0663	0.0847	0.0134	0.003039	0.0381	0.0616	0.02374
543.38	0.0669	0.0847	0.0132	0.001399	0.0383	0.0652	0.023703
543.773	0.0673	0.0846	0.0127	0.001038	0.0382	0.069	0.023634
544.166	0.0678	0.0844	0.0126	0.000677	0.0383	0.0733	0.023601
544.559	0.0683	0.084	0.0126	0.000104	0.0385	0.0781	0.023572
544.952	0.0689	0.0837	0.0127	4.99e-05	0.0391	0.0835	0.023531
545.344	0.0694	0.0833	0.0122	0.00011	0.0387	0.0888	0.02346
545.737	0.0698	0.0828	0.0129	0.000496	0.0399	0.0942	0.023401
546.129	0.0704	0.0824	0.0128	0.00036	0.0401	0.0998	0.023372
546.521	0.0708	0.0818	0.0129	-0.00039	0.0406	0.105	0.023314
546.914	0.0713	0.0812	0.0133	-0.0009	0.0415	0.11	0.023307
547.306	0.0717	0.0805	0.0139	-0.0013	0.0429	0.115	0.023219
547.698	0.0721	0.0798	0.0141	-0.00036	0.0437	0.12	0.023188
548.09	0.0725	0.0791	0.0143	0.001026	0.0445	0.124	0.023142
548.482	0.073	0.0782	0.0149	0.000175	0.0462	0.127	0.023061
548.874	0.0734	0.0772	0.0156	-2.46e-05	0.0482	0.129	0.02299
549.265	0.0738	0.0762	0.0159	0.001578	0.0499	0.13	0.023042
549.657	0.0743	0.0753	0.0168	0.002207	0.0525	0.13	0.022943
550.048	0.0746	0.0743	0.0174	0.002225	0.0542	0.128	0.022844
550.44	0.075	0.0733	0.0179	0.001581	0.0563	0.126	0.022835
550.831	0.0751	0.0722	0.019	0.00284	0.059	0.122	0.022766
551.223	0.0754	0.0711	0.0199	0.004668	0.0612	0.118	0.022769
551.614	0.0757	0.0701	0.0203	0.004704	0.0622	0.112	0.022656
552.005	0.0759	0.0692	0.0212	0.004197	0.0637	0.106	0.022636
552.396	0.0761	0.0682	0.0223	0.005373	0.0652	0.0988	0.022649
552.787	0.0762	0.067	0.023	0.006929	0.0651	0.0915	0.022541
553.178	0.0764	0.0658	0.0242	0.008431	0.0655	0.0843	0.022488
553.568	0.0765	0.0648	0.0252	0.010385	0.0649	0.0772	0.022439
553.959	0.0767	0.0638	0.0265	0.012067	0.0642	0.0702	0.022372
554.35	0.0768	0.0627	0.028	0.0129	0.0634	0.0635	0.02238
554.74	0.0769	0.0615	0.0293	0.015107	0.0618	0.0578	0.022322
555.131	0.0769	0.0605	0.0307	0.018816	0.0594	0.0521	0.022286
555.521	0.0769	0.0595	0.0325	0.019901	0.0576	0.047	0.022276
555.911	0.0769	0.0585	0.0338	0.022796	0.054	0.0424	0.022201
556.301	0.077	0.0575	0.0356	0.024967	0.0521	0.0384	0.022173
556.692	0.0769	0.0565	0.0379	0.025691	0.0502	0.0346	0.022118
557.082	0.0769	0.0556	0.0395	0.027862	0.0476	0.0314	0.022112
557.471	0.0768	0.0548	0.0416	0.030395	0.0453	0.0288	0.022106
557.861	0.0767	0.0541	0.0432	0.032023	0.0425	0.0262	0.022054
558.251	0.0766	0.0534	0.0451	0.033651	0.0404	0.0238	0.022022
558.641	0.0766	0.0527	0.0467	0.035099	0.0383	0.022	0.022018
559.03	0.0766	0.052	0.0485	0.035822	0.0365	0.0202	0.021991
559.42	0.0764	0.0516	0.0502	0.036908	0.0353	0.0186	0.022045
559.809	0.0763	0.0512	0.0517	0.037632	0.0341	0.017	0.021975
560.199	0.076	0.0507	0.0529	0.037451	0.0327	0.0157	0.022036
560.588	0.0759	0.0503	0.0537	0.038898	0.0309	0.0145	0.022021
560.977	0.0758	0.0499	0.0543	0.040164	0.0298	0.0135	0.022069
561.366	0.0756	0.0496	0.0554	0.042336	0.0299	0.0125	0.022033
561.755	0.0755	0.0493	0.0551	0.044688	0.0283	0.0116	0.021998
562.144	0.0753	0.0491	0.0554	0.045954	0.028	0.0108	0.022029
562.533	0.0751	0.049	0.055	0.048125	0.0272	0.01	0.022052
562.922	0.075	0.049	0.0543	0.049572	0.0271	0.00936	0.022086
563.311	0.0749	0.0489	0.0532	0.050115	0.0268	0.00872	0.022099
563.699	0.0745	0.0489	0.0515	0.052829	0.0259	0.00827	0.022154
564.088	0.0742	0.0491	0.0497	0.055	0.0256	0.00775	0.022133
564.476	0.0739	0.0493	0.0479	0.055	0.026	0.00721	0.022242
564.865	0.0736	0.0496	0.0455	0.054819	0.0257	0.00677	0.022254
565.253	0.0733	0.0498	0.0426	0.054095	0.0249	0.00627	0.022332
565.641	0.0731	0.0501	0.0397	0.052467	0.0243	0.00589	0.022374
566.029	0.0729	0.0505	0.0366	0.051201	0.0234	0.00558	0.022446
566.417	0.0726	0.0509	0.0338	0.049934	0.0238	0.00522	0.022521
566.805	0.0722	0.0515	0.0311	0.047039	0.0236	0.00481	0.022529
567.193	0.0719	0.052	0.0284	0.044145	0.0239	0.00471	0.022649
567.581	0.0715	0.0526	0.0255	0.039622	0.0232	0.0046	0.022753
567.969	0.0712	0.0532	0.0233	0.035822	0.0233	0.00425	0.022782
568.357	0.0709	0.054	0.0211	0.031661	0.0237	0.00396	0.02287
568.744	0.0706	0.0548	0.0187	0.028224	0.0231	0.00386	0.022936
569.132	0.0703	0.0556	0.0165	0.024424	0.0229	0.00355	0.02308
569.519	0.07	0.0565	0.0149	0.021168	0.023	0.00357	0.023172
569.907	0.0696	0.0576	0.0132	0.01735	0.0228	0.00334	0.023282
570.294	0.0693	0.0586	0.0115	0.013533	0.0224	0.00322	0.023372
570.681	0.0689	0.0597	0.01	0.010313	0.0216	0.00313	0.023512
571.068	0.0685	0.0608	0.00889	0.00825	0.0216	0.00292	0.023629
571.456	0.0682	0.062	0.00793	0.005102	0.0218	0.00293	0.023711
571.843	0.068	0.0632	0.00676	0.003474	0.0214	0.003	0.02383
572.23	0.0677	0.0644	0.0061	0.003184	0.0215	0.0026	0.023972
572.616	0.0672	0.0656	0.0053	-0.00018	0.0212	0.00268	0.024158
573.003	0.0666	0.0669	0.00484	-0.00326	0.0214	0.00257	0.02424
573.39	0.0661	0.0682	0.00425	-0.00264	0.0212	0.00249	0.02434
573.777	0.0658	0.0695	0.00367	-0.00526	0.0208	0.00236	0.024476
574.163	0.0653	0.0708	0.00315	-0.0059	0.0208	0.00222	0.024671
574.55	0.0648	0.0721	0.00252	-0.00602	0.02	0.00217	0.024792
574.936	0.0642	0.0733	0.00224	-0.00738	0.0201	0.00212	0.024933
575.323	0.0637	0.0745	0.00193	-0.00946	0.0199	0.00206	0.02503
575.709	0.0632	0.0758	0.00173	-0.00874	0.0198	0.00176	0.025185
576.095	0.0628	0.0771	0.00134	-0.00834	0.0193	0.00179	0.025354
576.481	0.0623	0.0784	0.0013	-0.0087	0.0195	0.00168	0.02549
576.867	0.0618	0.0795	0.00112	-0.00999	0.0193	0.00177	0.02561
577.253	0.0613	0.0807	0.00136	-0.0116	0.0198	0.00166	0.025759
577.639	0.0609	0.0818	0.00105	-0.01189	0.0192	0.00154	0.025866
578.025	0.0604	0.0829	0.000783	-0.01127	0.0189	0.00153	0.026013
578.411	0.0599	0.084	0.000497	-0.01095	0.0181	0.00148	0.026137
578.797	0.0593	0.085	0.000677	-0.01031	0.0186	0.00133	0.026302
579.182	0.0588	0.0859	0.000513	-0.01051	0.018	0.00127	0.026396
579.568	0.0581	0.0866	0.000603	-0.01118	0.0181	0.00129	0.026553
579.954	0.0575	0.0871	0.000622	-0.01098	0.0182	0.00129	0.026611
580.339	0.0569	0.0876	0.000573	-0.00973	0.018	0.00122	0.026727
580.724	0.0564	0.088	0.000681	-0.01013	0.0177	0.00116	0.026833
581.11	0.0559	0.0883	0.000672	-0.01198	0.0177	0.00115	0.026941
581.495	0.0553	0.0882	0.000729	-0.01107	0.0176	0.00117	0.027006
581.88	0.0546	0.0879	0.000878	-0.01055	0.0176	0.00117	0.027085
582.265	0.054	0.0873	0.000938	-0.01214	0.0174	0.00109	0.027232
582.65	0.0535	0.0866	0.000812	-0.01172	0.017	0.00107	0.02732
583.035	0.0529	0.0856	0.000948	-0.01142	0.0171	0.00101	0.027359
583.42	0.0522	0.0843	0.000897	-0.01082	0.0168	0.000955	0.027419
583.805	0.0516	0.0828	0.00114	-0.01053	0.0171	0.000966	0.027487
584.19	0.0511	0.081	0.00125	-0.01075	0.0171	0.000892	0.027602
584.575	0.0505	0.0789	0.00111	-0.00943	0.0161	0.000946	0.027643
584.959	0.0499	0.0764	0.00131	-0.00923	0.0163	0.000739	0.027668
585.344	0.0492	0.0737	0.00158	-0.01004	0.0166	0.000838	0.027712
585.728	0.0486	0.0709	0.00144	-0.01006	0.0162	0.00098	0.027779
586.113	0.048	0.0679	0.0014	-0.00894	0.016	0.000928	0.027827
586.497	0.0474	0.0648	0.00115	-0.00852	0.0152	0.000872	0.02782
586.881	0.0469	0.0617	0.00137	-0.00952	0.0154	0.000837	0.027796
587.266	0.0463	0.0585	0.00153	-0.0091	0.0154	0.000725	0.027892
587.65	0.0458	0.0555	0.00175	-0.00763	0.0154	0.000645	0.027886
588.034	0.0453	0.0525	0.00183	-0.00908	0.0153	0.000771	0.027921
588.418	0.0447	0.0495	0.00175	-0.0087	0.015	0.000772	0.027897
588.802	0.0441	0.0467	0.00186	-0.00896	0.015	0.000747	0.027887
589.186	0.0436	0.0439	0.00181	-0.00915	0.0147	0.000897	0.027895
589.57	0.0432	0.0414	0.00194	-0.00885	0.0147	0.000766	0.027888
589.954	0.0426	0.0389	0.00203	-0.00832	0.0148	0.000929	0.027864
590.337	0.0422	0.0366	0.00218	-0.00697	0.0147	0.000827	0.027879
590.721	0.0417	0.0345	0.00251	-0.00783	0.0153	0.000697	0.027888
591.105	0.0413	0.0325	0.0022	-0.00744	0.0142	0.000709	0.027891
591.488	0.0407	0.0306	0.00278	-0.00847	0.0151	0.000762	0.027856
591.872	0.0401	0.0287	0.00258	-0.00821	0.0145	0.000725	0.027808
592.255	0.0396	0.027	0.00277	-0.00836	0.0147	0.00054	0.027815
592.639	0.0392	0.0255	0.00271	-0.00787	0.0146	0.000632	0.027779
593.022	0.0387	0.0241	0.003	-0.00792	0.0147	0.000649	0.027725
593.405	0.038	0.0227	0.00302	-0.00729	0.0146	0.000733	0.027701
593.788	0.0377	0.0215	0.00274	-0.00724	0.0141	0.000633	0.027683
594.172	0.0373	0.0203	0.00296	-0.00715	0.0141	0.000546	0.027609
594.555	0.0368	0.0192	0.00305	-0.0068	0.0139	0.000624	0.027603
594.938	0.0362	0.0182	0.00331	-0.0057	0.0145	0.000585	0.027559
595.321	0.0356	0.0172	0.00278	-0.00483	0.0135	0.000488	0.027492
595.703	0.035	0.0164	0.00321	-0.00503	0.014	0.000525	0.027421
596.086	0.0344	0.0156	0.0029	-0.00503	0.0132	0.000544	0.027411
596.469	0.034	0.0149	0.00286	-0.00521	0.0129	0.000496	0.027302
596.852	0.0335	0.0142	0.00327	-0.00566	0.0137	0.000569	0.027279
597.234	0.033	0.0137	0.00351	-0.00572	0.0139	0.000584	0.027199
597.617	0.0323	0.0131	0.00349	-0.0057	0.0139	0.000588	0.02714
597.999	0.0317	0.0125	0.00331	-0.00483	0.0134	0.000707	0.027088
598.382	0.0312	0.012	0.0032	-0.00398	0.013	0.000807	0.026999
598.764	0.0307	0.0115	0.00332	-0.00418	0.013	0.000809	0.026922
599.147	0.03	0.0109	0.00357	-0.00378	0.0134	0.000665	0.026836
599.529	0.0295	0.0105	0.00341	-0.00373	0.013	0.000681	0.026797
599.911	0.0289	0.01	0.00344	-0.00472	0.013	0.000659	0.026685
600.293	0.0284	0.00968	0.00356	-0.00507	0.0131	0.000556	0.026635
600.676	0.0277	0.00928	0.00393	-0.00308	0.0134	0.000658	0.026535
601.058	0.0272	0.00899	0.00378	-0.00304	0.0131	0.000744	0.026466
601.44	0.0267	0.0086	0.00377	-0.00622	0.0132	0.000473	0.026329
601.822	0.0263	0.00828	0.0036	-0.0047	0.0127	0.000416	0.026293
602.203	0.0258	0.00797	0.00391	-0.00346	0.0133	0.000529	0.026193
602.585	0.0252	0.00769	0.00383	-0.00375	0.013	0.000467	0.02611
602.967	0.0244	0.00751	0.00402	-0.00402	0.0132	0.000381	0.025994
603.349	0.0239	0.00738	0.00385	-0.00242	0.0128	0.000444	0.025878
603.73	0.0235	0.00736	0.00391	-0.00293	0.0128	0.000497	0.025798
604.112	0.0231	0.00725	0.00369	-0.00362	0.0123	0.000464	0.025694
604.494	0.0226	0.00706	0.00374	-0.00337	0.0123	0.00059	0.025622
604.875	0.0223	0.00675	0.00364	-0.00188	0.0121	0.000532	0.025478
605.256	0.0221	0.00653	0.00369	-0.00242	0.0121	0.000418	0.025366
605.638	0.0218	0.00627	0.0039	-0.00344	0.0125	0.00045	0.025339
606.019	0.0213	0.00616	0.00403	-0.00347	0.0125	0.000263	0.025189
606.401	0.0208	0.00609	0.00358	-0.00299	0.0117	0.000521	0.025116
606.782	0.0202	0.00592	0.00376	-0.00284	0.012	0.000501	0.025002
607.163	0.0197	0.00572	0.00391	-0.00355	0.0121	0.000313	0.024915
607.544	0.0194	0.00562	0.00386	-0.00306	0.0118	0.000409	0.024818
607.925	0.019	0.00551	0.00372	-0.00369	0.0117	0.000421	0.02476
608.306	0.0187	0.00546	0.00402	-0.00215	0.0121	0.000435	0.024626
608.687	0.0184	0.00531	0.00381	-0.00098	0.0119	0.000562	0.024545
609.068	0.0181	0.00524	0.00384	-0.00277	0.0116	0.000525	0.024453
609.449	0.0177	0.00512	0.00422	-0.0034	0.0122	0.000487	0.024402
609.83	0.0173	0.00501	0.00361	-0.00194	0.011	0.000514	0.024288
610.211	0.017	0.00491	0.00378	-0.0021	0.011	0.000526	0.024258
610.591	0.0168	0.0048	0.00365	-0.00251	0.0109	0.000585	0.024181
610.972	0.0168	0.00487	0.00353	-0.00223	0.0107	0.00073	0.024127
611.352	0.0167	0.00484	0.00356	-0.00213	0.0107	0.000611	0.023991
611.733	0.0163	0.00465	0.00376	-0.00217	0.0107	0.000614	0.024
612.114	0.016	0.00449	0.00399	-0.00062	0.0109	0.00064	0.02391
612.494	0.0158	0.0044	0.0038	-0.00016	0.0104	0.000638	0.023858
612.874	0.0155	0.00439	0.00362	-0.00104	0.0102	0.000511	0.023778
613.255	0.0152	0.00439	0.0038	-0.00076	0.0106	0.000473	0.023748
613.635	0.015	0.00439	0.00378	-0.00026	0.0101	0.000518	0.023652
614.015	0.0149	0.0043	0.00357	-0.00099	0.00968	0.000501	0.023614
614.395	0.0147	0.00421	0.00377	-0.00174	0.00999	0.000445	0.02359
614.776	0.0144	0.00409	0.00394	-0.00177	0.0101	0.000393	0.023515
615.156	0.0144	0.00405	0.00332	-0.00215	0.00917	0.000386	0.023446
615.536	0.0143	0.00394	0.00362	-0.00311	0.00938	0.000406	0.023396
615.916	0.0141	0.00393	0.00364	-0.00309	0.00929	0.000423	0.023371
616.296	0.0138	0.00387	0.00364	-0.00199	0.00916	0.000448	0.023288
616.676	0.0137	0.00389	0.00353	-0.00142	0.00904	0.00058	0.02326
617.055	0.0136	0.00378	0.00334	-0.0019	0.00868	0.000642	0.023138
617.435	0.0135	0.00369	0.0035	-0.00277	0.00874	0.000395	0.023113
617.815	0.0133	0.00364	0.00359	-0.00291	0.00856	0.000349	0.023102
618.195	0.0131	0.00357	0.00362	-0.00221	0.00861	0.000361	0.023034
618.574	0.0131	0.00355	0.00381	-0.00116	0.00891	0.000357	0.022989
618.954	0.013	0.00343	0.00382	-0.00146	0.00908	0.000346	0.022923
619.333	0.013	0.00339	0.00345	-0.00126	0.00844	0.000378	0.02288
619.713	0.0128	0.00336	0.0035	-0.00204	0.00833	0.000467	0.022833
620.092	0.0126	0.00332	0.00344	-0.00224	0.00793	0.000386	0.022812
620.472	0.0125	0.00325	0.00379	-0.00317	0.00876	0.000426	0.022786
620.851	0.0125	0.00325	0.00321	-0.00447	0.0073	0.000321	0.022713
621.231	0.0124	0.00323	0.00351	-0.00338	0.00785	0.000376	0.022646
621.61	0.0121	0.00314	0.00377	-0.00167	0.00825	0.000261	0.022643
621.989	0.012	0.00302	0.00364	-0.00277	0.0078	0.000347	0.022579
622.368	0.0119	0.00306	0.00353	-0.00237	0.00757	0.0002	0.022537
622.747	0.0119	0.00312	0.00339	-0.00077	0.00734	0.000294	0.022448
623.127	0.0118	0.00311	0.00372	-0.0011	0.00798	0.000445	0.02243
623.506	0.0116	0.00299	0.0039	-0.00161	0.00814	0.000228	0.022391
623.885	0.0115	0.00285	0.00361	-0.00048	0.0074	0.000214	0.022326
624.264	0.0114	0.00277	0.00349	-0.00081	0.00711	0.000443	0.022291
624.643	0.0113	0.00272	0.00353	-0.00153	0.00726	0.000387	0.022212
625.021	0.0112	0.00268	0.00343	-0.00273	0.00686	0.00025	0.02216
625.4	0.0111	0.00267	0.00345	-0.0023	0.00696	0.000322	0.022074
625.779	0.0112	0.00271	0.00358	-0.00076	0.00684	0.00026	0.022004
626.158	0.011	0.00266	0.00367	-0.0019	0.00716	0.00032	0.021922
626.537	0.0108	0.0025	0.00356	-0.00175	0.00691	0.000292	0.021854
626.915	0.0107	0.00247	0.00363	-0.00178	0.00692	0.000313	0.02176
627.294	0.0107	0.00258	0.00348	-0.00213	0.00668	0.000281	0.021702
627.672	0.0107	0.00261	0.00352	-0.00322	0.0065	0.000248	0.021597
628.051	0.0106	0.00255	0.0035	-0.00215	0.00633	0.000335	0.021495
628.429	0.0105	0.00245	0.0037	0.000505	0.00665	0.000329	0.021368
628.808	0.0104	0.00245	0.00386	-0.00129	0.00678	0.000245	0.021317
629.186	0.0103	0.00238	0.00387	-0.00288	0.00679	0.000306	0.021248
629.565	0.0103	0.00234	0.00377	-0.00101	0.00659	0.000358	0.021103
629.943	0.0102	0.00216	0.00352	-0.00105	0.00576	0.000297	0.020968
630.321	0.0101	0.00218	0.00337	-0.00014	0.0056	0.000334	0.02083
630.699	0.0101	0.00223	0.00367	-0.00105	0.00636	0.000376	0.02074
631.078	0.0101	0.00231	0.00357	-0.00219	0.00597	0.000321	0.020603
631.456	0.00997	0.00232	0.0036	-0.0023	0.00561	0.000329	0.020464
631.834	0.0099	0.00226	0.00353	-0.00192	0.0056	0.000332	0.020332
632.212	0.00979	0.00208	0.00356	-0.0016	0.00549	0.000315	0.02018
632.59	0.00975	0.00202	0.00365	-0.0016	0.00564	0.000329	0.020044
632.968	0.0098	0.00208	0.00386	-0.00117	0.00591	0.00031	0.019916
633.346	0.0098	0.00219	0.00392	-0.00095	0.00605	0.000303	0.019779
633.724	0.00977	0.00219	0.00351	-0.00119	0.00529	0.000355	0.019609
634.102	0.00961	0.00213	0.00337	-0.00115	0.00487	0.000313	0.019447
634.48	0.00951	0.00207	0.00377	-0.00141	0.00542	0.000277	0.019316
634.857	0.00948	0.00226	0.00376	-0.0019	0.00546	0.000361	0.019186
635.235	0.00939	0.00241	0.00354	-0.00155	0.00508	0.000286	0.019044
635.613	0.00926	0.00242	0.0038	-0.00106	0.00556	0.000272	0.018866
635.99	0.0091	0.00228	0.00371	-0.00078	0.00516	0.000379	0.018676
636.368	0.00905	0.00217	0.00372	0.000233	0.00521	0.000337	0.018567
636.746	0.00907	0.00216	0.00396	0.000519	0.00541	0.000316	0.018391
637.123	0.00905	0.00212	0.00383	-0.00098	0.00486	0.000232	0.018232
637.501	0.00898	0.00211	0.00383	-0.00467	0.00525	0.000321	0.018089
637.878	0.00881	0.00193	0.00381	-0.00123	0.00491	0.000273	0.017931
638.256	0.00862	0.00168	0.0036	5.75e-05	0.00473	0.000242	0.017788
638.633	0.00856	0.00154	0.00373	-0.00219	0.00494	0.000321	0.017605
639.01	0.00854	0.00161	0.00359	-0.00259	0.00466	0.000391	0.017487
639.388	0.00848	0.00171	0.00351	-0.00327	0.00435	0.000374	0.017313
639.765	0.00837	0.00171	0.0035	-0.00177	0.00414	0.000226	0.017154
640.142	0.00845	0.00183	0.0038	-0.00185	0.00472	0.000272	0.017013
640.52	0.00844	0.0019	0.0042	-0.00101	0.00531	0.000257	0.016834
640.897	0.00839	0.0018	0.00396	-0.00212	0.00475	0.000285	0.016699
641.274	0.00832	0.00165	0.00376	-0.00183	0.0045	0.000361	0.016531
641.651	0.00827	0.00156	0.00405	-0.00257	0.00501	0.000367	0.016402
642.028	0.00808	0.00156	0.00398	-0.00282	0.00462	0.000433	0.016283
642.405	0.00787	0.00149	0.00375	-0.00206	0.00403	0.000306	0.01612
642.782	0.00794	0.00163	0.00382	-0.00054	0.00437	0.000359	0.015998
643.159	0.00795	0.00169	0.00388	-0.00055	0.00422	0.000271	0.015847
643.536	0.0079	0.00166	0.00403	-0.00242	0.00434	0.000344	0.01567
643.913	0.00778	0.00158	0.00377	-0.00152	0.00423	0.000401	0.015547
644.29	0.00779	0.00159	0.00365	-0.00133	0.00352	0.000323	0.015431
644.667	0.0077	0.00154	0.00399	-0.00138	0.00424	0.000401	0.015296
645.044	0.0077	0.00143	0.00416	-0.00042	0.00466	0.000257	0.015171
645.42	0.00763	0.0013	0.00403	-0.00241	0.00439	0.000246	0.014993
645.797	0.00755	0.00125	0.00363	-0.00149	0.00355	0.000288	0.014925
646.174	0.00748	0.00123	0.0037	-0.00201	0.0036	0.000286	0.014793
646.551	0.00742	0.00126	0.00403	0.000773	0.00429	0.00035	0.014646
646.927	0.00732	0.0012	0.00392	0.00032	0.00396	0.000261	0.014556
647.304	0.00728	0.00119	0.00396	-0.00034	0.00393	0.000189	0.014416
647.68	0.00735	0.00121	0.00416	-0.00025	0.00423	0.000189	0.014276
648.057	0.00744	0.00112	0.00413	0.000595	0.00408	0.000317	0.014174
648.433	0.00743	0.0012	0.00411	-0.00021	0.00402	0.000323	0.014046
648.81	0.00723	0.00116	0.00414	-0.00022	0.00403	0.000351	0.013928
649.186	0.00707	0.00117	0.0045	-0.00055	0.00493	0.000316	0.013847
649.563	0.00718	0.00113	0.00376	-0.00037	0.00355	0.000334	0.013695
649.939	0.00727	0.00113	0.00418	-0.00019	0.00438	0.000287	0.013603
650.315	0.00729	0.00116	0.00418	2.51e-05	0.00398	0.000264	0.013485
650.692	0.00717	0.00114	0.00415	0.00099	0.00392	0.000375	0.013403
651.068	0.00716	0.00129	0.00432	0.002334	0.0041	0.000365	0.013316
651.444	0.00715	0.00142	0.00412	0.002569	0.00399	0.000277	0.013215
651.82	0.00718	0.0016	0.00408	0.001693	0.00391	0.000312	0.013072
652.197	0.00723	0.00161	0.0041	0.001391	0.00377	0.000327	0.012991
652.573	0.00731	0.0016	0.004	0.001238	0.00364	0.000299	0.012886
652.949	0.00736	0.00157	0.00425	0.001006	0.00415	0.000335	0.012792
653.325	0.00736	0.00156	0.00418	0.001406	0.00404	0.000341	0.012699
653.701	0.00724	0.00149	0.00405	0.002352	0.00363	0.000288	0.012659
654.077	0.00712	0.0014	0.0042	0.001243	0.00367	0.000282	0.012552
654.453	0.00709	0.00135	0.00406	-0.00151	0.00332	0.000313	0.012414
654.829	0.00715	0.00136	0.00404	-0.00019	0.00352	0.000209	0.012375
655.205	0.00718	0.00137	0.00405	-0.00035	0.00354	0.000183	0.012236
655.581	0.00707	0.0014	0.00436	0.001755	0.00385	0.0003	0.012164
655.957	0.00703	0.00143	0.00448	0.002732	0.00414	0.000341	0.012127
656.333	0.00704	0.00142	0.00428	-0.00029	0.0039	0.00034	0.012
656.708	0.00704	0.00138	0.00398	-0.00045	0.0033	0.000241	0.011898
657.084	0.00697	0.00129	0.00417	-0.00015	0.00362	0.000308	0.01186
657.46	0.00694	0.00126	0.0043	-0.00015	0.00406	0.000243	0.011779
657.836	0.00685	0.0011	0.00444	0.000371	0.00409	9.13e-05	0.011701
658.211	0.00678	0.00107	0.00417	0.002714	0.00354	0.0003	0.011623
658.587	0.00673	0.00107	0.00433	0.002859	0.00377	0.000309	0.011537
658.963	0.00671	0.00123	0.00395	0.001668	0.00325	0.000372	0.011484
659.338	0.00673	0.00132	0.00434	0.002171	0.00375	0.000216	0.011402
659.714	0.00675	0.00139	0.00375	-0.00018	0.00272	0.000215	0.011322
660.09	0.00678	0.00142	0.00423	0.000601	0.00357	0.000283	0.01126
660.465	0.00673	0.00129	0.00382	0.00108	0.00312	0.000157	0.011215
660.841	0.00671	0.00119	0.00405	5.7e-05	0.00347	0.00026	0.011144
661.216	0.00669	0.0012	0.00401	-0.00023	0.00341	0.000277	0.011105
661.592	0.0066	0.00123	0.00395	0.000586	0.00322	0.000313	0.011028
661.967	0.00647	0.00123	0.00384	0.001475	0.00317	0.000269	0.010949
662.342	0.0065	0.00135	0.00414	0.002859	0.00348	0.00024	0.010896
662.718	0.00649	0.00141	0.00399	0.001677	0.0033	0.000232	0.010825
663.093	0.00648	0.0013	0.00373	0.000441	0.00281	0.000247	0.01079
663.468	0.0064	0.00108	0.00395	0.001789	0.0031	0.000211	0.010706
663.844	0.00651	0.00105	0.00395	0.000697	0.00299	0.000205	0.010644
664.219	0.00647	0.000963	0.00406	0.001753	0.00324	0.000122	0.010542
664.594	0.00647	0.00107	0.00379	0.001936	0.00277	0.000293	0.010497
664.97	0.00623	0.000886	0.00419	0.002153	0.00358	0.000289	0.010394
665.345	0.00617	0.000833	0.00377	0.002877	0.00299	0.000212	0.010363
665.72	0.00621	0.000796	0.00426	0.000697	0.00335	0.000166	0.01033
666.095	0.00624	0.000876	0.00378	0.001672	0.0027	0.000246	0.010244
666.47	0.00619	0.000951	0.00413	0.000429	0.00345	0.000268	0.010188
666.845	0.00616	0.00106	0.00425	0.000537	0.00372	0.000214	0.010146
667.221	0.00622	0.00111	0.00401	0.000762	0.00327	0.000111	0.010049
667.596	0.00615	0.00108	0.00401	-0.00109	0.00318	0.000188	0.009998
667.971	0.00597	0.000912	0.00374	-0.00138	0.00272	0.00027	0.009946
668.346	0.00596	0.000809	0.00373	0.00053	0.00279	0.000264	0.009879
668.721	0.00608	0.000838	0.00401	0.001918	0.00352	0.000151	0.009754
669.096	0.00609	0.000946	0.00392	0.002298	0.00323	0.000241	0.009696
669.471	0.00593	0.00103	0.00426	0.000986	0.00395	0.000249	0.009663
669.845	0.0057	0.000963	0.00403	-0.00081	0.00332	0.000249	0.009586
670.22	0.00568	0.000957	0.00391	-0.00138	0.00298	0.000252	0.00955
670.595	0.0057	0.00093	0.00391	-0.00083	0.00299	0.000231	0.009435
670.97	0.0057	0.000802	0.00366	0.000387	0.00253	0.000232	0.009402
671.345	0.0058	0.000744	0.00406	0.001482	0.00332	0.000256	0.009286
671.72	0.00589	0.00067	0.00391	0.002334	0.0028	0.000308	0.009218
672.095	0.00586	0.000565	0.0038	0.001672	0.00283	0.000287	0.009173
672.469	0.00572	0.00056	0.00384	0.000593	0.00299	0.000259	0.009087
672.844	0.00573	0.000574	0.00361	0.001098	0.00266	0.000164	0.009
673.219	0.0057	0.000559	0.0035	0.001266	0.00239	0.000213	0.00891
673.593	0.00563	0.000574	0.0034	0.0019	0.00221	0.000185	0.00884
673.968	0.00547	0.000596	0.0034	-2.86e-05	0.00217	0.000169	0.008795
674.343	0.00533	0.000565	0.00353	0.000702	0.00259	0.000307	0.008684
674.717	0.00528	0.000508	0.00353	0.001346	0.00252	0.000192	0.008617
675.092	0.00526	0.000555	0.00389	-0.00033	0.00312	0.000194	0.008529
675.467	0.00528	0.00053	0.00374	0.001321	0.00293	0.00033	0.008465
675.841	0.00522	0.000437	0.00393	0.00011	0.00327	0.000248	0.008369
676.216	0.00522	0.00046	0.00384	-0.00123	0.00303	0.000172	0.0083
676.59	0.00526	0.000455	0.00373	0.000398	0.00272	0.000193	0.008228
676.965	0.00533	0.000525	0.00361	1.83e-05	0.00267	0.00022	0.008162
677.339	0.00536	0.000481	0.00347	-0.00073	0.00228	0.000281	0.008093
677.714	0.00544	0.000355	0.00355	-0.00012	0.00239	0.000253	0.007974
678.088	0.00545	0.000338	0.00365	-0.00041	0.00282	0.000196	0.007938
678.463	0.00538	0.000434	0.00372	-0.00029	0.00293	0.000308	0.007848
678.837	0.00528	0.000547	0.00353	0.000143	0.00259	0.000258	0.007744
679.212	0.00508	0.000496	0.00344	-0.00025	0.00227	0.000151	0.007696
679.586	0.00498	0.000464	0.00355	-2.17e-05	0.0024	0.000236	0.007619
679.96	0.00501	0.000501	0.00363	0.001578	0.00273	0.000197	0.007559
680.335	0.00497	0.00039	0.00328	-0.0011	0.00213	0.000163	0.007519
680.709	0.00489	0.000407	0.00316	0.002262	0.00203	0.000159	0.007427
681.083	0.00476	0.00036	0.00335	4.76e-05	0.00234	0.000224	0.007372
681.457	0.00472	0.000216	0.00345	0.000429	0.00236	0.000271	0.007294
681.832	0.00465	7.07e-05	0.00309	-0.00079	0.00185	0.000204	0.007241
682.206	0.00453	-2.1e-05	0.00327	-0.00109	0.00219	0.000189	0.007163
682.58	0.00447	-0.00012	0.00354	0.001172	0.00262	0.000188	0.007154
682.955	0.00463	-8.4e-05	0.00326	6.71e-05	0.00212	0.000267	0.006998
683.329	0.00467	-3.9e-05	0.00322	0.002153	0.00212	0.000253	0.006946
683.703	0.00459	3.4e-05	0.00326	0.00053	0.00191	0.000242	0.006928
684.077	0.00446	-6e-05	0.00356	0.001388	0.00249	0.000204	0.006812
684.451	0.00447	-9.4e-05	0.00365	0.0019	0.00278	0.000228	0.006778
684.825	0.00458	-0.00011	0.00357	0.00123	0.00265	0.000257	0.006756
685.199	0.0046	-0.00011	0.00342	0.000622	0.00235	0.000202	0.006677
685.574	0.00457	-0.00015	0.00344	0.000505	0.00261	0.000202	0.006581
685.948	0.00469	4.17e-05	0.00334	0.000128	0.00237	0.000225	0.006522
686.322	0.0047	0.000108	0.00329	0.000731	0.00197	0.000229	0.006507
686.696	0.00475	0.000188	0.00362	-0.00025	0.00279	0.000182	0.006417
687.07	0.00461	5.05e-05	0.00371	0.000221	0.00303	0.000245	0.006368
687.444	0.00442	-9.3e-05	0.00351	-0.00021	0.00258	0.000309	0.006339
687.818	0.00429	-0.00016	0.00352	0.000959	0.00272	0.000304	0.006265
688.192	0.00437	-0.00011	0.00324	0.00275	0.00219	0.000267	0.006218
688.566	0.00436	-0.00029	0.0034	0.000963	0.00232	0.000253	0.006136
688.94	0.00437	-0.00041	0.00338	-0.00255	0.00227	0.000202	0.006122
689.314	0.00429	-0.00038	0.00343	-0.00356	0.00242	0.000161	0.006012
689.688	0.00413	-0.00027	0.00333	-0.00066	0.00228	0.000221	0.005993
690.062	0.00405	-0.00026	0.00356	0.002985	0.00286	0.000247	0.005928
690.436	0.00404	-0.00028	0.00324	0.003817	0.00218	0.000247	0.005891
690.809	0.00397	-0.00026	0.00322	0.003257	0.00232	0.000287	0.005817
691.183	0.00392	-0.00021	0.00333	0.003998	0.00239	0.000242	0.00581
691.557	0.00387	-0.00026	0.00322	0.003564	0.00224	0.00019	0.005721
691.931	0.00393	-0.00024	0.00343	-0.00101	0.00268	0.000244	0.005672
692.305	0.00394	-0.00034	0.00329	-0.00411	0.00234	0.000261	0.005639
692.679	0.00415	-0.00026	0.00314	-0.00113	0.0021	0.00021	0.005571
693.053	0.00435	-0.00032	0.00304	0.000659	0.00184	0.000204	0.005541
693.426	0.0045	-0.00031	0.00315	-0.00012	0.00207	0.000217	0.00552
693.8	0.00412	-0.00052	0.00327	-0.0005	0.00225	0.000209	0.005429
694.174	0.00379	-0.00068	0.00329	0.001145	0.00251	0.000225	0.005401
694.548	0.00361	-0.00076	0.00331	0.001797	0.00243	0.000169	0.005382
694.921	0.00365	-0.00081	0.00324	0.001024	0.00216	0.00014	0.005322
695.295	0.00373	-0.00077	0.00361	-0.00344	0.00274	0.000153	0.005231
695.669	0.00367	-0.00081	0.0032	0.00018	0.00223	0.000199	0.005218
696.043	0.00367	-0.00066	0.00333	0.001306	0.00234	0.000226	0.00517
696.416	0.00363	-0.00063	0.00304	-5.45e-06	0.00207	0.000179	0.005131
696.79	0.00357	-0.00069	0.00316	-0.00016	0.00216	0.000156	0.005049
697.163	0.00349	-0.00074	0.00322	0.002515	0.00227	0.00022	0.00503
697.537	0.0035	-0.00071	0.00306	0.000555	0.00199	0.000205	0.00501
697.911	0.00345	-0.00075	0.00321	0.000228	0.00233	0.000151	0.004958
698.284	0.00346	-0.00076	0.00319	0.003655	0.00238	0.000243	0.00491
698.658	0.00341	-0.00072	0.00319	0.00427	0.00223	0.00011	0.004865
699.032	0.00327	-0.00079	0.0031	0.002497	0.00213	0.000219	0.004835
699.405	0.00321	-0.00085	0.00311	0.003401	0.00234	0.000113	0.004785
699.779	0.00315	-0.00103	0.00326	0.004957	0.0025	0.00014	0.004743
700.153	0.00312	-0.00111	0.00317	0.003618	0.00256	0.000116	0.004729
700.526	0.00308	-0.00118	0.00323	0.002334	0.0025	0.000139	0.004703
700.9	0.00304	-0.00125	0.00303	0.000867	0.00224	9.95e-05	0.00464
701.273	0.00301	-0.00133	0.00297	-0.00046	0.00191	0.000118	0.004629
701.647	0.00297	-0.0014	0.0028	0.003148	0.0016	0.000135	0.00458
702.02	0.00293	-0.00148	0.0032	0.003202	0.00232	0.000164	0.004545
702.394	0.00289	-0.00155	0.00322	-0.00076	0.00247	0.00013	0.004487
702.767	0.00286	-0.00163	0.00302	-0.00317	0.0021	0.000123	0.004446
703.141	0.00282	-0.0017	0.00297	0.000899	0.00209	0.000144	0.004447
703.514	0.00278	-0.00178	0.00284	0.001145	0.00196	0.000114	0.004405
703.888	0.00274	-0.00185	0.00298	0.002225	0.00193	7.26e-05	0.004363
704.261	0.00271	-0.00193	0.0027	-0.00015	0.00145	9.47e-05	0.004337
704.635	0.00267	-0.002	0.00275	0.001802	0.00172	0.000125	0.004326
705.008	0.00263	-0.00208	0.00302	0.00322	0.00208	0.000145	0.004253
705.382	0.00259	-0.00215	0.00289	0.002696	0.00187	0.000112	0.004272
705.755	0.00256	-0.00223	0.00276	0.00389	0.00197	0.000111	0.004229
706.129	0.00252	-0.0023	0.0031	0.002316	0.0024	0.000101	0.004171
706.502	0.00248	-0.00238	0.00274	0.00046	0.00166	0.000104	0.004153
706.875	0.00244	-0.00245	0.00264	0.002678	0.00155	0.00011	0.004123
707.249	0.00241	-0.00252	0.00266	0.003582	0.00138	0.000108	0.004091
707.622	0.00237	-0.0026	0.00298	-0.00032	0.00202	0.000123	0.004076
707.996	0.00233	-0.00267	0.00302	-0.00174	0.00241	0.000113	0.004051
708.369	0.0023	-0.00275	0.00302	0.001769	0.00229	9.64e-05	0.003987
708.742	0.00226	-0.00282	0.00299	0.001936	0.00246	9.67e-05	0.003988
709.116	0.00222	-0.0029	0.00288	-0.00015	0.00222	9.79e-05	0.003954
709.489	0.00218	-0.00297	0.0027	0.002732	0.00185	9.95e-05	0.003927
709.862	0.00215	-0.00305	0.00284	0.007345	0.00224	9.45e-05	0.003932
710.236	0.00211	-0.00312	0.00297	0.006423	0.00213	0.000106	0.003877
710.609	0.00207	-0.0032	0.00296	0.002768	0.00252	0.000108	0.003857
710.982	0.00203	-0.00327	0.00322	0.004975	0.00288	0.000111	0.003858
711.356	0.002	-0.00335	0.00295	0.002768	0.00224	7.64e-05	0.003832
711.729	0.00196	-0.00342	0.00296	0.001326	0.00243	7.62e-05	0.003796
712.102	0.00192	-0.0035	0.00273	0.001064	0.00196	8.78e-05	0.003761
712.476	0.00188	-0.00357	0.00261	-0.00186	0.00188	8.67e-05	0.003746
712.849	0.00185	-0.00364	0.00267	0.000814	0.00197	6.95e-05	0.003737
713.222	0.00181	-0.00372	0.00288	0.000212	0.00229	9.08e-05	0.003734
713.596	0.00177	-0.00379	0.00283	0.002135	0.00204	0.000108	0.003694
713.969	0.00174	-0.00387	0.0029	-0.00078	0.00252	0.000111	0.003677
714.342	0.0017	-0.00394	0.0029	-0.00396	0.0021	8.23e-05	0.003675
714.716	0.00166	-0.00402	0.00276	-0.00098	0.00219	8.96e-05	0.003662
715.089	0.00162	-0.00409	0.00262	0.001679	0.00199	7.79e-05	0.00361
715.462	0.00159	-0.00417	0.00273	0.001066	0.00205	9.5e-05	0.003584
715.835	0.00155	-0.00424	0.0028	0.001505	0.00222	8.35e-05	0.003553
716.209	0.00151	-0.00432	0.00241	0.001114	0.00153	6.99e-05	0.003529
716.582	0.00147	-0.00439	0.00264	0.00465	0.00166	0.000102	0.003557
716.955	0.00144	-0.00447	0.0028	1.53e-05	0.00205	0.000107	0.003508
717.328	0.0014	-0.00454	0.00261	0.008105	0.00179	9.71e-05	0.00349
717.702	0.00136	-0.00462	0.00243	0.005355	0.00166	0.00011	0.003482
718.075	0.00133	-0.00469	0.00265	0.003998	0.0021	0.000112	0.003493
718.448	0.00129	-0.00476	0.00287	-0.00079	0.00239	8.67e-05	0.003473
718.821	0.00125	-0.00484	0.00258	0.000396	0.00182	0.000119	0.003442
719.195	0.00121	-0.00491	0.00263	0.002207	0.00203	0.000134	0.003449
719.568	0.00118	-0.00499	0.00271	0.003401	0.00234	0.000116	0.003407
719.941	0.00114	-0.00506	0.00258	0.003076	0.00218	0.000157	0.003404
720.314	0.0011	-0.00514	0.00258	0.001426	0.00222	0.000194	0.003394
720.687	0.00106	-0.00521	0.00277	0.003365	0.0026	0.000144	0.003387
721.061	0.00103	-0.00529	0.00285	0.002044	0.00261	0.000183	0.003369
721.434	0.000989	-0.00536	0.00247	-0.0002	0.00186	0.000159	0.003338
721.807	0.000952	-0.00544	0.0027	0.007291	0.00227	0.000164	0.003345
722.18	0.000914	-0.00551	0.00261	0.008974	0.00194	0.000194	0.003311
722.553	0.000877	-0.00559	0.00235	0.009607	0.00137	0.0002	0.003287
722.927	0.00084	-0.00566	0.00267	0.005699	0.00218	0.000201	0.003307
723.3	0.000803	-0.00573	0.00249	0.002461	0.00209	0.000188	0.003266
723.673	0.000765	-0.00581	0.00283	0.005319	0.00249	0.000215	0.003249
724.046	0.000728	-0.00588	0.00254	0.007599	0.00196	0.000224	0.003248
724.419	0.000691	-0.00596	0.00243	0.005301	0.00155	0.000187	0.003218
724.793	0.000653	-0.00603	0.00211	0.003202	0.00128	0.000215	0.003224
725.166	0.000616	-0.00611	0.00256	0.003148	0.00198	0.000207	0.003196
725.539	0.000579	-0.00618	0.00285	0.00284	0.00257	0.000171	0.003197
725.912	0.000541	-0.00626	0.00266	0.005102	0.0024	0.000182	0.003162
726.285	0.000504	-0.00633	0.00268	0.00664	0.00235	0.000185	0.003199
726.659	0.000467	-0.00641	0.0027	0.00474	0.00265	0.000205	0.003105
727.032	0.000429	-0.00648	0.00264	0.004921	0.00235	0.000184	0.003154
727.405	0.000392	-0.00656	0.00284	0.00749	0.00262	0.000168	0.003104
727.778	0.000355	-0.00663	0.00246	0.010729	0.00179	0.00021	0.003088
728.151	0.000317	-0.00671	0.00264	0.007707	0.00242	0.000202	0.0031
728.524	0.00028	-0.00678	0.00258	0.009191	0.00266	0.000163	0.003104
728.898	0.000243	-0.00685	0.00226	0.000246	0.002	0.000162	0.00311
729.271	0.000205	-0.00693	0.00274	-6.55e-05	0.00262	0.00019	0.003067
729.644	0.000168	-0.007	0.00253	0.004252	0.00225	0.000168	0.003025
730.017	0.000131	-0.00708	0.00268	0.007345	0.00245	0.000183	0.003062
730.39	9.35e-05	-0.00715	0.00279	0.00816	0.00305	0.000161	0.003042
730.764	5.61e-05	-0.00723	0.00267	0.003655	0.00271	0.000171	0.003018
731.137	1.88e-05	-0.0073	0.00254	0.003021	0.00211	0.000221	0.003021
731.51	-1.9e-05	-0.00738	0.00253	0.007237	0.00273	0.000179	0.00303
731.883	-5.6e-05	-0.00745	0.003	0.008214	0.00315	0.000184	0.002991
732.256	-9.3e-05	-0.00753	0.0064	0.004686	0.00731	0.000174	0.003001
732.63	-0.00013	-0.0076	0.0245	0.001556	0.0283	0.000171	0.002983
733.003	-0.00017	-0.00768	0	-0.00244	0	0.000153	0.002945
733.376	-0.00021	-0.00775	0	0.008069	0	0.000183	0.002921
733.749	-0.00024	-0.00782	0	0.001364	0	0.000151	0.002886
734.122	-0.00028	-0.0079	0	0.004107	0	0.00012	0.002945
734.495	-0.00032	-0.00797	0	0.003546	0	0.000173	0.002926
734.869	-0.00035	-0.00805	0	0.006586	0	0.000179	0.002909
735.242	-0.00039	-0.00812	0	0.010186	0	0.000168	0.0029
735.615	-0.00043	-0.0082	0	0.005627	0	0.000173	0.002843
735.988	-0.00047	-0.00827	0	0.000912	0	0.000183	0.002877
736.361	-0.0005	-0.00835	0	0.001333	0	0.000168	0.002838
736.735	-0.00054	-0.00842	0	0.00266	0	0.000183	0.002883
737.108	-0.00058	-0.0085	0	0.005554	0	0.000143	0.002835
737.481	-0.00062	-0.00857	0	0.00664	0	0.00017	0.002863
737.854	-0.00065	-0.00865	0	-0.00067	0	0.000176	0.002818
738.227	-0.00069	-0.00872	0	0.004161	0	0.000177	0.002793
738.601	-0.00073	-0.0088	0	0.001138	0	0.000169	0.002803
738.974	-0.00077	-0.00887	0	-0.04668	0	0.000152	0.002804
739.347	-0.0008	-0.00894	0	-0.03817	0	0.000153	0.002809
739.72	-0.00084	-0.00902	0	0.044868	0	0.00013	0.002797
740.093	-0.00088	-0.00909	0	0.118322	0	0.000139	0.002759
740.467	-0.00091	-0.00917	0	0.094079	0	0.000158	0.002754
740.84	-0.00095	-0.00924	0	0.054819	0	0.000159	0.00272
741.213	-0.00099	-0.00932	0	0.050658	0	0.000137	0.002724
741.586	-0.00103	-0.00939	0	0.018002	0	0.000132	0.002741
741.96	-0.00106	-0.00947	0	-0.03094	0	0.000135	0.002722
742.333	-0.0011	-0.00954	0	-0.03582	0	0.000131	0.002741
742.706	-0.00114	-0.00962	0	-0.00678	0	0.000146	0.002689
743.079	-0.00118	-0.00969	0	0.00512	0	0.000136	0.002677
743.453	-0.00121	-0.00977	0	0.007979	0	0.000134	0.002699
743.826	-0.00125	-0.00984	0	0.007309	0	0.000132	0.002692
744.199	-0.00129	-0.00991	0	0.004704	0	0.00013	0.002673
744.572	-0.00132	-0.00999	0	0.004053	0	0.000116	0.002687
744.946	-0.00136	-0.0101	0	-0.03401	0	0.000111	0.002639
745.319	-0.0014	-0.0101	0	-0.08793	0	9.24e-05	0.002636
745.692	-0.00144	-0.0102	0	-0.08793	0	9.89e-05	0.002651
746.066	-0.00147	-0.0103	0	-0.08793	0	0.000104	0.002671
746.439	-0.00151	-0.0104	0	-0.08793	0	0.000129	0.002642
746.812	-0.00155	-0.0104	0	-0.08793	0	0.000131	0.002635
747.186	-0.00159	-0.0105	0	-0.08793	0	0.000145	0.00263
747.559	-0.00162	-0.0106	0	-0.08793	0	0.000118	0.002624
747.932	-0.00166	-0.0107	0	-0.08793	0	0.000164	0.002596
748.306	-0.0017	-0.0107	0	-0.08793	0	0.000133	0.002596
748.679	-0.00174	-0.0108	0	-0.08793	0	0.000133	0.002561
749.052	-0.00177	-0.0109	0	-0.08793	0	0.000153	0.002605
749.426	-0.00181	-0.011	0	-0.08793	0	0.000128	0.002607
749.799	-0.00185	-0.011	0	-0.08793	0	0.000162	0.002569
750.172	-0.00188	-0.0111	0	-0.08793	0	0.000161	0.002582
750.545	-0.00192	-0.0112	0	-0.08793	0	0.000148	0.002568
750.919	-0.00196	-0.0113	0	-0.08793	0	0.000164	0.002526
751.292	-0.002	-0.0113	0	-0.08793	0	0.000133	0.002543
751.666	-0.00203	-0.0114	0	-0.08793	0	0.000169	0.002537
752.039	-0.00207	-0.0115	0	-0.08793	0	0.00018	0.002558
752.412	-0.00211	-0.0116	0	-0.08793	0	0.000189	0.002526
752.786	-0.00215	-0.0116	0	-0.08793	0	0.00025	0.002505
753.159	-0.00218	-0.0117	0	-0.08793	0	0.000261	0.002525
753.533	-0.00222	-0.0118	0	-0.08793	0	0.000275	0.002527
753.906	-0.00226	-0.0119	0	-0.08793	0	0.000305	0.002505
754.279	-0.0023	-0.0119	0	-0.08793	0	0.000314	0.002451
754.653	-0.00233	-0.012	0	-0.08793	0	0.0003	0.002493
755.026	-0.00237	-0.0121	0	-0.08793	0	0.000276	0.002513
755.4	-0.00241	-0.0122	0	-0.08793	0	0.000323	0.002477
755.773	-0.00244	-0.0122	0	-0.08793	0	0.000346	0.002474
756.147	-0.00248	-0.0123	0	-0.08793	0	0.000341	0.002484
756.52	-0.00252	-0.0124	0	-0.08793	0	0.00039	0.002467
756.894	-0.00256	-0.0125	0	-0.08793	0	0.000428	0.00247
757.267	-0.00259	-0.0125	0	-0.08793	0	0.000457	0.002456
757.641	-0.00263	-0.0126	0	-0.08793	0	0.000456	0.00247
758.014	-0.00267	-0.0127	0	-0.08793	0	0.000444	0.002413
758.388	-0.00271	-0.0128	0	-0.08793	0	0.000536	0.002436
758.761	-0.00274	-0.0128	0	-0.08793	0	0.000587	0.002448
759.135	-0.00278	-0.0129	0	-0.08793	0	0.000573	0.002433
759.508	-0.00282	-0.013	0	-0.08793	0	0.000519	0.002436
759.882	-0.00286	-0.0131	0	-0.08793	0	0.000493	0.002413
760.255	-0.00289	-0.0131	0	-0.08793	0	0.000491	0.002444
760.629	-0.00293	-0.0132	0	-0.08793	0	0.000483	0.002422
761.003	-0.00297	-0.0133	0	-0.08793	0	0.000462	0.00239
761.376	-0.00301	-0.0134	0	-0.08793	0	0.000581	0.002401
761.75	-0.00304	-0.0134	0	-0.08793	0	0.000659	0.002412
762.123	-0.00308	-0.0135	0	-0.08793	0	0.00046	0.002381
762.497	-0.00312	-0.0136	0	-0.08793	0	0.000623	0.002379
762.871	-0.00315	-0.0136	0	-0.08793	0	0.000618	0.002358
763.244	-0.00319	-0.0137	0	-0.08793	0	0.000475	0.002414
763.618	-0.00323	-0.0138	0	-0.08793	0	0.000634	0.002378
763.992	-0.00327	-0.0139	0	-0.08793	0	0.000559	0.002357
764.365	-0.0033	-0.0139	0	-0.08793	0	0.000663	0.002352
764.739	-0.00334	-0.014	0	-0.08793	0	0.000644	0.002344
765.113	-0.00338	-0.0141	0	-0.08793	0	0.000591	0.002343
765.486	-0.00342	-0.0142	0	-0.08793	0	0.000656	0.002324
765.86	-0.00345	-0.0142	0	-0.08793	0	0.000615	0.002352
766.234	-0.00349	-0.0143	0	-0.08793	0	0.000532	0.002307
766.607	-0.00353	-0.0144	0	-0.08793	0	0.000581	0.002348
766.981	-0.00357	-0.0145	0	-0.08793	0	0.000561	0.002349
767.355	-0.0036	-0.0145	0	-0.08793	0	0.000539	0.002321
767.729	-0.00364	-0.0146	0	-0.08793	0	0.000602	0.002315
768.102	-0.00368	-0.0147	0	-0.08793	0	0.000678	0.002351
768.476	-0.00372	-0.0148	0	-0.08793	0	0.000673	0.002292
768.85	-0.00375	-0.0148	0	-0.08793	0	0.000631	0.002318
769.224	-0.00379	-0.0149	0	-0.08793	0	0.000611	0.002299
769.598	-0.00383	-0.015	0	-0.08793	0	0.000695	0.002271
769.971	-0.00386	-0.0151	0	-0.08793	0	0.000695	0.002233
770.345	-0.0039	-0.0151	0	-0.08793	0	0.000603	0.002282
770.719	-0.00394	-0.0152	0	-0.08793	0	0.00061	0.002292
771.093	-0.00398	-0.0153	0	-0.08793	0	0.00063	0.002282
771.467	-0.00401	-0.0154	0	-0.08793	0	0.000638	0.002259
771.841	-0.00405	-0.0154	0	-0.08793	0	0.000635	0.002276
772.215	-0.00409	-0.0155	0	-0.08793	0	0.000686	0.002261
772.589	-0.00413	-0.0156	0	-0.08793	0	0.000707	0.002244
772.963	-0.00416	-0.0157	0	-0.08793	0	0.0007	0.002292
773.337	-0.0042	-0.0157	0	-0.08793	0	0.000683	0.002231
773.711	-0.00424	-0.0158	0	-0.08793	0	0.000725	0.002259
774.084	-0.00428	-0.0159	0	-0.08793	0	0.00065	0.002254
774.458	-0.00431	-0.016	0	-0.08793	0	0.000703	0.002268
774.832	-0.00435	-0.016	0	-0.08793	0	0.000655	0.002266
775.206	-0.00439	-0.0161	0	-0.08793	0	0.000671	0.002201
775.58	-0.00443	-0.0162	0	-0.08793	0	0.000565	0.00221
775.955	-0.00446	-0.0163	0	-0.08793	0	0.000627	0.002226
776.328	-0.0045	-0.0163	0	-0.08793	0	0.000762	0.002233
776.702	-0.00454	-0.0164	0	-0.08793	0	0.000655	0.002228
777.077	-0.00458	-0.0165	0	-0.08793	0	0.000717	0.002236
777.451	-0.00461	-0.0166	0	-0.08793	0	0.000727	0.002215
777.825	-0.00465	-0.0166	0	-0.08793	0	0.000709	0.002222
778.199	-0.00469	-0.0167	0	-0.08793	0	0.000765	0.002196
778.573	-0.00472	-0.0168	0	-0.08793	0	0.000695	0.002224
778.947	-0.00476	-0.0169	0	-0.08793	0	0.00083	0.00218
779.321	-0.0048	-0.0169	0	-0.08793	0	0.000674	0.002142
779.696	-0.00484	-0.017	0	-0.08793	0	0.00061	0.002144
780.07	-0.00487	-0.0171	0	-0.08793	0	0.000608	0.002222
780.444	-0.00491	-0.0172	0	-0.08793	0	0.000631	0.002178
780.818	-0.00495	-0.0172	0	-0.08793	0	0.000755	0.002137
781.192	-0.00499	-0.0173	0	-0.08793	0	0.000656	0.002145
781.567	-0.00502	-0.0174	0	-0.08793	0	0.000562	0.002168
781.941	-0.00506	-0.0175	0	-0.08793	0	0.000552	0.002145
782.315	-0.0051	-0.0175	0	-0.08793	0	0.000569	0.002169
782.689	-0.00514	-0.0176	0	-0.08793	0	0.000642	0.002166
783.063	-0.00517	-0.0177	0	-0.08793	0	0.000651	0.002159
783.438	-0.00521	-0.0178	0	-0.08793	0	0.000617	0.002145
783.812	-0.00525	-0.0178	0	-0.08793	0	0.00065	0.002138
784.187	-0.00529	-0.0179	0	-0.08793	0	0.000727	0.002119
784.561	-0.00532	-0.018	0	-0.08793	0	0.000678	0.002154
784.935	-0.00536	-0.0181	0	-0.08793	0	0.000646	0.002125
785.31	-0.0054	-0.0181	0	-0.08793	0	0.000772	0.002154
785.684	-0.00544	-0.0182	0	-0.08793	0	0.000678	0.002134
786.058	-0.00547	-0.0183	0	-0.08793	0	0.000678	0.002099
786.433	-0.00551	-0.0184	0	-0.08793	0	0.000752	0.002126
786.807	-0.00555	-0.0184	0	-0.08793	0	0.00062	0.002127
787.182	-0.00559	-0.0185	0	-0.08793	0	0.000683	0.002107
787.556	-0.00562	-0.0186	0	-0.08793	0	0.000789	0.002129
787.931	-0.00566	-0.0187	0	-0.08793	0	0.000773	0.002099
788.305	-0.0057	-0.0187	0	-0.08793	0	0.000565	0.002105
788.68	-0.00574	-0.0188	0	-0.08793	0	0.000673	0.002121
789.054	-0.00577	-0.0189	0	-0.08793	0	0.00055	0.002097
789.429	-0.00581	-0.019	0	-0.08793	0	0.000669	0.002069
789.803	-0.00585	-0.019	0	-0.08793	0	0.000688	0.00209
790.178	-0.00589	-0.0191	0	-0.08793	0	0.0008	0.002083
790.553	-0.00592	-0.0192	0	-0.08793	0	0.000671	0.002108
790.927	-0.00596	-0.0193	0	-0.08793	0	0.0006	0.002082
791.302	-0.006	-0.0193	0	-0.08793	0	0.000641	0.002076
791.676	-0.00604	-0.0194	0	-0.08793	0	0.00067	0.002105
792.051	-0.00607	-0.0195	0	-0.08793	0	0.000709	0.002116
792.426	-0.00611	-0.0196	0	-0.08793	0	0.000721	0.002112
792.801	-0.00615	-0.0196	0	-0.08793	0	0.000749	0.00208
793.175	-0.00619	-0.0197	0	-0.08793	0	0.00073	0.002074
793.55	-0.00622	-0.0198	0	-0.08793	0	0.000629	0.002082
793.925	-0.00626	-0.0199	0	-0.08793	0	0.000644	0.002091
794.299	-0.0063	-0.0199	0	-0.08793	0	0.00071	0.002076
794.674	-0.00633	-0.02	0	-0.08793	0	0.00069	0.002078
795.049	-0.00637	-0.0201	0	-0.08793	0	0.000718	0.002089
795.424	-0.00641	-0.0202	0	-0.08793	0	0.00075	0.002093
795.799	-0.00645	-0.0202	0	-0.08793	0	0.000763	0.002101
796.173	-0.00648	-0.0203	0	-0.08793	0	0.000751	0.0021
796.548	-0.00652	-0.0204	0	-0.08793	0	0.000643	0.002072
796.923	-0.00656	-0.0205	0	-0.08793	0	0.000683	0.002075
797.298	-0.0066	-0.0205	0	-0.08793	0	0.000668	0.002161
797.673	-0.00663	-0.0206	0	-0.08793	0	0.000667	0.002139
798.048	-0.00667	-0.0207	0	-0.08793	0	0.000607	0.002125
798.423	-0.00671	-0.0208	0	-0.08793	0	0.000559	0.002085
798.798	-0.00675	-0.0208	0	-0.08793	0	0.000647	0.002134
799.173	-0.00678	-0.0209	0	-0.08793	0	0.000456	0.002151
799.548	0	0	0	0	0	0	0.002145
							0.002194
							0.002206
							0.00214
							0.002157
							0.002176
							0.002179
							0.002222
							0.002183
							0.002198
							0.002229
							0.002284
							0.002213
							0.004848

## Sheet: 2
Wavelength (nm)	Incident Light	Incident Light
352.601	0.65	0.00065
352.99	0.58	0.00058
353.379	0.38	0.00038
353.767	-0.49	-0.00049
354.156	35.19	0.03519
354.544	36.55	0.03655
354.933	35.56	0.03556
355.321	37.43	0.03743
355.71	37.4	0.0374
356.098	37.72	0.03772
356.486	38.55	0.03855
356.875	39.17	0.03917
357.263	39.55	0.03955
357.651	39.81	0.03981
358.039	40.71	0.04071
358.427	41.45	0.04145
358.815	42.68	0.04268
359.203	42.32	0.04232
359.591	42.25	0.04225
359.979	42.69	0.04269
360.367	44.68	0.04468
360.755	44.96	0.04496
361.142	45.4	0.0454
361.53	45.48	0.04548
361.918	46.09	0.04609
362.305	48.24	0.04824
362.693	48.18	0.04818
363.08	48.94	0.04894
363.468	49.13	0.04913
363.855	50.22	0.05022
364.243	50.26	0.05026
364.63	52.04	0.05204
365.017	52.21	0.05221
365.404	52.73	0.05273
365.792	53.55	0.05355
366.179	54.79	0.05479
366.566	55.29	0.05529
366.953	56.53	0.05653
367.34	57.37	0.05737
367.727	58.52	0.05852
368.114	59.28	0.05928
368.501	60.37	0.06037
368.888	61.65	0.06165
369.275	63.22	0.06322
369.661	63.7	0.0637
370.048	63.83	0.06383
370.435	65.53	0.06553
370.821	66.57	0.06657
371.208	67.95	0.06795
371.594	69.85	0.06985
371.981	70.99	0.07099
372.367	71.94	0.07194
372.754	72.79	0.07279
373.14	73.82	0.07382
373.526	75.4	0.0754
373.913	76.55	0.07655
374.299	79.04	0.07904
374.685	80.01	0.08001
375.071	81.06	0.08106
375.457	80.07	0.08007
375.843	84.22	0.08422
376.229	86.17	0.08617
376.615	87.21	0.08721
377.001	89.4	0.0894
377.387	91.03	0.09103
377.773	93.15	0.09315
378.159	95.18	0.09518
378.544	96.35	0.09635
378.93	98.55	0.09855
379.316	101.52	0.10152
379.701	102.72	0.10272
380.087	103.35	0.10335
380.472	107.32	0.10732
380.858	109.22	0.10922
381.243	111.27	0.11127
381.628	113.46	0.11346
382.014	115.69	0.11569
382.399	118.17	0.11817
382.784	120.2	0.1202
383.169	122.82	0.12282
383.555	124.73	0.12473
383.94	127.62	0.12762
384.325	130.96	0.13096
384.71	133.25	0.13325
385.095	136.56	0.13656
385.48	137.74	0.13774
385.864	139.89	0.13989
386.249	143.44	0.14344
386.634	146.5	0.1465
387.019	148.21	0.14821
387.403	151.13	0.15113
387.788	153.78	0.15378
388.173	158.09	0.15809
388.557	160.05	0.16005
388.942	162.78	0.16278
389.326	166.34	0.16634
389.711	168.98	0.16898
390.095	172.32	0.17232
390.479	175.14	0.17514
390.863	178.56	0.17856
391.248	181.26	0.18126
391.632	184.41	0.18441
392.016	187.43	0.18743
392.4	190.83	0.19083
392.784	193.79	0.19379
393.168	196.49	0.19649
393.552	199.91	0.19991
393.936	203.05	0.20305
394.32	206.39	0.20639
394.704	210.19	0.21019
395.087	213.6	0.2136
395.471	216.07	0.21607
395.855	220.94	0.22094
396.239	224.5	0.2245
396.622	228.18	0.22818
397.006	232.09	0.23209
397.389	235.4	0.2354
397.773	238.88	0.23888
398.156	242.93	0.24293
398.539	246.33	0.24633
398.923	249.92	0.24992
399.306	252.92	0.25292
399.689	257.95	0.25795
400.072	263.12	0.26312
400.456	267.47	0.26747
400.839	271.14	0.27114
401.222	274.2	0.2742
401.605	278.04	0.27804
401.988	283.98	0.28398
402.371	285.5	0.2855
402.754	291.95	0.29195
403.136	296.08	0.29608
403.519	300.77	0.30077
403.902	303.88	0.30388
404.285	309.26	0.30926
404.667	314.13	0.31413
405.05	317.09	0.31709
405.432	322.53	0.32253
405.815	327.63	0.32763
406.197	332.87	0.33287
406.58	337.1	0.3371
406.962	343.73	0.34373
407.344	349.75	0.34975
407.727	354.13	0.35413
408.109	358.29	0.35829
408.491	362.87	0.36287
408.873	368.3	0.3683
409.255	375.46	0.37546
409.638	379.56	0.37956
410.02	385.14	0.38514
410.401	391.07	0.39107
410.784	396.76	0.39676
411.165	402.8	0.4028
411.547	408.29	0.40829
411.929	413.69	0.41369
412.311	420.38	0.42038
412.692	425.65	0.42565
413.074	432.65	0.43265
413.456	438.95	0.43895
413.837	444.8	0.4448
414.219	451.09	0.45109
414.6	457.94	0.45794
414.982	464.1	0.4641
415.363	470.92	0.47092
415.744	476.22	0.47622
416.126	484.42	0.48442
416.507	491.95	0.49195
416.888	498.25	0.49825
417.269	505.68	0.50568
417.65	512.73	0.51273
418.031	518.87	0.51887
418.413	527.8	0.5278
418.793	534.28	0.53428
419.174	542.19	0.54219
419.555	550.5	0.5505
419.936	557.75	0.55775
420.317	563.37	0.56337
420.698	570.78	0.57078
421.078	579.71	0.57971
421.459	587.4	0.5874
421.84	596.24	0.59624
422.22	603.09	0.60309
422.601	612.95	0.61295
422.981	620.9	0.6209
423.362	628.92	0.62892
423.742	636.14	0.63614
424.122	643.53	0.64353
424.503	653.42	0.65342
424.883	661.01	0.66101
425.263	670.39	0.67039
425.643	677.72	0.67772
426.024	688.18	0.68818
426.404	695.77	0.69577
426.784	704.75	0.70475
427.164	713.21	0.71321
427.543	723.47	0.72347
427.923	732.3	0.7323
428.303	740.81	0.74081
428.683	751.59	0.75159
429.063	757.43	0.75743
429.442	770.41	0.77041
429.822	778.33	0.77833
430.202	790.18	0.79018
430.581	798.66	0.79866
430.961	808.8	0.8088
431.34	819.29	0.81929
431.72	828.69	0.82869
432.099	838.69	0.83869
432.479	848.38	0.84838
432.858	859.01	0.85901
433.237	870.57	0.87057
433.616	878.82	0.87882
433.996	887.54	0.88754
434.375	899.91	0.89991
434.754	910.71	0.91071
435.133	920	0.92
435.512	929.94	0.92994
435.891	940.93	0.94093
436.27	954.6	0.9546
436.649	963.43	0.96343
437.027	976.7	0.9767
437.406	988.55	0.98855
437.785	998.64	0.99864
438.163	1007.59	1.00759
438.542	1018.19	1.01819
438.921	1028.18	1.02818
439.299	1041.68	1.04168
439.678	1054.17	1.05417
440.056	1065.43	1.06543
440.435	1076.34	1.07634
440.813	1089.99	1.08999
441.191	1098.86	1.09886
441.57	1113.17	1.11317
441.948	1122.45	1.12245
442.326	1133.46	1.13346
442.704	1151.01	1.15101
443.082	1164.06	1.16406
443.46	1175.21	1.17521
443.838	1184.31	1.18431
444.216	1199.36	1.19936
444.594	1211.41	1.21141
444.972	1225.53	1.22553
445.35	1240.64	1.24064
445.728	1250.81	1.25081
446.105	1264	1.264
446.483	1274.94	1.27494
446.861	1289.69	1.28969
447.238	1301.68	1.30168
447.616	1315.55	1.31555
447.993	1327.25	1.32725
448.371	1340.56	1.34056
448.748	1353.27	1.35327
449.126	1366.31	1.36631
449.503	1378.79	1.37879
449.88	1393.33	1.39333
450.257	1404.94	1.40494
450.635	1417.13	1.41713
451.012	1429.93	1.42993
451.389	1443.52	1.44352
451.766	1457.54	1.45754
452.143	1471.09	1.47109
452.52	1487.7	1.4877
452.897	1500.8	1.5008
453.274	1513.54	1.51354
453.651	1529.68	1.52968
454.027	1545.47	1.54547
454.404	1556.06	1.55606
454.781	1567.96	1.56796
455.157	1580.83	1.58083
455.534	1600.55	1.60055
455.911	1611.56	1.61156
456.287	1626.44	1.62644
456.664	1640.99	1.64099
457.04	1653.58	1.65358
457.416	1667.73	1.66773
457.793	1682.24	1.68224
458.169	1697.79	1.69779
458.545	1711.18	1.71118
458.921	1729.14	1.72914
459.298	1742.81	1.74281
459.674	1763.76	1.76376
460.05	1775.13	1.77513
460.426	1790.17	1.79017
460.802	1806.21	1.80621
461.178	1819.04	1.81904
461.554	1836.1	1.8361
461.929	1852.44	1.85244
462.305	1869.24	1.86924
462.681	1883.32	1.88332
463.057	1898.29	1.89829
463.432	1916.85	1.91685
463.808	1934.92	1.93492
464.183	1947.97	1.94797
464.559	1960.11	1.96011
464.935	1977.41	1.97741
465.31	1997.47	1.99747
465.685	2010.23	2.01023
466.061	2028.09	2.02809
466.436	2042.26	2.04226
466.811	2060.56	2.06056
467.186	2078.55	2.07855
467.562	2098.36	2.09836
467.937	2116.42	2.11642
468.312	2131.05	2.13105
468.687	2148.19	2.14819
469.062	2166.12	2.16612
469.437	2181.41	2.18141
469.812	2199.99	2.19999
470.187	2218.79	2.21879
470.561	2234.56	2.23456
470.936	2255.56	2.25556
471.311	2272.6	2.2726
471.685	2293.97	2.29397
472.06	2318.16	2.31816
472.435	2331.23	2.33123
472.809	2350.3	2.3503
473.184	2367.25	2.36725
473.558	2390.82	2.39082
473.933	2409.81	2.40981
474.307	2431.09	2.43109
474.681	2448.29	2.44829
475.055	2467.29	2.46729
475.43	2486.24	2.48624
475.804	2505.56	2.50556
476.178	2528.9	2.5289
476.552	2550.73	2.55073
476.926	2576.88	2.57688
477.3	2589.91	2.58991
477.674	2613.26	2.61326
478.048	2632.16	2.63216
478.422	2657.04	2.65704
478.796	2676.28	2.67628
479.169	2698.57	2.69857
479.543	2719.13	2.71913
479.917	2736.07	2.73607
480.29	2758.52	2.75852
480.664	2785.82	2.78582
481.038	2804.68	2.80468
481.411	2829.32	2.82932
481.784	2849.21	2.84921
482.158	2872.26	2.87226
482.531	2893.86	2.89386
482.905	2912.26	2.91226
483.278	2934.89	2.93489
483.651	2961.68	2.96168
484.024	2983.43	2.98343
484.397	3005.41	3.00541
484.771	3026.05	3.02605
485.144	3048.2	3.0482
485.517	3072.47	3.07247
485.889	3093.98	3.09398
486.262	3117.21	3.11721
486.635	3133.85	3.13385
487.008	3158.83	3.15883
487.381	3185.13	3.18513
487.754	3206.65	3.20665
488.126	3232.62	3.23262
488.499	3255.99	3.25599
488.872	3283.34	3.28334
489.244	3301.78	3.30178
489.617	3328.46	3.32846
489.989	3347.67	3.34767
490.361	3375.91	3.37591
490.734	3400.22	3.40022
491.106	3417.42	3.41742
491.478	3441.96	3.44196
491.851	3469.6	3.4696
492.223	3490.31	3.49031
492.595	3517.61	3.51761
492.967	3538.8	3.5388
493.339	3561.9	3.5619
493.711	3590.71	3.59071
494.083	3607.96	3.60796
494.455	3632.94	3.63294
494.827	3657.35	3.65735
495.199	3684.85	3.68485
495.571	3706.76	3.70676
495.942	3731.08	3.73108
496.314	3758.32	3.75832
496.686	3774.68	3.77468
497.057	3797.57	3.79757
497.429	3825.69	3.82569
497.8	3856.06	3.85606
498.172	3881.03	3.88103
498.543	3904.77	3.90477
498.915	3923.36	3.92336
499.286	3948.85	3.94885
499.657	3973.6	3.9736
500.029	3995.75	3.99575
500.4	4021.92	4.02192
500.771	4042.24	4.04224
501.142	4073.96	4.07396
501.513	4101.05	4.10105
501.884	4125.18	4.12518
502.255	4147.52	4.14752
502.626	4172.93	4.17293
502.997	4194.33	4.19433
503.368	4217.64	4.21764
503.739	4242.71	4.24271
504.11	4266.82	4.26682
504.48	4296.3	4.2963
504.851	4317.09	4.31709
505.221	4342.39	4.34239
505.592	4367.67	4.36767
505.963	4397.67	4.39767
506.333	4421.87	4.42187
506.704	4446.8	4.4468
507.074	4477.59	4.47759
507.444	4499.83	4.49983
507.815	4525.66	4.52566
508.185	4550.03	4.55003
508.555	4574.97	4.57497
508.925	4600.63	4.60063
509.295	4625.39	4.62539
509.666	4650.5	4.6505
510.036	4676.76	4.67676
510.406	4700.2	4.7002
510.775	4730.93	4.73093
511.145	4758.68	4.75868
511.515	4784.24	4.78424
511.885	4811.34	4.81134
512.255	4835.79	4.83579
512.625	4865.99	4.86599
512.994	4884.06	4.88406
513.364	4909.99	4.90999
513.733	4933.25	4.93325
514.103	4958.41	4.95841
514.472	4987.77	4.98777
514.842	5013.99	5.01399
515.211	5037.27	5.03727
515.581	5064.93	5.06493
515.95	5090.42	5.09042
516.319	5115.11	5.11511
516.688	5143.69	5.14369
517.058	5171.24	5.17124
517.427	5200.22	5.20022
517.796	5224.38	5.22438
518.165	5246.96	5.24696
518.534	5274.9	5.2749
518.903	5301.4	5.3014
519.272	5330.27	5.33027
519.641	5362.4	5.3624
520.01	5386.13	5.38613
520.378	5418.11	5.41811
520.747	5445.77	5.44577
521.116	5476.54	5.47654
521.484	5497.7	5.4977
521.853	5525.6	5.5256
522.222	5556.72	5.55672
522.59	5586.15	5.58615
522.958	5611.56	5.61156
523.327	5640.88	5.64088
523.695	5664.66	5.66466
524.064	5689.49	5.68949
524.432	5720.77	5.72077
524.8	5748.3	5.7483
525.168	5775.66	5.77566
525.537	5806.63	5.80663
525.905	5837.65	5.83765
526.273	5867	5.867
526.641	5894.33	5.89433
527.009	5925.93	5.92593
527.377	5953.55	5.95355
527.745	5986.82	5.98682
528.112	6010.48	6.01048
528.48	6049.67	6.04967
528.848	6074.04	6.07404
529.216	6100.84	6.10084
529.583	6128.35	6.12835
529.951	6147.88	6.14788
530.318	6183.16	6.18316
530.686	6210.54	6.21054
531.053	6242.93	6.24293
531.421	6268.16	6.26816
531.788	6299.43	6.29943
532.156	6333.08	6.33308
532.523	6358.82	6.35882
532.89	6390.11	6.39011
533.257	6414.3	6.4143
533.625	6450.57	6.45057
533.992	6482.67	6.48267
534.359	6504.66	6.50466
534.726	6535.01	6.53501
535.093	6567.29	6.56729
535.46	6595.36	6.59536
535.827	6622.65	6.62265
536.193	6651.23	6.65123
536.56	6684	6.684
536.927	6706.29	6.70629
537.294	6734.78	6.73478
537.66	6764.34	6.76434
538.027	6795.95	6.79595
538.394	6813.63	6.81363
538.76	6845.91	6.84591
539.127	6872.16	6.87216
539.493	6910.45	6.91045
539.86	6936.27	6.93627
540.226	6962.89	6.96289
540.592	6993.12	6.99312
540.958	7023.1	7.0231
541.325	7045.95	7.04595
541.691	7079.42	7.07942
542.057	7107.98	7.10798
542.423	7130.51	7.13051
542.789	7156.97	7.15697
543.155	7183.19	7.18319
543.521	7217.61	7.21761
543.887	7239.16	7.23916
544.253	7261.88	7.26188
544.619	7294.01	7.29401
544.984	7326.46	7.32646
545.35	7351.33	7.35133
545.716	7379.04	7.37904
546.081	7399.2	7.3992
546.447	7425.67	7.42567
546.813	7449.61	7.44961
547.178	7476.17	7.47617
547.543	7515.49	7.51549
547.909	7535.93	7.53593
548.274	7564.38	7.56438
548.64	7591.57	7.59157
549.005	7612.56	7.61256
549.37	7639.03	7.63903
549.735	7667.88	7.66788
550.101	7689.53	7.68953
550.466	7716.88	7.71688
550.831	7734.23	7.73423
551.196	7766.04	7.76604
551.561	7800.46	7.80046
551.926	7829.62	7.82962
552.29	7845.3	7.8453
552.655	7867.86	7.86786
553.02	7907.29	7.90729
553.385	7932.27	7.93227
553.75	7959.29	7.95929
554.114	7989.56	7.98956
554.479	8019.55	8.01955
554.843	8042.55	8.04255
555.208	8064.79	8.06479
555.572	8086.93	8.08693
555.937	8112.58	8.11258
556.301	8145.18	8.14518
556.665	8165.17	8.16517
557.03	8188.78	8.18878
557.394	8220	8.22
557.758	8241.87	8.24187
558.122	8259.69	8.25969
558.486	8292.62	8.29262
558.851	8319.03	8.31903
559.215	8349.76	8.34976
559.579	8375.23	8.37523
559.942	8401.84	8.40184
560.306	8431.05	8.43105
560.67	8452.49	8.45249
561.034	8472.74	8.47274
561.398	8506.2	8.5062
561.761	8531.71	8.53171
562.125	8557.24	8.55724
562.489	8587.77	8.58777
562.852	8603.06	8.60306
563.216	8617.17	8.61717
563.579	8647.66	8.64766
563.943	8662.7	8.6627
564.306	8684.44	8.68444
564.67	8708.17	8.70817
565.033	8724.16	8.72416
565.396	8749.96	8.74996
565.759	8782.98	8.78298
566.123	8805.27	8.80527
566.486	8831.08	8.83108
566.849	8856.24	8.85624
567.212	8884.21	8.88421
567.575	8906.97	8.90697
567.938	8935.2	8.9352
568.301	8944.85	8.94485
568.663	8969.85	8.96985
569.026	8996.77	8.99677
569.389	9022.8	9.0228
569.752	9048.91	9.04891
570.115	9079.91	9.07991
570.477	9089.5	9.0895
570.84	9115.25	9.11525
571.202	9139.76	9.13976
571.565	9156.38	9.15638
571.927	9184.15	9.18415
572.29	9209.4	9.2094
572.652	9226.57	9.22657
573.014	9250.86	9.25086
573.377	9269.82	9.26982
573.739	9288.61	9.28861
574.101	9312.26	9.31226
574.463	9329.78	9.32978
574.825	9349.94	9.34994
575.187	9374.29	9.37429
575.549	9389.12	9.38912
575.911	9415.83	9.41583
576.273	9439	9.439
576.635	9453.12	9.45312
576.997	9475.61	9.47561
577.359	9497.04	9.49704
577.721	9512.33	9.51233
578.082	9540.19	9.54019
578.444	9556.79	9.55679
578.805	9580.16	9.58016
579.167	9587.68	9.58768
579.529	9617.33	9.61733
579.89	9630.57	9.63057
580.251	9647.9	9.6479
580.613	9668.9	9.6689
580.974	9693.94	9.69394
581.335	9712.7	9.7127
581.697	9727.56	9.72756
582.058	9749.21	9.74921
582.419	9762.32	9.76232
582.78	9785.34	9.78534
583.141	9805.16	9.80516
583.502	9817.89	9.81789
583.863	9836.85	9.83685
584.224	9847.53	9.84753
584.585	9867.62	9.86762
584.946	9882.11	9.88211
585.307	9891.59	9.89159
585.668	9913.8	9.9138
586.028	9923.22	9.92322
586.389	9938.32	9.93832
586.75	9955.99	9.95599
587.11	9973.45	9.97345
587.471	9991.63	9.99163
587.831	10011.6	10.0116
588.192	10024.3	10.0243
588.552	10029.1	10.0291
588.912	10051.1	10.0511
589.273	10066.3	10.0663
589.633	10080	10.08
589.993	10098.9	10.0989
590.353	10114.1	10.1141
590.713	10127	10.127
591.073	10148.3	10.1483
591.433	10157.3	10.1573
591.793	10169.1	10.1691
592.153	10187.5	10.1875
592.513	10201	10.201
592.873	10216.7	10.2167
593.233	10224	10.224
593.593	10244.1	10.2441
593.952	10253.1	10.2531
594.312	10271.6	10.2716
594.672	10282.1	10.2821
595.031	10292.5	10.2925
595.391	10303.3	10.3033
595.75	10321.2	10.3212
596.11	10333.6	10.3336
596.469	10349.5	10.3495
596.829	10364.2	10.3642
597.188	10372.3	10.3723
597.547	10396	10.396
597.907	10418.2	10.4182
598.266	10422.3	10.4223
598.625	10429.7	10.4297
598.984	10453.5	10.4535
599.343	10462.5	10.4625
599.702	10477.1	10.4771
600.061	10494	10.494
600.42	10516	10.516
600.779	10522.2	10.5222
601.138	10533.9	10.5339
601.496	10545.1	10.5451
601.855	10560.3	10.5603
602.214	10579.7	10.5797
602.572	10596.4	10.5964
602.931	10611.9	10.6119
603.29	10617.1	10.6171
603.648	10635.3	10.6353
604.007	10655.4	10.6554
604.365	10678	10.678
604.723	10690.8	10.6908
605.082	10705.9	10.7059
605.44	10723.8	10.7238
605.798	10738	10.738
606.157	10748.2	10.7482
606.515	10769.3	10.7693
606.873	10789.7	10.7897
607.231	10809.9	10.8099
607.589	10820.4	10.8204
607.947	10843.5	10.8435
608.305	10872.1	10.8721
608.663	10884.3	10.8843
609.021	10901	10.901
609.378	10913	10.9131
609.736	10924.2	10.9242
610.094	10941.1	10.9411
610.452	10954.8	10.9548
610.809	10970.3	10.9703
611.167	10987.5	10.9875
611.524	10993.9	10.9939
611.882	11017.4	11.0174
612.239	11037.2	11.0372
612.597	11039.9	11.0399
612.954	11067	11.0671
613.311	11085.3	11.0853
613.669	11102.6	11.1026
614.026	11122.1	11.1221
614.383	11130.9	11.1309
614.74	11147.5	11.1475
615.097	11155.1	11.1551
615.454	11170.6	11.1706
615.811	11185.3	11.1853
616.168	11202	11.202
616.525	11213.4	11.2134
616.882	11225	11.225
617.239	11246	11.246
617.596	11249	11.249
617.952	11260.4	11.2604
618.309	11275.6	11.2756
618.666	11283.3	11.2833
619.022	11295.5	11.2955
619.379	11311.7	11.3117
619.735	11319.4	11.3194
620.092	11344	11.344
620.448	11334.3	11.3343
620.804	11348	11.348
621.161	11359	11.359
621.517	11369.9	11.3699
621.873	11378.2	11.3782
622.23	11390.4	11.3904
622.586	11397.9	11.3979
622.942	11414	11.414
623.298	11417.3	11.4173
623.654	11428.5	11.4285
624.01	11447.1	11.4471
624.366	11456	11.456
624.722	11456.5	11.4566
625.077	11465.5	11.4655
625.433	11472.7	11.4727
625.789	11476.1	11.4761
626.145	11485.2	11.4852
626.5	11499.3	11.4993
626.856	11507.9	11.5079
627.212	11507.8	11.5078
627.567	11518.3	11.5183
627.923	11527.7	11.5277
628.278	11529.9	11.5299
628.633	11535.5	11.5355
628.989	11541.7	11.5417
629.344	11542.7	11.5427
629.699	11554.6	11.5546
630.055	11565	11.565
630.41	11570.1	11.5701
630.765	11569.6	11.5696
631.12	11570.2	11.5702
631.475	11572.9	11.5729
631.83	11587.7	11.5877
632.185	11587.2	11.5872
632.54	11589.8	11.5898
632.895	11594.3	11.5943
633.249	11593.8	11.5938
633.604	11602.6	11.6026
633.959	11614.4	11.6144
634.314	11609.1	11.6091
634.668	11619.1	11.6191
635.023	11613.8	11.6138
635.377	11627.5	11.6275
635.732	11632.7	11.6327
636.086	11647.9	11.6479
636.441	11642.4	11.6424
636.795	11648.2	11.6482
637.149	11649.3	11.6493
637.504	11653.4	11.6534
637.858	11655.9	11.6559
638.212	11656.3	11.6563
638.566	11663	11.663
638.92	11666.5	11.6665
639.274	11670	11.67
639.628	11667.8	11.6678
639.982	11667.8	11.6678
640.336	11667.5	11.6675
640.69	11674	11.674
641.044	11677.9	11.6779
641.398	11674.5	11.6745
641.751	11682.2	11.6822
642.105	11671.2	11.6712
642.459	11686.4	11.6864
642.812	11689.6	11.6896
643.166	11696.4	11.6964
643.519	11693.2	11.6932
643.873	11696.3	11.6963
644.226	11692.9	11.6928
644.58	11687.4	11.6874
644.933	11684.1	11.6841
645.286	11696.7	11.6967
645.64	11684	11.684
645.993	11695.7	11.6957
646.346	11697.9	11.6979
646.699	11693.5	11.6935
647.052	11697	11.697
647.405	11687.3	11.6873
647.758	11703	11.703
648.111	11691.9	11.6919
648.464	11694.3	11.6943
648.817	11698.4	11.6984
649.17	11696.5	11.6965
649.522	11697.9	11.6979
649.875	11699.7	11.6997
650.228	11692.6	11.6926
650.58	11692	11.692
650.933	11687.3	11.6873
651.285	11686	11.686
651.638	11684.8	11.6848
651.99	11679	11.679
652.343	11675.5	11.6755
652.695	11672.9	11.6729
653.048	11681.4	11.6814
653.4	11683.7	11.6837
653.752	11672	11.672
654.104	11672.7	11.6727
654.456	11666.9	11.6669
654.808	11656.5	11.6565
655.16	11665.9	11.6659
655.513	11666.5	11.6665
655.864	11659.8	11.6598
656.216	11644.9	11.6449
656.568	11649	11.649
656.92	11638.7	11.6387
657.272	11634.6	11.6346
657.624	11628.2	11.6282
657.975	11624.7	11.6247
658.327	11622.5	11.6225
658.678	11621.8	11.6218
659.03	11617	11.617
659.381	11608.2	11.6082
659.733	11592.1	11.5921
660.084	11599.1	11.5991
660.436	11594.8	11.5948
660.787	11587.8	11.5878
661.138	11580.9	11.5809
661.49	11579.9	11.5799
661.841	11573.3	11.5733
662.192	11560.6	11.5606
662.543	11549.2	11.5492
662.894	11559.9	11.5599
663.245	11555.7	11.5557
663.596	11539.9	11.5399
663.947	11538.4	11.5384
664.298	11542.7	11.5427
664.649	11531.6	11.5316
665	11524.7	11.5247
665.35	11520.6	11.5206
665.701	11507.4	11.5074
666.052	11525.1	11.5251
666.402	11514.7	11.5147
666.753	11497.6	11.4976
667.103	11494.6	11.4946
667.454	11484.1	11.4841
667.804	11480.1	11.4801
668.155	11462.2	11.4622
668.505	11457	11.457
668.855	11453.5	11.4535
669.206	11456.8	11.4568
669.556	11446.6	11.4466
669.906	11436.7	11.4367
670.256	11415.3	11.4153
670.606	11412.5	11.4125
670.956	11402.6	11.4026
671.306	11403.1	11.4031
671.656	11403.6	11.4036
672.006	11392.8	11.3928
672.356	11396.2	11.3962
672.706	11378.5	11.3785
673.056	11374.1	11.3741
673.405	11362.7	11.3627
673.755	11348.4	11.3484
674.105	11339.9	11.3399
674.454	11337.1	11.3371
674.804	11340	11.34
675.153	11333.6	11.3336
675.503	11314.1	11.3141
675.852	11302.4	11.3024
676.201	11289.9	11.2899
676.551	11280.5	11.2805
676.9	11273.9	11.2739
677.249	11263.4	11.2634
677.598	11271	11.271
677.948	11258.1	11.2581
678.297	11245.8	11.2458
678.646	11232.9	11.2329
678.995	11217	11.217
679.344	11197.7	11.1977
679.693	11195	11.195
680.042	11185.8	11.1858
680.39	11178.7	11.1787
680.739	11173.9	11.1739
681.088	11158.5	11.1585
681.437	11148.3	11.1483
681.785	11120.6	11.1206
682.134	11104.5	11.1045
682.482	11101.3	11.1013
682.831	11092.2	11.0922
683.179	11082.1	11.0821
683.528	11073.1	11.0731
683.876	11045.7	11.0457
684.225	11027.6	11.0276
684.573	11012.6	11.0126
684.921	11000.4	11.0004
685.269	10982.6	10.9826
685.617	10982.8	10.9828
685.966	10970.7	10.9707
686.314	10963.7	10.9637
686.662	10955.3	10.9553
687.01	10935.2	10.9352
687.358	10924.5	10.9245
687.706	10907.3	10.9073
688.053	10888.3	10.8883
688.401	10890.5	10.8905
688.749	10868.5	10.8685
689.097	10864.7	10.8647
689.444	10853.2	10.8532
689.792	10841.6	10.8416
690.14	10821.6	10.8216
690.487	10805	10.805
690.835	10786.6	10.7866
691.182	10772.4	10.7724
691.529	10762.6	10.7626
691.877	10753.6	10.7536
692.224	10731.4	10.7314
692.571	10726.4	10.7264
692.919	10712.7	10.7127
693.266	10693.9	10.6939
693.613	10668.4	10.6684
693.96	10648.6	10.6486
694.307	10644.2	10.6442
694.654	10628.6	10.6286
695.001	10625.7	10.6257
695.348	10604.8	10.6048
695.695	10583.6	10.5836
696.042	10558.2	10.5582
696.389	10544.3	10.5443
696.735	10519.3	10.5193
697.082	10506.6	10.5066
697.429	10485.4	10.4854
697.775	10475.8	10.4758
698.122	10472.5	10.4726
698.468	10446	10.446
698.815	10432.9	10.4329
699.161	10404.2	10.4042
699.508	10385.4	10.3854
699.854	10362.5	10.3625
700.2	10349.1	10.3491
700.547	10343.4	10.3434
700.893	10323.1	10.3231
701.239	10310.5	10.3105
701.585	10286	10.286
701.931	10257	10.257
702.277	10244.3	10.2443
702.623	10224	10.224
702.969	10201.5	10.2015
703.315	10186.3	10.1863
703.661	10171.5	10.1715
704.006	10150.1	10.1501
704.352	10127.7	10.1277
704.698	10107.6	10.1076
705.044	10087.5	10.0875
705.389	10060.2	10.0602
705.735	10036.6	10.0366
706.08	10019.7	10.0197
706.426	9996.18	9.99618
706.771	9982.16	9.98216
707.117	9969.24	9.96924
707.462	9938.94	9.93894
707.807	9917.09	9.91709
708.153	9893.73	9.89373
708.498	9864.77	9.86477
708.843	9845.89	9.84589
709.188	9819.5	9.8195
709.533	9802.74	9.80274
709.878	9785.68	9.78568
710.223	9770.01	9.77001
710.568	9739.06	9.73906
710.913	9701.13	9.70113
711.258	9674.89	9.67489
711.603	9647.45	9.64745
711.948	9609.92	9.60992
712.293	9592.37	9.59237
712.637	9567.01	9.56701
712.982	9548.1	9.5481
713.326	9523.25	9.52325
713.671	9506.16	9.50616
714.015	9472.1	9.4721
714.36	9438.52	9.43852
714.704	9415.58	9.41558
715.049	9378.19	9.37819
715.393	9349.34	9.34934
715.737	9321.22	9.32122
716.082	9291.52	9.29152
716.426	9268.91	9.26891
716.77	9240.74	9.24074
717.114	9197.31	9.19731
717.458	9164.81	9.16481
717.802	9124.09	9.12409
718.146	9076.3	9.0763
718.49	9042.23	9.04223
718.834	9009.47	9.00947
719.178	8975.2	8.9752
719.522	8948.8	8.9488
719.865	8909.26	8.90926
720.209	8870.61	8.87061
720.553	8833.69	8.83369
720.896	8797.13	8.79713
721.24	8761.75	8.76175
721.584	8714.54	8.71454
721.927	8672.38	8.67238
722.27	8660.68	8.66068
722.614	8660.28	8.66028
722.957	8642.52	8.64252
723.301	8586.45	8.58645
723.644	8491.22	8.49122
723.987	8382	8.382
724.33	8252.91	8.25291
724.673	8123.72	8.12372
725.016	7980.28	7.98028
725.36	7827.07	7.82707
725.703	7682.33	7.68233
726.045	7538.6	7.5386
726.388	7384.01	7.38401
726.731	7230.39	7.23039
727.074	7091.51	7.09151
727.417	6943.12	6.94312
727.76	6789.36	6.78936
728.102	6643.08	6.64308
728.445	6486.73	6.48673
728.788	6329.52	6.32952
729.13	6172.33	6.17233
729.473	6032.36	6.03236
729.815	5889.82	5.88982
730.158	5748.41	5.74841
730.5	5596.74	5.59674
730.842	5457.85	5.45785
731.185	5310.98	5.31098
731.527	5165.8	5.1658
731.869	5020.56	5.02056
732.211	4873.22	4.87322
732.553	4.96	0.00496
732.895	0.08	8e-05
733.237	0.46	0.00046
733.579	0.36	0.00036

## Sheet: 3
Wavelength (nm)	Raw Experimental Spectrum	Raw Best Fit	Cyt bH	Cyt bL	Cyt c1	Cyt c	Line	Residual	Corrected Best Fit	Corrected Experimental Spectrum
539.86	0.177758	0.177597	0.003702	0.002958	0.00769	0.004168	0.159078	0.000162	0.018518	0.01868
540.226	0.177262	0.176975	0.003678	0.002301	0.007804	0.004287	0.158904	0.000286	0.018071	0.018358
540.592	0.177109	0.176454	0.00355	0.002017	0.00775	0.004407	0.158729	0.000655	0.017724	0.01838
540.958	0.176046	0.176269	0.003437	0.002082	0.007682	0.004512	0.158555	-0.00022	0.017714	0.017491
541.325	0.176565	0.175999	0.003345	0.001886	0.007706	0.004682	0.15838	0.000566	0.017619	0.018185
541.691	0.175981	0.175679	0.003282	0.001575	0.007768	0.004848	0.158206	0.000302	0.017473	0.017775
542.057	0.175549	0.174813	0.003191	0.000763	0.007807	0.005021	0.158031	0.000736	0.016782	0.017518
542.423	0.175146	0.174427	0.003162	0.000307	0.007871	0.00523	0.157857	0.000719	0.01657	0.017289
542.789	0.174928	0.174936	0.003145	0.000705	0.007943	0.00546	0.157683	-7.23e-06	0.017253	0.017246
543.155	0.174939	0.175048	0.003103	0.000707	0.007996	0.005733	0.157508	-0.00011	0.01754	0.017431
543.521	0.174933	0.174723	0.003031	0.000303	0.008008	0.006047	0.157334	0.00021	0.017389	0.017599
543.887	0.174267	0.174753	0.002939	0.000279	0.007995	0.006379	0.15716	-0.00049	0.017594	0.017107
544.253	0.174488	0.174835	0.002929	0.00015	0.008016	0.006754	0.156985	-0.00035	0.01785	0.017502
544.619	0.174465	0.175017	0.00294	1.84e-05	0.008078	0.007171	0.156811	-0.00055	0.018206	0.017654
544.984	0.175114	0.175405	0.002946	1.42e-05	0.008178	0.00763	0.156637	-0.00029	0.018769	0.018478
545.35	0.175439	0.175511	0.002839	3.19e-05	0.008099	0.008078	0.156462	-7.17e-05	0.019048	0.018977
545.716	0.175588	0.176291	0.002995	0.000135	0.008338	0.008535	0.156288	-0.0007	0.020002	0.0193
546.081	0.175914	0.176616	0.002985	0.000118	0.008389	0.00901	0.156114	-0.0007	0.020502	0.0198
546.447	0.176186	0.176782	0.00299	-7.17e-05	0.008468	0.009456	0.15594	-0.0006	0.020842	0.020246
546.813	0.176651	0.177116	0.003064	-0.00022	0.008622	0.009881	0.155766	-0.00046	0.02135	0.020886
547.178	0.17721	0.17762	0.003194	-0.00035	0.008885	0.010303	0.155592	-0.00041	0.022028	0.021618
547.543	0.178043	0.178258	0.003271	-0.00026	0.009091	0.010734	0.155417	-0.00022	0.022841	0.022625
547.909	0.178493	0.179032	0.003298	0.000158	0.009217	0.011115	0.155243	-0.00054	0.023788	0.023249
548.274	0.17885	0.179541	0.003382	0.000225	0.009457	0.011409	0.155069	-0.00069	0.024472	0.023781
548.64	0.179766	0.179865	0.003542	-4.21e-05	0.009843	0.011628	0.154895	-9.98e-05	0.02497	0.024871
549.005	0.180369	0.180457	0.003652	0.000123	0.010196	0.011764	0.154721	-8.75e-05	0.025735	0.025648
549.37	0.181203	0.181225	0.003745	0.000523	0.01058	0.01183	0.154547	-2.2e-05	0.026678	0.026656
549.735	0.181559	0.181814	0.003947	0.000634	0.011071	0.011789	0.154373	-0.00025	0.027441	0.027186
550.101	0.182553	0.181858	0.004061	0.000598	0.011389	0.011612	0.154199	0.000694	0.027659	0.028354
550.466	0.182755	0.181898	0.004178	0.000446	0.011815	0.011434	0.154025	0.000857	0.027873	0.02873
550.831	0.183509	0.1825	0.004421	0.000794	0.012344	0.011089	0.153851	0.001009	0.028648	0.029657
551.196	0.18291	0.183122	0.004621	0.001285	0.012783	0.010755	0.153677	-0.00021	0.029445	0.029233
551.561	0.183289	0.182796	0.004708	0.001341	0.012987	0.010257	0.153503	0.000494	0.029292	0.029786
551.926	0.183455	0.182387	0.00488	0.001174	0.013252	0.009751	0.15333	0.001068	0.029058	0.030126
552.29	0.183351	0.182423	0.00513	0.001385	0.01359	0.009163	0.153156	0.000929	0.029267	0.030195
552.655	0.183088	0.182244	0.005291	0.001799	0.013634	0.008538	0.152982	0.000845	0.029262	0.030106
553.02	0.182616	0.182104	0.005514	0.002181	0.013676	0.007925	0.152808	0.000512	0.029296	0.029808
553.385	0.182172	0.18201	0.005756	0.002641	0.01366	0.007319	0.152634	0.000161	0.029376	0.029537
553.75	0.182164	0.181838	0.005992	0.003157	0.013507	0.006721	0.152461	0.000325	0.029378	0.029703
554.114	0.181639	0.181575	0.006306	0.003475	0.013377	0.00613	0.152287	6.4e-05	0.029288	0.029352
554.479	0.181641	0.181251	0.00662	0.003742	0.013182	0.005594	0.152113	0.000389	0.029138	0.029527
554.843	0.180834	0.181268	0.006895	0.00452	0.012797	0.005116	0.151939	-0.00043	0.029328	0.028894
555.208	0.180548	0.181355	0.007225	0.005367	0.012359	0.004639	0.151766	-0.00081	0.029589	0.028783
555.572	0.180369	0.181025	0.007608	0.005643	0.011968	0.004214	0.151592	-0.00066	0.029433	0.028776
555.937	0.180094	0.180831	0.007886	0.006439	0.011259	0.003829	0.151419	-0.00074	0.029413	0.028676
556.301	0.179966	0.180911	0.008283	0.006991	0.010902	0.00349	0.151245	-0.00095	0.029666	0.028721
556.665	0.179962	0.180735	0.008788	0.007172	0.010537	0.003167	0.151071	-0.00077	0.029664	0.02889
557.03	0.179701	0.180655	0.009138	0.007702	0.010029	0.002889	0.150898	-0.00095	0.029757	0.028803
557.394	0.179743	0.180943	0.009587	0.008388	0.009581	0.002663	0.150724	-0.0012	0.030219	0.029019
557.758	0.179916	0.180847	0.009954	0.008857	0.009042	0.002444	0.150551	-0.00093	0.030297	0.029365
558.122	0.180199	0.180812	0.010349	0.009268	0.008589	0.002229	0.150377	-0.00061	0.030434	0.029821
558.486	0.180294	0.180867	0.010722	0.009692	0.008188	0.002062	0.150204	-0.00057	0.030663	0.03009
558.851	0.180593	0.180766	0.011088	0.009943	0.007795	0.001911	0.15003	-0.00017	0.030736	0.030563
559.215	0.180748	0.180773	0.011478	0.010162	0.00751	0.001766	0.149857	-2.45e-05	0.030916	0.030891
559.579	0.18095	0.180886	0.01183	0.010455	0.007287	0.00163	0.149683	6.44e-05	0.031202	0.031267
559.942	0.180472	0.180699	0.012134	0.01051	0.007043	0.001502	0.14951	-0.00023	0.031189	0.030962
560.306	0.181036	0.180408	0.012372	0.010563	0.006742	0.001396	0.149337	0.000628	0.031072	0.0317
560.67	0.181235	0.180344	0.012519	0.010973	0.006392	0.001297	0.149163	0.000891	0.031181	0.032072
561.034	0.181478	0.18043	0.012674	0.011315	0.006237	0.001214	0.14899	0.001048	0.03144	0.032488
561.398	0.181369	0.180994	0.012896	0.011914	0.00624	0.001129	0.148817	0.000374	0.032178	0.032552
561.761	0.18141	0.180955	0.012821	0.01252	0.005918	0.001053	0.148643	0.000455	0.032312	0.032767
562.125	0.181363	0.181053	0.012889	0.012846	0.005862	0.000985	0.14847	0.00031	0.032583	0.032893
562.489	0.181567	0.18114	0.012815	0.013405	0.005707	0.000916	0.148297	0.000427	0.032843	0.033271
562.852	0.181333	0.181164	0.012668	0.013843	0.005668	0.000861	0.148124	0.000168	0.033041	0.033209
563.216	0.181477	0.180806	0.012455	0.013957	0.005638	0.000805	0.14795	0.000671	0.032855	0.033526
563.579	0.180769	0.180654	0.012114	0.014523	0.005476	0.000764	0.147777	0.000115	0.032877	0.032992
563.943	0.180446	0.180646	0.011718	0.015245	0.005355	0.000723	0.147604	-0.0002	0.033042	0.032842
564.306	0.179803	0.180291	0.011338	0.015441	0.005405	0.000676	0.147431	-0.00049	0.03286	0.032372
564.67	0.178828	0.179589	0.010888	0.015374	0.005433	0.000635	0.147258	-0.00076	0.032331	0.031571
565.033	0.178469	0.178581	0.0103	0.015296	0.005304	0.000596	0.147085	-0.00011	0.031496	0.031384
565.396	0.176869	0.177293	0.009666	0.014992	0.005168	0.000556	0.146912	-0.00042	0.030382	0.029957
565.759	0.176173	0.175865	0.009019	0.014563	0.005017	0.000527	0.146739	0.000309	0.029126	0.029435
566.123	0.174618	0.174594	0.008353	0.014275	0.004901	0.0005	0.146566	2.36e-05	0.028029	0.028052
566.486	0.173616	0.173457	0.007753	0.013863	0.004981	0.000467	0.146393	0.000158	0.027065	0.027223
566.849	0.171664	0.171849	0.007168	0.013084	0.004942	0.000435	0.14622	-0.00019	0.025629	0.025444
567.212	0.170117	0.170359	0.006576	0.01231	0.004998	0.000428	0.146047	-0.00024	0.024312	0.02407
567.575	0.168283	0.168206	0.005943	0.011114	0.004856	0.000418	0.145874	7.64e-05	0.022333	0.022409
567.938	0.166446	0.166535	0.00546	0.010118	0.004866	0.000389	0.145701	-8.88e-05	0.020834	0.020745
568.301	0.165217	0.164861	0.004987	0.009025	0.004959	0.000362	0.145528	0.000355	0.019334	0.019689
568.663	0.163237	0.163145	0.004468	0.008105	0.004862	0.000354	0.145355	9.14e-05	0.01779	0.017882
569.026	0.161392	0.161387	0.003965	0.007121	0.00479	0.000328	0.145182	5.16e-06	0.016205	0.01621
569.389	0.160535	0.159964	0.003587	0.006235	0.004809	0.000324	0.145009	0.000571	0.014955	0.015526
569.752	0.158692	0.158478	0.003234	0.005301	0.004793	0.000313	0.144836	0.000214	0.013641	0.013855
570.115	0.157168	0.156829	0.002856	0.004276	0.004738	0.000296	0.144664	0.000339	0.012165	0.012504
570.477	0.155979	0.155204	0.002502	0.003318	0.004603	0.00029	0.144491	0.000775	0.010713	0.011488
570.84	0.154504	0.153956	0.002211	0.002653	0.004498	0.000277	0.144318	0.000548	0.009638	0.010186
571.202	0.153551	0.152969	0.001995	0.002022	0.004544	0.000263	0.144145	0.000581	0.008824	0.009405
571.565	0.152019	0.15178	0.001766	0.001229	0.004541	0.000271	0.143973	0.000238	0.007808	0.008046
571.927	0.151151	0.151042	0.001532	0.000967	0.004477	0.000266	0.1438	0.000109	0.007242	0.007351
572.29	0.150158	0.150553	0.001392	0.000806	0.004493	0.000235	0.143627	-0.00039	0.006926	0.006531
572.652	0.149349	0.149194	0.00122	-0.00016	0.004435	0.000244	0.143455	0.000155	0.005739	0.005895
573.014	0.148531	0.148201	0.001123	-0.00092	0.004478	0.000233	0.143282	0.00033	0.004919	0.005249
573.377	0.148014	0.148036	0.000994	-0.00073	0.004439	0.000227	0.143109	-2.22e-05	0.004927	0.004904
573.739	0.146788	0.146968	0.000866	-0.00141	0.004355	0.000216	0.142937	-0.00018	0.004031	0.003851
574.101	0.146538	0.146428	0.000755	-0.00166	0.004363	0.000203	0.142764	0.00011	0.003664	0.003774
574.463	0.145696	0.145959	0.000614	-0.00166	0.004214	0.000198	0.142592	-0.00026	0.003368	0.003104
574.825	0.145683	0.145436	0.000537	-0.00191	0.004194	0.000193	0.142419	0.000247	0.003016	0.003264
575.187	0.14444	0.144586	0.000472	-0.00251	0.004181	0.000192	0.142247	-0.00015	0.002339	0.002193
575.549	0.144637	0.144246	0.000425	-0.00258	0.004159	0.00017	0.142074	0.000391	0.002171	0.002563
575.911	0.144065	0.144142	0.000351	-0.00235	0.004081	0.00016	0.141902	-7.71e-05	0.00224	0.002163
576.273	0.143908	0.143891	0.000305	-0.00236	0.004054	0.000158	0.141729	1.7e-05	0.002162	0.002179
576.635	0.143098	0.143504	0.000282	-0.00255	0.00406	0.000155	0.141557	-0.00041	0.001947	0.001541
576.997	0.142688	0.142933	0.000277	-0.00296	0.004073	0.00016	0.141385	-0.00025	0.001549	0.001303
577.359	0.142622	0.14248	0.000308	-0.00331	0.004125	0.000147	0.141212	0.000142	0.001268	0.00141
577.721	0.142267	0.142111	0.000229	-0.0033	0.004001	0.000139	0.14104	0.000156	0.001071	0.001227
578.082	0.142203	0.141967	0.00017	-0.00314	0.00393	0.000139	0.140868	0.000236	0.0011	0.001336
578.444	0.141626	0.141682	0.000116	-0.00305	0.003788	0.000134	0.140695	-5.53e-05	0.000986	0.000931
578.805	0.1415	0.141808	0.000158	-0.00289	0.003892	0.000121	0.140523	-0.00031	0.001285	0.000977
579.167	0.140949	0.141421	0.00012	-0.00294	0.00377	0.000115	0.140351	-0.00047	0.00107	0.000599
579.529	0.140503	0.141097	0.000137	-0.00312	0.003781	0.000117	0.140178	-0.00059	0.000918	0.000324
579.89	0.140446	0.140966	0.000147	-0.00311	0.00381	0.000118	0.140006	-0.00052	0.00096	0.00044

## Sheet: Key
Sheet #	Description	Corresponding Figure	Notes:
Figure 1
1	Reference library	1e
2	Incident light spectrum used for mitochondria	1g
3	Uncorrected representative absorbance spectrum from mitochondria, uncorrected best fit, corrected spectrum and corrected best fit with chromophore contributions including line	1h-i	0730_0102
