# Supplementary material for: Rapid mitochondrial repolarization upon reperfusion after cardiac ischemia
Source: Nat Cardiovasc Res. 2025 Dec 11;4(12):1627–41. doi: 10.1038/s44161-025-00752-9 (PMC12708349; doi:10.1038/s44161-025-00752-9)
Supplement: Supplementary file 3 — Statistical source data. [file 44161_2025_752_MOESM3_ESM.xlsx]

## Sheet: 4
Wavelength (nm)	Experimental	BestFit	Cyt bH	Cyt bL	Cyt c1	Cyt c	Line	Residual	Best Fit	Flat Spec
539.86	0.199417	0.199562	0.002019	0.000636	0.003398	0.000523	0.192986	-0.00014	0.006576	0.006431
540.226	0.198931	0.199176	0.002006	0.000495	0.003448	0.000538	0.192689	-0.00025	0.006487	0.006242
540.592	0.198266	0.198739	0.001936	0.000434	0.003424	0.000553	0.192392	-0.00047	0.006347	0.005874
540.958	0.198215	0.198378	0.001874	0.000448	0.003394	0.000566	0.192096	-0.00016	0.006283	0.006119
541.325	0.198176	0.198021	0.001824	0.000406	0.003405	0.000588	0.191799	0.000155	0.006222	0.006377
541.691	0.19773	0.197671	0.001789	0.000339	0.003432	0.000609	0.191502	5.89e-05	0.006169	0.006228
542.057	0.197605	0.197189	0.00174	0.000164	0.00345	0.00063	0.191205	0.000416	0.005984	0.0064
542.423	0.196911	0.196833	0.001724	6.61e-05	0.003478	0.000656	0.190909	7.84e-05	0.005924	0.006003
542.789	0.196369	0.196674	0.001715	0.000152	0.003509	0.000685	0.190612	-0.0003	0.006062	0.005757
543.155	0.19614	0.196412	0.001692	0.000152	0.003533	0.00072	0.190316	-0.00027	0.006097	0.005824
543.521	0.195861	0.196034	0.001652	6.51e-05	0.003538	0.000759	0.190019	-0.00017	0.006015	0.005842
543.887	0.195559	0.195719	0.001603	6.01e-05	0.003533	0.000801	0.189722	-0.00016	0.005996	0.005836
544.253	0.195527	0.195445	0.001597	3.22e-05	0.003542	0.000848	0.189426	8.14e-05	0.006019	0.006101
544.619	0.19538	0.195206	0.001603	3.95e-06	0.003569	0.0009	0.18913	0.000175	0.006076	0.006251
544.984	0.195145	0.195014	0.001607	3.05e-06	0.003613	0.000958	0.188833	0.000131	0.006181	0.006312
545.35	0.195064	0.194684	0.001548	6.86e-06	0.003578	0.001014	0.188537	0.000379	0.006147	0.006527
545.716	0.194352	0.194658	0.001633	2.89e-05	0.003684	0.001071	0.18824	-0.00031	0.006417	0.006111
546.081	0.194781	0.194435	0.001628	2.54e-05	0.003706	0.001131	0.187944	0.000346	0.006491	0.006837
546.447	0.19423	0.194191	0.00163	-1.54e-05	0.003741	0.001187	0.187648	3.9e-05	0.006543	0.006582
546.813	0.194198	0.194026	0.001671	-4.67e-05	0.00381	0.00124	0.187352	0.000172	0.006674	0.006846
547.178	0.193669	0.19394	0.001742	-7.61e-05	0.003926	0.001293	0.187055	-0.00027	0.006885	0.006613
547.543	0.193855	0.193852	0.001784	-5.5e-05	0.004017	0.001347	0.186759	2.25e-06	0.007093	0.007095
547.909	0.193619	0.193763	0.001798	3.4e-05	0.004073	0.001395	0.186463	-0.00014	0.0073	0.007156
548.274	0.193429	0.19367	0.001844	4.83e-05	0.004178	0.001432	0.186167	-0.00024	0.007503	0.007261
548.64	0.193984	0.193602	0.001931	-9.06e-06	0.004349	0.00146	0.185871	0.000382	0.007731	0.008113
549.005	0.193669	0.193575	0.001992	2.65e-05	0.004505	0.001477	0.185575	9.37e-05	0.008	0.008093
549.37	0.193596	0.193593	0.002042	0.000112	0.004674	0.001485	0.185279	2.85e-06	0.008314	0.008317
549.735	0.193664	0.193643	0.002152	0.000136	0.004892	0.00148	0.184983	2.04e-05	0.00866	0.00868
550.101	0.193819	0.19352	0.002214	0.000129	0.005032	0.001458	0.184687	0.000299	0.008832	0.009131
550.466	0.193364	0.193421	0.002278	9.6e-05	0.00522	0.001435	0.184391	-5.68e-05	0.00903	0.008973
550.831	0.193639	0.193523	0.00241	0.000171	0.005454	0.001392	0.184096	0.000116	0.009427	0.009543
551.196	0.193341	0.193594	0.00252	0.000276	0.005648	0.00135	0.1838	-0.00025	0.009794	0.009541
551.561	0.192814	0.193385	0.002567	0.000288	0.005738	0.001288	0.183504	-0.00057	0.009881	0.00931
551.926	0.193359	0.193201	0.002661	0.000253	0.005855	0.001224	0.183208	0.000157	0.009993	0.01015
552.29	0.192956	0.193162	0.002797	0.000298	0.006004	0.00115	0.182913	-0.00021	0.010249	0.010043
552.655	0.193096	0.192985	0.002885	0.000387	0.006024	0.001072	0.182617	0.000112	0.010368	0.010479
553.02	0.192765	0.192834	0.003007	0.000469	0.006042	0.000995	0.182321	-6.95e-05	0.010513	0.010443
553.385	0.192625	0.192687	0.003139	0.000568	0.006036	0.000919	0.182026	-6.19e-05	0.010661	0.010599
553.75	0.193039	0.192488	0.003267	0.000679	0.005968	0.000844	0.18173	0.00055	0.010758	0.011308
554.114	0.192574	0.1923	0.003438	0.000747	0.00591	0.00077	0.181435	0.000273	0.010866	0.011139
554.479	0.191739	0.19208	0.00361	0.000805	0.005824	0.000702	0.181139	-0.00034	0.010941	0.0106
554.843	0.191717	0.191872	0.00376	0.000972	0.005654	0.000642	0.180844	-0.00015	0.011028	0.010873
555.208	0.191927	0.191685	0.00394	0.001154	0.00546	0.000582	0.180549	0.000242	0.011137	0.011378
555.572	0.191642	0.191432	0.004148	0.001214	0.005288	0.000529	0.180253	0.00021	0.011179	0.011389
555.937	0.191021	0.191098	0.0043	0.001385	0.004974	0.000481	0.179958	-7.7e-05	0.01114	0.011063
556.301	0.190913	0.190938	0.004517	0.001503	0.004817	0.000438	0.179663	-2.43e-05	0.011275	0.011251
556.665	0.190467	0.190755	0.004792	0.001543	0.004655	0.000398	0.179367	-0.00029	0.011388	0.011099
557.03	0.190188	0.190505	0.004983	0.001656	0.004431	0.000363	0.179072	-0.00032	0.011433	0.011115
557.394	0.189863	0.190376	0.005228	0.001804	0.004233	0.000334	0.178777	-0.00051	0.011599	0.011086
557.758	0.190185	0.190116	0.005428	0.001905	0.003995	0.000307	0.178482	6.87e-05	0.011634	0.011703
558.122	0.18983	0.189898	0.005643	0.001993	0.003795	0.00028	0.178187	-6.8e-05	0.011711	0.011643
558.486	0.190077	0.189699	0.005846	0.002084	0.003618	0.000259	0.177892	0.000378	0.011807	0.012185
558.851	0.189814	0.189465	0.006046	0.002138	0.003444	0.00024	0.177597	0.000349	0.011868	0.012217
559.215	0.189634	0.189286	0.006259	0.002185	0.003318	0.000222	0.177302	0.000348	0.011984	0.012332
559.579	0.189443	0.18913	0.006451	0.002249	0.00322	0.000205	0.177007	0.000313	0.012123	0.012437
559.942	0.188977	0.188889	0.006617	0.00226	0.003112	0.000189	0.176712	8.73e-05	0.012177	0.012265
560.306	0.188449	0.188589	0.006746	0.002272	0.002979	0.000175	0.176417	-0.00014	0.012172	0.012032
560.67	0.188601	0.188295	0.006826	0.00236	0.002824	0.000163	0.176122	0.000305	0.012173	0.012478
561.034	0.188497	0.18808	0.006911	0.002433	0.002756	0.000152	0.175827	0.000417	0.012253	0.01267
561.398	0.188255	0.188025	0.007032	0.002562	0.002757	0.000142	0.175533	0.000229	0.012492	0.012722
561.761	0.187689	0.187668	0.006991	0.002693	0.002615	0.000132	0.175238	2.1e-05	0.01243	0.012451
562.125	0.187316	0.187448	0.007028	0.002763	0.00259	0.000124	0.174943	-0.00013	0.012505	0.012373
562.489	0.187411	0.187156	0.006988	0.002883	0.002522	0.000115	0.174649	0.000255	0.012507	0.012763
562.852	0.186601	0.186851	0.006908	0.002977	0.002504	0.000108	0.174354	-0.00025	0.012497	0.012247
563.216	0.186381	0.186444	0.006791	0.003002	0.002491	0.000101	0.174059	-6.32e-05	0.012385	0.012322
563.579	0.18587	0.186009	0.006605	0.003123	0.002419	9.59e-05	0.173765	-0.00014	0.012244	0.012105
563.943	0.18523	0.185595	0.00639	0.003279	0.002366	9.08e-05	0.17347	-0.00037	0.012125	0.01176
564.306	0.18482	0.185152	0.006182	0.003321	0.002388	8.48e-05	0.173176	-0.00033	0.011976	0.011645
564.67	0.183715	0.184605	0.005937	0.003306	0.0024	7.98e-05	0.172881	-0.00089	0.011724	0.010834
565.033	0.183866	0.183911	0.005617	0.00329	0.002343	7.48e-05	0.172587	-4.56e-05	0.011324	0.011279
565.396	0.182946	0.183141	0.005271	0.003224	0.002283	6.97e-05	0.172293	-0.00019	0.010848	0.010653
565.759	0.182263	0.182331	0.004918	0.003132	0.002217	6.61e-05	0.171998	-6.79e-05	0.010333	0.010265
566.123	0.181535	0.181557	0.004555	0.00307	0.002165	6.28e-05	0.171704	-2.17e-05	0.009853	0.009831
566.486	0.180599	0.180878	0.004228	0.002982	0.002201	5.87e-05	0.17141	-0.00028	0.009469	0.00919
566.849	0.179598	0.180076	0.003909	0.002814	0.002184	5.46e-05	0.171115	-0.00048	0.008961	0.008483
567.212	0.179348	0.179317	0.003586	0.002647	0.002208	5.37e-05	0.170821	3.12e-05	0.008495	0.008527
567.575	0.178604	0.178356	0.003241	0.00239	0.002146	5.25e-05	0.170527	0.000248	0.007829	0.008077
567.938	0.177791	0.177585	0.002977	0.002176	0.00215	4.88e-05	0.170233	0.000206	0.007352	0.007558
568.301	0.176888	0.176836	0.00272	0.001941	0.002191	4.55e-05	0.169939	5.19e-05	0.006897	0.006949
568.663	0.176509	0.176017	0.002436	0.001743	0.002148	4.45e-05	0.169645	0.000492	0.006372	0.006864
569.026	0.175606	0.175202	0.002162	0.001532	0.002116	4.12e-05	0.169351	0.000404	0.005851	0.006255
569.389	0.174815	0.174519	0.001956	0.001341	0.002125	4.07e-05	0.169057	0.000296	0.005462	0.005758
569.752	0.174144	0.173823	0.001763	0.00114	0.002118	3.93e-05	0.168763	0.00032	0.00506	0.005381
570.115	0.173826	0.173076	0.001557	0.00092	0.002093	3.71e-05	0.168469	0.00075	0.004607	0.005357
570.477	0.172735	0.172323	0.001364	0.000714	0.002034	3.64e-05	0.168175	0.000412	0.004148	0.00456
570.84	0.171915	0.171679	0.001205	0.000571	0.001987	3.47e-05	0.167881	0.000236	0.003798	0.004033
571.202	0.17154	0.171151	0.001088	0.000435	0.002008	3.3e-05	0.167588	0.000389	0.003563	0.003952
571.565	0.171049	0.170562	0.000963	0.000264	0.002006	3.4e-05	0.167294	0.000488	0.003268	0.003755
571.927	0.170103	0.170055	0.000835	0.000208	0.001978	3.34e-05	0.167	4.85e-05	0.003055	0.003103
572.29	0.169707	0.169653	0.000759	0.000173	0.001985	2.95e-05	0.166706	5.31e-05	0.002947	0.003
572.652	0.168981	0.169034	0.000665	-3.44e-05	0.00196	3.06e-05	0.166413	-5.32e-05	0.002621	0.002568
573.014	0.16867	0.168543	0.000612	-0.0002	0.001979	2.93e-05	0.166119	0.000127	0.002423	0.00255
573.377	0.168	0.1682	0.000542	-0.00016	0.001961	2.84e-05	0.165826	-0.0002	0.002374	0.002175
573.739	0.167832	0.167653	0.000472	-0.0003	0.001924	2.71e-05	0.165532	0.000179	0.002121	0.0023
574.101	0.167133	0.167247	0.000412	-0.00036	0.001928	2.55e-05	0.165239	-0.00011	0.002009	0.001895
574.463	0.166631	0.16681	0.000335	-0.00036	0.001862	2.49e-05	0.164945	-0.00018	0.001865	0.001686
574.825	0.166206	0.166412	0.000293	-0.00041	0.001853	2.43e-05	0.164652	-0.00021	0.00176	0.001555
575.187	0.165685	0.165948	0.000258	-0.00054	0.001847	2.41e-05	0.164358	-0.00026	0.00159	0.001327
575.549	0.165818	0.1656	0.000232	-0.00056	0.001838	2.13e-05	0.164065	0.000218	0.001535	0.001753
575.911	0.165051	0.16528	0.000191	-0.00051	0.001803	2.01e-05	0.163772	-0.00023	0.001509	0.001279
576.273	0.164748	0.164949	0.000166	-0.00051	0.001791	1.99e-05	0.163478	-0.0002	0.001471	0.00127
576.635	0.16457	0.164604	0.000154	-0.00055	0.001794	1.95e-05	0.163185	-3.37e-05	0.001419	0.001385
576.997	0.164241	0.164226	0.000151	-0.00064	0.0018	2.01e-05	0.162892	1.47e-05	0.001334	0.001349
577.359	0.163909	0.163896	0.000168	-0.00071	0.001823	1.85e-05	0.162599	1.33e-05	0.001297	0.00131
577.721	0.163308	0.163506	0.000125	-0.00071	0.001768	1.75e-05	0.162306	-0.0002	0.001201	0.001003
578.082	0.162918	0.163184	9.28e-05	-0.00068	0.001736	1.74e-05	0.162013	-0.00027	0.001171	0.000906
578.444	0.162769	0.162817	6.34e-05	-0.00066	0.001674	1.68e-05	0.161719	-4.85e-05	0.001098	0.001049
578.805	0.162217	0.162627	8.6e-05	-0.00062	0.00172	1.51e-05	0.161426	-0.00041	0.0012	0.00079
579.167	0.161939	0.162248	6.56e-05	-0.00063	0.001666	1.45e-05	0.161133	-0.00031	0.001115	0.000806
579.529	0.161966	0.16193	7.48e-05	-0.00067	0.00167	1.47e-05	0.16084	3.6e-05	0.00109	0.001126
579.89	0.161386	0.161656	8e-05	-0.00067	0.001683	1.48e-05	0.160548	-0.00027	0.001108	0.000838

## Sheet: 5
Wavelength (nm)	Experimental	BestFit	Cyt bH	Cyt bL	Cyt c1	Cyt c	Line	Residual	Best Fit	Flat Spec
539.86	-0.05117	-0.05086	0.003295	0.001521	0.005209	0.001286	-0.06218	-0.00031	0.011311	0.011003
540.226	-0.05156	-0.05137	0.003274	0.001183	0.005287	0.001323	-0.06243	-0.00019	0.011067	0.010878
540.592	-0.05215	-0.05189	0.003159	0.001037	0.00525	0.00136	-0.06269	-0.00026	0.010807	0.010544
540.958	-0.05236	-0.05223	0.003059	0.001071	0.005204	0.001392	-0.06295	-0.00014	0.010726	0.01059
541.325	-0.0524	-0.0526	0.002978	0.00097	0.00522	0.001444	-0.06321	0.000198	0.010612	0.010809
541.691	-0.05302	-0.05298	0.002921	0.00081	0.005262	0.001496	-0.06347	-3.31e-05	0.010489	0.010456
542.057	-0.05327	-0.05366	0.00284	0.000392	0.005289	0.001549	-0.06373	0.000392	0.01007	0.010463
542.423	-0.05372	-0.05407	0.002814	0.000158	0.005332	0.001613	-0.06399	0.00035	0.009918	0.010267
542.789	-0.05409	-0.05402	0.002799	0.000363	0.005381	0.001684	-0.06425	-7.19e-05	0.010227	0.010155
543.155	-0.05418	-0.0542	0.002762	0.000364	0.005417	0.001769	-0.06451	1.22e-05	0.010311	0.010323
543.521	-0.05431	-0.05462	0.002697	0.000156	0.005425	0.001866	-0.06477	0.000314	0.010144	0.010458
543.887	-0.05487	-0.05488	0.002616	0.000144	0.005416	0.001968	-0.06503	1.33e-05	0.010144	0.010158
544.253	-0.05518	-0.05509	0.002607	7.71e-05	0.005431	0.002084	-0.06528	-9.78e-05	0.010199	0.010101
544.619	-0.05518	-0.05523	0.002616	9.44e-06	0.005472	0.002212	-0.06554	5.08e-05	0.01031	0.010361
544.984	-0.05556	-0.05528	0.002622	7.3e-06	0.00554	0.002354	-0.0658	-0.00028	0.010524	0.010242
545.35	-0.05522	-0.05554	0.002527	1.64e-05	0.005486	0.002492	-0.06606	0.000319	0.010522	0.010841
545.716	-0.05566	-0.0553	0.002666	6.92e-05	0.005648	0.002633	-0.06632	-0.00036	0.011016	0.010656
546.081	-0.05541	-0.0554	0.002657	6.08e-05	0.005683	0.00278	-0.06658	-1.4e-05	0.01118	0.011166
546.447	-0.05575	-0.05556	0.002661	-3.69e-05	0.005736	0.002917	-0.06684	-0.00019	0.011278	0.01109
546.813	-0.05573	-0.05559	0.002727	-0.00011	0.005841	0.003049	-0.0671	-0.00014	0.011505	0.011369
547.178	-0.0559	-0.0555	0.002843	-0.00018	0.006019	0.003179	-0.06735	-0.00041	0.011859	0.011451
547.543	-0.05562	-0.05536	0.002911	-0.00013	0.006159	0.003312	-0.06761	-0.00026	0.012251	0.011993
547.909	-0.05518	-0.05518	0.002935	8.12e-05	0.006244	0.003429	-0.06787	9.77e-07	0.01269	0.012691
548.274	-0.05514	-0.05508	0.00301	0.000115	0.006406	0.00352	-0.06813	-6.2e-05	0.013052	0.01299
548.64	-0.05508	-0.055	0.003152	-2.17e-05	0.006668	0.003588	-0.06839	-7.3e-05	0.013386	0.013313
549.005	-0.05469	-0.0548	0.003251	6.34e-05	0.006907	0.003629	-0.06865	0.000105	0.013851	0.013956
549.37	-0.05464	-0.05449	0.003333	0.000269	0.007167	0.00365	-0.06891	-0.00015	0.014419	0.014265
549.735	-0.05429	-0.05419	0.003513	0.000326	0.0075	0.003637	-0.06916	-0.0001	0.014976	0.014872
550.101	-0.05379	-0.0542	0.003614	0.000308	0.007715	0.003583	-0.06942	0.000418	0.015219	0.015637
550.466	-0.0539	-0.0542	0.003718	0.00023	0.008004	0.003528	-0.06968	0.000306	0.015479	0.015786
550.831	-0.05364	-0.05381	0.003934	0.000408	0.008362	0.003421	-0.06994	0.000174	0.016127	0.016301
551.196	-0.05384	-0.05345	0.004113	0.000661	0.00866	0.003318	-0.0702	-0.00039	0.016752	0.016357
551.561	-0.05356	-0.05361	0.00419	0.000689	0.008798	0.003164	-0.07046	5.7e-05	0.016842	0.016899
551.926	-0.05353	-0.05378	0.004343	0.000604	0.008978	0.003008	-0.07071	0.000253	0.016933	0.017187
552.29	-0.0533	-0.05366	0.004566	0.000712	0.009206	0.002827	-0.07097	0.000364	0.017311	0.017674
552.655	-0.05346	-0.05373	0.004709	0.000925	0.009236	0.002634	-0.07123	0.000269	0.017504	0.017774
553.02	-0.05327	-0.05375	0.004908	0.001121	0.009264	0.002445	-0.07149	0.000483	0.017739	0.018222
553.385	-0.05363	-0.05375	0.005123	0.001358	0.009254	0.002258	-0.07175	0.000123	0.017993	0.018117
553.75	-0.05343	-0.05382	0.005333	0.001624	0.00915	0.002074	-0.07201	0.000398	0.01818	0.018579
554.114	-0.05377	-0.05391	0.005612	0.001787	0.009062	0.001891	-0.07226	0.000137	0.018352	0.018489
554.479	-0.05434	-0.05405	0.005892	0.001924	0.00893	0.001726	-0.07252	-0.00029	0.018472	0.018182
554.843	-0.05406	-0.05407	0.006137	0.002324	0.008669	0.001579	-0.07278	1.18e-05	0.018708	0.01872
555.208	-0.05435	-0.05404	0.006431	0.00276	0.008372	0.001431	-0.07304	-0.0003	0.018994	0.01869
555.572	-0.0543	-0.05422	0.006771	0.002902	0.008107	0.0013	-0.0733	-8.59e-05	0.01908	0.018994
555.937	-0.05477	-0.05442	0.007019	0.003311	0.007627	0.001181	-0.07355	-0.00036	0.019138	0.01878
556.301	-0.05489	-0.05438	0.007372	0.003595	0.007385	0.001077	-0.07381	-0.00051	0.019429	0.018922
556.665	-0.05482	-0.05444	0.007822	0.003688	0.007138	0.000977	-0.07407	-0.00038	0.019625	0.019249
557.03	-0.05523	-0.05455	0.008133	0.00396	0.006794	0.000891	-0.07433	-0.00068	0.019778	0.019097
557.394	-0.05519	-0.05443	0.008533	0.004313	0.00649	0.000822	-0.07458	-0.00076	0.020158	0.019394
557.758	-0.0547	-0.05455	0.008859	0.004554	0.006125	0.000754	-0.07484	-0.00015	0.020293	0.020139
558.122	-0.05474	-0.05462	0.009211	0.004765	0.005818	0.000688	-0.0751	-0.00012	0.020482	0.020359
558.486	-0.05449	-0.05465	0.009542	0.004983	0.005547	0.000636	-0.07536	0.000156	0.020709	0.020865
558.851	-0.05431	-0.05476	0.009868	0.005112	0.005281	0.00059	-0.07562	0.00045	0.020851	0.021301
559.215	-0.05487	-0.0548	0.010216	0.005225	0.005087	0.000545	-0.07587	-7.23e-05	0.021073	0.021001
559.579	-0.05476	-0.05479	0.010529	0.005376	0.004937	0.000503	-0.07613	2.82e-05	0.021344	0.021372
559.942	-0.05475	-0.05495	0.0108	0.005404	0.004771	0.000463	-0.07639	0.000197	0.021439	0.021636
560.306	-0.05487	-0.05521	0.011011	0.005431	0.004567	0.000431	-0.07665	0.000336	0.02144	0.021776
560.67	-0.0549	-0.05539	0.011142	0.005642	0.00433	0.0004	-0.0769	0.000484	0.021515	0.021999
561.034	-0.05495	-0.05546	0.01128	0.005818	0.004225	0.000375	-0.07716	0.000512	0.021698	0.02221
561.398	-0.055	-0.05524	0.011477	0.006126	0.004227	0.000348	-0.07742	0.000242	0.022178	0.022421
561.761	-0.0553	-0.05549	0.011411	0.006438	0.004009	0.000325	-0.07768	0.000188	0.022182	0.022371
562.125	-0.05514	-0.05558	0.011472	0.006605	0.003971	0.000304	-0.07793	0.000445	0.022352	0.022797
562.489	-0.05556	-0.05574	0.011406	0.006892	0.003866	0.000283	-0.07819	0.000183	0.022447	0.02263
562.852	-0.05615	-0.05595	0.011275	0.007118	0.00384	0.000266	-0.07845	-0.0002	0.022498	0.022298
563.216	-0.0561	-0.05638	0.011085	0.007176	0.003819	0.000249	-0.0787	0.00028	0.02233	0.022609
563.579	-0.05681	-0.05677	0.010782	0.007468	0.00371	0.000236	-0.07896	-3.92e-05	0.022195	0.022155
563.943	-0.05738	-0.0571	0.010429	0.007839	0.003628	0.000223	-0.07922	-0.00028	0.022119	0.021842
564.306	-0.05821	-0.05758	0.010091	0.007939	0.003662	0.000208	-0.07948	-0.00063	0.021901	0.021266
564.67	-0.05907	-0.05826	0.009691	0.007905	0.00368	0.000196	-0.07973	-0.00081	0.021473	0.020662
565.033	-0.05971	-0.05918	0.009167	0.007865	0.003593	0.000184	-0.07999	-0.00053	0.020809	0.020276
565.396	-0.06061	-0.06026	0.008603	0.007709	0.003501	0.000171	-0.08025	-0.00035	0.019984	0.019635
565.759	-0.0615	-0.06143	0.008027	0.007488	0.003399	0.000162	-0.0805	-7.16e-05	0.019076	0.019005
566.123	-0.06252	-0.06251	0.007434	0.00734	0.00332	0.000154	-0.08076	-2.47e-06	0.018249	0.018246
566.486	-0.06403	-0.06347	0.006901	0.007128	0.003374	0.000144	-0.08102	-0.00056	0.017547	0.016989
566.849	-0.06482	-0.06469	0.00638	0.006728	0.003348	0.000134	-0.08128	-0.00014	0.016589	0.016452
567.212	-0.06532	-0.06583	0.005853	0.006329	0.003386	0.000132	-0.08153	0.000513	0.0157	0.016213
567.575	-0.0674	-0.06737	0.00529	0.005715	0.00329	0.000129	-0.08179	-3.77e-05	0.014424	0.014386
567.938	-0.06814	-0.06857	0.00486	0.005202	0.003297	0.00012	-0.08205	0.000429	0.013479	0.013908
568.301	-0.06964	-0.06975	0.004439	0.00464	0.00336	0.000112	-0.0823	0.000111	0.012551	0.012662
568.663	-0.0704	-0.07101	0.003977	0.004168	0.003294	0.000109	-0.08256	0.000615	0.011548	0.012163
569.026	-0.07199	-0.07228	0.003529	0.003662	0.003245	0.000101	-0.08282	0.000291	0.010537	0.010828
569.389	-0.07296	-0.07332	0.003192	0.003206	0.003258	9.99e-05	-0.08307	0.000362	0.009756	0.010118
569.752	-0.07375	-0.07438	0.002878	0.002726	0.003247	9.67e-05	-0.08333	0.00063	0.008948	0.009577
570.115	-0.07527	-0.07555	0.002542	0.002199	0.003209	9.13e-05	-0.08359	0.000273	0.008041	0.008315
570.477	-0.07619	-0.0767	0.002227	0.001706	0.003118	8.95e-05	-0.08384	0.000509	0.00714	0.007649
570.84	-0.07745	-0.07764	0.001967	0.001364	0.003047	8.53e-05	-0.0841	0.000187	0.006464	0.006651
571.202	-0.07764	-0.07838	0.001776	0.001039	0.003078	8.1e-05	-0.08436	0.000741	0.005975	0.006715
571.565	-0.07895	-0.07925	0.001572	0.000632	0.003076	8.36e-05	-0.08461	0.000299	0.005364	0.005663
571.927	-0.07991	-0.07989	0.001363	0.000497	0.003033	8.21e-05	-0.08487	-1.16e-05	0.004975	0.004964
572.29	-0.08034	-0.08036	0.001239	0.000414	0.003044	7.24e-05	-0.08513	2.01e-05	0.00477	0.00479
572.652	-0.08088	-0.0813	0.001086	-8.22e-05	0.003005	7.52e-05	-0.08538	0.000417	0.004084	0.0045
573.014	-0.08195	-0.082	0.001	-0.00047	0.003034	7.2e-05	-0.08564	5.55e-05	0.003635	0.00369
573.377	-0.0825	-0.08231	0.000885	-0.00038	0.003007	6.99e-05	-0.0859	-0.00018	0.003585	0.0034
573.739	-0.083	-0.08309	0.000771	-0.00072	0.00295	6.66e-05	-0.08615	9.07e-05	0.003064	0.003155
574.101	-0.08345	-0.08357	0.000672	-0.00085	0.002956	6.27e-05	-0.08641	0.000124	0.002838	0.002963
574.463	-0.0838	-0.08406	0.000546	-0.00085	0.002855	6.11e-05	-0.08666	0.000256	0.00261	0.002866
574.825	-0.08467	-0.08452	0.000478	-0.00098	0.002841	5.97e-05	-0.08692	-0.00014	0.002398	0.002254
575.187	-0.08544	-0.08515	0.00042	-0.00129	0.002833	5.92e-05	-0.08718	-0.00029	0.002024	0.001732
575.549	-0.0856	-0.08551	0.000379	-0.00133	0.002817	5.24e-05	-0.08743	-8.86e-05	0.00192	0.001832
575.911	-0.08568	-0.08577	0.000312	-0.00121	0.002764	4.94e-05	-0.08769	9.28e-05	0.001917	0.00201
576.273	-0.08646	-0.08609	0.000271	-0.00121	0.002746	4.88e-05	-0.08795	-0.00037	0.001855	0.001481
576.635	-0.08694	-0.08646	0.000251	-0.00131	0.00275	4.78e-05	-0.0882	-0.00047	0.001738	0.001263
576.997	-0.08717	-0.08693	0.000247	-0.00152	0.002759	4.93e-05	-0.08846	-0.00024	0.001533	0.001292
577.359	-0.08754	-0.0873	0.000274	-0.0017	0.002795	4.53e-05	-0.08871	-0.00024	0.001411	0.001174
577.721	-0.08761	-0.08771	0.000204	-0.0017	0.002711	4.3e-05	-0.08897	9.73e-05	0.001261	0.001359
578.082	-0.08823	-0.08798	0.000152	-0.00161	0.002662	4.29e-05	-0.08923	-0.00025	0.001242	0.000996
578.444	-0.08839	-0.08834	0.000104	-0.00157	0.002566	4.12e-05	-0.08948	-4.87e-05	0.001142	0.001093
578.805	-0.08877	-0.08841	0.00014	-0.00148	0.002637	3.72e-05	-0.08974	-0.00037	0.00133	0.000964
579.167	-0.08919	-0.08881	0.000107	-0.00151	0.002554	3.56e-05	-0.08999	-0.00038	0.001187	0.000807
579.529	-0.08922	-0.08913	0.000122	-0.0016	0.002561	3.61e-05	-0.09025	-9.12e-05	0.001117	0.001026
579.89	-0.08964	-0.08936	0.000131	-0.0016	0.002581	3.63e-05	-0.09051	-0.00029	0.001147	0.00086

## Sheet: 6
Wavelength (nm)	Experimental	BestFit	Cyt bH	Cyt bL	Cyt c1	Cyt c	Line	Residual	Best Fit	Flat Spec
539.86	0.19643	0.196577	0.002633	0.000185	0.003289	0.000437	0.190032	-0.00015	0.006545	0.006398
540.226	0.19597	0.196293	0.002616	0.000144	0.003338	0.00045	0.189745	-0.00032	0.006548	0.006225
540.592	0.195778	0.195886	0.002525	0.000126	0.003315	0.000462	0.189457	-0.00011	0.006428	0.00632
540.958	0.19491	0.195504	0.002445	0.00013	0.003286	0.000473	0.18917	-0.00059	0.006334	0.00574
541.325	0.19522	0.195167	0.002379	0.000118	0.003296	0.000491	0.188883	5.3e-05	0.006284	0.006337
541.691	0.194928	0.194859	0.002334	9.85e-05	0.003323	0.000508	0.188595	6.87e-05	0.006264	0.006332
542.057	0.194884	0.194492	0.00227	4.77e-05	0.00334	0.000526	0.188308	0.000392	0.006184	0.006576
542.423	0.194238	0.194204	0.002249	1.92e-05	0.003367	0.000548	0.188021	3.35e-05	0.006183	0.006217
542.789	0.193946	0.193985	0.002237	4.41e-05	0.003398	0.000572	0.187734	-3.94e-05	0.006251	0.006212
543.155	0.193769	0.193719	0.002207	4.42e-05	0.00342	0.000601	0.187446	4.97e-05	0.006273	0.006323
543.521	0.193756	0.193393	0.002155	1.89e-05	0.003426	0.000634	0.187159	0.000363	0.006234	0.006597
543.887	0.193095	0.193069	0.002091	1.75e-05	0.00342	0.000669	0.186872	2.58e-05	0.006197	0.006223
544.253	0.192706	0.192815	0.002083	9.37e-06	0.003429	0.000708	0.186585	-0.00011	0.00623	0.006121
544.619	0.192564	0.192597	0.002091	1.15e-06	0.003455	0.000752	0.186298	-3.31e-05	0.006299	0.006266
544.984	0.192255	0.192406	0.002096	8.88e-07	0.003498	0.0008	0.186011	-0.00015	0.006395	0.006244
545.35	0.192548	0.192057	0.002019	1.99e-06	0.003464	0.000847	0.185724	0.000491	0.006333	0.006823
545.716	0.191889	0.192037	0.00213	8.42e-06	0.003566	0.000895	0.185437	-0.00015	0.0066	0.006452
546.081	0.192343	0.191814	0.002123	7.39e-06	0.003588	0.000945	0.18515	0.00053	0.006664	0.007193
546.447	0.19121	0.191599	0.002127	-4.49e-06	0.003622	0.000992	0.184863	-0.00039	0.006736	0.006346
546.813	0.191167	0.191467	0.002179	-1.36e-05	0.003688	0.001036	0.184577	-0.0003	0.00689	0.006591
547.178	0.19147	0.191421	0.002272	-2.21e-05	0.003801	0.00108	0.18429	4.96e-05	0.007131	0.00718
547.543	0.191109	0.191328	0.002327	-1.6e-05	0.003889	0.001126	0.184003	-0.00022	0.007325	0.007106
547.909	0.191049	0.19118	0.002345	9.88e-06	0.003943	0.001166	0.183716	-0.00013	0.007464	0.007332
548.274	0.191026	0.19109	0.002405	1.4e-05	0.004045	0.001196	0.18343	-6.41e-05	0.007661	0.007597
548.64	0.191215	0.191089	0.002519	-2.63e-06	0.00421	0.001219	0.183143	0.000126	0.007946	0.008072
549.005	0.191194	0.191057	0.002598	7.71e-06	0.004361	0.001233	0.182856	0.000137	0.0082	0.008337
549.37	0.190924	0.191032	0.002664	3.27e-05	0.004525	0.00124	0.18257	-0.00011	0.008462	0.008354
549.735	0.191074	0.191102	0.002807	3.96e-05	0.004736	0.001236	0.182283	-2.84e-05	0.008819	0.00879
550.101	0.191351	0.191012	0.002888	3.74e-05	0.004871	0.001218	0.181997	0.00034	0.009015	0.009355
550.466	0.190873	0.190963	0.002972	2.79e-05	0.005054	0.001199	0.18171	-8.95e-05	0.009252	0.009163
550.831	0.190993	0.191061	0.003144	4.97e-05	0.00528	0.001163	0.181424	-6.73e-05	0.009637	0.00957
551.196	0.191202	0.191101	0.003287	8.03e-05	0.005468	0.001128	0.181137	0.000101	0.009963	0.010064
551.561	0.19056	0.190914	0.003349	8.38e-05	0.005555	0.001075	0.180851	-0.00035	0.010063	0.009709
551.926	0.190928	0.1908	0.003471	7.34e-05	0.005669	0.001022	0.180565	0.000128	0.010236	0.010363
552.29	0.190738	0.190787	0.003649	8.66e-05	0.005813	0.000961	0.180278	-4.9e-05	0.010509	0.01046
552.655	0.190708	0.190595	0.003763	0.000112	0.005832	0.000895	0.179992	0.000113	0.010603	0.010716
553.02	0.190824	0.190445	0.003922	0.000136	0.00585	0.000831	0.179706	0.000379	0.010739	0.011118
553.385	0.190482	0.19029	0.004094	0.000165	0.005843	0.000767	0.17942	0.000192	0.01087	0.011062
553.75	0.190237	0.190075	0.004262	0.000197	0.005778	0.000705	0.179134	0.000162	0.010942	0.011104
554.114	0.190194	0.189915	0.004485	0.000217	0.005722	0.000643	0.178847	0.000279	0.011067	0.011347
554.479	0.18939	0.189729	0.004709	0.000234	0.005638	0.000587	0.178561	-0.00034	0.011168	0.010829
554.843	0.189244	0.189473	0.004904	0.000283	0.005474	0.000536	0.178275	-0.00023	0.011197	0.010968
555.208	0.188991	0.189237	0.005139	0.000336	0.005287	0.000486	0.177989	-0.00025	0.011247	0.011001
555.572	0.189122	0.189028	0.005411	0.000353	0.005119	0.000442	0.177703	9.32e-05	0.011325	0.011418
555.937	0.18851	0.188647	0.005609	0.000403	0.004816	0.000401	0.177417	-0.00014	0.011229	0.011093
556.301	0.188545	0.188489	0.005892	0.000437	0.004663	0.000366	0.177131	5.54e-05	0.011358	0.011413
556.665	0.187983	0.188384	0.006251	0.000448	0.004507	0.000332	0.176846	-0.0004	0.011538	0.011137
557.03	0.187918	0.188133	0.006499	0.000482	0.00429	0.000303	0.17656	-0.00022	0.011574	0.011358
557.394	0.187553	0.187995	0.006819	0.000524	0.004098	0.000279	0.176274	-0.00044	0.011721	0.011279
557.758	0.18779	0.187746	0.00708	0.000554	0.003868	0.000256	0.175988	4.41e-05	0.011757	0.011801
558.122	0.187585	0.18755	0.007361	0.000579	0.003674	0.000234	0.175702	3.42e-05	0.011848	0.011882
558.486	0.187562	0.187367	0.007626	0.000606	0.003503	0.000216	0.175417	0.000195	0.011951	0.012145
558.851	0.187357	0.187174	0.007886	0.000622	0.003334	0.0002	0.175131	0.000184	0.012043	0.012226
559.215	0.187306	0.187042	0.008164	0.000635	0.003212	0.000185	0.174845	0.000264	0.012197	0.012461
559.579	0.186991	0.186916	0.008414	0.000654	0.003117	0.000171	0.17456	7.48e-05	0.012356	0.012431
559.942	0.186932	0.186732	0.008631	0.000657	0.003013	0.000157	0.174274	0.0002	0.012458	0.012658
560.306	0.186581	0.186479	0.0088	0.00066	0.002884	0.000146	0.173989	0.000102	0.01249	0.012592
560.67	0.18644	0.186164	0.008904	0.000686	0.002734	0.000136	0.173703	0.000276	0.012461	0.012737
561.034	0.186389	0.185935	0.009015	0.000707	0.002668	0.000127	0.173418	0.000454	0.012517	0.012971
561.398	0.185953	0.185837	0.009172	0.000745	0.002669	0.000118	0.173132	0.000116	0.012704	0.012821
561.761	0.185597	0.18539	0.009119	0.000783	0.002531	0.00011	0.172847	0.000206	0.012543	0.01275
562.125	0.185137	0.185143	0.009168	0.000803	0.002508	0.000103	0.172562	-6.45e-06	0.012582	0.012575
562.489	0.185138	0.184767	0.009115	0.000838	0.002441	9.61e-05	0.172276	0.000372	0.01249	0.012862
562.852	0.184004	0.184382	0.00901	0.000866	0.002425	9.03e-05	0.171991	-0.00038	0.012391	0.012013
563.216	0.183864	0.183933	0.008859	0.000873	0.002412	8.45e-05	0.171706	-6.91e-05	0.012227	0.012158
563.579	0.182878	0.183367	0.008616	0.000908	0.002342	8.01e-05	0.171421	-0.00049	0.011947	0.011458
563.943	0.182629	0.18279	0.008334	0.000953	0.002291	7.58e-05	0.171135	-0.00016	0.011654	0.011494
564.306	0.181877	0.182263	0.008064	0.000965	0.002312	7.09e-05	0.17085	-0.00039	0.011413	0.011026
564.67	0.181084	0.181661	0.007744	0.000961	0.002324	6.66e-05	0.170565	-0.00058	0.011096	0.010518
565.033	0.180837	0.180894	0.007326	0.000956	0.002269	6.25e-05	0.17028	-5.72e-05	0.010614	0.010556
565.396	0.179731	0.180076	0.006875	0.000937	0.002211	5.83e-05	0.169995	-0.00035	0.010081	0.009736
565.759	0.179276	0.179237	0.006415	0.000911	0.002146	5.52e-05	0.16971	3.92e-05	0.009527	0.009566
566.123	0.178353	0.178408	0.005941	0.000893	0.002097	5.24e-05	0.169425	-5.45e-05	0.008982	0.008928
566.486	0.177608	0.177701	0.005515	0.000867	0.00213	4.9e-05	0.16914	-9.3e-05	0.008561	0.008468
566.849	0.177033	0.176931	0.005098	0.000818	0.002114	4.56e-05	0.168855	0.000101	0.008076	0.008177
567.212	0.176099	0.1762	0.004677	0.00077	0.002138	4.49e-05	0.16857	-0.0001	0.00763	0.007528
567.575	0.175283	0.175329	0.004227	0.000695	0.002077	4.39e-05	0.168286	-4.63e-05	0.007043	0.006997
567.938	0.174911	0.17464	0.003884	0.000633	0.002082	4.08e-05	0.168001	0.000271	0.006639	0.00691
568.301	0.174036	0.173987	0.003547	0.000564	0.002121	3.8e-05	0.167716	4.93e-05	0.006271	0.00632
568.663	0.173358	0.173233	0.003178	0.000507	0.00208	3.71e-05	0.167431	0.000125	0.005802	0.005927
569.026	0.172747	0.172495	0.00282	0.000445	0.002049	3.44e-05	0.167147	0.000252	0.005349	0.005601
569.389	0.172384	0.171894	0.002551	0.00039	0.002057	3.4e-05	0.166862	0.00049	0.005032	0.005522
569.752	0.171755	0.171292	0.0023	0.000331	0.00205	3.29e-05	0.166577	0.000463	0.004715	0.005178
570.115	0.171032	0.170649	0.002031	0.000267	0.002027	3.1e-05	0.166293	0.000383	0.004356	0.004739
570.477	0.170582	0.169995	0.001779	0.000207	0.001969	3.04e-05	0.166008	0.000587	0.003986	0.004574
570.84	0.169363	0.169415	0.001572	0.000166	0.001924	2.9e-05	0.165724	-5.2e-05	0.003691	0.003639
571.202	0.169406	0.168956	0.001419	0.000126	0.001944	2.75e-05	0.165439	0.00045	0.003517	0.003966
571.565	0.168575	0.168459	0.001256	7.69e-05	0.001942	2.84e-05	0.165155	0.000116	0.003304	0.00342
571.927	0.167855	0.167963	0.00109	6.05e-05	0.001915	2.79e-05	0.164871	-0.00011	0.003093	0.002984
572.29	0.167713	0.167573	0.00099	5.04e-05	0.001922	2.46e-05	0.164586	0.00014	0.002987	0.003127
572.652	0.167172	0.167082	0.000868	-9.99e-06	0.001897	2.56e-05	0.164302	8.93e-05	0.002781	0.00287
573.014	0.166822	0.166699	0.000799	-5.73e-05	0.001916	2.45e-05	0.164018	0.000123	0.002682	0.002805
573.377	0.16642	0.166317	0.000707	-4.58e-05	0.001899	2.38e-05	0.163733	0.000103	0.002584	0.002687
573.739	0.165735	0.165862	0.000616	-8.79e-05	0.001863	2.26e-05	0.163449	-0.00013	0.002413	0.002286
574.101	0.165275	0.165486	0.000537	-0.0001	0.001866	2.13e-05	0.163165	-0.00021	0.002321	0.00211
574.463	0.164942	0.165037	0.000437	-0.0001	0.001803	2.08e-05	0.162881	-9.49e-05	0.002156	0.002062
574.825	0.164811	0.164674	0.000382	-0.00012	0.001794	2.03e-05	0.162597	0.000138	0.002077	0.002215
575.187	0.164047	0.1643	0.000336	-0.00016	0.001789	2.01e-05	0.162313	-0.00025	0.001988	0.001735
575.549	0.164058	0.163966	0.000303	-0.00016	0.001779	1.78e-05	0.162028	9.19e-05	0.001938	0.00203
575.911	0.163479	0.163609	0.00025	-0.00015	0.001746	1.68e-05	0.161744	-0.00013	0.001865	0.001734
576.273	0.163274	0.163281	0.000217	-0.00015	0.001734	1.66e-05	0.16146	-6.8e-06	0.00182	0.001813
576.635	0.162759	0.16297	0.0002	-0.00016	0.001737	1.63e-05	0.161177	-0.00021	0.001794	0.001582
576.997	0.162421	0.162664	0.000197	-0.00019	0.001742	1.68e-05	0.160893	-0.00024	0.001771	0.001528
577.359	0.162037	0.162401	0.000219	-0.00021	0.001765	1.54e-05	0.160609	-0.00036	0.001792	0.001428
577.721	0.161976	0.162008	0.000163	-0.00021	0.001712	1.46e-05	0.160325	-3.16e-05	0.001683	0.001651
578.082	0.161828	0.161661	0.000121	-0.0002	0.001681	1.46e-05	0.160041	0.000167	0.00162	0.001787
578.444	0.161151	0.161284	8.27e-05	-0.00019	0.00162	1.4e-05	0.159757	-0.00013	0.001526	0.001394
578.805	0.160836	0.161083	0.000112	-0.00018	0.001665	1.26e-05	0.159474	-0.00025	0.001609	0.001362
579.167	0.160432	0.160717	8.56e-05	-0.00018	0.001613	1.21e-05	0.15919	-0.00028	0.001527	0.001242
579.529	0.16034	0.160438	9.76e-05	-0.00019	0.001617	1.23e-05	0.158906	-9.82e-05	0.001532	0.001434
579.89	0.160141	0.160174	0.000104	-0.00019	0.00163	1.23e-05	0.158623	-3.34e-05	0.001552	0.001518

## Sheet: 7
Wavelength (nm)	Experimental	BestFit	Cyt bH	Cyt bL	Cyt c1	Cyt c	Line	Residual	Best Fit	Flat Spec
539.86	-0.06454	-0.06457	0.002991	0.002473	0.006483	0.003348	-0.07986	2.82e-05	0.015296	0.015324
540.226	-0.06513	-0.06517	0.002972	0.001924	0.00658	0.003444	-0.08009	3.93e-05	0.01492	0.014959
540.592	-0.06546	-0.06569	0.002868	0.001686	0.006534	0.00354	-0.08032	0.000234	0.014629	0.014863
540.958	-0.06599	-0.06593	0.002777	0.001741	0.006477	0.003624	-0.08055	-6.26e-05	0.014619	0.014556
541.325	-0.06652	-0.06624	0.002703	0.001577	0.006497	0.00376	-0.08078	-0.00028	0.014537	0.014256
541.691	-0.06634	-0.06659	0.002651	0.001317	0.006549	0.003894	-0.08101	0.000255	0.014412	0.014667
542.057	-0.06693	-0.0674	0.002579	0.000638	0.006582	0.004033	-0.08123	0.000474	0.013831	0.014305
542.423	-0.06696	-0.06781	0.002555	0.000257	0.006636	0.0042	-0.08146	0.000856	0.013648	0.014504
542.789	-0.06742	-0.06748	0.002541	0.00059	0.006697	0.004385	-0.08169	5.52e-05	0.014213	0.014268
543.155	-0.06789	-0.06747	0.002507	0.000591	0.006742	0.004605	-0.08192	-0.00041	0.014445	0.014034
543.521	-0.06791	-0.06784	0.002449	0.000253	0.006752	0.004857	-0.08215	-7.19e-05	0.014311	0.014239
543.887	-0.06822	-0.0679	0.002375	0.000234	0.006741	0.005124	-0.08238	-0.00032	0.014473	0.014157
544.253	-0.06795	-0.06793	0.002367	0.000125	0.006759	0.005425	-0.0826	-2.06e-05	0.014676	0.014655
544.619	-0.06818	-0.06787	0.002375	1.54e-05	0.00681	0.00576	-0.08283	-0.00031	0.01496	0.014655
544.984	-0.06806	-0.06765	0.002381	1.19e-05	0.006894	0.006129	-0.08306	-0.00042	0.015416	0.014998
545.35	-0.06782	-0.06765	0.002294	2.67e-05	0.006828	0.006488	-0.08329	-0.00017	0.015637	0.015467
545.716	-0.06738	-0.0671	0.00242	0.000113	0.007029	0.006855	-0.08352	-0.00028	0.016417	0.016138
546.081	-0.06735	-0.06693	0.002412	9.88e-05	0.007073	0.007237	-0.08375	-0.00043	0.01682	0.016391
546.447	-0.06752	-0.06688	0.002416	-6e-05	0.007139	0.007595	-0.08397	-0.00064	0.01709	0.016451
546.813	-0.06696	-0.0667	0.002475	-0.00018	0.007269	0.007937	-0.0842	-0.00026	0.0175	0.017243
547.178	-0.0661	-0.06638	0.002581	-0.0003	0.007491	0.008275	-0.08443	0.000284	0.018051	0.018335
547.543	-0.06632	-0.06594	0.002643	-0.00021	0.007665	0.008622	-0.08466	-0.00038	0.018716	0.018334
547.909	-0.06548	-0.06539	0.002664	0.000132	0.007771	0.008928	-0.08489	-9.34e-05	0.019495	0.019402
548.274	-0.06508	-0.06506	0.002732	0.000188	0.007973	0.009164	-0.08511	-2.39e-05	0.020057	0.020033
548.64	-0.06475	-0.06488	0.002862	-3.52e-05	0.008298	0.00934	-0.08534	0.000125	0.020464	0.020589
549.005	-0.06485	-0.06447	0.002951	0.000103	0.008596	0.009448	-0.08557	-0.00037	0.021099	0.020725
549.37	-0.0636	-0.06391	0.003026	0.000437	0.00892	0.009502	-0.0858	0.000315	0.021885	0.0222
549.735	-0.06372	-0.0635	0.003189	0.00053	0.009334	0.009469	-0.08603	-0.00021	0.022522	0.02231
550.101	-0.06324	-0.06354	0.003281	0.0005	0.009602	0.009326	-0.08625	0.000306	0.022709	0.023015
550.466	-0.06337	-0.06359	0.003376	0.000373	0.009961	0.009183	-0.08648	0.000215	0.022893	0.023109
550.831	-0.06282	-0.06316	0.003572	0.000664	0.010407	0.008907	-0.08671	0.000341	0.02355	0.023891
551.196	-0.06262	-0.06271	0.003734	0.001074	0.010777	0.008639	-0.08694	9.44e-05	0.024224	0.024319
551.561	-0.0629	-0.06305	0.003804	0.001121	0.010949	0.008238	-0.08717	0.000157	0.024112	0.024269
551.926	-0.06279	-0.06346	0.003943	0.000982	0.011173	0.007832	-0.08739	0.000671	0.02393	0.0246
552.29	-0.06313	-0.0635	0.004145	0.001158	0.011457	0.00736	-0.08762	0.00037	0.024119	0.02449
552.655	-0.06293	-0.06372	0.004275	0.001504	0.011494	0.006858	-0.08785	0.000784	0.024131	0.024915
553.02	-0.06314	-0.0639	0.004455	0.001824	0.01153	0.006366	-0.08808	0.000761	0.024174	0.024935
553.385	-0.06401	-0.06405	0.004651	0.002208	0.011517	0.005878	-0.0883	3.87e-05	0.024254	0.024293
553.75	-0.06406	-0.06426	0.004841	0.00264	0.011388	0.005398	-0.08853	0.000206	0.024268	0.024474
554.114	-0.0646	-0.06456	0.005095	0.002906	0.011278	0.004924	-0.08876	-4.12e-05	0.024202	0.024161
554.479	-0.0651	-0.0649	0.005349	0.003129	0.011113	0.004493	-0.08899	-0.0002	0.024085	0.023883
554.843	-0.06509	-0.06497	0.005571	0.003779	0.010789	0.004109	-0.08921	-0.00013	0.024249	0.02412
555.208	-0.06556	-0.06497	0.005838	0.004487	0.01042	0.003726	-0.08944	-0.00059	0.024471	0.023884
555.572	-0.06599	-0.06533	0.006147	0.004718	0.01009	0.003385	-0.08967	-0.00066	0.02434	0.023681
555.937	-0.06625	-0.06557	0.006372	0.005384	0.009492	0.003075	-0.0899	-0.00068	0.024323	0.023644
556.301	-0.06612	-0.06559	0.006693	0.005845	0.009191	0.002804	-0.09012	-0.00053	0.024533	0.024003
556.665	-0.06621	-0.06583	0.007101	0.005997	0.008883	0.002543	-0.09035	-0.00039	0.024525	0.024138
557.03	-0.06652	-0.06598	0.007383	0.00644	0.008455	0.00232	-0.09058	-0.00054	0.024598	0.024061
557.394	-0.06635	-0.06583	0.007746	0.007014	0.008078	0.002139	-0.09081	-0.00052	0.024976	0.02446
557.758	-0.06654	-0.066	0.008042	0.007406	0.007623	0.001963	-0.09103	-0.00054	0.025034	0.024493
558.122	-0.06628	-0.06612	0.008362	0.007749	0.007241	0.001791	-0.09126	-0.00016	0.025142	0.024985
558.486	-0.06642	-0.06616	0.008663	0.008103	0.006904	0.001656	-0.09149	-0.00025	0.025326	0.025071
558.851	-0.06617	-0.06634	0.008959	0.008313	0.006572	0.001535	-0.09171	0.000164	0.025379	0.025542
559.215	-0.06638	-0.06642	0.009274	0.008497	0.006331	0.001418	-0.09194	4.06e-05	0.025521	0.025561
559.579	-0.06638	-0.06642	0.009558	0.008742	0.006144	0.001309	-0.09217	4.03e-05	0.025753	0.025794
559.942	-0.06679	-0.06666	0.009804	0.008788	0.005938	0.001206	-0.0924	-0.00013	0.025737	0.025602
560.306	-0.06621	-0.06699	0.009996	0.008832	0.005684	0.001121	-0.09262	0.000776	0.025633	0.026409
560.67	-0.06584	-0.06713	0.010115	0.009175	0.005389	0.001042	-0.09285	0.001286	0.025721	0.027007
561.034	-0.0662	-0.06714	0.010241	0.009461	0.005258	0.000975	-0.09308	0.000942	0.025935	0.026877
561.398	-0.06656	-0.06676	0.010419	0.009961	0.005261	0.000907	-0.0933	0.000198	0.026548	0.026746
561.761	-0.06669	-0.06687	0.010359	0.010469	0.004989	0.000846	-0.09353	0.000175	0.026663	0.026837
562.125	-0.06676	-0.06687	0.010414	0.010741	0.004942	0.000791	-0.09376	0.000112	0.026889	0.027002
562.489	-0.06719	-0.06688	0.010354	0.011208	0.004812	0.000736	-0.09399	-0.00032	0.02711	0.026794
562.852	-0.06686	-0.06693	0.010236	0.011575	0.004779	0.000692	-0.09421	7.55e-05	0.027281	0.027356
563.216	-0.06683	-0.06731	0.010063	0.01167	0.004753	0.000647	-0.09444	0.000472	0.027134	0.027605
563.579	-0.06769	-0.0675	0.009788	0.012143	0.004617	0.000613	-0.09467	-0.00019	0.027162	0.026972
563.943	-0.06786	-0.06758	0.009468	0.012747	0.004515	0.000581	-0.09489	-0.00028	0.027311	0.027031
564.306	-0.06864	-0.06795	0.009161	0.01291	0.004557	0.000543	-0.09512	-0.00069	0.027171	0.026479
564.67	-0.06946	-0.0686	0.008798	0.012855	0.00458	0.00051	-0.09535	-0.00086	0.026743	0.025884
565.033	-0.07023	-0.06951	0.008322	0.01279	0.004472	0.000478	-0.09557	-0.00072	0.026062	0.025342
565.396	-0.0706	-0.07065	0.00781	0.012536	0.004357	0.000446	-0.0958	4.76e-05	0.025149	0.025196
565.759	-0.07202	-0.07191	0.007287	0.012177	0.00423	0.000423	-0.09603	-0.00011	0.024117	0.024006
566.123	-0.07303	-0.07303	0.006749	0.011935	0.004132	0.000402	-0.09625	6.91e-06	0.023218	0.023225
566.486	-0.0746	-0.07405	0.006265	0.011592	0.004199	0.000375	-0.09648	-0.00055	0.022431	0.021879
566.849	-0.07516	-0.07546	0.005792	0.01094	0.004167	0.000349	-0.09671	0.000295	0.021248	0.021543
567.212	-0.07697	-0.07677	0.005313	0.010292	0.004214	0.000344	-0.09693	-0.0002	0.020164	0.019961
567.575	-0.07839	-0.07863	0.004802	0.009293	0.004094	0.000336	-0.09716	0.000246	0.018526	0.018772
567.938	-0.07991	-0.0801	0.004412	0.00846	0.004103	0.000313	-0.09739	0.000192	0.017287	0.017479
568.301	-0.08119	-0.08156	0.00403	0.007546	0.004181	0.000291	-0.09761	0.000375	0.016048	0.016423
568.663	-0.0827	-0.08307	0.00361	0.006777	0.004099	0.000285	-0.09784	0.000366	0.014772	0.015137
569.026	-0.0843	-0.08461	0.003203	0.005954	0.004039	0.000264	-0.09807	0.000301	0.01346	0.013761
569.389	-0.0857	-0.08587	0.002898	0.005213	0.004054	0.00026	-0.09829	0.000162	0.012426	0.012588
569.752	-0.08688	-0.08718	0.002613	0.004432	0.004041	0.000252	-0.09852	0.000296	0.011338	0.011634
570.115	-0.08805	-0.08863	0.002308	0.003575	0.003994	0.000238	-0.09874	0.000575	0.010115	0.01069
570.477	-0.08946	-0.09006	0.002021	0.002774	0.003881	0.000233	-0.09897	0.000598	0.008909	0.009508
570.84	-0.09035	-0.09118	0.001786	0.002218	0.003792	0.000222	-0.0992	0.000831	0.008019	0.00885
571.202	-0.09154	-0.09208	0.001612	0.00169	0.003831	0.000211	-0.09942	0.000535	0.007345	0.00788
571.565	-0.09281	-0.09315	0.001427	0.001028	0.003829	0.000218	-0.09965	0.000338	0.006501	0.006839
571.927	-0.09347	-0.09384	0.001238	0.000809	0.003774	0.000214	-0.09988	0.000369	0.006034	0.006404
572.29	-0.09402	-0.09433	0.001125	0.000674	0.003788	0.000189	-0.1001	0.000308	0.005775	0.006083
572.652	-0.09484	-0.09554	0.000986	-0.00013	0.003739	0.000196	-0.10033	0.000698	0.004787	0.005486
573.014	-0.09594	-0.09645	0.000907	-0.00077	0.003776	0.000187	-0.10055	0.00051	0.004105	0.004615
573.377	-0.09663	-0.09667	0.000803	-0.00061	0.003743	0.000182	-0.10078	3.12e-05	0.004115	0.004146
573.739	-0.09725	-0.09764	0.0007	-0.00118	0.003671	0.000173	-0.10101	0.00039	0.003369	0.003759
574.101	-0.09829	-0.09817	0.00061	-0.00139	0.003679	0.000163	-0.10123	-0.00012	0.003066	0.002946
574.463	-0.09868	-0.09864	0.000496	-0.00139	0.003553	0.000159	-0.10146	-4.16e-05	0.002821	0.00278
574.825	-0.09931	-0.09915	0.000434	-0.0016	0.003536	0.000155	-0.10168	-0.00015	0.00253	0.002377
575.187	-0.09997	-0.09994	0.000382	-0.0021	0.003525	0.000154	-0.10191	-2.76e-05	0.001965	0.001938
575.549	-0.1002	-0.10031	0.000344	-0.00216	0.003506	0.000136	-0.10214	0.000105	0.001827	0.001932
575.911	-0.10086	-0.10048	0.000284	-0.00197	0.00344	0.000129	-0.10236	-0.00038	0.001886	0.001506
576.273	-0.1013	-0.10077	0.000246	-0.00197	0.003418	0.000127	-0.10259	-0.00053	0.001822	0.001289
576.635	-0.10175	-0.10117	0.000228	-0.00213	0.003423	0.000125	-0.10281	-0.00058	0.001643	0.001067
576.997	-0.10169	-0.10173	0.000224	-0.00248	0.003434	0.000128	-0.10304	3.49e-05	0.00131	0.001345
577.359	-0.10245	-0.10219	0.000249	-0.00277	0.003478	0.000118	-0.10327	-0.00026	0.001076	0.000814
577.721	-0.10263	-0.10258	0.000185	-0.00276	0.003374	0.000112	-0.10349	-4.68e-05	0.000912	0.000866
578.082	-0.10333	-0.10278	0.000138	-0.00262	0.003313	0.000112	-0.10372	-0.00055	0.000938	0.000386
578.444	-0.10336	-0.1031	9.4e-05	-0.00255	0.003194	0.000107	-0.10394	-0.00026	0.000843	0.000583
578.805	-0.10334	-0.10308	0.000127	-0.00241	0.003281	9.69e-05	-0.10417	-0.00027	0.001093	0.000828
579.167	-0.10388	-0.10348	9.73e-05	-0.00246	0.003179	9.27e-05	-0.10439	-0.0004	0.000914	0.000516
579.529	-0.10427	-0.10383	0.000111	-0.00261	0.003188	9.4e-05	-0.10462	-0.00044	0.000786	0.000348
579.89	-0.10445	-0.10402	0.000119	-0.0026	0.003212	9.45e-05	-0.10485	-0.00043	0.000821	0.000395

## Sheet: 8
Condition	n	Absorbance haem bL															Absorbance haem bH
Succinate	n=14	0.0143393	0.0159675	0.0154405	0.0156772	0.0170641	0.0142786	0.0149696	0.0142101	0.0167421	0.0144288	0.0181216	0.0154834	0.014367	0.0141172		0.0134433	0.0136054	0.0128956	0.0118908	0.012906	0.0122551	0.0129768	0.0117971	0.0102896	0.0117932	0.0141493	0.0122147	0.0121979	0.0118983
Nigericin	n=5	0.0138481	0.0145059	0.0129104	0.0155735	0.0148175											0.0119079	0.0122644	0.0104195	0.00946879	0.0109161
Malonate	n=5	0.00257119	0.00209222	0.00332069	0.00236278	0.00292244											0.00740173	0.00776246	0.00703174	0.00809003	0.00778186
ADP	n=4	0.0079941	0.00626652	0.00793927	0.00614223												0.0136646	0.012657	0.0114774	0.0118651
BAM15	n=14	0.000858723	0.000641288	0.000916293	0.00182903	0.00137035	0.000444849	0.00101807	0.000999084	0.00164357	0.00110035	0.00230496	0.000628445	0.00157602	0.00142115		0.00903081	0.0089899	0.00904347	0.00855995	0.0091228	0.00845637	0.00948113	0.00816116	0.00836411	0.00846325	0.0099347	0.00893386	0.00828539	0.00810417

## Sheet: 9
		fbL
Succinate	n=14	0.516125	0.539937	0.544907	0.568673	0.569372	0.53813	0.535654	0.546391	0.61935	0.550257	0.561547	0.559007	0.540828	0.542647
Nigericin	n=5						0.537665	0.541865	0.553384	0.621888	0.575802
Malonate	n=5	0.257817	0.212308	0.320765	0.226043	0.273016
ADP	n=4											0.369094	0.33115	0.408889	0.341097
BAM15	n=14	0.0868315	0.0665845	0.0919995	0.176055	0.130594	0.0499762	0.0969668	0.109067	0.164231	0.115056	0.188319	0.0657211	0.159817	0.149197

## Sheet: 10
Time (sec)	Membrane potential (mV)	fbL	Event Marker
0	172.735	0.534646
1	172.856	0.530302
2	173.088	0.51845
3	173.164	0.525758
4	173.234	0.523827
5	173.365	0.52737
6	173.284	0.527216
7	173.23	0.524162
8	173.403	0.518275
9	173.526	0.521047
10	173.415	0.521093
11	173.578	0.52582
12	173.643	0.531627
13	173.689	0.531568
14	173.804	0.535012
15	174.017	0.531547
16	173.966	0.526612
17	174.188	0.520959
18	174.366	0.523518
19	174.471	0.529852
20	174.368	0.525481
21	174.458	0.528093
22	174.626	0.532366
23	174.458	0.536907
24	174.673	0.537658
25	174.861	0.535357
26	174.833	0.535991
27	174.966	0.543196
28	174.968	0.545925
29	175.129	0.541136
30	175.271	0.54519
31	175.268	0.548474
32	175.339	0.541722
33	175.392	0.532874
34	175.315	0.532521
35	175.398	0.536925
36	175.517	0.547411
37	175.545	0.54301
38	175.65	0.541468
39	175.898	0.538835
40	176.027	0.540589
41	176.104	0.532977
42	176.151	0.538998
43	176.147	0.543388
44	176.204	0.54274
45	176.402	0.540032
46	176.485	0.536299
47	176.556	0.537874
48	176.718	0.535796
49	176.629	0.537218
50	176.719	0.537178
51	176.871	0.544543
52	176.909	0.538003
53	177.029	0.534941
54	177.181	0.532901
55	177.21	0.536115
56	177.242	0.528604
57	177.214	0.529098
58	177.138	0.53146
59	177.064	0.535375
60	177.028	0.531933
61	177.147	0.531764
62	177.077	0.532306
63	177.297	0.534873
64	177.256	0.539777
65	177.23	0.538424
66	177.396	0.546158
67	177.408	0.551505
68	177.534	0.555453
69	177.57	0.552694
70	177.601	0.557457
71	177.575	0.557791
72	177.564	0.564286
73	177.569	0.562331
74	177.676	0.560185
75	177.7	0.558275
76	177.743	0.553434
77	177.837	0.553975
78	177.947	0.545781
79	177.895	0.547207
80	177.891	0.544073
81	177.981	0.537349
82	178.102	0.534821
83	177.968	0.53456
84	178.091	0.536003
85	178.036	0.535441
86	178.204	0.539505
87	178.095	0.535399
88	178.233	0.5346
89	178.304	0.53482
90	178.356	0.536895
91	178.435	0.540541
92	178.464	0.542263
93	178.37	0.544024
94	178.462	0.542305
95	178.378	0.541975
96	178.314	0.540137
97	178.23	0.536143
98	178.253	0.547349
99	178.179	0.549476
100	178.419	0.548734
101	178.57	0.545756
102	178.783	0.546466
103	178.53	0.549526
104	178.582	0.550812
105	178.828	0.552143
106	178.852	0.547305
107	178.919	0.550128
108	178.973	0.539523
109	178.871	0.538683
110	178.884	0.537656
111	178.846	0.539789
112	178.922	0.536947
113	178.9	0.528941
114	179.009	0.526998
115	178.865	0.534404
116	178.773	0.542591
117	178.836	0.542759
118	178.839	0.542156
119	178.916	0.542504
120	178.859	0.547352
121	179.003	0.554542
122	181.728	0.557952
123	207.789	0.566748
124	184.182	0.569757
125	180.966	0.556952	malonate
126	178.348	0.550102
127	178.806	0.554234
128	179.54	0.552124
129	180.199	0.538033
130	178.557	0.522328
131	176.307	0.510416
132	173.381	0.500513
133	171.486	0.487266
134	168.068	0.478052
135	165.34	0.466702
136	162.959	0.456603
137	160.855	0.442459
138	158.939	0.441579
139	157.266	0.444655
140	155.87	0.433389
141	154.566	0.437128
142	153.352	0.429296
143	152.054	0.424636
144	150.891	0.42117
145	149.964	0.426374
146	149.071	0.427677
147	148.221	0.427654
148	147.381	0.422535
149	146.754	0.424893
150	145.964	0.436249
151	145.73	0.41537
152	144.721	0.427457
153	144.471	0.433211
154	144.092	0.443463
155	144.022	0.446335
156	143.323	0.449206
157	143.13	0.468122
158	142.904	0.472396
159	142.638	0.461913
160	142.37	0.466608
161	142.321	0.474298
162	142.123	0.470699
163	142.002	0.46137
164	141.767	0.454133
165	141.59	0.44474
166	141.415	0.439475
167	141.368	0.427703
168	141.32	0.421663
169	141.345	0.42003
170	141.239	0.416325
171	141.13	0.423652
172	141.011	0.419737
173	141.159	0.425873
174	140.938	0.41878
175	140.892	0.424485
176	140.917	0.421509
177	140.868	0.423278
178	140.78	0.427855
179	140.818	0.4472
180	140.826	0.447618
181	140.745	0.441869
182	140.648	0.446338
183	140.642	0.450524
184	140.543	0.451203
185	140.547	0.449768
186	140.561	0.4645
187	140.565	0.456929
188	140.591	0.466313
189	140.44	0.450623
190	140.542	0.447278
191	140.566	0.448071
192	140.663	0.436303
193	140.644	0.434028
194	140.489	0.440885
195	140.496	0.448643
196	140.7	0.440226
197	140.757	0.441483
198	140.602	0.442551
199	140.632	0.445496
200	140.508	0.446725
201	140.491	0.454872
202	140.469	0.455094
203	140.541	0.445846
204	140.513	0.445013
205	140.499	0.440033
206	140.493	0.435909
207	140.502	0.436103
208	140.663	0.431568
209	140.642	0.431083
210	140.637	0.44006
211	140.485	0.433662
212	140.518	0.433993
213	140.348	0.44691
214	140.454	0.445802
215	140.544	0.437647
216	140.423	0.429611
217	140.179	0.431542
218	140.763	0.436831
219	139.458	0.432407
220	140.138	0.430203
221	140.136	0.431594
222	140.26	0.432265
223	140.288	0.435756
224	140.38	0.441526
225	140.356	0.463383
226	140.385	0.473151
227	140.303	0.455092
228	140.263	0.446343
229	140.186	0.454608
230	140.045	0.446612
231	140.118	0.456464
232	140.253	0.453354
233	140.26	0.450941
234	140.287	0.439195
235	140.318	0.427586
236	140.33	0.431434
237	140.396	0.451746
238	140.387	0.450949
239	140.348	0.447064
240	140.326	0.452364
241	142.96	0.432137
242	139.622	0.443387
243	140.322	0.422662
244	138.725	0.424431
245	139.894	0.419556
246	140.114	0.422475
247	139.955	0.416772
248	139.557	0.417967
249	138.816	0.414964
250	137.75	0.406706	malonate
251	136.141	0.418041
252	135.665	0.42259
253	134.672	0.429657
254	133.735	0.434163
255	133.054	0.428137
256	132.214	0.417276
257	131.607	0.410196
258	131.027	0.396623
259	130.477	0.385564
260	129.883	0.393529
261	129.516	0.375901
262	128.979	0.367331
263	128.103	0.364132
264	128.971	0.34393
265	127.872	0.343581
266	126.75	0.342106
267	128.25	0.327764
268	127.034	0.327755
269	126.837	0.336151
270	126.721	0.323325
271	126.527	0.335329
272	126.313	0.32955
273	126.263	0.329192
274	125.989	0.340356
275	125.834	0.34208
276	125.739	0.344799
277	125.669	0.361017
278	125.501	0.365365
279	125.42	0.372829
280	125.289	0.377418
281	125.201	0.36353
282	125.08	0.360851
283	125.184	0.364876
284	125.41	0.374285
285	126.186	0.373465
286	122.948	0.376798
287	124.754	0.376638
288	124.618	0.376406
289	124.543	0.373402
290	124.728	0.361587
291	124.438	0.370208
292	124.52	0.372224
293	124.444	0.365432
294	124.085	0.366295
295	124.538	0.372118
296	123.796	0.354103
297	124.536	0.348457
298	124.428	0.3446
299	124.101	0.327331
300	124.178	0.316802
301	124.101	0.316446
302	124.069	0.31518
303	123.977	0.314459
304	123.984	0.29981
305	123.891	0.290563
306	123.957	0.303018
307	123.596	0.313252
308	123.919	0.300939
309	123.712	0.312043
310	123.703	0.327473
311	123.574	0.326535
312	123.6	0.314886
313	123.574	0.326111
314	123.658	0.314131
315	123.545	0.3119
316	123.587	0.297407
317	123.48	0.272767
318	123.423	0.274621
319	123.682	0.280714
320	123.159	0.292733
321	123.356	0.297751
322	123.121	0.312135
323	123.235	0.318666
324	123.176	0.33374
325	123.117	0.336883
326	123.11	0.332944
327	123.078	0.353356
328	123.088	0.365119
329	123.074	0.356738
330	122.979	0.347652
331	123.008	0.335021
332	124.518	0.334146
333	121.458	0.324468
334	122.676	0.331682
335	122.851	0.351175
336	122.76	0.369349
337	122.83	0.364075
338	122.688	0.36104
339	122.658	0.370598
340	122.512	0.369242
341	123.021	0.375601
342	122.484	0.364462
343	122.682	0.370431
344	122.533	0.376134
345	122.553	0.357877
346	122.567	0.354316
347	122.587	0.345066
348	122.489	0.326443
349	122.525	0.316412
350	122.366	0.322413
351	122.478	0.332142
352	122.362	0.332321
353	122.308	0.326731
354	122.39	0.316701
355	122.397	0.312831
356	122.347	0.300936
357	122.311	0.313694
358	122.284	0.328593
359	122.314	0.3252
360	122.277	0.315368
361	122.096	0.303586
362	122.105	0.313881
363	124.603	0.313949
364	120.304	0.31994
365	121.934	0.29842
366	122.544	0.303778
367	123.042	0.292613
368	123.65	0.292404
369	121.954	0.298809
370	119.763	0.308045
371	121.554	0.306855
372	122.431	0.314866
373	121.863	0.307507
374	122.998	0.287108
375	122.377	0.31712	malonate
376	121.877	0.34002
377	121.627	0.348744
378	121.263	0.349499
379	120.899	0.352802
380	120.574	0.339791
381	120.316	0.351635
382	120.177	0.334636
383	118.9	0.368293
384	121.142	0.37867
385	119.302	0.36837
386	119.746	0.358658
387	119.332	0.358194
388	119.311	0.359506
389	119.441	0.361413
390	119.16	0.372534
391	119.018	0.353538
392	119.459	0.361101
393	118.856	0.327304
394	119.056	0.311048
395	118.949	0.305625
396	119.131	0.302946
397	119.192	0.296693
398	118.705	0.292614
399	118.849	0.285207
400	118.788	0.279805
401	118.734	0.290927
402	118.63	0.298565
403	118.638	0.305103
404	118.614	0.312701
405	118.621	0.342138
406	118.46	0.331095
407	118.527	0.343172
408	118.39	0.345904
409	118.333	0.339328
410	118.207	0.344248
411	118.28	0.351847
412	118.179	0.3355
413	118.258	0.33914
414	118.21	0.356344
415	118.168	0.324964
416	118.157	0.35824
417	118.17	0.340525
418	118.24	0.346947
419	117.949	0.346496
420	118.055	0.334778
421	117.942	0.321504
422	117.814	0.327046
423	117.857	0.33744
424	117.888	0.330239
425	117.655	0.361688
426	117.675	0.330055
427	117.661	0.337339
428	117.632	0.330151
429	117.596	0.328526
430	117.668	0.327225
431	117.404	0.315765
432	117.629	0.317552
433	117.705	0.309812
434	117.463	0.300553
435	117.454	0.274971
436	117.34	0.286378
437	117.183	0.296258
438	117.444	0.306518
439	117.309	0.316759
440	117.376	0.312982
441	117.274	0.330597
442	117.25	0.319136
443	117.19	0.309599
444	117.18	0.321819
445	117.192	0.333668
446	117.21	0.327973
447	116.97	0.318924
448	116.991	0.300942
449	116.907	0.30249
450	117.211	0.306137
451	116.643	0.305297
452	116.804	0.309105
453	116.907	0.318061
454	116.886	0.321817
455	116.744	0.319816
456	116.735	0.314444
457	116.666	0.316735
458	116.694	0.334137
459	116.651	0.322196
460	116.52	0.325495
461	116.563	0.320998
462	116.419	0.324623
463	116.589	0.317231
464	116.183	0.321688
465	116.741	0.30755
466	116.42	0.304807
467	116.521	0.292591
468	116.227	0.294822
469	116.252	0.311381
470	116.328	0.310629
471	116.333	0.324544
472	116.246	0.3335
473	116.225	0.338299
474	116.18	0.310989
475	116.088	0.325154	bam15
476	116.125	0.315851
477	116.291	0.321142
478	115.614	0.291331
479	116.462	0.251492
480	115.912	0.23621
481	117.297	0.195009
482	117.734	0.172781
483	116.11	0.148967
484	116.038	0.127071
485	116.013	0.095613
486	113.181	0.083104
487	113.251	0.061968
488	106.82	0.0508
489	96.4515	0.067527
490	90.2221	0.063881
491	83.5125	0.079062
492	79.2791	0.073032
493	75.6103	0.059127
494	72.64	0.080102
495	70.0321	0.109286
496	68.2307	0.101794
497	66.3097	0.115724
498	65.1508	0.122579
499	64.1414	0.11877
500	59.5182	0.122251
501	64.9357	0.117552
502	61.1097	0.125245
503	60.6916	0.132915
504	59.8869	0.118691
505	59.0264	0.097334
506	58.1966	0.10613
507	57.6537	0.095688
508	56.9632	0.099875
509	56.6198	0.10545
510	55.6758	0.105746
511	55.6399	0.106301
512	55.1324	0.094901
513	53.9746	0.102336
514	54.5197	0.107055
515	53.4082	0.114225
516	52.5063	0.123637
517	52.9805	0.119028
518	53.2985	0.125698
519	53.1853	0.11837
520	51.7507	0.111273
521	51.9402	0.117325
522	51.5224	0.115981
523	50.709	0.103372
524	50.5144	0.112971
525	50.6529	0.099316
526	49.7781	0.080568
527	49.8356	0.078852
528	47.4834	0.072689
529	48.4378	0.066688
530	44.8531	0.080729
531	49.0243	0.074017
532	50.27	0.07427
533	46.5335	0.082916
534	46.4179	0.068519
535	47.3841	0.069173
536	46.094	0.075004
537	44.4517	0.080031
538	47.7539	0.085015
539	44.2096	0.094921
540	45.8136	0.083491
541	45.3895	0.083185
542	45.0468	0.094979
543	44.2715	0.104982
544	44.3063	0.118698
545	43.1987	0.122126
546	42.7341	0.128062
547	42.8775	0.125217
548	42.2665	0.124847
549	42.3605	0.122987
550	41.7319	0.127419
551	41.3576	0.110331
552	41.1905	0.101181
553	41.3496	0.086902
554	41.1492	0.067819
555	40.1919	0.055499
556	39.9756	0.048848
557	39.6853	0.061063
558	39.5718	0.068063
559	39.5581	0.045816
560	37.2996	0.040591
561	38.0683	0.064179
562	37.7607	0.08496
563	39.0953	0.082382
564	37.6795	0.094927
565	37.5154	0.114085
566	36.8631	0.129407
567	39.4829	0.115787
568	33.813	0.106529
569	33.1118	0.113428
570	39.4019	0.110845
571	34.7077	0.096693
572	33.9392	0.080604
573	34.9942	0.092175
574	34.144	0.090682
575	33.321	0.079383
576	32.4657	0.07219
577	30.9272	0.072936
578	32.2283	0.060032
579	32.4437	0.074178
580	31.7101	0.088018
581	30.9256	0.086106
582	31.2164	0.097457
583	30.4772	0.094921
584	30.7246	0.101842
585	30.3735	0.110017
586	29.8871	0.106689
587	28.696	0.11447
588	28.6225	0.126228
589	28.6934	0.123415
590	29.8959	0.113179
591	30.2155	0.113253
592	28.5602	0.092098
593	27.7269	0.086129
594	31.6549	0.08181
595	25.038	0.090465
596	30.9052	0.086409
597	23.7497	0.088033
598	48.913	0.095641
599	58.8856	0.086314
600	36.3938	0.081346
	30.8334	0.0904
		0.089431
	23.43	0.09048
	16.7004	0.078837
	35.0509	0.05267
	27.4	0.055579
	29.3745	0.045204
	25.942	0.033801
	28.9239	0.0398
	25.8846	0.05176
	26.1701	0.062333
	28.0748	0.057209
	27.4925	0.049813
	26.4182	0.061393
	27.1922	0.078577
	20.8359	0.074645
	33.2266	0.090413
	26.1382	0.083117
	28.23	0.09392
	27.6395	0.086602
	26.0889	0.075253
	26.671	0.087943
	18.5343	0.105344
	28.4365	0.089177
	27.3859	0.094991
	22.0717	0.099468
	20.6258	0.087493
	26.1625	0.110344
	23.1028	0.090276
	23.8923	0.086611
	25.2733	0.094167
	22.3402	0.096162
	23.025	0.090253
	22.9228	0.094263
	21.3215	0.107738
	22.6444	0.11763
	22.6563	0.121185
	23.1483	0.103817
	21.9512	0.110067
	19.8095	0.120453
	19.3033	0.107332
	31.4826	0.103238
	4.50834	0.105813
	20.2739	0.113613
	19.3325	0.104297
	16.5593	0.104569
	20.0861	0.100489
	19.5098	0.106799
	22.5044	0.123301
	26.6843	0.114664
	5.57004	0.11539
	23.4095	0.112239
	15.8715	0.100641
	18.696	0.089879
	18.8302	0.082247
	18.7267
	18.8433
	16.1667
	17.6949
	17.9802
	-40.0151
	36.4464
	8.90143

## Sheet: 11
	Absorbance haem bH						Absorbance haem bL						fbL						ΔΨ
Exp. ID:	0703_0231	0709_0111	0730_0102	0808_0337	0812_0432		0703_0231	0709_0111	0730_0102	0808_0337	0812_0432		0703_0231	0709_0111	0730_0102	0808_0337	0812_0432		0703_0231	0709_0111	0730_0102	0808_0337	0812_0432
5 mM Succinate	0.0134433	0.0136054	0.0128956	0.0118908	0.012906		0.0143393	0.0159675	0.0154405	0.0156772	0.0170641		0.516125	0.539937	0.544907	0.568673	0.569372		177.835	180.572	177.916	187.444	199.104
5 mM Mal	0.00844155	0.0081084	0.00819091	0.00824911	0.00822448		0.00432024	0.00506101	0.00639406	0.00385036	0.00498991		0.338529	0.3843	0.438401	0.318225	0.377612		127.766	138.645	140.559	129.09	140.016
10 mM Mal	0.00787379	0.00764559	0.00759481	0.00781442	0.00799232		0.00292154	0.00306797	0.00379856	0.00287642	0.00333784		0.27063	0.286363	0.333401	0.269055	0.294598		113.817	121.977	122.853	104.71	128.598
15 mM Mal	0.00740173	0.00776246	0.00703174	0.00809003	0.00778186		0.00257119	0.00209222	0.00332069	0.00236278	0.00292244		0.257817	0.212308	0.320765	0.226043	0.273016		107.668	108.588	117.885	93.6512	118.486
2 uM BAM15	0.00903081	0.0089899	0.00904347	0.00855995	0.0091228		0.000858723	0.000641288	0.000916293	0.00182903	0.00137035		0.0868315	0.0665845	0.0919995	0.176055	0.130594		0	41.4403	34.8556	53.1405	53.4821

## Sheet: 12
	Absorbance haem bH						Absorbance haem bL						fbL						ΔΨ
Exp. ID:	0709_0158	0730_0203	0801_0557	0808_0428	0813_0305		0709_0158	0730_0203	0801_0557	0808_0428	0813_0305		0709_0158	0730_0203	0801_0557	0808_0428	0813_0305		0709_0158	0730_0203	0801_0557	0808_0428	0813_0305
5 mM Succinate	0.0122551	0.0129768	0.0117971	0.0102896	0.0117932		0.0142786	0.0149696	0.0142101	0.0167421	0.0144288		0.53813	0.535654	0.546391	0.61935	0.550257		164.649	167.781	185.965	190.12	186.463
5 uM Nigericin	0.0119079	0.0122644	0.0104195	0.00946879	0.0109161		0.0138481	0.0145059	0.0129104	0.0155735	0.0148175		0.537665	0.541865	0.553384	0.621888	0.575802		187.04	186.142	214.605	228.547	224.142
5 mM Mal	0.00814898	0.00843951	0.00808132	0.00761201	0.0078974		0.00303505	0.00414811	0.00277517	0.00380534	0.00305404		0.271374	0.329539	0.255624	0.333295	0.278871		124.407	126.772	120.646	138.301	136.66
10 mM Mal	0.00806958	0.0085966	0.00781524	0.00783513	0.00796213		0.00167538	0.00257408	0.002045	0.00297606	0.00202021		0.171923	0.230432	0.207399	0.275276	0.202378		100.652	104.249	99.9785	126.886	117.898
15 mM Mal	0.00787002	0.00878292	0.00773432	0.00751951	0.0077817		0.00137868	0.00186875	0.00159642	0.0027311	0.00177618		0.149067	0.175442	0.171092	0.266433	0.185834		86.0313	92.2906	91.3471	120.896	105.408
2 uM BAM15	0.00845637	0.00948113	0.00816116	0.00836411	0.00846325		0.000444849	0.00101807	0.000999084	0.00164357	0.00110035		0.0499762	0.0969668	0.109067	0.164231	0.115056		10.2356	17.9467	35.7895	100.117	40.9704

## Sheet: 13
	Absorbance haem bH					Absorbance haem bL					fbL					ΔΨ
Exp. ID:	0702_0234	0703_0401	0709_0331	0812_0525		0702_0234	0703_0401	0709_0331	0812_0525		0702_0234	0703_0401	0709_0331	0812_0525		0702_0234	0703_0401	0709_0331	0812_0525
5 mM Succinate + Nigericin	0.0138999	0.0119816	0.0117182	0.0120237		0.0183667	0.0129129	0.0148711	0.0158486		0.569217	0.518706	0.559289	0.568615		188.767	197.749	193.801	220.624
5 mM Mal	0.00891067	0.00893025	0.00794047	0.00854232		0.00519587	0.00244583	0.00306096	0.00367788		0.36833	0.214998	0.278233	0.300967		133.889	120.748	124.137	137.435
10 mM Mal	0.00875239	0.00898113	0.00774658	0.0088368		0.00349867	0.00138985	0.00185963	0.00216819		0.285581	0.134014	0.193586	0.197019		116.593	94.3346	103.17	116.024
15 mM Mal	0.00909475	0.00804746	0.00793261	0.00844754		0.00271535	0.0016569	0.00128104	0.00215278		0.229917	0.170737	0.139037	0.203086		108.697	81.6487	91.1785	105.649
2 uM BAM15	0.0103517	0.00861893	0.00817622	0.00885756		0.00120961	0.000929959	0.000711265	0.00159342		0.104625	0.0973892	0.0800299	0.152466		31.2181	26.064	0	26.4473

[truncated: 8 more sheets: 14, 15, 16, 17, 18, 19, 20, Key]
