# Supplementary material for: Rapid mitochondrial repolarization upon reperfusion after cardiac ischemia
Source: Nat Cardiovasc Res. 2025 Dec 11;4(12):1627–41. doi: 10.1038/s44161-025-00752-9 (PMC12708349; doi:10.1038/s44161-025-00752-9)
Supplement: Supplementary file 4 — Statistical source data. [file 44161_2025_752_MOESM4_ESM.xlsx]

## Sheet: 21
Wavelength (nm)	Incident Light	Incident Light
400.483	66.7795	0.00667795
400.924	66.9797	0.00669797
401.365	62.6997	0.00626997
401.806	73.0637	0.00730637
402.246	69.4756	0.00694756
402.687	70.6319	0.00706319
403.127	73.5062	0.00735062
403.567	68.1843	0.00681843
404.007	73.0388	0.00730388
404.446	77.8937	0.00778937
404.886	73.1688	0.00731688
405.325	72.4456	0.00724456
405.764	75.7296	0.00757296
406.203	71.0568	0.00710568
406.642	76.8045	0.00768045
407.08	73.7042	0.00737042
407.518	82.1383	0.00821383
407.956	82.6578	0.00826578
408.394	80.2908	0.00802908
408.832	78.0868	0.00780868
409.27	85.1264	0.00851264
409.707	89.8081	0.00898081
410.144	89.1593	0.00891593
410.581	97.1268	0.00971268
411.018	92.4822	0.00924822
411.454	97.183	0.0097183
411.891	91.555	0.0091555
412.327	95.3314	0.00953314
412.763	98.5216	0.00985216
413.199	116.447	0.0116447
413.635	108.244	0.0108244
414.07	119.619	0.0119619
414.506	117.646	0.0117646
414.941	119.549	0.0119549
415.376	118.488	0.0118488
415.81	124.942	0.0124942
416.245	126.4	0.01264
416.68	142.843	0.0142843
417.114	141.684	0.0141684
417.548	134.58	0.013458
417.982	146.846	0.0146846
418.415	148.203	0.0148203
418.849	154.688	0.0154688
419.282	167.208	0.0167208
419.715	163.027	0.0163027
420.148	169.204	0.0169204
420.581	174.19	0.017419
421.014	173.015	0.0173015
421.446	170.255	0.0170255
421.878	181.78	0.018178
422.311	178.289	0.0178289
422.743	186.227	0.0186227
423.174	188.489	0.0188489
423.606	194.262	0.0194262
424.037	189.546	0.0189546
424.468	198.362	0.0198362
424.899	194.912	0.0194912
425.33	200.375	0.0200375
425.761	206.015	0.0206015
426.192	201.417	0.0201417
426.622	200.501	0.0200501
427.052	202.225	0.0202225
427.482	201.382	0.0201382
427.912	197.434	0.0197434
428.341	197.373	0.0197373
428.771	200.962	0.0200962
429.2	204.271	0.0204271
429.629	194.59	0.019459
430.058	184.387	0.0184388
430.487	186.836	0.0186836
430.916	182.015	0.0182015
431.344	189.077	0.0189077
431.772	179.262	0.0179262
432.2	171.994	0.0171994
432.628	172.277	0.0172277
433.056	163.962	0.0163962
433.484	165.645	0.0165645
433.911	160.562	0.0160562
434.339	159.608	0.0159608
434.766	154.144	0.0154144
435.192	148.102	0.0148102
435.619	144.398	0.0144398
436.046	143.451	0.0143451
436.472	142.016	0.0142016
436.899	132.719	0.0132719
437.325	139.626	0.0139626
437.75	122.904	0.0122904
438.176	127.594	0.0127594
438.602	122.102	0.0122102
439.027	117.967	0.0117967
439.453	112.376	0.0112376
439.878	114.344	0.0114344
440.303	111.627	0.0111627
440.727	117.685	0.0117685
441.152	115.806	0.0115806
441.577	113.007	0.0113007
442.001	107.99	0.010799
442.425	102.237	0.0102237
442.849	100.226	0.0100226
443.273	98.5148	0.00985148
443.696	106.267	0.0106267
444.12	98.4344	0.00984344
444.543	103.554	0.0103554
444.966	96.0805	0.00960805
445.389	95.3966	0.00953966
445.812	102.837	0.0102837
446.235	100.324	0.0100324
446.657	103.316	0.0103316
447.08	102.807	0.0102807
447.502	95.0724	0.00950724
447.924	94.2859	0.00942859
448.346	93.0915	0.00930915
448.768	95.8323	0.00958323
449.189	94.352	0.0094352
449.611	103.521	0.0103521
450.032	98.7363	0.00987363
450.453	87.2382	0.00872382
450.874	90.356	0.0090356
451.295	94.5754	0.00945754
451.715	99.4545	0.00994545
452.136	103.918	0.0103918
452.556	94.5182	0.00945182
452.976	97.7113	0.00977113
453.397	92.9259	0.00929259
453.816	91.8359	0.00918359
454.236	93.9049	0.00939049
454.656	96.6976	0.00966976
455.075	94.8045	0.00948045
455.494	92.8916	0.00928916
455.913	101.892	0.0101892
456.332	94.9379	0.00949379
456.751	94.4146	0.00944146
457.17	99.1565	0.00991565
457.588	101.275	0.0101275
458.007	103.308	0.0103308
458.425	100.057	0.0100057
458.843	98.7395	0.00987395
459.261	99.298	0.0099298
459.679	93.7376	0.00937376
460.096	98.1635	0.00981635
460.514	101.566	0.0101566
460.931	102.315	0.0102315
461.348	97.8297	0.00978297
461.765	107.295	0.0107295
462.182	98.8319	0.00988319
462.599	104.568	0.0104568
463.015	103.997	0.0103997
463.432	103.614	0.0103614
463.848	108.112	0.0108112
464.264	104.593	0.0104593
464.68	106.922	0.0106923
465.096	103.712	0.0103712
465.512	108.675	0.0108675
465.927	107.266	0.0107266
466.343	110.984	0.0110984
466.758	110.357	0.0110357
467.173	113.584	0.0113584
467.588	112.788	0.0112788
468.003	109.904	0.0109904
468.418	112.159	0.0112159
468.832	119.871	0.0119871
469.247	117.652	0.0117652
469.661	123.96	0.012396
470.075	121.69	0.012169
470.489	119.024	0.0119024
470.903	116.716	0.0116716
471.317	120.352	0.0120352
471.73	120.926	0.0120926
472.144	126.648	0.0126648
472.557	126.523	0.0126523
472.97	130.212	0.0130212
473.383	129.412	0.0129412
473.796	125.788	0.0125788
474.209	138.216	0.0138216
474.621	137.699	0.0137699
475.034	145.467	0.0145467
475.446	141.768	0.0141768
475.858	145.763	0.0145763
476.27	141.672	0.0141672
476.682	146.57	0.014657
477.094	151.525	0.0151525
477.505	157.891	0.0157891
477.917	160.342	0.0160342
478.328	155.334	0.0155334
478.74	167.244	0.0167244
479.151	173.596	0.0173596
479.562	169.012	0.0169012
479.972	174.585	0.0174585
480.383	185.665	0.0185665
480.794	190.229	0.0190229
481.204	202.297	0.0202297
481.614	199.001	0.0199001
482.024	207.411	0.0207411
482.435	215.645	0.0215645
482.844	223.816	0.0223816
483.254	236.374	0.0236374
483.664	244.403	0.0244403
484.073	254.663	0.0254663
484.483	266.647	0.0266647
484.892	274.161	0.0274161
485.301	300.552	0.0300552
485.71	304.858	0.0304858
486.119	316.443	0.0316443
486.527	332.225	0.0332225
486.936	347.523	0.0347523
487.344	362.416	0.0362416
487.753	381.962	0.0381962
488.161	397.239	0.0397239
488.569	423.123	0.0423123
488.977	442.931	0.0442931
489.385	474.511	0.0474511
489.792	512.413	0.0512413
490.2	521.969	0.0521969
490.607	552.852	0.0552852
491.015	581.589	0.0581589
491.422	614.451	0.0614451
491.829	649.79	0.064979
492.236	698.573	0.0698573
492.643	738.549	0.0738549
493.049	786.826	0.0786826
493.456	824.094	0.0824094
493.862	883.336	0.0883336
494.269	932.843	0.0932843
494.675	993.45	0.099345
495.081	1060.91	0.106091
495.487	1126.78	0.112678
495.892	1196.36	0.119636
496.298	1280.57	0.128057
496.704	1360.01	0.136001
497.109	1439.38	0.143938
497.514	1532.26	0.153226
497.92	1631.59	0.163159
498.325	1734.42	0.173442
498.729	1850.98	0.185098
499.134	1958.88	0.195888
499.539	2076.93	0.207693
499.944	2201.22	0.220122
500.348	2348.02	0.234802
500.752	2484.6	0.24846
501.157	2634.57	0.263456
501.561	2785.74	0.278574
501.965	2951.68	0.295168
502.369	3124.05	0.312405
502.772	3300.59	0.33006
503.176	3491.64	0.349164
503.579	3682.55	0.368255
503.983	3877.21	0.387721
504.386	4099.27	0.409927
504.789	4319.18	0.431918
505.192	4563.52	0.456352
505.595	4788.98	0.478898
505.998	5036.83	0.503683
506.401	5315.98	0.531598
506.803	5578.77	0.557877
507.206	5867.3	0.58673
507.608	6159.05	0.615905
508.01	6459.7	0.64597
508.412	6780.15	0.678015
508.814	7119.18	0.711917
509.216	7466.19	0.746619
509.618	7818.81	0.781881
510.02	8180.82	0.818082
510.421	8576.26	0.857626
510.823	8959.72	0.895972
511.224	9359.27	0.935927
511.625	9784.65	0.978465
512.026	10210.2	1.02102
512.427	10668	1.0668
512.828	11127.5	1.11275
513.229	11590.7	1.15907
513.63	12067.2	1.20672
514.03	12557.9	1.25579
514.431	13075.6	1.30756
514.831	13576.8	1.35768
515.231	14120.5	1.41205
515.631	14637	1.4637
516.031	15200.2	1.52002
516.431	15741.9	1.57419
516.831	16290.8	1.62908
517.23	16882.3	1.68823
517.63	17457.9	1.74579
518.029	18062.7	1.80627
518.429	18635.7	1.86357
518.828	19235.8	1.92358
519.227	19865.5	1.98655
519.626	20484.2	2.04842
520.025	21127.6	2.11276
520.424	21728.8	2.17288
520.822	22377.1	2.23771
521.221	22990.7	2.29907
521.619	23634.1	2.36341
522.018	24282	2.4282
522.416	24901.1	2.49011
522.814	25537.9	2.55379
523.212	26184.1	2.61841
523.61	26834.2	2.68343
524.008	27479.4	2.74794
524.406	28112.7	2.81127
524.803	28758.8	2.87588
525.201	29380	2.938
525.598	30024.1	3.00241
525.996	30640	3.064
526.393	31266	3.12661
526.79	31918.9	3.19189
527.187	32549	3.2549
527.584	33166.3	3.31663
527.981	33798.4	3.37984
528.378	34369.2	3.43692
528.774	34983	3.4983
529.171	35557.3	3.55573
529.567	36192.1	3.61921
529.963	36750.3	3.67503
530.36	37355.2	3.73552
530.756	37903.5	3.79035
531.152	38468	3.8468
531.548	38962	3.8962
531.943	39568.9	3.95689
532.339	40114.1	4.01141
532.735	40627.8	4.06278
533.13	41175.5	4.11755
533.526	41651.5	4.16515
533.921	42198.9	4.21989
534.316	42665.2	4.26652
534.712	43118.7	4.31187
535.106	43593.4	4.35934
535.501	44041.8	4.40418
535.896	44492.1	4.44921
536.291	44943.5	4.49435
536.686	45364.5	4.53645
537.08	45761.2	4.57612
537.475	46181.5	4.61815
537.869	46627.2	4.66272
538.263	47026.8	4.70268
538.658	47429.8	4.74298
539.052	47773.6	4.77736
539.446	48143.9	4.81439
539.84	48541.2	4.85412
540.233	48876.9	4.88769
540.627	49224.4	4.92244
541.021	49583.7	4.95837
541.414	49907.5	4.99075
541.808	50223.8	5.02238
542.201	50568	5.0568
542.594	50820.8	5.08208
542.987	51146.7	5.11467
543.38	51380	5.138
543.773	51700	5.17
544.166	51929.2	5.19292
544.559	52205.4	5.22054
544.952	52408.1	5.24081
545.344	52681.8	5.26818
545.737	52880.1	5.28801
546.129	53172	5.3172
546.521	53362.8	5.33627
546.914	53584	5.3584
547.306	53818.7	5.38187
547.698	54012.3	5.40123
548.09	54214.1	5.42141
548.482	54457.6	5.44576
548.874	54612.4	5.46124
549.265	54794	5.4794
549.657	54995	5.4995
550.048	55200.1	5.52001
550.44	55407.6	5.54076
550.831	55579.2	5.55792
551.223	55787.2	5.57872
551.614	55931	5.5931
552.005	56104.3	5.61043
552.396	56286.4	5.62864
552.787	56404.3	5.64043
553.178	56554.4	5.65544
553.568	56678	5.6678
553.959	56793.5	5.67935
554.35	56915.8	5.69158
554.74	57049.2	5.70492
555.131	57197	5.7197
555.521	57298.2	5.72982
555.911	57413.9	5.74139
556.301	57545	5.7545
556.692	57633.4	5.76334
557.082	57716.7	5.77167
557.471	57824.2	5.78242
557.861	57974.1	5.79741
558.251	58063.6	5.80636
558.641	58089.1	5.80891
559.03	58219.3	5.82193
559.42	58313.5	5.83135
559.809	58361.1	5.83611
560.199	58433.2	5.84332
560.588	58514.6	5.85146
560.977	58627.4	5.86274
561.366	58716.2	5.87162
561.755	58798.3	5.87983
562.144	58849.5	5.88495
562.533	58887.7	5.88877
562.922	58999.6	5.89996
563.311	59001.5	5.90015
563.699	58991	5.8991
564.088	59054.1	5.90541
564.476	59071.4	5.90714
564.865	59073.6	5.90736
565.253	59096.6	5.90965
565.641	59071.1	5.90711
566.029	59114.7	5.91147
566.417	59109.9	5.91099
566.805	59160.5	5.91605
567.193	59183.3	5.91833
567.581	59208.2	5.92082
567.969	59214.3	5.92143
568.357	59218	5.9218
568.744	59236.2	5.92362
569.132	59283.7	5.92837
569.519	59299.6	5.92996
569.907	59317.6	5.93176
570.294	59317.6	5.93176
570.681	59359.6	5.93596
571.068	59333.2	5.93332
571.456	59419.6	5.94196
571.843	59380.4	5.93804
572.23	59363.4	5.93634
572.616	59404.5	5.94045
573.003	59340.9	5.93409
573.39	59386	5.9386
573.777	59346.1	5.93461
574.163	59313.5	5.93135
574.55	59288.9	5.92889
574.936	59322.5	5.93225
575.323	59274.5	5.92745
575.709	59232.5	5.92325
576.095	59243.4	5.92434
576.481	59216.3	5.92163
576.867	59191.5	5.91915
577.253	59180.2	5.91802
577.639	59179.6	5.91796
578.025	59204.8	5.92047
578.411	59107.2	5.91072
578.797	59141.5	5.91415
579.182	59080.5	5.90805
579.568	59014.9	5.90149
579.954	58972.2	5.89722
580.339	58889	5.8889
580.724	58914.1	5.89141
581.11	58844.5	5.88445
581.495	58793.9	5.87939
581.88	58750.5	5.87505
582.265	58718.5	5.87185
582.65	58578.9	5.8579
583.035	58628.3	5.86283
583.42	58496.5	5.84965
583.805	58423.2	5.84232
584.19	58377.4	5.83774
584.575	58280.4	5.82804
584.959	58235.5	5.82355
585.344	58176.1	5.81761
585.728	58114.7	5.81147
586.113	58060.2	5.80602
586.497	57953	5.7953
586.881	57929	5.7929
587.266	57858.7	5.78587
587.65	57755.5	5.77555
588.034	57708	5.7708
588.418	57610.5	5.76105
588.802	57587.8	5.75878
589.186	57501.9	5.75019
589.57	57395.7	5.73957
589.954	57314.4	5.73144
590.337	57238.9	5.72389
590.721	57159.3	5.71593
591.105	57058.4	5.70585
591.488	56929.2	5.69292
591.872	56828	5.6828
592.255	56731.6	5.67316
592.639	56611.9	5.66119
593.022	56500.3	5.65003
593.405	56433	5.6433
593.788	56332.8	5.63328
594.172	56239.2	5.62392
594.555	56117.5	5.61175
594.938	56014.8	5.60148
595.321	55910.4	5.59104
595.703	55810	5.581
596.086	55669.8	5.56698
596.469	55579.9	5.55799
596.852	55427	5.5427
597.234	55286.8	5.52868
597.617	55147.1	5.51471
597.999	55006.2	5.50062
598.382	54916.5	5.49165
598.764	54778.9	5.47789
599.147	54654.9	5.46549
599.529	54544.8	5.45448
599.911	54356.6	5.43566
600.293	54208.5	5.42085
600.676	54042.6	5.40426
601.058	53926.2	5.39262
601.44	53738.6	5.37386
601.822	53606.1	5.36061
602.203	53449.4	5.34494
602.585	53268.6	5.32686
602.967	53100.4	5.31004
603.349	52943.5	5.29435
603.73	52756.5	5.27565
604.112	52619.2	5.26192
604.494	52421.2	5.24212
604.875	52247.9	5.22479
605.256	52044.5	5.20445
605.638	51886.1	5.18861
606.019	51690.3	5.16903
606.401	51528.9	5.15289
606.782	51306.7	5.13067
607.163	51101	5.1101
607.544	50896.7	5.08967
607.925	50680.1	5.06801
608.306	50458	5.0458
608.687	50270.8	5.02707
609.068	50070	5.007
609.449	49840.1	4.98401
609.83	49624.8	4.96248
610.211	49407.3	4.94073
610.591	49199.6	4.91996
610.972	48962.5	4.89625
611.352	48740.3	4.87403
611.733	48548.6	4.85486
612.114	48263.7	4.82637
612.494	48041.2	4.80412
612.874	47843.7	4.78437
613.255	47582.5	4.75825
613.635	47352.9	4.73529
614.015	47185.8	4.71858
614.395	47079.2	4.70792
614.776	46773.4	4.67734
615.156	46543.3	4.65433
615.536	46324.7	4.63247
615.916	46064.6	4.60646
616.296	45864.7	4.58647
616.676	45630.5	4.56305
617.055	45409	4.5409
617.435	45167.7	4.51677
617.815	44951.3	4.49513
618.195	44643.4	4.46434
618.574	44437.2	4.44372
618.954	44202.4	4.42024
619.333	43991.4	4.39914
619.713	43743.6	4.37436
620.092	43499.7	4.34997
620.472	43261.9	4.32619
620.851	43017.2	4.30172
621.231	42752	4.2752
621.61	42556.7	4.25567
621.989	42304.1	4.23041
622.368	42069.7	4.20697
622.747	41812.7	4.18127
623.127	41535.6	4.15356
623.506	41315.4	4.13154
623.885	41075.5	4.10755
624.264	40782.3	4.07823
624.643	40522.6	4.05226
625.021	40282.7	4.02827
625.4	39998.1	3.99981
625.779	39759.2	3.97592
626.158	39505.4	3.95054
626.537	39248.6	3.92486
626.915	39017.4	3.90174
627.294	38784.3	3.87843
627.672	38529	3.8529
628.051	38296.3	3.82963
628.429	37916.1	3.79161
628.808	37807.9	3.78079
629.186	37551.1	3.75511
629.565	37297.6	3.72976
629.943	37019.7	3.70197
630.321	36741.9	3.67419
630.699	36484.5	3.64845
631.078	36201.3	3.62013
631.456	35968.5	3.59685
631.834	35708.7	3.57087
632.212	35435.1	3.54351
632.59	35175.3	3.51753
632.968	34940.3	3.49403
633.346	34690.7	3.46907
633.724	34452.2	3.44522
634.102	34210.9	3.42109
634.48	33959.2	3.39593
634.857	33730	3.373
635.235	33502.9	3.35029
635.613	33265	3.3265
635.99	33019.4	3.30194
636.368	32758.9	3.27589
636.746	32529.5	3.25295
637.123	32317.9	3.23179
637.501	32076.8	3.20768
637.878	31854.4	3.18544
638.256	31622.6	3.16226
638.633	31339.8	3.13398
639.01	31124.2	3.11242
639.388	30887.5	3.08875
639.765	30634.2	3.06342
640.142	30372.7	3.03727
640.52	30152.5	3.01525
640.897	29889.6	2.98896
641.274	29633.4	2.96334
641.651	29425.4	2.94254
642.028	29187	2.9187
642.405	28922.8	2.89228
642.782	28722.6	2.87226
643.159	28464.8	2.84648
643.536	28233.1	2.82331
643.913	28011.4	2.80114
644.29	27787.6	2.77876
644.667	27574.7	2.75747
645.044	27359.5	2.73595
645.42	27138.2	2.71382
645.797	26945.3	2.69453
646.174	26705.7	2.67057
646.551	26517.4	2.65174
646.927	26342.2	2.63422
647.304	26151.1	2.61511
647.68	25954.6	2.59546
648.057	25751.5	2.57515
648.433	25560.6	2.55606
648.81	25359.2	2.53592
649.186	25153.2	2.51532
649.563	24977.9	2.49779
649.939	24789.3	2.47893
650.315	24601.6	2.46016
650.692	24407.2	2.44072
651.068	24204.7	2.42047
651.444	24032.6	2.40326
651.82	23837.5	2.38375
652.197	23643.6	2.36436
652.573	23493.4	2.34934
652.949	23293.2	2.32932
653.325	23094.8	2.30948
653.701	22898.8	2.28988
654.077	22701.5	2.27015
654.453	22524.3	2.25243
654.829	22331.2	2.23312
655.205	22139.7	2.21397
655.581	21941.3	2.19413
655.957	21771.3	2.17713
656.333	21586.3	2.15863
656.708	21423.5	2.14235
657.084	21251.4	2.12514
657.46	21053.4	2.10534
657.836	20900.7	2.09007
658.211	20725.4	2.07254
658.587	20541.3	2.05414
658.963	20352.8	2.03528
659.338	20171.4	2.01714
659.714	20012.2	2.00122
660.09	19833.8	1.98338
660.465	19665.6	1.96656
660.841	19475.5	1.94755
661.216	19316.9	1.93169
661.592	19125.9	1.91259
661.967	18973.2	1.89732
662.342	18813.7	1.88137
662.718	18654.6	1.86546
663.093	18508	1.8508
663.468	18356.8	1.83568
663.844	18193.2	1.81932
664.219	18029.8	1.80298
664.594	17876.1	1.78761
664.97	17727.6	1.77276
665.345	17569.6	1.75696
665.72	17446.1	1.74461
666.095	17259	1.7259
666.47	17127	1.7127
666.845	16971.2	1.69712
667.221	16793.8	1.67938
667.596	16676.2	1.66762
667.971	16547.1	1.65471
668.346	16390.6	1.63906
668.721	16258.6	1.62586
669.096	16101.2	1.61012
669.471	15946.7	1.59467
669.845	15822.4	1.58224
670.22	15681.2	1.56812
670.595	15543	1.5543
670.97	15386.9	1.53869
671.345	15264.4	1.52644
671.72	15143.6	1.51436
672.095	14999.2	1.49992
672.469	14852.9	1.48529
672.844	14726	1.4726
673.219	14599.4	1.45994
673.593	14465.9	1.44659
673.968	14345.3	1.43453
674.343	14206.4	1.42064
674.717	14089.3	1.40893
675.092	13968.7	1.39687
675.467	13858	1.3858
675.841	13723.6	1.37236
676.216	13593.4	1.35933
676.59	13471.9	1.34719
676.965	13357.6	1.33576
677.339	13215.5	1.32154
677.714	13096.8	1.30968
678.088	12985.1	1.29851
678.463	12871.4	1.28714
678.837	12751.9	1.27519
679.212	12641.2	1.26412
679.586	12511.9	1.25119
679.96	12392.1	1.23921
680.335	12285	1.2285
680.709	12176.5	1.21765
681.083	12058.4	1.20583
681.457	11937.2	1.19372
681.832	11841.5	1.18415
682.206	11746.4	1.17464
682.58	11625.4	1.16254
682.955	11539.5	1.15395
683.329	11430.2	1.14302
683.703	11337.2	1.13372
684.077	11219.9	1.12199
684.451	11113.9	1.11139
684.825	11022.4	1.10224
685.199	10916.8	1.09168
685.574	10825.8	1.08258
685.948	10729.9	1.07299
686.322	10615.6	1.06156
686.696	10547.1	1.05471
687.07	10434.8	1.04348
687.444	10331.2	1.03312
687.818	10251.4	1.02514
688.192	10153.7	1.01537
688.566	10053.6	1.00536
688.94	9951.79	0.995179
689.314	9865.95	0.986595
689.688	9783.86	0.978386
690.062	9685.03	0.968503
690.436	9593.2	0.95932
690.809	9492.11	0.949211
691.183	9420.53	0.942053
691.557	9318.48	0.931848
691.931	9224.94	0.922494
692.305	9144.33	0.914433
692.679	9043.01	0.904301
693.053	8961.55	0.896154
693.426	8883.31	0.888331
693.8	8787.25	0.878725
694.174	8692.7	0.86927
694.548	8625.85	0.862585
694.921	8537.78	0.853778
695.295	8461.4	0.84614
695.669	8377.43	0.837743
696.043	8294.71	0.829471
696.416	8218.17	0.821817
696.79	8128.12	0.812812
697.163	8052.18	0.805218
697.537	7968.88	0.796888
697.911	7890.02	0.789002
698.284	7808.38	0.780837
698.658	7730.28	0.773028
699.032	7664.18	0.766418
699.405	7599.48	0.759947
699.779	7494.99	0.749499
700.153	7435.89	0.743589
700.526	7340.24	0.734024
700.9	7286.92	0.728692
701.273	7205.88	0.720588
701.647	7144.78	0.714478
702.02	7065.84	0.706584
702.394	6988.31	0.698831
702.767	6924.35	0.692435
703.141	6853.06	0.685306
703.514	6778.21	0.677821
703.888	6708.69	0.670869
704.261	6650.9	0.66509
704.635	6581.11	0.658111
705.008	6504.85	0.650485
705.382	6435.18	0.643518
705.755	6367.69	0.636769
706.129	6303.01	0.630301
706.502	6242.51	0.624251
706.875	6186.23	0.618623
707.249	6116.83	0.611683
707.622	6062.67	0.606267
707.996	5979.54	0.597954
708.369	5936.74	0.593674
708.742	5865.94	0.586594
709.116	5818.72	0.581872
709.489	5757.51	0.575751
709.862	5692.36	0.569236
710.236	5629.78	0.562978
710.609	5558.23	0.555823
710.982	5507.18	0.550718
711.356	5454.2	0.54542
711.729	5397	0.5397
712.102	5346.93	0.534693
712.476	5288.39	0.528839
712.849	5214.3	0.52143
713.222	5173.83	0.517383
713.596	5107.56	0.510756
713.969	5049.63	0.504963
714.342	4994.7	0.49947
714.716	4942.98	0.494298
715.089	4885.25	0.488525
715.462	4836.24	0.483624
715.835	4774.66	0.477466
716.209	4713.8	0.47138
716.582	4674.87	0.467487
716.955	4609.82	0.460982
717.328	4575.92	0.457592
717.702	4497.99	0.449799
718.075	4438.9	0.44389
718.448	4392.18	0.439218
718.821	4346.71	0.434671
719.195	4267.39	0.426739
719.568	4228.16	0.422816
719.941	4185.32	0.418532
720.314	4132.04	0.413204
720.687	4071.21	0.407121
721.061	4021.98	0.402198
721.434	3973.74	0.397374
721.807	3934.41	0.393441
722.18	3887.78	0.388778
722.553	3836.75	0.383675
722.927	3800.66	0.380066
723.3	3758.2	0.37582
723.673	3715.08	0.371508
724.046	3677.77	0.367777
724.419	3640.71	0.364071
724.793	3609.06	0.360906
725.166	3569.28	0.356928
725.539	3536.26	0.353626
725.912	3503.37	0.350337
726.285	3479.89	0.347989
726.659	3444.65	0.344465
727.032	3389.67	0.338967
727.405	3375.67	0.337567
727.778	3338.78	0.333878
728.151	3315.52	0.331552
728.524	3285.46	0.328546
728.898	3248.76	0.324876
729.271	3291.76	0.329176
729.644	3191.68	0.319168
730.017	3160.99	0.316099
730.39	3133.03	0.313303
730.764	3093.72	0.309372
731.137	3063.34	0.306334
731.51	3042.07	0.304206
731.883	3020.59	0.302059
732.256	2995.4	0.29954
732.63	2965.12	0.296513
733.003	2936.88	0.293688
733.376	2901.07	0.290107
733.749	2866.05	0.286605
734.122	2842.81	0.284281
734.495	2819.5	0.28195
734.869	2788.3	0.27883
735.242	2765.48	0.276548
735.615	2739.87	0.273987
735.988	2714.99	0.2715
736.361	2688.47	0.268847
736.735	2667.24	0.266724
737.108	2632.57	0.263257
737.481	2608.41	0.260841
737.854	2577.15	0.257715
738.227	2554.05	0.255405
738.601	2546.3	0.25463
738.974	2512.61	0.251261
739.347	2486.42	0.248642
739.72	2458.71	0.245871
740.093	2429.09	0.242908
740.467	2415.04	0.241504
740.84	2388.66	0.238867
741.213	2356.05	0.235605
741.586	2326.07	0.232607
741.96	2303.86	0.230386
742.333	2278.3	0.22783
742.706	2249.01	0.224901
743.079	2239.02	0.223902
743.453	2205.28	0.220528
743.826	2164.2	0.21642
744.199	2150.41	0.215041
744.572	2126.89	0.21269
744.946	2107.19	0.210719
745.319	2084.83	0.208483
745.692	2051.63	0.205163
746.066	2027.87	0.202787
746.439	2013.37	0.201337
746.812	1982.49	0.198249
747.186	1957.49	0.195749
747.559	1937.43	0.193743
747.932	1908.53	0.190853
748.306	1883.84	0.188384
748.679	1859.64	0.185964
749.052	1833.61	0.183361
749.426	1803.29	0.180329
749.799	1788.07	0.178807
750.172	1764.11	0.176411
750.545	1737.95	0.173795
750.919	1714.66	0.171466
751.292	1690.84	0.169084
751.666	1670.02	0.167002
752.039	1643.15	0.164315
752.412	1618.79	0.161879
752.786	1597.77	0.159777
753.159	1580.04	0.158004
753.533	1552.17	0.155217
753.906	1524.65	0.152465
754.279	1501.94	0.150194
754.653	1482.6	0.14826
755.026	1462.62	0.146262
755.4	1441.32	0.144132
755.773	1410.7	0.14107
756.147	1391.62	0.139161
756.52	1368.48	0.136848
756.894	1339.01	0.133901
757.267	1323.2	0.13232
757.641	1289.72	0.128972
758.014	1267.38	0.126738
758.388	1242.43	0.124243
758.761	1222.35	0.122235
759.135	1197.23	0.119723
759.508	1166.89	0.11669
759.882	1149.27	0.114927
760.255	1129.36	0.112936
760.629	1117.6	0.11176
761.003	1087.68	0.108768
761.376	1069.15	0.106915
761.75	1043.84	0.104384
762.123	1028.56	0.102856
762.497	1005.28	0.100528
762.871	985.96	0.098596
763.244	967.967	0.0967967
763.618	941.58	0.094158
763.992	926.896	0.0926896
764.365	912.587	0.0912587
764.739	887.731	0.0887731
765.113	870.006	0.0870006
765.486	850.289	0.0850289
765.86	842.687	0.0842687
766.234	818.978	0.0818978
766.607	813.073	0.0813073
766.981	791.929	0.0791929
767.355	776.737	0.0776737
767.729	757.513	0.0757513
768.102	741.883	0.0741883
768.476	727.229	0.0727229
768.85	720.314	0.0720314
769.224	707.358	0.0707358
769.598	683.905	0.0683905
769.971	669.275	0.0669275
770.345	659.316	0.0659316
770.719	650.314	0.0650314
771.093	637.441	0.0637441
771.467	635.06	0.063506
771.841	612.047	0.0612047
772.215	599.664	0.0599664
772.589	579.402	0.0579402
772.963	578.536	0.0578536
773.337	561.861	0.0561861
773.711	553.684	0.0553684
774.084	549.425	0.0549425
774.458	530.988	0.0530988
774.832	515.929	0.0515929
775.206	507.395	0.0507395
775.58	495.81	0.049581
775.955	483.452	0.0483452
776.328	481.034	0.0481034
776.702	475.913	0.0475913
777.077	463.951	0.0463951
777.451	451.64	0.045164
777.825	438.953	0.0438953
778.199	434.756	0.0434756
778.573	427.747	0.0427747
778.947	413.187	0.0413187
779.321	407.459	0.0407459
779.696	402.623	0.0402623
780.07	390.498	0.0390498
780.444	389.318	0.0389318
780.818	375.89	0.037589
781.192	366.108	0.0366108
781.567	358.117	0.0358117
781.941	354.824	0.0354824
782.315	342.902	0.0342902
782.689	339.713	0.0339713
783.063	335.27	0.033527
783.438	324.272	0.0324272
783.812	323.483	0.0323483
784.187	314.665	0.0314665
784.561	306.915	0.0306915
784.935	309.843	0.0309843
785.31	298.026	0.0298026
785.684	286.913	0.0286913
786.058	284.503	0.0284503
786.433	283.465	0.0283465
786.807	274.203	0.0274203
787.182	269.854	0.0269854
787.556	265.839	0.0265839
787.931	257.896	0.0257896
788.305	247.386	0.0247386
788.68	243.126	0.0243126
789.054	241.746	0.0241746
789.429	236.05	0.023605
789.803	232.811	0.0232812
790.178	232.039	0.0232039
790.553	223.094	0.0223094
790.927	206.803	0.0206803
791.302	217.477	0.0217477
791.676	210.869	0.0210869
792.051	212.659	0.0212659
792.426	202.05	0.020205
792.801	196.852	0.0196852
793.175	196.819	0.0196819
793.55	186.719	0.0186719
793.925	185.194	0.0185194
794.299	182.726	0.0182726
794.674	176.277	0.0176277
795.049	175.977	0.0175977
795.424	172.468	0.0172468
795.799	169.76	0.016976
796.173	164.094	0.0164094
796.548	158.663	0.0158663
796.923	159.796	0.0159796
797.298	157.852	0.0157852
797.673	150.538	0.0150539
798.048	155.145	0.0155145
798.423	145.159	0.0145159
798.798	131.642	0.0131642
799.173	143.827	0.0143827
799.548	134.633	0.0134633

## Sheet: 22
Wavelength (nm)	Raw Experimental Spectrum	Raw Best Fit	Cyt bH	Cyt bL	Cyt c1	Cyt c	Line	Residual	Corrected Best Fit	Corrected Experimental Spectrum
539.83	0.332026	0.335756	0.018249	0.009811	0.017694	0.025984	0.264018	-0.00373	0.071738	0.068008
540.235	0.329856	0.332696	0.018139	0.007496	0.017995	0.026796	0.26227	-0.00284	0.070426	0.067586
540.639	0.328174	0.330014	0.017431	0.006608	0.017844	0.027608	0.260523	-0.00184	0.069491	0.067651
541.042	0.328015	0.328499	0.016849	0.006787	0.017705	0.028382	0.258777	-0.00048	0.069723	0.069238
541.446	0.326913	0.326712	0.01639	0.005864	0.017815	0.029613	0.257031	0.000201	0.069682	0.069882
541.85	0.325079	0.324231	0.016022	0.00425	0.017957	0.030717	0.255285	0.000848	0.068946	0.069794
542.253	0.323156	0.320474	0.015594	0.001243	0.018064	0.032033	0.25354	0.002682	0.066934	0.069616
542.657	0.321434	0.320913	0.015596	0.001691	0.018264	0.033567	0.251795	0.000521	0.069118	0.069639
543.06	0.320857	0.321798	0.01535	0.00267	0.018406	0.035321	0.250051	-0.00094	0.071748	0.070806
543.463	0.319981	0.320352	0.015044	0.001071	0.018473	0.037458	0.248307	-0.00037	0.072045	0.071674
543.866	0.32024	0.320154	0.014512	0.000926	0.018433	0.039719	0.246564	8.6e-05	0.073591	0.073677
544.27	0.321569	0.320515	0.01445	0.000465	0.018484	0.042294	0.244821	0.001054	0.075694	0.076748
544.673	0.322161	0.321543	0.014545	4.16e-05	0.018678	0.0452	0.243078	0.000618	0.078465	0.079083
545.075	0.322705	0.322908	0.014372	4.47e-05	0.018798	0.048358	0.241336	-0.0002	0.081572	0.081369
545.478	0.323398	0.324268	0.014205	0.000213	0.01882	0.051435	0.239594	-0.00087	0.084674	0.083804
545.881	0.325569	0.327205	0.014872	0.000497	0.019339	0.054644	0.237853	-0.00164	0.089352	0.087715
546.283	0.328907	0.328107	0.014674	7.64e-05	0.019404	0.057839	0.236113	0.0008	0.091994	0.092795
546.686	0.331304	0.329296	0.014963	-0.00057	0.019738	0.060797	0.234372	0.002008	0.094924	0.096932
547.088	0.333214	0.331176	0.015593	-0.00106	0.020322	0.063693	0.232633	0.002039	0.098543	0.100582
547.49	0.334851	0.333606	0.016116	-0.00097	0.020914	0.066648	0.230893	0.001245	0.102713	0.103957
547.892	0.336608	0.336433	0.016261	0.000456	0.021237	0.069325	0.229154	0.000176	0.107279	0.107454
548.294	0.337296	0.338014	0.016721	0.000687	0.021846	0.071344	0.227416	-0.00072	0.110598	0.10988
548.696	0.338058	0.338726	0.017601	-0.00018	0.022838	0.072789	0.225678	-0.00067	0.113048	0.11238
549.098	0.338692	0.3401	0.018077	0.000792	0.023687	0.073605	0.22394	-0.00141	0.11616	0.114752
549.5	0.339279	0.341706	0.018841	0.001902	0.024831	0.07393	0.222203	-0.00243	0.119503	0.117076
549.901	0.340322	0.341372	0.01978	0.002136	0.025866	0.073124	0.220466	-0.00105	0.120905	0.119855
550.303	0.340182	0.339351	0.020289	0.001563	0.026759	0.07201	0.21873	0.000831	0.120621	0.121452
550.704	0.339321	0.338482	0.021369	0.00205	0.028035	0.070033	0.216994	0.000839	0.121488	0.122327
551.105	0.338518	0.338787	0.022616	0.003894	0.029273	0.067744	0.215259	-0.00027	0.123529	0.123259
551.507	0.335868	0.335581	0.023165	0.004453	0.029884	0.064554	0.213524	0.000287	0.122057	0.122344
551.908	0.332196	0.331244	0.024023	0.003859	0.030518	0.061056	0.211789	0.000952	0.119455	0.120407
552.309	0.330208	0.328413	0.025366	0.004602	0.03136	0.057031	0.210055	0.001795	0.118358	0.120153
552.71	0.326012	0.324796	0.026219	0.006088	0.031416	0.052752	0.208321	0.001216	0.116474	0.117691
553.11	0.322183	0.321744	0.027546	0.007472	0.031583	0.048555	0.206588	0.000439	0.115156	0.115595
553.511	0.318159	0.318648	0.028759	0.009253	0.03137	0.044411	0.204855	-0.00049	0.113793	0.113304
553.912	0.315787	0.315622	0.030221	0.010937	0.03101	0.040331	0.203123	0.000165	0.112499	0.112664
554.312	0.311886	0.312143	0.031989	0.011743	0.030634	0.036386	0.201391	-0.00026	0.110752	0.110495
554.713	0.31041	0.309758	0.033539	0.013633	0.02989	0.033037	0.199659	0.000652	0.110099	0.11075
555.113	0.308053	0.308664	0.035159	0.01716	0.028699	0.029717	0.197928	-0.00061	0.110736	0.110124
555.513	0.306217	0.306253	0.037277	0.018228	0.027815	0.026736	0.196197	-3.68e-05	0.110056	0.110019
555.913	0.303486	0.304309	0.038814	0.020927	0.026044	0.024057	0.194467	-0.00082	0.109842	0.109019
556.313	0.30173	0.303467	0.040952	0.022933	0.025113	0.021731	0.192737	-0.00174	0.11073	0.108993
556.713	0.300914	0.301957	0.043632	0.023634	0.024153	0.019529	0.191008	-0.00104	0.110949	0.109907
557.113	0.299955	0.301132	0.045525	0.025761	0.022871	0.017697	0.189279	-0.00118	0.111853	0.110676
557.513	0.299821	0.301524	0.047983	0.028077	0.021719	0.016195	0.18755	-0.0017	0.113974	0.112271
557.912	0.299046	0.300277	0.049864	0.029561	0.02035	0.01468	0.185822	-0.00123	0.114455	0.113224
558.312	0.299017	0.299965	0.052089	0.03111	0.019337	0.013334	0.184094	-0.00095	0.115871	0.114923
558.711	0.299611	0.29929	0.05397	0.032348	0.0183	0.012305	0.182367	0.000321	0.116924	0.117245
559.111	0.299539	0.298524	0.056106	0.033034	0.017472	0.011272	0.18064	0.001016	0.117884	0.1189
559.51	0.298291	0.298312	0.058056	0.034095	0.016902	0.010345	0.178913	-2.08e-05	0.119399	0.119378
559.909	0.29811	0.29714	0.059748	0.034466	0.016294	0.009446	0.177187	0.00097	0.119953	0.120924
560.308	0.297856	0.295376	0.061049	0.034612	0.01554	0.008714	0.175461	0.00248	0.119915	0.122395
560.707	0.297599	0.294327	0.06182	0.036055	0.014669	0.008049	0.173736	0.003272	0.120591	0.123863
561.106	0.297644	0.294105	0.062814	0.037394	0.01441	0.007476	0.172011	0.00354	0.122094	0.125634
561.505	0.297273	0.294647	0.06358	0.03969	0.014187	0.006904	0.170286	0.002626	0.124361	0.126987
561.903	0.295814	0.293319	0.063341	0.041462	0.013544	0.00641	0.168562	0.002495	0.124757	0.127252
562.302	0.293544	0.292574	0.063532	0.042894	0.013369	0.005941	0.166838	0.00097	0.125735	0.126705
562.701	0.291341	0.291416	0.062825	0.044898	0.013063	0.005515	0.165115	-7.51e-05	0.126301	0.126225
563.099	0.288559	0.289041	0.061853	0.045603	0.013052	0.005141	0.163392	-0.00048	0.125649	0.125167
563.497	0.284008	0.286411	0.0602	0.046995	0.012725	0.00482	0.16167	-0.0024	0.124741	0.122338
563.895	0.280373	0.284644	0.05807	0.049711	0.012362	0.004553	0.159947	-0.00427	0.124697	0.120426
564.293	0.277145	0.281516	0.056011	0.050594	0.012455	0.004231	0.158226	-0.00437	0.123291	0.118919
564.692	0.273346	0.276907	0.053567	0.050364	0.012517	0.003954	0.156504	-0.00356	0.120403	0.116842
565.09	0.2681	0.270981	0.050331	0.050021	0.012169	0.003677	0.154783	-0.00288	0.116198	0.113317
565.487	0.262309	0.264011	0.046919	0.048751	0.011858	0.00342	0.153063	-0.0017	0.110948	0.109246
565.885	0.255706	0.25664	0.043332	0.047333	0.011399	0.003233	0.151343	-0.00093	0.105297	0.104363
566.283	0.249376	0.25032	0.03989	0.046357	0.011408	0.003042	0.149623	-0.00094	0.100697	0.099753
566.68	0.2414	0.242852	0.036695	0.044051	0.01141	0.002792	0.147904	-0.00145	0.094948	0.093496
567.078	0.23542	0.235352	0.033565	0.041408	0.011515	0.002679	0.146185	6.82e-05	0.089167	0.089235
567.475	0.228616	0.226021	0.030135	0.037491	0.011287	0.002641	0.144466	0.002596	0.081554	0.08415
567.873	0.219607	0.217463	0.027338	0.033725	0.011184	0.002468	0.142748	0.002144	0.074715	0.076859
568.27	0.210404	0.209413	0.024817	0.029866	0.011428	0.002271	0.14103	0.000991	0.068383	0.069374
568.667	0.203206	0.201283	0.022023	0.026528	0.011208	0.002212	0.139313	0.001923	0.061971	0.063893
569.064	0.195874	0.193001	0.019333	0.022993	0.011044	0.002036	0.137596	0.002873	0.055406	0.058278
569.461	0.190052	0.186259	0.017375	0.019882	0.011095	0.002028	0.135879	0.003793	0.05038	0.054174
569.858	0.182575	0.178877	0.015409	0.016375	0.011016	0.001914	0.134163	0.003698	0.044714	0.048412
570.255	0.17501	0.171274	0.013396	0.012761	0.010839	0.001831	0.132447	0.003736	0.038827	0.042563
570.651	0.167136	0.164193	0.0116	0.009637	0.010441	0.001784	0.130731	0.002942	0.033462	0.036404
571.048	0.160731	0.159047	0.010265	0.007692	0.010412	0.001662	0.129016	0.001684	0.030031	0.031715
571.444	0.156179	0.15338	0.009142	0.004757	0.01052	0.001661	0.127301	0.002799	0.026079	0.028878
571.841	0.151314	0.148569	0.007766	0.003188	0.010324	0.001704	0.125587	0.002744	0.022982	0.025727
572.237	0.146358	0.145597	0.006987	0.002892	0.010371	0.001474	0.123873	0.000761	0.021724	0.022485
572.633	0.141842	0.139626	0.006053	-0.00033	0.010226	0.001522	0.122159	0.002215	0.017467	0.019682
573.03	0.136414	0.134739	0.005519	-0.00301	0.010328	0.001454	0.120446	0.001675	0.014293	0.015968
573.426	0.131335	0.132641	0.004813	-0.00252	0.010206	0.001409	0.118733	-0.00131	0.013908	0.012602
573.822	0.127637	0.127487	0.004146	-0.00504	0.010035	0.001329	0.117021	0.00015	0.010467	0.010617
574.218	0.125376	0.124675	0.003513	-0.00539	0.009993	0.001254	0.115308	0.000701	0.009366	0.010068
574.613	0.121377	0.121636	0.002816	-0.00563	0.009628	0.001227	0.113597	-0.00026	0.008039	0.00778
575.009	0.117852	0.118102	0.002508	-0.00719	0.009694	0.001203	0.111885	-0.00025	0.006217	0.005967
575.405	0.114608	0.114346	0.002168	-0.00872	0.009592	0.001135	0.110174	0.000262	0.004172	0.004434
575.8	0.111999	0.112996	0.00188	-0.00783	0.009495	0.000991	0.108464	-0.001	0.004532	0.003535
576.196	0.109322	0.110908	0.001505	-0.00767	0.00932	0.001004	0.106753	-0.00159	0.004155	0.002568
576.591	0.106964	0.108576	0.001425	-0.00823	0.00938	0.000961	0.105043	-0.00161	0.003533	0.001921
576.987	0.103943	0.105415	0.00136	-0.00966	0.009383	0.000999	0.103334	-0.00147	0.002081	0.000609
577.382	0.101645	0.102651	0.001503	-0.01088	0.009495	0.000913	0.101624	-0.00101	0.001026	2.07e-05
577.777	0.099367	0.10036	0.001086	-0.01072	0.009212	0.000868	0.099916	-0.00099	0.000444	-0.00055
578.172	0.096151	0.098538	0.000739	-0.01022	0.008948	0.000865	0.098207	-0.00239	0.000331	-0.00206
578.567	0.093758	0.096959	0.000639	-0.0098	0.008811	0.000807	0.096499	-0.0032	0.00046	-0.00274
578.962	0.091748	0.095704	0.000721	-0.00943	0.008887	0.000732	0.094791	-0.00396	0.000913	-0.00304
579.357	0.091714	0.09313	0.000603	-0.00994	0.008659	0.000724	0.093084	-0.00142	4.68e-05	-0.00137
579.751	0.090999	0.091285	0.000729	-0.01033	0.008776	0.000737	0.091377	-0.00029	-9.15e-05	-0.00038
580.146	0.088759	0.090321	0.000671	-0.00948	0.008748	0.000715	0.08967	-0.00156	0.000651	-0.00091

## Sheet: 23
Wavelength (nm)	Raw Experimental Spectrum	Raw Best Fit	Cyt bH	Cyt bL	Cyt c1	Cyt c	Line	Residual	Corrected Best Fit	Corrected Experimental Spectrum
539.83	0.352564	0.355693	0.012514	0.010719	0.006914	0.007488	0.318058	-0.00313	0.037635	0.034506
540.235	0.349033	0.351426	0.012439	0.008189	0.007031	0.007722	0.316044	-0.00239	0.035382	0.032989
540.639	0.346898	0.348133	0.011954	0.007219	0.006972	0.007956	0.314031	-0.00123	0.034101	0.032867
541.042	0.345744	0.346086	0.011555	0.007415	0.006918	0.008179	0.312019	-0.00034	0.034067	0.033725
541.446	0.343863	0.343148	0.011239	0.006407	0.006961	0.008534	0.310007	0.000715	0.033141	0.033856
541.85	0.340126	0.339495	0.010987	0.004643	0.007017	0.008852	0.307996	0.000632	0.031499	0.03213
542.253	0.336963	0.334327	0.010694	0.001358	0.007058	0.009231	0.305985	0.002636	0.028342	0.030977
542.657	0.334015	0.333327	0.010695	0.001848	0.007136	0.009673	0.303975	0.000687	0.029352	0.03004
543.06	0.33155	0.33278	0.010527	0.002917	0.007192	0.010179	0.301965	-0.00123	0.030815	0.029585
543.463	0.328737	0.329455	0.010316	0.00117	0.007218	0.010794	0.299956	-0.00072	0.029499	0.028781
543.866	0.327703	0.32756	0.009952	0.001012	0.007202	0.011446	0.297947	0.000143	0.029613	0.029756
544.27	0.326414	0.325768	0.00991	0.000508	0.007223	0.012188	0.295939	0.000646	0.029829	0.030475
544.673	0.324197	0.324275	0.009974	4.55e-05	0.007298	0.013026	0.293931	-7.8e-05	0.030344	0.030266
545.075	0.322398	0.32311	0.009856	4.88e-05	0.007345	0.013935	0.291924	-0.00071	0.031185	0.030473
545.478	0.320431	0.322068	0.009741	0.000233	0.007354	0.014822	0.289918	-0.00164	0.032151	0.030513
545.881	0.31981	0.321957	0.010199	0.000542	0.007557	0.015747	0.287912	-0.00215	0.034045	0.031898
546.283	0.32084	0.320302	0.010063	8.35e-05	0.007582	0.016668	0.285906	0.000537	0.034396	0.034934
546.686	0.32047	0.318767	0.010261	-0.00063	0.007713	0.01752	0.283901	0.001703	0.034866	0.036569
547.088	0.319765	0.317721	0.010693	-0.00116	0.007941	0.018355	0.281896	0.002043	0.035825	0.037868
547.49	0.318592	0.317268	0.011052	-0.00105	0.008172	0.019206	0.279892	0.001324	0.037375	0.0387
547.892	0.317974	0.317814	0.011151	0.000498	0.008298	0.019978	0.277889	0.00016	0.039925	0.040085
548.294	0.3167	0.317198	0.011467	0.00075	0.008536	0.02056	0.275886	-0.0005	0.041312	0.040815
548.696	0.315575	0.315656	0.01207	-0.0002	0.008924	0.020976	0.273883	-8.11e-05	0.041773	0.041692
549.098	0.314273	0.315609	0.012396	0.000865	0.009256	0.021211	0.271881	-0.00134	0.043728	0.042392
549.5	0.314015	0.315885	0.01292	0.002078	0.009703	0.021305	0.26988	-0.00187	0.046005	0.044135
549.901	0.314313	0.314955	0.013564	0.002333	0.010107	0.021073	0.267879	-0.00064	0.047077	0.046434
550.303	0.313566	0.312706	0.013913	0.001708	0.010456	0.020752	0.265878	0.00086	0.046828	0.047688
550.704	0.31309	0.311909	0.014654	0.00224	0.010955	0.020182	0.263878	0.001181	0.048031	0.049212
551.105	0.312761	0.312603	0.015509	0.004255	0.011438	0.019522	0.261879	0.000157	0.050725	0.050882
551.507	0.310946	0.310911	0.015886	0.004865	0.011677	0.018603	0.25988	3.53e-05	0.051031	0.051067
551.908	0.309301	0.30809	0.016474	0.004216	0.011925	0.017595	0.257881	0.001211	0.050209	0.05142
552.309	0.308513	0.306994	0.017395	0.005028	0.012254	0.016435	0.255883	0.001518	0.051111	0.05263
552.71	0.306593	0.305994	0.01798	0.006651	0.012275	0.015202	0.253885	0.000599	0.052108	0.052708
553.11	0.30577	0.305275	0.01889	0.008164	0.012341	0.013992	0.251888	0.000494	0.053387	0.053881
553.511	0.30401	0.304779	0.019722	0.010109	0.012257	0.012798	0.249892	-0.00077	0.054887	0.054118
553.912	0.304126	0.304309	0.020725	0.011949	0.012117	0.011622	0.247896	-0.00018	0.056413	0.056231
554.312	0.303165	0.303122	0.021937	0.01283	0.01197	0.010486	0.2459	4.26e-05	0.057222	0.057265
554.713	0.304082	0.302999	0.023	0.014895	0.011679	0.00952	0.243905	0.001083	0.059094	0.060177
555.113	0.30396	0.304548	0.024111	0.018748	0.011214	0.008564	0.241911	-0.00059	0.062637	0.062049
555.513	0.303256	0.303968	0.025563	0.019914	0.010869	0.007705	0.239917	-0.00071	0.064051	0.06334
555.913	0.303679	0.304513	0.026617	0.022863	0.010177	0.006933	0.237923	-0.00083	0.06659	0.065756
556.313	0.303017	0.305144	0.028083	0.025056	0.009813	0.006262	0.23593	-0.00213	0.069214	0.067088
556.713	0.303751	0.304745	0.029921	0.025821	0.009438	0.005628	0.233937	-0.00099	0.070808	0.069814
557.113	0.304643	0.305345	0.031219	0.028144	0.008937	0.0051	0.231945	-0.0007	0.0734	0.072698
557.513	0.305372	0.306687	0.032905	0.030675	0.008487	0.004667	0.229953	-0.00131	0.076734	0.075419
557.912	0.305311	0.306636	0.034195	0.032297	0.007952	0.004231	0.227962	-0.00132	0.078674	0.077349
558.312	0.3059	0.30708	0.035721	0.033989	0.007556	0.003843	0.225971	-0.00118	0.081109	0.079929
558.711	0.307245	0.30703	0.037011	0.035342	0.007151	0.003546	0.223981	0.000215	0.083049	0.083264
559.111	0.307833	0.306633	0.038476	0.036091	0.006827	0.003248	0.221991	0.0012	0.084642	0.085842
559.51	0.306842	0.306651	0.039813	0.03725	0.006604	0.002981	0.220002	0.000191	0.086649	0.08684
559.909	0.307016	0.30573	0.040973	0.037655	0.006367	0.002722	0.218013	0.001286	0.087717	0.089003
560.308	0.306857	0.304288	0.041865	0.037815	0.006072	0.002511	0.216025	0.002569	0.088263	0.090832
560.707	0.30696	0.303873	0.042394	0.039391	0.005732	0.002319	0.214037	0.003087	0.089836	0.092923
561.106	0.307359	0.303764	0.043076	0.040855	0.005631	0.002154	0.212049	0.003595	0.091715	0.09531
561.505	0.307081	0.304559	0.043601	0.043363	0.005543	0.00199	0.210062	0.002522	0.094496	0.097018
561.903	0.305741	0.303951	0.043437	0.045299	0.005292	0.001847	0.208076	0.00179	0.095875	0.097665
562.302	0.304555	0.303457	0.043568	0.046863	0.005224	0.001712	0.20609	0.001099	0.097367	0.098465
562.701	0.303007	0.302934	0.043083	0.049053	0.005104	0.001589	0.204104	7.3e-05	0.09883	0.098903
563.099	0.300339	0.30094	0.042417	0.049823	0.0051	0.001482	0.202119	-0.0006	0.098821	0.09822
563.497	0.296501	0.299123	0.041283	0.051344	0.004972	0.001389	0.200134	-0.00262	0.098988	0.096366
563.895	0.294132	0.298427	0.039822	0.054312	0.00483	0.001312	0.19815	-0.0043	0.100277	0.095981
564.293	0.291756	0.295939	0.03841	0.055276	0.004867	0.001219	0.196167	-0.00418	0.099772	0.095589
564.692	0.288878	0.291973	0.036734	0.055025	0.004891	0.00114	0.194183	-0.0031	0.09779	0.094695
565.09	0.284311	0.28718	0.034515	0.05465	0.004755	0.00106	0.1922	-0.00287	0.09498	0.092111
565.487	0.279815	0.281275	0.032175	0.053262	0.004633	0.000986	0.190218	-0.00146	0.091057	0.089597
565.885	0.274105	0.275051	0.029716	0.051713	0.004454	0.000932	0.188236	-0.00095	0.086815	0.085869
566.283	0.267883	0.269591	0.027355	0.050647	0.004458	0.000877	0.186255	-0.00171	0.083336	0.081629
566.68	0.261397	0.262828	0.025164	0.048127	0.004458	0.000805	0.184274	-0.00143	0.078555	0.077123
567.078	0.255993	0.255822	0.023018	0.04524	0.004499	0.000772	0.182293	0.000171	0.073529	0.0737
567.475	0.249638	0.247111	0.020665	0.040961	0.00441	0.000761	0.180313	0.002527	0.066798	0.069325
567.873	0.241186	0.239008	0.018747	0.036846	0.00437	0.000711	0.178333	0.002178	0.060675	0.062853
568.27	0.23232	0.231123	0.017019	0.03263	0.004466	0.000654	0.176354	0.001197	0.054769	0.055966
568.667	0.22532	0.223478	0.015102	0.028983	0.00438	0.000637	0.174375	0.001842	0.049102	0.050945
569.064	0.2186	0.215678	0.013258	0.025121	0.004315	0.000587	0.172397	0.002922	0.043281	0.046203
569.461	0.212861	0.208976	0.011915	0.021722	0.004335	0.000584	0.170419	0.003885	0.038557	0.042442
569.858	0.205468	0.201755	0.010567	0.017891	0.004304	0.000552	0.168442	0.003714	0.033313	0.037027
570.255	0.197776	0.194356	0.009186	0.013942	0.004235	0.000528	0.166465	0.00342	0.027892	0.031312
570.651	0.190111	0.187565	0.007955	0.010529	0.00408	0.000514	0.164488	0.002545	0.023077	0.025623
571.048	0.183993	0.182502	0.007039	0.008404	0.004069	0.000479	0.162512	0.001491	0.01999	0.021481
571.444	0.179639	0.176591	0.006269	0.005197	0.00411	0.000479	0.160536	0.003048	0.016055	0.019103
571.841	0.17467	0.171895	0.005326	0.003483	0.004034	0.000491	0.158561	0.002775	0.013334	0.016109
572.237	0.169907	0.169014	0.004792	0.003159	0.004053	0.000425	0.156586	0.000892	0.012428	0.013321
572.633	0.164808	0.162831	0.004151	-0.00037	0.003996	0.000439	0.154612	0.001976	0.00822	0.010196
573.03	0.159398	0.15759	0.003785	-0.00329	0.004036	0.000419	0.152638	0.001808	0.004953	0.006761
573.426	0.15463	0.155605	0.0033	-0.00275	0.003988	0.000406	0.150664	-0.00098	0.004941	0.003966
573.822	0.150563	0.150328	0.002843	-0.00551	0.003921	0.000383	0.148691	0.000235	0.001637	0.001873
574.218	0.147945	0.1475	0.002409	-0.00589	0.003905	0.000361	0.146718	0.000445	0.000782	0.001227
574.613	0.144576	0.14464	0.001931	-0.00615	0.003762	0.000354	0.144746	-6.37e-05	-0.00011	-0.00017
575.009	0.140903	0.140775	0.00172	-0.00785	0.003788	0.000347	0.142774	0.000128	-0.002	-0.00187
575.405	0.137475	0.136835	0.001486	-0.00953	0.003748	0.000327	0.140803	0.00064	-0.00397	-0.00333
575.8	0.134383	0.135558	0.001289	-0.00856	0.00371	0.000286	0.138832	-0.00118	-0.00327	-0.00445
576.196	0.131977	0.13344	0.001032	-0.00838	0.003642	0.000289	0.136861	-0.00146	-0.00342	-0.00488
576.591	0.129004	0.130815	0.000977	-0.00899	0.003665	0.000277	0.134891	-0.00181	-0.00408	-0.00589
576.987	0.125881	0.127253	0.000932	-0.01055	0.003666	0.000288	0.132921	-0.00137	-0.00567	-0.00704
577.382	0.123814	0.124064	0.001031	-0.01189	0.00371	0.000263	0.130952	-0.00025	-0.00689	-0.00714
577.777	0.120836	0.121863	0.000745	-0.01171	0.003599	0.00025	0.128983	-0.00103	-0.00712	-0.00815
578.172	0.117898	0.1201	0.000507	-0.01117	0.003496	0.000249	0.127014	-0.0022	-0.00691	-0.00912
578.567	0.114877	0.118456	0.000438	-0.0107	0.003443	0.000233	0.125046	-0.00358	-0.00659	-0.01017
578.962	0.113087	0.116958	0.000494	-0.0103	0.003472	0.000211	0.123079	-0.00387	-0.00612	-0.00999
579.357	0.112778	0.114258	0.000413	-0.01086	0.003384	0.000209	0.121111	-0.00148	-0.00685	-0.00833
579.751	0.11115	0.111996	0.0005	-0.01129	0.003429	0.000212	0.119145	-0.00085	-0.00715	-0.00799
580.146	0.109126	0.110902	0.00046	-0.01036	0.003418	0.000206	0.117178	-0.00178	-0.00628	-0.00805

## Sheet: 24
Wavelength (nm)	Raw Experimental Spectrum	Raw Best Fit	Cyt bH	Cyt bL	Cyt c1	Cyt c	Line	Residual	Corrected Best Fit	Corrected Experimental Spectrum
539.83	0.330011	0.332635	0.011093	0.011663	0.0057	0.007101	0.297078	-0.00262	0.035557	0.032933
540.235	0.327077	0.328163	0.011026	0.008911	0.005797	0.007323	0.295107	-0.00109	0.033057	0.031971
540.639	0.323674	0.32488	0.010595	0.007855	0.005748	0.007545	0.293136	-0.00121	0.031744	0.030538
541.042	0.322401	0.322936	0.010242	0.008068	0.005704	0.007757	0.291165	-0.00054	0.03177	0.031235
541.446	0.320161	0.319961	0.009962	0.006971	0.005739	0.008093	0.289196	0.000199	0.030766	0.030965
541.85	0.317366	0.316197	0.009739	0.005052	0.005785	0.008395	0.287226	0.001169	0.028971	0.03014
542.253	0.313836	0.310788	0.009479	0.001478	0.00582	0.008755	0.285258	0.003048	0.025531	0.028579
542.657	0.31018	0.309837	0.00948	0.00201	0.005884	0.009174	0.283289	0.000343	0.026548	0.026891
543.06	0.308108	0.309409	0.009331	0.003174	0.00593	0.009653	0.281322	-0.0013	0.028088	0.026786
543.463	0.305458	0.30596	0.009144	0.001273	0.005951	0.010237	0.279354	-0.0005	0.026606	0.026104
543.866	0.303942	0.304104	0.008821	0.001101	0.005938	0.010855	0.277388	-0.00016	0.026716	0.026554
544.27	0.3027	0.302272	0.008784	0.000553	0.005955	0.011559	0.275421	0.000428	0.026851	0.027279
544.673	0.300378	0.300717	0.008841	4.95e-05	0.006017	0.012353	0.273456	-0.00034	0.027261	0.026923
545.075	0.298264	0.299552	0.008736	5.31e-05	0.006056	0.013216	0.27149	-0.00129	0.028061	0.026774
545.478	0.296607	0.298534	0.008634	0.000254	0.006063	0.014057	0.269526	-0.00193	0.029009	0.027081
545.881	0.295904	0.298357	0.00904	0.00059	0.00623	0.014934	0.267562	-0.00245	0.030795	0.028342
546.283	0.296124	0.296667	0.00892	9.08e-05	0.006251	0.015808	0.265598	-0.00054	0.031069	0.030526
546.686	0.296327	0.295022	0.009095	-0.00068	0.006359	0.016616	0.263635	0.001306	0.031387	0.032692
547.088	0.296399	0.293839	0.009478	-0.00127	0.006547	0.017408	0.261672	0.00256	0.032167	0.034727
547.49	0.295188	0.293311	0.009796	-0.00115	0.006738	0.018215	0.25971	0.001876	0.033601	0.035478
547.892	0.293731	0.293962	0.009884	0.000541	0.006842	0.018947	0.257748	-0.00023	0.036214	0.035983
548.294	0.292788	0.293303	0.010164	0.000816	0.007038	0.019499	0.255787	-0.00052	0.037516	0.037001
548.696	0.291711	0.291562	0.010699	-0.00021	0.007357	0.019894	0.253826	0.000149	0.037735	0.037885
549.098	0.290185	0.291543	0.010988	0.000941	0.007631	0.020116	0.251866	-0.00136	0.039677	0.038318
549.5	0.289868	0.291824	0.011452	0.002261	0.008	0.020205	0.249906	-0.00196	0.041918	0.039961
549.901	0.290261	0.290827	0.012023	0.002539	0.008333	0.019985	0.247947	-0.00057	0.04288	0.042314
550.303	0.289174	0.28848	0.012332	0.001858	0.008621	0.019681	0.245989	0.000694	0.042492	0.043186
550.704	0.289015	0.287629	0.012989	0.002437	0.009032	0.01914	0.24403	0.001386	0.043598	0.044985
551.105	0.288654	0.288395	0.013747	0.004629	0.009431	0.018515	0.242073	0.000259	0.046322	0.046581
551.507	0.286818	0.286761	0.014081	0.005294	0.009627	0.017643	0.240115	5.78e-05	0.046645	0.046703
551.908	0.286009	0.283866	0.014602	0.004587	0.009832	0.016687	0.238159	0.002143	0.045708	0.04785
552.309	0.284508	0.282781	0.015418	0.005471	0.010103	0.015587	0.236202	0.001727	0.046579	0.048306
552.71	0.283275	0.281958	0.015937	0.007237	0.010121	0.014417	0.234247	0.001316	0.047712	0.049028
553.11	0.281991	0.281363	0.016744	0.008883	0.010175	0.01327	0.232291	0.000628	0.049071	0.0497
553.511	0.280529	0.281061	0.017481	0.011	0.010106	0.012138	0.230336	-0.00053	0.050724	0.050192
553.912	0.280228	0.280766	0.01837	0.013001	0.00999	0.011023	0.228382	-0.00054	0.052384	0.051846
554.312	0.280072	0.279645	0.019444	0.013959	0.009869	0.009944	0.226428	0.000427	0.053217	0.053644
554.713	0.280738	0.279726	0.020386	0.016206	0.009629	0.009029	0.224475	0.001013	0.055251	0.056264
555.113	0.280917	0.28166	0.021371	0.020399	0.009246	0.008122	0.222522	-0.00074	0.059138	0.058395
555.513	0.281058	0.281164	0.022659	0.021668	0.008961	0.007307	0.220569	-0.00011	0.060595	0.060489
555.913	0.279935	0.282053	0.023593	0.024877	0.00839	0.006575	0.218617	-0.00212	0.063435	0.061318
556.313	0.280655	0.28285	0.024892	0.027262	0.00809	0.005939	0.216666	-0.0022	0.066184	0.063989
556.713	0.280491	0.28245	0.026522	0.028095	0.007781	0.005337	0.214715	-0.00196	0.067736	0.065776
557.113	0.282342	0.283264	0.027672	0.030623	0.007368	0.004837	0.212764	-0.00092	0.0705	0.069577
557.513	0.28282	0.28478	0.029166	0.033376	0.006997	0.004426	0.210814	-0.00196	0.073966	0.072006
557.912	0.283157	0.284883	0.03031	0.035141	0.006556	0.004012	0.208865	-0.00173	0.076019	0.074292
558.312	0.283703	0.285434	0.031662	0.036982	0.00623	0.003644	0.206916	-0.00173	0.078519	0.076787
558.711	0.285591	0.285485	0.032806	0.038454	0.005896	0.003363	0.204967	0.000106	0.080518	0.080624
559.111	0.285725	0.285101	0.034104	0.039269	0.005629	0.003081	0.203019	0.000624	0.082082	0.082707
559.51	0.285449	0.285164	0.035289	0.040531	0.005445	0.002827	0.201071	0.000285	0.084093	0.084378
559.909	0.285381	0.284243	0.036317	0.040971	0.005249	0.002582	0.199124	0.001138	0.08512	0.086257
560.308	0.285203	0.282818	0.037108	0.041145	0.005006	0.002382	0.197177	0.002385	0.085641	0.088026
560.707	0.28588	0.282593	0.037577	0.04286	0.004726	0.0022	0.19523	0.003287	0.087362	0.09065
561.106	0.286417	0.282604	0.038181	0.044452	0.004642	0.002043	0.193285	0.003813	0.089319	0.093132
561.505	0.286405	0.283624	0.038647	0.047181	0.00457	0.001887	0.191339	0.00278	0.092285	0.095066
561.903	0.28584	0.283299	0.038502	0.049288	0.004363	0.001752	0.189394	0.002541	0.093905	0.096446
562.302	0.284394	0.282988	0.038618	0.05099	0.004307	0.001624	0.18745	0.001406	0.095538	0.096945
562.701	0.283062	0.282782	0.038188	0.053373	0.004208	0.001507	0.185505	0.00028	0.097276	0.097556
563.099	0.280959	0.28098	0.037597	0.054211	0.004205	0.001405	0.183562	-2.09e-05	0.097418	0.097397
563.497	0.277078	0.279493	0.036593	0.055865	0.0041	0.001317	0.181619	-0.00241	0.097875	0.09546
563.895	0.27456	0.279295	0.035298	0.059095	0.003982	0.001244	0.179676	-0.00473	0.099619	0.094885
564.293	0.273361	0.277092	0.034046	0.060144	0.004013	0.001156	0.177734	-0.00373	0.099358	0.095628
564.692	0.270136	0.273336	0.032561	0.059871	0.004032	0.001081	0.175792	-0.0032	0.097545	0.094344
565.09	0.26619	0.268832	0.030594	0.059463	0.00392	0.001005	0.17385	-0.00264	0.094981	0.09234
565.487	0.261247	0.263137	0.02852	0.057953	0.00382	0.000935	0.171909	-0.00189	0.091227	0.089338
565.885	0.256232	0.257131	0.026339	0.056267	0.003672	0.000883	0.169969	-0.0009	0.087163	0.086264
566.283	0.250575	0.251889	0.024247	0.055107	0.003675	0.000831	0.168029	-0.00131	0.08386	0.082546
566.68	0.243389	0.245199	0.022305	0.052366	0.003676	0.000763	0.166089	-0.00181	0.07911	0.077299
567.078	0.237844	0.238218	0.020403	0.049224	0.00371	0.000732	0.16415	-0.00037	0.074068	0.073694
567.475	0.231896	0.229455	0.018317	0.044568	0.003636	0.000722	0.162211	0.002442	0.067243	0.069685
567.873	0.223662	0.221258	0.016617	0.040091	0.003603	0.000674	0.160273	0.002403	0.060986	0.063389
568.27	0.214925	0.213226	0.015085	0.035504	0.003682	0.000621	0.158335	0.001699	0.054891	0.05659
568.667	0.206864	0.205535	0.013386	0.031535	0.003611	0.000605	0.156398	0.001329	0.049137	0.050466
569.064	0.200578	0.197659	0.011752	0.027333	0.003558	0.000556	0.154461	0.002919	0.043199	0.046118
569.461	0.195067	0.190849	0.010561	0.023635	0.003574	0.000554	0.152524	0.004218	0.038325	0.042543
569.858	0.187567	0.183492	0.009366	0.019466	0.003549	0.000523	0.150588	0.004075	0.032904	0.036979
570.255	0.17935	0.175957	0.008142	0.01517	0.003492	0.0005	0.148652	0.003393	0.027305	0.030698
570.651	0.171726	0.169075	0.007051	0.011456	0.003364	0.000488	0.146717	0.002651	0.022358	0.025009
571.048	0.165337	0.163974	0.006239	0.009144	0.003354	0.000454	0.144782	0.001363	0.019192	0.020555
571.444	0.160866	0.157902	0.005557	0.005655	0.003389	0.000454	0.142848	0.002964	0.015054	0.018019
571.841	0.156246	0.153216	0.004721	0.00379	0.003326	0.000466	0.140914	0.00303	0.012302	0.015333
572.237	0.151014	0.150409	0.004247	0.003437	0.003341	0.000403	0.13898	0.000605	0.011429	0.012034
572.633	0.146081	0.144039	0.003679	-0.0004	0.003295	0.000416	0.137047	0.002042	0.006992	0.009034
573.03	0.140728	0.138618	0.003355	-0.00358	0.003327	0.000397	0.135114	0.002111	0.003503	0.005614
573.426	0.135798	0.136785	0.002925	-0.003	0.003288	0.000385	0.133182	-0.00099	0.003603	0.002616
573.822	0.132111	0.131371	0.00252	-0.006	0.003233	0.000363	0.13125	0.00074	0.000121	0.000861
574.218	0.129668	0.128604	0.002135	-0.00641	0.003219	0.000343	0.129318	0.001064	-0.00071	0.00035
574.613	0.125919	0.125841	0.001712	-0.0067	0.003102	0.000335	0.127387	7.8e-05	-0.00155	-0.00147
575.009	0.121953	0.121888	0.001524	-0.00855	0.003123	0.000329	0.125457	6.51e-05	-0.00357	-0.0035
575.405	0.118506	0.117876	0.001318	-0.01037	0.00309	0.00031	0.123527	0.000631	-0.00565	-0.00502
575.8	0.115848	0.116757	0.001143	-0.00931	0.003059	0.000271	0.121597	-0.00091	-0.00484	-0.00575
576.196	0.112819	0.114736	0.000915	-0.00912	0.003002	0.000275	0.119667	-0.00192	-0.00493	-0.00685
576.591	0.110074	0.112102	0.000866	-0.00979	0.003022	0.000263	0.117738	-0.00203	-0.00564	-0.00766
576.987	0.107038	0.108448	0.000826	-0.01148	0.003023	0.000273	0.11581	-0.00141	-0.00736	-0.00877
577.382	0.105727	0.105164	0.000913	-0.01294	0.003059	0.00025	0.113882	0.000563	-0.00872	-0.00815
577.777	0.102088	0.103073	0.00066	-0.01275	0.002968	0.000237	0.111954	-0.00098	-0.00888	-0.00987
578.172	0.098907	0.101444	0.000449	-0.01215	0.002883	0.000236	0.110026	-0.00254	-0.00858	-0.01112
578.567	0.0964	0.0999	0.000389	-0.01165	0.002839	0.000221	0.108099	-0.0035	-0.0082	-0.0117
578.962	0.093785	0.098468	0.000438	-0.01121	0.002863	0.0002	0.106173	-0.00468	-0.0077	-0.01239
579.357	0.093619	0.095785	0.000366	-0.01182	0.00279	0.000198	0.104247	-0.00217	-0.00846	-0.01063
579.751	0.093042	0.093509	0.000443	-0.01228	0.002827	0.000201	0.102321	-0.00047	-0.00881	-0.00928
580.146	0.090528	0.092544	0.000408	-0.01127	0.002818	0.000195	0.100396	-0.00202	-0.00785	-0.00987

## Sheet: 25
Wavelength (nm)	Raw Experimental Spectrum	Raw Best Fit	Cyt bH	Cyt bL	Cyt c1	Cyt c	Line	Residual	Corrected Best Fit	Corrected Experimental Spectrum
539.83	0.259871	0.26344	0.021839	0.006827	0.023523	0.035211	0.17604	-0.00357	0.0874	0.083831
540.235	0.257986	0.261607	0.021707	0.005216	0.023923	0.036312	0.174449	-0.00362	0.087158	0.083537
540.639	0.256962	0.259451	0.02086	0.004598	0.023722	0.037412	0.172859	-0.00249	0.086592	0.084103
541.042	0.257665	0.258152	0.020163	0.004723	0.023537	0.03846	0.171268	-0.00049	0.086884	0.086396
541.446	0.257212	0.257185	0.019614	0.004081	0.023683	0.040129	0.169679	2.65e-05	0.087507	0.087533
541.85	0.256363	0.255718	0.019173	0.002957	0.023873	0.041625	0.168089	0.000645	0.087628	0.088273
542.253	0.255247	0.25345	0.018662	0.000865	0.024015	0.043408	0.166501	0.001797	0.086949	0.088746
542.657	0.25475	0.25452	0.018664	0.001177	0.02428	0.045487	0.164912	0.00023	0.089608	0.089837
543.06	0.254998	0.255886	0.01837	0.001858	0.024469	0.047865	0.163324	-0.00089	0.092561	0.091674
543.463	0.255342	0.255803	0.018003	0.000745	0.024558	0.05076	0.161737	-0.00046	0.094066	0.093606
543.866	0.256679	0.25649	0.017367	0.000645	0.024505	0.053824	0.160149	0.000189	0.09634	0.096529
544.27	0.259645	0.258067	0.017293	0.000324	0.024573	0.057314	0.158563	0.001578	0.099504	0.101082
544.673	0.261602	0.260494	0.017406	2.9e-05	0.024831	0.061252	0.156976	0.001108	0.103518	0.104626
545.075	0.263382	0.263141	0.017199	3.11e-05	0.02499	0.06553	0.15539	0.000241	0.107751	0.107991
545.478	0.265491	0.265673	0.016999	0.000149	0.02502	0.069701	0.153805	-0.00018	0.111868	0.111686
545.881	0.269053	0.270122	0.017798	0.000346	0.02571	0.074049	0.15222	-0.00107	0.117902	0.116833
546.283	0.273668	0.272424	0.017561	5.32e-05	0.025796	0.078379	0.150635	0.001244	0.121789	0.123034
546.686	0.278133	0.275185	0.017906	-0.0004	0.02624	0.082388	0.149051	0.002948	0.126134	0.129082
547.088	0.28098	0.278714	0.01866	-0.00074	0.027017	0.086311	0.147467	0.002266	0.131247	0.133513
547.49	0.284101	0.282617	0.019286	-0.00067	0.027803	0.090316	0.145883	0.001485	0.136734	0.138218
547.892	0.286603	0.286253	0.01946	0.000317	0.028232	0.093943	0.1443	0.00035	0.141953	0.142303
548.294	0.288778	0.288927	0.02001	0.000478	0.029043	0.09668	0.142717	-0.00015	0.14621	0.14606
548.696	0.290189	0.291072	0.021064	-0.00013	0.030361	0.098638	0.141135	-0.00088	0.149937	0.149054
549.098	0.291411	0.292969	0.021632	0.000551	0.03149	0.099743	0.139553	-0.00156	0.153416	0.151857
549.5	0.292665	0.295036	0.022547	0.001324	0.033011	0.100183	0.137972	-0.00237	0.157064	0.154693
549.901	0.293586	0.295025	0.02367	0.001486	0.034386	0.099092	0.13639	-0.00144	0.158635	0.157196
550.303	0.293535	0.293333	0.02428	0.001088	0.035574	0.097582	0.13481	0.000202	0.158523	0.158725
550.704	0.292584	0.292403	0.025573	0.001427	0.037271	0.094903	0.133229	0.000182	0.159173	0.159355
551.105	0.291127	0.292143	0.027065	0.00271	0.038917	0.091801	0.131649	-0.00102	0.160493	0.159477
551.507	0.288265	0.288098	0.027722	0.003099	0.039729	0.087478	0.13007	0.000167	0.158028	0.158195
551.908	0.283773	0.283233	0.028749	0.002685	0.040571	0.082737	0.128491	0.00054	0.154742	0.155282
552.309	0.280237	0.279443	0.030355	0.003202	0.041691	0.077283	0.126912	0.000793	0.152531	0.153325
552.71	0.275041	0.274196	0.031376	0.004236	0.041764	0.071485	0.125334	0.000845	0.148862	0.149707
553.11	0.269911	0.269704	0.032965	0.0052	0.041987	0.065797	0.123756	0.000206	0.145949	0.146155
553.511	0.264762	0.264918	0.034416	0.006439	0.041703	0.060182	0.122178	-0.00016	0.14274	0.142584
553.912	0.260254	0.260256	0.036166	0.007611	0.041226	0.054653	0.120601	-2.15e-06	0.139656	0.139653
554.312	0.255271	0.25551	0.038281	0.008172	0.040726	0.049307	0.119024	-0.00024	0.136486	0.136247
554.713	0.252307	0.251575	0.040136	0.009487	0.039736	0.044769	0.117448	0.000732	0.134128	0.13486
555.113	0.248539	0.248312	0.042075	0.011941	0.038153	0.04027	0.115872	0.000227	0.13244	0.132668
555.513	0.244887	0.244798	0.04461	0.012684	0.036978	0.03623	0.114296	8.83e-05	0.130503	0.130591
555.913	0.240932	0.240956	0.046449	0.014563	0.034624	0.0326	0.112721	-2.39e-05	0.128235	0.128211
556.313	0.237476	0.238946	0.049007	0.015959	0.033386	0.029449	0.111146	-0.00147	0.1278	0.12633
556.713	0.235288	0.236807	0.052215	0.016447	0.03211	0.026464	0.109571	-0.00152	0.127236	0.125716
557.113	0.234711	0.23479	0.05448	0.017926	0.030405	0.023981	0.107997	-7.86e-05	0.126793	0.126714
557.513	0.232607	0.234203	0.057422	0.019538	0.028874	0.021946	0.106423	-0.0016	0.12778	0.126184
557.912	0.231584	0.232041	0.059673	0.020571	0.027053	0.019894	0.10485	-0.00046	0.127191	0.126734
558.312	0.230765	0.231038	0.062336	0.021649	0.025707	0.018069	0.103277	-0.00027	0.127761	0.127488
558.711	0.231334	0.229805	0.064587	0.02251	0.024329	0.016675	0.101704	0.001529	0.1281	0.12963
559.111	0.230283	0.228765	0.067143	0.022987	0.023228	0.015274	0.100132	0.001518	0.128633	0.130151
559.51	0.228849	0.228252	0.069477	0.023726	0.02247	0.014018	0.09856	0.000597	0.129691	0.130288
559.909	0.228094	0.226935	0.071501	0.023984	0.021661	0.012801	0.096989	0.001159	0.129946	0.131105
560.308	0.227134	0.225029	0.073058	0.024086	0.020659	0.011809	0.095418	0.002105	0.129611	0.131717
560.707	0.226097	0.223324	0.07398	0.025089	0.019501	0.010907	0.093847	0.002774	0.129477	0.132251
561.106	0.226098	0.222755	0.07517	0.026022	0.019157	0.01013	0.092276	0.003343	0.130479	0.133822
561.505	0.224625	0.222628	0.076086	0.027619	0.01886	0.009356	0.090706	0.001996	0.131922	0.133918
561.903	0.222515	0.220482	0.075801	0.028852	0.018006	0.008687	0.089137	0.002033	0.131345	0.133378
562.302	0.220039	0.219269	0.076029	0.029849	0.017773	0.00805	0.087567	0.00077	0.131701	0.132471
562.701	0.216797	0.217264	0.075183	0.031244	0.017366	0.007473	0.085999	-0.00047	0.131265	0.130798
563.099	0.212935	0.214502	0.07402	0.031734	0.017351	0.006967	0.08443	-0.00157	0.130072	0.128505
563.497	0.207808	0.211056	0.072042	0.032702	0.016917	0.006532	0.082862	-0.00325	0.128195	0.124946
563.895	0.204044	0.207984	0.069493	0.034593	0.016434	0.00617	0.081294	-0.00394	0.126691	0.12275
564.293	0.200046	0.204253	0.067028	0.035207	0.016558	0.005733	0.079726	-0.00421	0.124527	0.120319
564.692	0.19546	0.19931	0.064104	0.035047	0.01664	0.005359	0.078159	-0.00385	0.12115	0.117301
565.09	0.190007	0.192793	0.060232	0.034808	0.016177	0.004983	0.076593	-0.00279	0.1162	0.113414
565.487	0.183817	0.185498	0.056148	0.033925	0.015764	0.004634	0.075026	-0.00168	0.110472	0.108791
565.885	0.177282	0.177789	0.051856	0.032938	0.015154	0.00438	0.07346	-0.00051	0.104329	0.103822
566.283	0.170459	0.171179	0.047737	0.032258	0.015167	0.004123	0.071895	-0.00072	0.099284	0.098564
566.68	0.163021	0.163849	0.043914	0.030654	0.015168	0.003784	0.070329	-0.00083	0.09352	0.092692
567.078	0.157116	0.156685	0.040168	0.028815	0.015308	0.00363	0.068764	0.000431	0.087921	0.088352
567.475	0.150553	0.147936	0.036062	0.026089	0.015005	0.003579	0.0672	0.002617	0.080736	0.083354
567.873	0.141893	0.140032	0.032715	0.023468	0.014869	0.003344	0.065635	0.001861	0.074396	0.076258
568.27	0.133419	0.132824	0.029699	0.020783	0.015193	0.003077	0.064071	0.000595	0.068753	0.069347
568.667	0.127191	0.125221	0.026355	0.01846	0.0149	0.002997	0.062508	0.001971	0.062713	0.064683
569.064	0.120425	0.117522	0.023136	0.016	0.014682	0.002759	0.060945	0.002904	0.056577	0.059481
569.461	0.115138	0.111509	0.020793	0.013835	0.01475	0.002748	0.059382	0.003629	0.052127	0.055756
569.858	0.108582	0.104893	0.01844	0.011395	0.014645	0.002594	0.057819	0.00369	0.047073	0.050763
570.255	0.101228	0.098059	0.016031	0.00888	0.01441	0.002481	0.056257	0.003169	0.041802	0.044971
570.651	0.094059	0.091581	0.013882	0.006706	0.013881	0.002418	0.054695	0.002478	0.036886	0.039364
571.048	0.088049	0.086865	0.012284	0.005352	0.013843	0.002252	0.053134	0.001183	0.033731	0.034915
571.444	0.084415	0.082058	0.01094	0.00331	0.013985	0.002251	0.051573	0.002356	0.030486	0.032842
571.841	0.080247	0.077558	0.009294	0.002219	0.013726	0.002309	0.050012	0.002688	0.027546	0.030235
572.237	0.075874	0.074611	0.008362	0.002012	0.013788	0.001997	0.048452	0.001263	0.026159	0.027422
572.633	0.071421	0.06956	0.007244	-0.00023	0.013595	0.002063	0.046891	0.00186	0.022669	0.024529
573.03	0.066321	0.065543	0.006605	-0.00209	0.01373	0.00197	0.045332	0.000777	0.020212	0.020989
573.426	0.061825	0.063255	0.00576	-0.00175	0.013568	0.001909	0.043772	-0.00143	0.019483	0.018053
573.822	0.058701	0.058807	0.004962	-0.00351	0.01334	0.001801	0.042213	-0.00011	0.016594	0.016488
574.218	0.056428	0.056089	0.004204	-0.00375	0.013285	0.001699	0.040654	0.000339	0.015435	0.015774
574.613	0.05308	0.053009	0.00337	-0.00392	0.0128	0.001662	0.039096	7.06e-05	0.013913	0.013984
575.009	0.049796	0.050055	0.003001	-0.005	0.012887	0.00163	0.037538	-0.00026	0.012517	0.012258
575.405	0.046792	0.046794	0.002594	-0.00607	0.012752	0.001538	0.03598	-2.18e-06	0.010814	0.010812
575.8	0.044363	0.045187	0.00225	-0.00545	0.012623	0.001343	0.034423	-0.00082	0.010765	0.00994
576.196	0.041807	0.043077	0.001801	-0.00534	0.01239	0.001361	0.032866	-0.00127	0.010211	0.008942
576.591	0.039408	0.041057	0.001705	-0.00573	0.01247	0.001303	0.031309	-0.00165	0.009748	0.008099
576.987	0.03697	0.038485	0.001627	-0.00672	0.012474	0.001354	0.029753	-0.00151	0.008733	0.007218
577.382	0.034955	0.03628	0.001798	-0.00757	0.012622	0.001237	0.028196	-0.00133	0.008084	0.006758
577.777	0.032494	0.033902	0.0013	-0.00746	0.012246	0.001176	0.026641	-0.00141	0.007261	0.005853
578.172	0.029775	0.031925	0.000884	-0.00711	0.011895	0.001172	0.025085	-0.00215	0.006839	0.00469
578.567	0.027338	0.030284	0.000765	-0.00682	0.011714	0.001094	0.02353	-0.00295	0.006754	0.003808
578.962	0.025574	0.029084	0.000863	-0.00656	0.011814	0.000992	0.021975	-0.00351	0.007109	0.003598
579.357	0.026057	0.026719	0.000721	-0.00692	0.011512	0.000981	0.020421	-0.00066	0.006298	0.005636
579.751	0.025147	0.025214	0.000873	-0.00719	0.011667	0.000999	0.018867	-6.72e-05	0.006347	0.00628
580.146	0.023237	0.024115	0.000802	-0.0066	0.011629	0.000969	0.017313	-0.00088	0.006802	0.005924

## Sheet: 26
	Absorbance haem bH										Absorbance haem bL										Absorbance cyt c
Exp. ID:	406.02*	407.02*	420.01*	602.01*	602.02*	602.03*	607.01*	607.02*	607.03*		406.02*	407.02*	420.01*	602.01*	602.02*	602.03*	607.01*	607.02*	607.03*		406.02*	407.02*	420.01*	602.01*	602.02*	602.03*	607.01*	607.02*	607.03*
Control	0.0519807	0.0373048	0.0471304	0.0626813	0.0635795	0.0703723	0.0750367	0.0613521	0.0478699		0.0373529	0.0457234	0.0409581	0.0480405	0.0505939	0.0532811	0.0525582	0.0501439	0.034645		0.0274853	0.0394461	0.0574055	0.0662595	0.0739297	0.13278	0.0952047	0.0946706	0.0527375
Adenosine	0.0371271	0.0238079	0.0237489	0.0386591	0.0436006	0.0403038	0.0467841	0.0360188	0.027765		0.0490316	0.0489273	0.0451619	0.0464657	0.0552759	0.0542961	0.0564206	0.0514367	0.0414979		0.0132315	0.0132289	0.0129437	0.0214608	0.0213047	0.0337064	0.0295526	0.0264971	0.0156875
KCl	0.0355212	0.0306359	0.029356	0.0375638	0.0386466	0.0357201	0.0395408	0.0402981	0.0334143		0.0515	0.0572112	0.0545385	0.0664405	0.0601437	0.0599093	0.0701315	0.0607061	0.0510424		0.0115266	0.0126978	0.0120397	0.0234203	0.0202052	0.022733	0.0245601	0.0239871	0.0223512
FCCP	0.110472	0.0818543		0.0898302	0.0888416	0.095876	0.104889	0.125768	0.0973496		0.0265452	0.0212296		0.0299538	0.0225604	0.0196613	0.0250709	0.0189948	0.0334331		0.124956	0.096706		0.12166	0.101927	0.110871	0.153393	0.209123	0.173921

## Sheet: 27
	Absorbance cyt c
Exp. ID:	406.02*	407.02*	420.01*	602.01*	602.02*	602.03*	607.01*	607.02*	607.03*
Control	0.0274853	0.0394461	0.0574055	0.0662595	0.0739297	0.13278	0.0952047	0.0946706	0.0527375
Adenosine	0.0132315	0.0132289	0.0129437	0.0214608	0.0213047	0.0337064	0.0295526	0.0264971	0.0156875
KCl	0.0115266	0.0126978	0.0120397	0.0234203	0.0202052	0.022733	0.0245601	0.0239871	0.0223512
FCCP	0.124956	0.096706		0.12166	0.101927	0.110871	0.153393	0.209123	0.173921

## Sheet: 28
Exp. ID:	Control	Ado	KCl	FCCP
406.02**	0.418128	0.569085	0.59181	0.193736
407.02**	0.550697	0.672677	0.651259	0.205945
420.01**	0.464965	0.655368	0.650084
602.01**	0.433885	0.545854	0.638824	0.250065
602.02**	0.443132	0.55904	0.608802	0.202514
602.03**	0.430891	0.573955	0.626474	0.170173
607.01**	0.411915	0.546686	0.639464	0.192912
607.02**	0.449737	0.588148	0.601025	0.131213
607.03**	0.419863	0.599136	0.604362	0.255639

## Sheet: Key
Sheet #	Description	Corresponding Figure	Notes:
Figure 3
21	Incident light spectrum used for mouse heart	3c
22	Uncorrected representative absorbance spectrum from Mb-/- mouse heart, uncorrected best fit, corrected spectrum and corrected best fit with chromophore contributions including line	3d-g	0602_02
23	Adenosine spectrum and best fit	3h	0602_02
24	KCl spectrum and best fit	3i	0602_02
25	FCCP spectrum and best fit	3j	0602_02
26	Haem bL and bH absorbance in Mb-/- mouse heart under different conditions	3k	One FCCP data point excluded due to tissue hypoxia
27	Cytochrome c absorbance in Mb-/- mouse heart under different conditions	3l	One FCCP data point excluded due to tissue hypoxia
28	FbL in Mb-/- mouse heart under different conditions using data from 30	3m	One FCCP data point excluded due to tissue hypoxia
