# Supplementary material for: Rapid mitochondrial repolarization upon reperfusion after cardiac ischemia
Source: Nat Cardiovasc Res. 2025 Dec 11;4(12):1627–41. doi: 10.1038/s44161-025-00752-9 (PMC12708349; doi:10.1038/s44161-025-00752-9)
Supplement: Supplementary file 5 — Statistical source data. [file 44161_2025_752_MOESM5_ESM.xlsx]

## Sheet: 29
	Absorbance haem bH								Absorbance haem bL
Time (min)	0223_0251	0223_0421	0224_01	0308_1125	0308_1256	0417_02	0417_03		0223_0251	0223_0421	0224_01	0308_1125	0308_1256	0417_02	0417_03
-16.0333	0.075826	0.045603	0.081723	0.102167	0.068199	0.082567	0.072484		0.046891	0.041969	0.057796	0.07047	0.047859	0.048546	0.05647
-16.0167	0.075676	0.045819	0.081735	0.102014	0.068296	0.082519	0.072377		0.046874	0.041804	0.057616	0.070496	0.047868	0.048715	0.056485
-16	0.075685	0.045441	0.081811	0.102192	0.06854	0.082194	0.072602		0.046808	0.042198	0.05749	0.070345	0.047768	0.048942	0.05638
-15.9833	0.075484	0.045311	0.081609	0.102634	0.068606	0.082301	0.072663		0.046882	0.042221	0.057586	0.070024	0.047775	0.049033	0.056383
-15.9667	0.075222	0.045412	0.081396	0.102399	0.068619	0.082118	0.072697		0.047007	0.042167	0.057588	0.070083	0.047832	0.049047	0.056309
-15.95	0.074842	0.045326	0.081603	0.102638	0.068657	0.082308	0.072755		0.047243	0.042194	0.057396	0.069934	0.047771	0.049118	0.056289
-15.9333	0.074819	0.045312	0.081617	0.102548	0.068563	0.082705	0.072759		0.047337	0.042262	0.057327	0.069863	0.047853	0.048832	0.056182
-15.9167	0.074993	0.045442	0.081723	0.102544	0.06885	0.082909	0.072521		0.047185	0.04213	0.057236	0.069816	0.047643	0.048712	0.056429
-15.9	0.074813	0.045275	0.081709	0.102546	0.068923	0.082897	0.072272		0.047263	0.042272	0.057127	0.06968	0.04753	0.048806	0.056566
-15.8833	0.074606	0.045315	0.082092	0.102622	0.069035	0.0832	0.071974		0.047327	0.042149	0.056791	0.069598	0.047295	0.048596	0.056638
-15.8667	0.074475	0.045249	0.081901	0.102601	0.068935	0.083236	0.071998		0.047515	0.04226	0.056908	0.069598	0.047326	0.04865	0.056392
-15.85	0.074598	0.04507	0.082003	0.102574	0.068942	0.083169	0.072249		0.047431	0.042289	0.056746	0.069564	0.047224	0.04874	0.056209
-15.8333	0.074347	0.045221	0.081835	0.102278	0.068717	0.083097	0.072167		0.047511	0.042134	0.056729	0.069773	0.047456	0.048674	0.056281
-15.8167	0.074253	0.045072	0.081995	0.102064	0.068726	0.083362	0.072042		0.047524	0.042208	0.056586	0.069865	0.047431	0.048406	0.056406
-15.8	0.074058	0.045143	0.082278	0.101921	0.068879	0.083503	0.072387		0.047647	0.042111	0.056335	0.069915	0.047345	0.048404	0.056233
-15.7833	0.073944	0.045196	0.082567	0.101835	0.068929	0.083279	0.072203		0.0475	0.042066	0.056073	0.069902	0.047326	0.048542	0.056507
-15.7667	0.073661	0.045086	0.082368	0.101837	0.06895	0.083348	0.072312		0.047528	0.042056	0.056099	0.069899	0.047317	0.048659	0.056452
-15.75	0.073525	0.044995	0.082403	0.101596	0.068777	0.083589	0.072276		0.047658	0.042144	0.056071	0.070033	0.047404	0.048515	0.056396
-15.7333	0.073425	0.045197	0.082364	0.101564	0.068666	0.083705	0.072357		0.047712	0.041951	0.056046	0.070023	0.04738	0.048378	0.056329
-15.7167	0.073563	0.045263	0.082393	0.101359	0.068787	0.083693	0.072593		0.047573	0.041975	0.05597	0.070067	0.047268	0.048547	0.056103
-15.7	0.073562	0.045473	0.082408	0.101427	0.068795	0.083569	0.072385		0.047505	0.041887	0.055938	0.069988	0.047098	0.048679	0.05629
-15.6833	0.073464	0.045509	0.082391	0.101526	0.068904	0.083291	0.072005		0.047617	0.041901	0.055902	0.069949	0.046937	0.048749	0.056526
-15.6667	0.073617	0.045422	0.082678	0.101782	0.068891	0.083315	0.072061		0.047434	0.041947	0.055721	0.069725	0.046821	0.048704	0.056446
-15.65	0.073537	0.045301	0.082405	0.101881	0.068921	0.083068	0.072132		0.047391	0.042105	0.05586	0.069648	0.046716	0.048893	0.056327
-15.6333	0.073463	0.045082	0.082073	0.102226	0.06881	0.083094	0.071945		0.047382	0.042297	0.056091	0.069278	0.046654	0.048674	0.056363
-15.6167	0.073647	0.045094	0.08191	0.102039	0.068593	0.082996	0.072286		0.047291	0.042319	0.056197	0.069416	0.046772	0.048576	0.056046
-15.6	0.073634	0.045361	0.082154	0.101815	0.06854	0.082961	0.072436		0.047182	0.042195	0.056002	0.069474	0.046678	0.048459	0.056033
-15.5833	0.073315	0.045434	0.081992	0.101933	0.068468	0.082607	0.072724		0.047214	0.042089	0.055981	0.069424	0.046679	0.048766	0.055944
-15.5667	0.073069	0.045141	0.082111	0.101717	0.06845	0.082553	0.072879		0.047238	0.042471	0.055877	0.069545	0.046717	0.048887	0.055883
-15.55	0.072873	0.045027	0.082092	0.101532	0.068359	0.082469	0.072646		0.047369	0.042535	0.055946	0.069645	0.046745	0.048917	0.056149
-15.5333	0.072767	0.044767	0.081882	0.101514	0.068321	0.082573	0.072693		0.047466	0.042696	0.055988	0.06952	0.046889	0.048927	0.056071
-15.5167	0.072709	0.044834	0.081492	0.10151	0.068204	0.082938	0.072857		0.047319	0.042647	0.056263	0.069449	0.04698	0.048763	0.055932
-15.5	0.072434	0.044958	0.081256	0.101526	0.068178	0.083242	0.072567		0.047563	0.04262	0.05643	0.06939	0.047013	0.048724	0.056152
-15.4833	0.072512	0.045183	0.081646	0.101492	0.068168	0.083434	0.072692		0.047559	0.042512	0.056071	0.069429	0.046971	0.048563	0.056084
-15.4667	0.072625	0.045346	0.081734	0.101329	0.068222	0.083345	0.072715		0.047434	0.042363	0.055985	0.069533	0.046918	0.048705	0.056093
-15.45	0.072242	0.0451	0.081578	0.101357	0.068392	0.083396	0.072547		0.047663	0.042623	0.056046	0.069461	0.046761	0.04865	0.056261
-15.4333	0.072211	0.044941	0.081484	0.101619	0.068663	0.083169	0.072499		0.047636	0.042751	0.056173	0.069283	0.046613	0.048773	0.056291
-15.4167	0.072603	0.044796	0.081566	0.10155	0.068463	0.083217	0.072176		0.047428	0.042893	0.056079	0.069272	0.046666	0.048702	0.056471
-15.4	0.072809	0.04497	0.081255	0.10162	0.068609	0.083271	0.072354		0.047349	0.042703	0.056334	0.069118	0.046465	0.048765	0.056405
-15.3833	0.072996	0.044973	0.081021	0.101666	0.068511	0.083376	0.072718		0.046985	0.042692	0.056336	0.06902	0.046485	0.048647	0.056295
-15.3667	0.072953	0.045116	0.081192	0.101719	0.068487	0.083694	0.0728		0.046897	0.042616	0.05612	0.068981	0.046382	0.048464	0.056401
-15.35	0.073024	0.04502	0.081501	0.101581	0.068481	0.083625	0.072667		0.046963	0.042604	0.055901	0.069099	0.046325	0.048534	0.056348
-15.3333	0.073011	0.044913	0.081442	0.101634	0.068545	0.083301	0.072774		0.046921	0.042623	0.055897	0.068979	0.046231	0.048747	0.056233
-15.3167	0.072892	0.044932	0.081313	0.101455	0.068446	0.083309	0.072642		0.046803	0.042459	0.055796	0.068997	0.046242	0.048708	0.056276
-15.3	0.072856	0.044676	0.081537	0.101606	0.068315	0.083454	0.072604		0.04685	0.042596	0.05545	0.068917	0.046293	0.048574	0.056335
-15.2833	0.073008	0.044856	0.081406	0.101568	0.068111	0.083608	0.072536		0.04679	0.04242	0.055454	0.068939	0.046424	0.048426	0.056301
-15.2667	0.0732	0.044799	0.081306	0.101741	0.067922	0.083865	0.072447		0.046719	0.042429	0.055406	0.068733	0.04658	0.048295	0.056317
-15.25	0.073082	0.04481	0.081346	0.101485	0.068265	0.083912	0.072728		0.046726	0.04239	0.05536	0.06882	0.046383	0.048305	0.056092
-15.2333	0.073026	0.04481	0.081444	0.101494	0.068342	0.083898	0.072506		0.046664	0.042343	0.055193	0.068832	0.046395	0.048214	0.056282
-15.2167	0.072879	0.044776	0.081486	0.101683	0.068373	0.084267	0.072735		0.046983	0.042414	0.055125	0.068673	0.046366	0.048102	0.056053
-15.2	0.072769	0.044762	0.081475	0.101719	0.068388	0.084034	0.072525		0.046988	0.042461	0.055128	0.06848	0.046346	0.048272	0.056158
-15.1833	0.072379	0.04465	0.081363	0.101537	0.068307	0.083986	0.072922		0.047088	0.042687	0.055132	0.068453	0.046463	0.048343	0.055839
-15.1667	0.072399	0.044637	0.08147	0.10134	0.06818	0.084093	0.072865		0.04699	0.042765	0.054953	0.068611	0.046413	0.048219	0.055783
-15.15	0.072617	0.044596	0.081411	0.101397	0.068072	0.084192	0.072912		0.04698	0.04288	0.055047	0.068482	0.046366	0.048273	0.055729
-15.1333	0.072764	0.044636	0.081192	0.101185	0.068115	0.084239	0.072927		0.04679	0.042931	0.05531	0.068582	0.04627	0.048377	0.055634
-15.1167	0.072829	0.044544	0.081334	0.101282	0.068099	0.084099	0.07304		0.046514	0.042998	0.055228	0.068523	0.046153	0.048601	0.055472
-15.1	0.072651	0.044453	0.081581	0.10099	0.067873	0.084029	0.073134		0.046487	0.043101	0.054995	0.06884	0.046137	0.048653	0.055348
-15.0833	0.072463	0.044513	0.081638	0.101297	0.067735	0.084005	0.073105		0.046536	0.043101	0.054863	0.068539	0.046142	0.048582	0.055386
-15.0667	0.072681	0.044478	0.081577	0.101644	0.067619	0.083942	0.073056		0.046398	0.043158	0.054765	0.068259	0.046163	0.0486	0.055325
-15.05	0.072558	0.044516	0.081635	0.101613	0.067755	0.08333	0.072683		0.046439	0.043179	0.054646	0.068213	0.045983	0.048944	0.055624
-15.0333	0.072762	0.044437	0.081673	0.101475	0.067969	0.083425	0.072996		0.046243	0.043205	0.054576	0.068403	0.045817	0.048913	0.055436
-15.0167	0.073078	0.044442	0.08182	0.10171	0.068164	0.083578	0.072793		0.04597	0.043207	0.054391	0.068289	0.045654	0.048838	0.055678
-15	0.073051	0.044455	0.081567	0.101462	0.068538	0.083615	0.072856		0.046055	0.043182	0.054528	0.068394	0.04548	0.048923	0.055668
-14.9833	0.072727	0.044363	0.081312	0.101484	0.068399	0.083327	0.072447		0.046137	0.04329	0.054691	0.068443	0.045739	0.049153	0.055927
-14.9667	0.072728	0.044658	0.08136	0.101566	0.068665	0.083186	0.071964		0.046116	0.043131	0.054571	0.068434	0.045564	0.049237	0.056127
-14.95	0.072396	0.044685	0.081535	0.101653	0.068753	0.083255	0.071711		0.046319	0.043093	0.054329	0.06834	0.045577	0.049159	0.056285
-14.9333	0.072413	0.044859	0.081386	0.101732	0.068753	0.083464	0.071335		0.046222	0.043049	0.054367	0.068147	0.045596	0.049069	0.056468
-14.9167	0.072332	0.045008	0.081298	0.101687	0.068907	0.083521	0.071252		0.04618	0.04293	0.054404	0.068233	0.045501	0.048917	0.056441
-14.9	0.072101	0.045125	0.081578	0.101407	0.068765	0.083563	0.071206		0.046227	0.042911	0.054168	0.068394	0.045459	0.048963	0.056623
-14.8833	0.072202	0.044945	0.081355	0.101646	0.068432	0.083918	0.071528		0.045894	0.043042	0.054319	0.068242	0.045641	0.048665	0.056443
-14.8667	0.072149	0.044908	0.081547	0.101601	0.068422	0.083873	0.071357		0.045839	0.043102	0.054061	0.068156	0.045583	0.048641	0.056525
-14.85	0.072086	0.044841	0.081499	0.101495	0.068154	0.0838	0.071309		0.045825	0.043227	0.054073	0.068204	0.045701	0.04872	0.056623
-14.8333	0.07222	0.044941	0.081727	0.101729	0.067871	0.08379	0.07119		0.045639	0.043224	0.053825	0.067979	0.045894	0.048783	0.056764
-14.8167	0.07219	0.044768	0.081789	0.101663	0.067993	0.084068	0.07135		0.045569	0.043323	0.053706	0.067952	0.04577	0.048631	0.05674
-14.8	0.071921	0.044487	0.081642	0.101691	0.067716	0.084335	0.071917		0.045629	0.043488	0.0537	0.067788	0.045975	0.048484	0.05643
-14.7833	0.072041	0.04445	0.081528	0.101479	0.067791	0.084346	0.071894		0.045564	0.043572	0.053692	0.067784	0.046029	0.048514	0.056466
-14.7667	0.071926	0.044412	0.081475	0.101392	0.067922	0.084131	0.072066		0.045642	0.043586	0.053726	0.067808	0.046091	0.048772	0.056428
-14.75	0.071745	0.044131	0.081465	0.101256	0.0678	0.084288	0.07205		0.045821	0.043934	0.053639	0.06772	0.04623	0.048937	0.056544
-14.7333	0.071524	0.044005	0.081242	0.101115	0.068013	0.084137	0.071983		0.045916	0.04404	0.053722	0.067781	0.046244	0.049031	0.056405
-14.7167	0.071269	0.044193	0.081592	0.100727	0.068159	0.084211	0.071705		0.045901	0.043923	0.053392	0.067919	0.046214	0.049007	0.056473
-14.7	0.071122	0.044212	0.081391	0.100908	0.067999	0.084235	0.071677		0.045898	0.043973	0.053546	0.067803	0.046415	0.049001	0.056627
-14.6833	0.071078	0.044354	0.081128	0.100989	0.068097	0.084353	0.071704		0.045943	0.04384	0.05368	0.067619	0.046361	0.049111	0.056726
-14.6667	0.070902	0.044203	0.081012	0.10096	0.068334	0.084424	0.071834		0.045966	0.043899	0.053735	0.067613	0.046107	0.049031	0.056656
-14.65	0.070929	0.044302	0.081068	0.100768	0.068304	0.084246	0.071991		0.046015	0.043871	0.053655	0.067643	0.046042	0.049266	0.056515
-14.6333	0.070951	0.044277	0.081216	0.100617	0.068315	0.084206	0.071782		0.046019	0.043996	0.053512	0.067706	0.045878	0.049356	0.056721
-14.6167	0.070977	0.044449	0.081228	0.100431	0.068225	0.084444	0.071811		0.046025	0.043967	0.053476	0.067783	0.045705	0.049346	0.056761
-14.6	0.071214	0.044296	0.081287	0.100316	0.068235	0.084301	0.071582		0.045795	0.044086	0.053407	0.067793	0.045387	0.049352	0.056842
-14.5833	0.071397	0.044244	0.081385	0.100158	0.068154	0.08435	0.07167		0.045637	0.04414	0.053351	0.067948	0.045202	0.049235	0.056747
-14.5667	0.07133	0.044198	0.081269	0.100389	0.068039	0.084495	0.071623		0.045642	0.044215	0.053437	0.067766	0.045196	0.049135	0.056781
-14.55	0.071379	0.044207	0.081218	0.100721	0.068184	0.084266	0.071556		0.045722	0.044271	0.053527	0.067472	0.045079	0.049281	0.056873
-14.5333	0.071373	0.044266	0.081216	0.100658	0.068244	0.084379	0.071079		0.045735	0.044247	0.053515	0.067502	0.045012	0.049208	0.057003
-14.5167	0.071413	0.044003	0.081455	0.100629	0.068139	0.084369	0.07107		0.045491	0.044499	0.053267	0.067437	0.045046	0.049064	0.057108
-14.5	0.071377	0.044021	0.081557	0.100639	0.067962	0.084268	0.071387		0.045424	0.044536	0.0532	0.067359	0.045219	0.049155	0.056895
-14.4833	0.07143	0.044213	0.081691	0.100672	0.067982	0.084599	0.071466		0.045247	0.044436	0.053051	0.06726	0.04526	0.048869	0.056899
-14.4667	0.071273	0.044207	0.081786	0.10057	0.067986	0.084665	0.071694		0.045227	0.044446	0.052982	0.067307	0.04531	0.048836	0.056799
-14.45	0.071136	0.043918	0.081735	0.100634	0.068191	0.084185	0.071857		0.045191	0.044601	0.052924	0.067248	0.045145	0.049113	0.05673
-14.4333	0.070828	0.043865	0.081328	0.10062	0.068124	0.084795	0.072227		0.045361	0.044761	0.053205	0.067192	0.045305	0.048825	0.056593
-14.4167	0.070792	0.043988	0.081091	0.100701	0.068207	0.084503	0.07213		0.045353	0.044661	0.053277	0.067155	0.045244	0.049011	0.056597
-14.4	0.07084	0.044048	0.081041	0.100369	0.068078	0.084582	0.072043		0.04525	0.044652	0.053319	0.067389	0.045246	0.048954	0.056628
-14.3833	0.07063	0.044172	0.080901	0.100125	0.067931	0.084298	0.072344		0.045422	0.044576	0.053275	0.067571	0.045258	0.049188	0.056311
-14.3667	0.070473	0.044236	0.080653	0.099897	0.067908	0.084097	0.072601		0.045506	0.044527	0.053336	0.067719	0.045154	0.049226	0.05612
-14.35	0.070267	0.044514	0.080434	0.099617	0.067988	0.08416	0.07267		0.045641	0.044397	0.053373	0.067883	0.044987	0.04916	0.055857
-14.3333	0.070156	0.044358	0.080418	0.099384	0.067939	0.084459	0.072311		0.045684	0.044542	0.053292	0.068011	0.044929	0.049016	0.056061
-14.3167	0.070108	0.044057	0.08031	0.099613	0.068025	0.084191	0.072003		0.045674	0.044814	0.05334	0.067862	0.044719	0.049146	0.056285
-14.3	0.070018	0.044077	0.08015	0.099413	0.068144	0.083967	0.07209		0.045681	0.044831	0.053394	0.067883	0.044678	0.049323	0.056307
-14.2833	0.069949	0.044142	0.079914	0.099563	0.067898	0.084428	0.072133		0.045651	0.044883	0.053509	0.067753	0.044878	0.049074	0.056329
-14.2667	0.069627	0.044133	0.080073	0.099345	0.067928	0.083875	0.072195		0.045755	0.044838	0.053212	0.067937	0.044749	0.049371	0.05625
-14.25	0.069587	0.04422	0.08011	0.099409	0.067712	0.084122	0.07228		0.045651	0.044768	0.053169	0.067789	0.044937	0.049194	0.056338
-14.2333	0.069636	0.044296	0.080162	0.099412	0.067828	0.083814	0.07255		0.045564	0.04472	0.052965	0.067646	0.044914	0.049339	0.05619
-14.2167	0.069711	0.04435	0.080266	0.099707	0.0677	0.084021	0.072249		0.045398	0.044706	0.052888	0.067505	0.044949	0.049234	0.056413
-14.2	0.069929	0.044198	0.080563	0.099873	0.067656	0.084265	0.072234		0.04532	0.044848	0.052611	0.067261	0.044901	0.049195	0.056381
-14.1833	0.069969	0.044041	0.080851	0.099979	0.067693	0.084139	0.072135		0.045458	0.04489	0.05248	0.067173	0.044894	0.049358	0.056421
-14.1667	0.070017	0.044248	0.080872	0.100029	0.067622	0.083997	0.072283		0.045403	0.044801	0.052444	0.067125	0.044919	0.04944	0.056205
-14.15	0.069944	0.044496	0.080662	0.100075	0.067526	0.08407	0.072192		0.045388	0.044596	0.052578	0.067102	0.044982	0.049596	0.056183
-14.1333	0.070099	0.044506	0.080741	0.100206	0.067375	0.084098	0.071861		0.045241	0.044592	0.052441	0.067103	0.044951	0.049579	0.056435
-14.1167	0.070069	0.044547	0.080745	0.099951	0.06745	0.084016	0.071937		0.045183	0.044436	0.052419	0.067342	0.044846	0.04966	0.056501
-14.1	0.070448	0.044436	0.080797	0.100245	0.067438	0.083818	0.071924		0.04488	0.044558	0.052359	0.067106	0.044931	0.049792	0.056703
-14.0833	0.070643	0.044206	0.080713	0.100197	0.067606	0.083776	0.071835		0.044751	0.044719	0.052337	0.067157	0.044817	0.049938	0.056752
-14.0667	0.07056	0.044251	0.081011	0.100159	0.067833	0.084271	0.071754		0.044797	0.044664	0.05214	0.067236	0.044614	0.049623	0.056816
-14.05	0.070594	0.043775	0.080952	0.099702	0.068115	0.084482	0.071736		0.044629	0.04505	0.052126	0.067517	0.044522	0.049407	0.056853
-14.0333	0.070575	0.043848	0.080606	0.099561	0.068217	0.084428	0.072001		0.044623	0.045044	0.052372	0.067756	0.044573	0.049443	0.056722
-14.0167	0.070494	0.043811	0.08051	0.099779	0.068324	0.084395	0.071577		0.044518	0.045133	0.052273	0.067601	0.044564	0.049399	0.057034
-14	0.070525	0.043875	0.080441	0.099757	0.068433	0.084447	0.071503		0.044421	0.045102	0.052245	0.067575	0.044534	0.049334	0.057096
-13.9833	0.070667	0.04362	0.080626	0.099579	0.068659	0.084806	0.071537		0.044391	0.045354	0.051989	0.067733	0.04449	0.04891	0.056956
-13.9667	0.070763	0.043479	0.080736	0.099863	0.068558	0.084729	0.071675		0.044343	0.04548	0.051803	0.067483	0.044686	0.048988	0.056685
-13.95	0.070858	0.04341	0.080934	0.099872	0.068567	0.084914	0.071473		0.044317	0.045584	0.051595	0.067339	0.04476	0.04884	0.056711
-13.9333	0.070857	0.043669	0.080963	0.099681	0.068602	0.085183	0.071366		0.04435	0.045449	0.051546	0.067496	0.044662	0.048582	0.056628
-13.9167	0.070632	0.043626	0.080936	0.1	0.068727	0.085107	0.071353		0.044456	0.045535	0.051562	0.067215	0.044559	0.048705	0.056578
-13.9	0.070825	0.043272	0.08073	0.100017	0.06839	0.085072	0.071487		0.044221	0.045868	0.051647	0.067137	0.044771	0.048727	0.056562
-13.8833	0.070712	0.043566	0.080775	0.099953	0.068228	0.085023	0.07155		0.044332	0.045583	0.051584	0.067214	0.044801	0.048706	0.056527
-13.8667	0.0702	0.043727	0.080946	0.100084	0.06807	0.084759	0.071679		0.044483	0.045492	0.051407	0.066977	0.044828	0.048883	0.05659
-13.85	0.070136	0.043731	0.080872	0.09959	0.068012	0.08467	0.071938		0.044428	0.045454	0.051531	0.067391	0.044791	0.048853	0.056341
-13.8333	0.070074	0.043297	0.0805	0.099719	0.067817	0.084703	0.071741		0.044382	0.045774	0.051744	0.067341	0.044905	0.048693	0.056511
-13.8167	0.069836	0.043596	0.080554	0.099817	0.067534	0.08423	0.071911		0.044334	0.045538	0.051696	0.06714	0.044988	0.048979	0.056479
-13.8	0.069486	0.043847	0.080301	0.099497	0.067591	0.084059	0.072109		0.044527	0.045317	0.051877	0.067286	0.044893	0.048994	0.056325
-13.7833	0.06955	0.043761	0.080273	0.099681	0.067498	0.084021	0.072098		0.044533	0.045467	0.051833	0.06717	0.044899	0.048935	0.056213
-13.7667	0.069427	0.043606	0.080403	0.099649	0.067568	0.084163	0.071862		0.044695	0.045455	0.051597	0.067068	0.044931	0.0489	0.056325
-13.75	0.069385	0.043617	0.080248	0.099417	0.067635	0.084095	0.071851		0.0447	0.045423	0.051645	0.067301	0.04492	0.048886	0.056245
-13.7333	0.069057	0.043803	0.080367	0.09934	0.067789	0.083935	0.071609		0.045049	0.045257	0.051418	0.067348	0.044854	0.048991	0.056369
-13.7167	0.06915	0.043632	0.080513	0.099461	0.067844	0.084211	0.07162		0.045047	0.04542	0.051222	0.067211	0.044904	0.048926	0.056429
-13.7	0.069319	0.043525	0.080605	0.099413	0.068098	0.08438	0.071407		0.044905	0.045485	0.05116	0.067238	0.044756	0.048899	0.056492
-13.6833	0.069119	0.043602	0.080581	0.099519	0.068003	0.084428	0.071493		0.044985	0.045439	0.051073	0.067155	0.044886	0.048901	0.056545
-13.6667	0.068801	0.043999	0.080957	0.099518	0.068357	0.08453	0.071634		0.045265	0.045105	0.050759	0.067188	0.044566	0.048995	0.056495
-13.65	0.068733	0.04389	0.080848	0.099581	0.068441	0.084637	0.071437		0.045407	0.045202	0.05081	0.06719	0.044483	0.048964	0.056686
-13.6333	0.068959	0.043619	0.080674	0.099792	0.068624	0.084668	0.071108		0.045199	0.045554	0.050945	0.067066	0.044258	0.049101	0.0569
-13.6167	0.068745	0.043413	0.08076	0.099677	0.068763	0.084433	0.071039		0.045269	0.045728	0.050902	0.067144	0.044152	0.049337	0.056882
-13.6	0.068755	0.043541	0.080522	0.099397	0.068626	0.084367	0.071231		0.045035	0.045725	0.051179	0.067439	0.044149	0.049436	0.056746
-13.5833	0.068711	0.04368	0.081062	0.099352	0.068401	0.08462	0.071142		0.044986	0.045727	0.0507	0.067388	0.044209	0.04938	0.056946
-13.5667	0.069036	0.043593	0.080846	0.099462	0.068392	0.084465	0.071306		0.044656	0.045866	0.050795	0.067313	0.044164	0.049571	0.056815
-13.55	0.068895	0.043779	0.080718	0.09943	0.06854	0.08447	0.071041		0.044688	0.045745	0.05082	0.067254	0.043989	0.049615	0.056882
-13.5333	0.06914	0.043561	0.080481	0.099219	0.068432	0.084385	0.071052		0.044554	0.046019	0.050948	0.067457	0.044081	0.049626	0.056932
-13.5167	0.069152	0.043283	0.08037	0.099343	0.068609	0.084552	0.071032		0.04452	0.046251	0.05096	0.067343	0.043917	0.049506	0.057082
-13.5	0.069276	0.043153	0.080171	0.099319	0.068408	0.084425	0.071031		0.044378	0.046405	0.051066	0.067355	0.044167	0.049545	0.057045
-13.4833	0.069312	0.043089	0.080165	0.099209	0.068473	0.084518	0.071233		0.044321	0.046458	0.050964	0.067359	0.044239	0.049542	0.056899
-13.4667	0.069232	0.043152	0.080481	0.099269	0.068353	0.08482	0.071511		0.0444	0.046338	0.050662	0.067337	0.044421	0.049198	0.056813
-13.45	0.069006	0.043304	0.080425	0.099258	0.068535	0.085214	0.071454		0.044429	0.046284	0.050736	0.067394	0.044393	0.04889	0.056879
-13.4333	0.068954	0.043398	0.080602	0.099619	0.068777	0.08537	0.071417		0.044471	0.046235	0.050451	0.067152	0.044332	0.048762	0.05689
-13.4167	0.068907	0.0432	0.080308	0.099655	0.068838	0.085207	0.071497		0.044464	0.04643	0.050616	0.067171	0.044417	0.048643	0.056782
-13.4	0.068543	0.043147	0.080359	0.099736	0.069	0.085254	0.071401		0.044643	0.046486	0.050622	0.067164	0.044296	0.048626	0.056928
-13.3833	0.06842	0.042909	0.080226	0.099754	0.068946	0.085336	0.071465		0.04467	0.046767	0.050721	0.067147	0.044372	0.048464	0.056894
-13.3667	0.06824	0.042959	0.080313	0.100058	0.068819	0.085194	0.071453		0.044815	0.046711	0.050541	0.066915	0.044428	0.048586	0.056782
-13.35	0.068312	0.043167	0.080452	0.100088	0.068579	0.085425	0.071495		0.04491	0.046638	0.050461	0.066854	0.044463	0.048523	0.056733
-13.3333	0.068362	0.042975	0.080607	0.100111	0.068449	0.085169	0.071473		0.044919	0.0469	0.050202	0.06679	0.044358	0.048656	0.056789
-13.3167	0.06824	0.042939	0.080739	0.100019	0.068295	0.085048	0.071476		0.044989	0.046941	0.0501	0.066887	0.044354	0.048746	0.05665
-13.3	0.067749	0.04286	0.080502	0.099679	0.068461	0.085036	0.071282		0.045241	0.047078	0.050237	0.067099	0.044115	0.048824	0.056732
-13.2833	0.067873	0.04307	0.080323	0.100014	0.067931	0.084704	0.071615		0.045221	0.046945	0.050206	0.066787	0.044301	0.049086	0.056635
-13.2667	0.067833	0.042797	0.080369	0.100217	0.067732	0.08452	0.071449		0.045226	0.047087	0.050091	0.066546	0.044367	0.048996	0.05675
-13.25	0.067748	0.042899	0.080303	0.100112	0.067689	0.084439	0.071432		0.045275	0.047008	0.050114	0.066606	0.04431	0.049159	0.056598
-13.2333	0.067789	0.042959	0.080181	0.099992	0.067643	0.084415	0.071451		0.045195	0.046987	0.050174	0.06661	0.044362	0.049196	0.056419
-13.2167	0.067868	0.043183	0.080157	0.100242	0.067725	0.084392	0.071509		0.045095	0.046813	0.050121	0.066486	0.044234	0.049364	0.056349
-13.2	0.067956	0.043316	0.080107	0.100215	0.067824	0.084573	0.071362		0.044883	0.046719	0.050035	0.066486	0.044216	0.049254	0.056395
-13.1833	0.067897	0.043369	0.080055	0.100222	0.067804	0.084519	0.071306		0.044901	0.04666	0.049941	0.066372	0.044401	0.049207	0.056187
-13.1667	0.067782	0.043558	0.080088	0.100215	0.067915	0.084657	0.071203		0.044869	0.046539	0.050003	0.066361	0.044511	0.049153	0.056325
-13.15	0.067892	0.043742	0.079984	0.100161	0.068035	0.084813	0.071049		0.044773	0.046488	0.049984	0.066436	0.044497	0.049099	0.056567
-13.1333	0.068195	0.043772	0.080102	0.100453	0.067939	0.084697	0.070887		0.044527	0.046432	0.049878	0.066255	0.044715	0.049112	0.056637
-13.1167	0.06816	0.043697	0.080115	0.099918	0.068173	0.084684	0.070689		0.044553	0.046523	0.049869	0.066739	0.044632	0.049067	0.056749
-13.1	0.068007	0.043687	0.079909	0.099618	0.068253	0.084538	0.070938		0.044752	0.046621	0.049963	0.06699	0.044594	0.049395	0.056657
-13.0833	0.067807	0.043626	0.079886	0.099713	0.068178	0.084695	0.071206		0.044806	0.046599	0.049972	0.06683	0.044671	0.049214	0.056569
-13.0667	0.067593	0.043505	0.07998	0.099487	0.067982	0.084992	0.070994		0.044961	0.046616	0.049868	0.066949	0.044722	0.04899	0.056747
-13.05	0.067379	0.04341	0.079806	0.099245	0.067883	0.084862	0.071024		0.045137	0.04666	0.049906	0.067073	0.044682	0.048961	0.056713
-13.0333	0.06721	0.043283	0.079861	0.099138	0.067621	0.08513	0.070936		0.045204	0.046744	0.049826	0.067074	0.044747	0.048724	0.056928
-13.0167	0.066917	0.043266	0.079735	0.099306	0.06761	0.085003	0.070945		0.045272	0.046824	0.049922	0.067101	0.044547	0.048882	0.056915
-13	0.066875	0.043336	0.079744	0.09916	0.067588	0.085187	0.070881		0.045356	0.046775	0.049764	0.067122	0.044375	0.048841	0.056849
-12.9833	0.067019	0.043024	0.079613	0.09919	0.067458	0.085281	0.070993		0.045304	0.047106	0.049806	0.067082	0.044323	0.048577	0.056862
-12.9667	0.06687	0.043073	0.079652	0.099066	0.067207	0.085557	0.070887		0.045425	0.047126	0.049655	0.067121	0.044338	0.048482	0.056981
-12.95	0.067052	0.042944	0.079674	0.099323	0.067125	0.085414	0.070813		0.045261	0.047272	0.049585	0.066902	0.04436	0.048606	0.056992
-12.9333	0.066901	0.043031	0.07976	0.099374	0.067059	0.085706	0.070442		0.045333	0.047229	0.049559	0.066791	0.044367	0.048255	0.057318
-12.9167	0.067095	0.043104	0.079556	0.099463	0.067079	0.08578	0.070232		0.045341	0.047173	0.049571	0.066737	0.044435	0.048286	0.057518
-12.9	0.067117	0.043065	0.079603	0.0997	0.067094	0.085546	0.070155		0.045208	0.047145	0.049517	0.066607	0.044576	0.048412	0.057609
-12.8833	0.067309	0.042801	0.079646	0.099786	0.067072	0.085679	0.070003		0.045025	0.047322	0.049421	0.066495	0.044741	0.048245	0.057746
-12.8667	0.067447	0.042853	0.079574	0.099853	0.067318	0.085438	0.069919		0.045064	0.047282	0.049474	0.06642	0.044687	0.048546	0.05774
-12.85	0.067847	0.042638	0.079572	0.099708	0.067383	0.085437	0.069995		0.044616	0.047464	0.049374	0.066461	0.044794	0.048467	0.057784
-12.8333	0.067955	0.042501	0.079431	0.099683	0.067304	0.085069	0.070126		0.044439	0.047504	0.049569	0.06652	0.044904	0.048713	0.057646
-12.8167	0.06773	0.042546	0.079354	0.099825	0.067244	0.084987	0.069928		0.044443	0.047454	0.049528	0.066432	0.044972	0.048831	0.057598
-12.8	0.06784	0.04255	0.079245	0.099773	0.067298	0.084863	0.070025		0.044385	0.047547	0.049591	0.066445	0.044979	0.048875	0.057629
-12.7833	0.067645	0.04264	0.079288	0.09996	0.06739	0.084929	0.069915		0.04449	0.047481	0.049453	0.066285	0.044855	0.04879	0.057702
-12.7667	0.067725	0.0427	0.079289	0.099991	0.067373	0.084547	0.070093		0.044353	0.047484	0.049432	0.066253	0.044803	0.049174	0.057432
-12.75	0.067923	0.042478	0.079335	0.099792	0.06747	0.084462	0.069945		0.04409	0.047721	0.049419	0.06643	0.04462	0.049184	0.057536
-12.7333	0.06782	0.042607	0.079251	0.099615	0.067617	0.084238	0.070301		0.044259	0.047761	0.049373	0.066483	0.044446	0.049324	0.057262
-12.7167	0.067726	0.042672	0.079203	0.099493	0.067645	0.083853	0.070401		0.044323	0.047669	0.04939	0.06657	0.044457	0.049747	0.057168
-12.7	0.067225	0.042563	0.079274	0.099167	0.067442	0.083805	0.070618		0.04457	0.047682	0.049327	0.066815	0.04459	0.049741	0.056979
-12.6833	0.067115	0.042775	0.079357	0.09913	0.067624	0.083949	0.070427		0.044722	0.047405	0.049331	0.066788	0.044559	0.049725	0.057194
-12.6667	0.06669	0.042749	0.07925	0.098877	0.067852	0.084332	0.070301		0.045106	0.047444	0.049212	0.066899	0.044596	0.04948	0.057335
-12.65	0.06672	0.04288	0.07938	0.098566	0.068033	0.084103	0.07013		0.045022	0.047315	0.049147	0.067066	0.044782	0.049624	0.057417
-12.6333	0.066602	0.042859	0.079458	0.098398	0.068302	0.084214	0.070011		0.044907	0.047272	0.04904	0.067164	0.044861	0.049513	0.05734
-12.6167	0.066653	0.042822	0.079244	0.098108	0.068375	0.084519	0.07025		0.044815	0.047313	0.049185	0.067225	0.045136	0.049362	0.05731
-12.6	0.066639	0.042823	0.079046	0.098204	0.068441	0.084738	0.070231		0.044803	0.047331	0.049261	0.067175	0.045406	0.049234	0.057271
-12.5833	0.066213	0.042994	0.07929	0.098196	0.068651	0.084632	0.070221		0.045	0.047274	0.049012	0.067135	0.04549	0.04933	0.057161
-12.5667	0.066149	0.042854	0.079076	0.098448	0.068611	0.084628	0.07024		0.045133	0.047427	0.049125	0.066967	0.045696	0.049256	0.057289
-12.55	0.06589	0.042938	0.079186	0.09848	0.068736	0.084696	0.070103		0.045222	0.047426	0.049006	0.066904	0.045813	0.049248	0.057457
-12.5333	0.066119	0.043117	0.079155	0.098654	0.068964	0.084798	0.069747		0.045215	0.047378	0.048907	0.066744	0.045868	0.049113	0.057804
-12.5167	0.065726	0.042876	0.079192	0.098808	0.069244	0.084528	0.069788		0.045469	0.04758	0.048825	0.06661	0.045855	0.049332	0.057777
-12.5	0.065923	0.042854	0.079138	0.098792	0.069342	0.084128	0.069724		0.04518	0.047566	0.048883	0.066735	0.045955	0.049536	0.057894
-12.4833	0.065864	0.042745	0.079352	0.09899	0.069574	0.084078	0.070011		0.045297	0.04767	0.048685	0.066525	0.045889	0.049698	0.057703
-12.4667	0.066012	0.042754	0.079434	0.098895	0.069652	0.083743	0.070183		0.045236	0.047649	0.048566	0.066558	0.046095	0.050015	0.057644
-12.45	0.065877	0.04288	0.07936	0.09891	0.069979	0.083258	0.069846		0.045439	0.04749	0.048567	0.066531	0.04601	0.050355	0.057713
-12.4333	0.065709	0.042817	0.079553	0.098763	0.070175	0.083048	0.0696		0.045517	0.047553	0.048396	0.066603	0.046204	0.050494	0.057907
-12.4167	0.065954	0.042659	0.07927	0.098724	0.070596	0.082924	0.069846		0.0455	0.047651	0.048588	0.066569	0.046127	0.050549	0.057793
-12.4	0.066029	0.042818	0.079582	0.098546	0.07083	0.082951	0.06976		0.045262	0.04753	0.048322	0.066779	0.046274	0.050677	0.05781
-12.3833	0.066334	0.042807	0.079563	0.09839	0.070934	0.082972	0.069813		0.045156	0.047625	0.048321	0.06685	0.046322	0.050569	0.057754
-12.3667	0.066427	0.042746	0.079517	0.098441	0.071208	0.082869	0.069927		0.044939	0.047653	0.048395	0.066762	0.046441	0.050594	0.057596
-12.35	0.066704	0.042802	0.079361	0.098266	0.071123	0.082847	0.070095		0.044755	0.047664	0.04846	0.066881	0.046682	0.050614	0.057516
-12.3333	0.066847	0.042892	0.079644	0.098666	0.071207	0.083002	0.069994		0.044729	0.047615	0.048253	0.066514	0.046711	0.050459	0.05743
-12.3167	0.066505	0.043047	0.079592	0.098809	0.071154	0.082884	0.069887		0.044962	0.047411	0.048212	0.066371	0.04677	0.050541	0.057613
-12.3	0.066372	0.043057	0.079689	0.098994	0.071482	0.083122	0.069995		0.045248	0.047397	0.048099	0.066248	0.046509	0.0502	0.057702
-12.2833	0.066321	0.042891	0.079641	0.099011	0.07145	0.083213	0.070169		0.045196	0.047431	0.048138	0.066295	0.046593	0.050113	0.057585
-12.2667	0.066422	0.042737	0.079441	0.099131	0.071631	0.083381	0.07038		0.045233	0.047517	0.048214	0.066194	0.046342	0.049951	0.057509
-12.25	0.066138	0.042888	0.079608	0.09915	0.071378	0.0836	0.069932		0.045372	0.047418	0.047979	0.066212	0.04659	0.049768	0.057856
-12.2333	0.066302	0.042875	0.07939	0.099313	0.071499	0.083871	0.069888		0.045448	0.047404	0.048099	0.066027	0.046532	0.049564	0.057819
-12.2167	0.066184	0.042839	0.079425	0.099417	0.071694	0.083983	0.06995		0.045488	0.047442	0.047956	0.066	0.046509	0.04953	0.057785
-12.2	0.065934	0.042764	0.07941	0.099359	0.071669	0.083908	0.070419		0.045683	0.047615	0.047846	0.065969	0.046399	0.049581	0.057687
-12.1833	0.066073	0.042869	0.079435	0.098976	0.071716	0.083904	0.070396		0.045698	0.047658	0.047671	0.066227	0.046376	0.049534	0.057663
-12.1667	0.065888	0.042789	0.079294	0.098786	0.071682	0.084012	0.070535		0.045713	0.047752	0.047634	0.066252	0.046537	0.049469	0.057761
-12.15	0.066101	0.042631	0.07913	0.098622	0.071952	0.084029	0.070635		0.045602	0.047872	0.047742	0.066384	0.046419	0.049541	0.057836
-12.1333	0.066053	0.042429	0.078872	0.098693	0.071939	0.08346	0.070284		0.045361	0.047981	0.047844	0.066377	0.04643	0.050007	0.057939
-12.1167	0.066137	0.042507	0.079172	0.098578	0.072117	0.083512	0.070182		0.045253	0.047976	0.047586	0.066432	0.04626	0.049943	0.058061
-12.1	0.065903	0.042435	0.079267	0.098439	0.072022	0.083199	0.070299		0.045212	0.048075	0.04751	0.066519	0.046312	0.050152	0.058067
-12.0833	0.065935	0.042406	0.079239	0.098369	0.071893	0.083098	0.070449		0.045178	0.048074	0.047546	0.066585	0.046285	0.05026	0.058051
-12.0667	0.065882	0.042399	0.079205	0.09827	0.071718	0.083059	0.070502		0.045076	0.04807	0.047605	0.066602	0.046165	0.050282	0.057987
-12.05	0.065966	0.042287	0.079075	0.098505	0.071614	0.082953	0.07069		0.045016	0.048151	0.047768	0.066434	0.046078	0.0503	0.057907
-12.0333	0.065983	0.042264	0.0791	0.098601	0.071414	0.08276	0.070411		0.045107	0.048046	0.047798	0.066525	0.046164	0.050409	0.057936
-12.0167	0.065725	0.042398	0.079047	0.098946	0.071553	0.082815	0.070245		0.045241	0.04789	0.047804	0.066228	0.045976	0.05043	0.058021
-12	0.0658	0.042231	0.079021	0.098883	0.07155	0.082598	0.0703		0.045354	0.048001	0.047831	0.066233	0.045838	0.050631	0.058046
-11.9833	0.06551	0.042335	0.078927	0.099024	0.071373	0.082749	0.070337		0.045483	0.047918	0.047873	0.066063	0.045937	0.050354	0.057928
-11.9667	0.065438	0.042268	0.079008	0.098909	0.071189	0.083139	0.070549		0.04571	0.047957	0.047858	0.06606	0.045978	0.050089	0.057777
-11.95	0.065206	0.042497	0.078906	0.098891	0.070882	0.083016	0.070585		0.045749	0.047856	0.047847	0.06606	0.046188	0.050211	0.057862
-11.9333	0.065311	0.042555	0.078847	0.098802	0.070881	0.082925	0.070488		0.045692	0.047851	0.047766	0.066076	0.046159	0.050338	0.058022
-11.9167	0.065415	0.042647	0.078713	0.099029	0.07099	0.082774	0.070679		0.045579	0.047734	0.047824	0.065917	0.046067	0.050425	0.057812
-11.9	0.065151	0.042533	0.078576	0.098898	0.071068	0.082681	0.070582		0.045602	0.047881	0.047835	0.065932	0.046128	0.050452	0.058144
-11.8833	0.065034	0.042622	0.078619	0.098767	0.070889	0.082855	0.070529		0.045656	0.047775	0.047767	0.065936	0.046208	0.050389	0.058177
-11.8667	0.065186	0.042559	0.078501	0.098606	0.070904	0.08346	0.070649		0.045306	0.04793	0.047769	0.065981	0.046109	0.050035	0.058115
-11.85	0.065312	0.04217	0.078444	0.098608	0.070649	0.083465	0.070651		0.04524	0.048251	0.047859	0.065969	0.046209	0.049962	0.058183
-11.8333	0.065108	0.042341	0.078564	0.098542	0.070539	0.083406	0.070854		0.045216	0.048141	0.047698	0.066037	0.046073	0.049947	0.058114
-11.8167	0.065347	0.04217	0.078496	0.098365	0.070494	0.083669	0.070577		0.045186	0.048395	0.047732	0.066155	0.045819	0.049781	0.058412
-11.8	0.065239	0.042358	0.078453	0.098336	0.070306	0.083469	0.070541		0.045253	0.048371	0.047676	0.066126	0.045906	0.049824	0.058518
-11.7833	0.065313	0.042131	0.078491	0.098554	0.070127	0.083647	0.070531		0.045345	0.048555	0.047633	0.065847	0.04584	0.049736	0.058424
-11.7667	0.065417	0.042155	0.078465	0.098514	0.069807	0.08409	0.07068		0.045345	0.048505	0.047696	0.06586	0.0459	0.049406	0.058183
-11.75	0.065336	0.042039	0.07855	0.098287	0.069665	0.084311	0.070661		0.045316	0.048643	0.047533	0.065937	0.046003	0.049389	0.058252
-11.7333	0.065453	0.041983	0.07866	0.098299	0.069424	0.08434	0.070431		0.045402	0.048672	0.047346	0.065871	0.046066	0.049468	0.058298
-11.7167	0.065391	0.042201	0.07882	0.098378	0.069468	0.084198	0.070205		0.045323	0.04853	0.047171	0.065791	0.046017	0.049648	0.058468
-11.7	0.065203	0.042446	0.078971	0.098411	0.069534	0.083769	0.07028		0.045605	0.048351	0.04701	0.065696	0.045922	0.049915	0.058462
-11.6833	0.06504	0.042661	0.079009	0.098221	0.069536	0.083771	0.070054		0.045543	0.048206	0.046853	0.065767	0.045901	0.049874	0.058562
-11.6667	0.064954	0.042668	0.078747	0.098372	0.069481	0.084069	0.070006		0.045636	0.048298	0.047045	0.06566	0.045994	0.049658	0.058453
-11.65	0.064892	0.042849	0.078801	0.098313	0.069445	0.083576	0.07011		0.045495	0.048184	0.046871	0.065713	0.046143	0.050055	0.058283
-11.6333	0.064692	0.042663	0.078914	0.098214	0.069404	0.083755	0.070071		0.04559	0.048244	0.04682	0.065806	0.046034	0.050041	0.058249
-11.6167	0.064784	0.04263	0.078923	0.098089	0.06948	0.083933	0.070426		0.045459	0.048239	0.046713	0.065946	0.045971	0.049856	0.058036
-11.6	0.064694	0.04265	0.078946	0.098318	0.069608	0.083676	0.070159		0.045468	0.048185	0.046595	0.065751	0.045856	0.050065	0.058235
-11.5833	0.064605	0.042567	0.078964	0.098173	0.069318	0.083578	0.069841		0.045647	0.048259	0.046634	0.065839	0.045846	0.050097	0.058477
-11.5667	0.064737	0.04253	0.078847	0.09832	0.069362	0.083475	0.070082		0.045376	0.048265	0.046734	0.065795	0.045717	0.050184	0.058219
-11.55	0.064684	0.04241	0.078764	0.098198	0.069246	0.083207	0.07018		0.045517	0.048373	0.046713	0.065814	0.045733	0.050219	0.058147
-11.5333	0.064688	0.042122	0.078616	0.098138	0.069037	0.08327	0.069937		0.045342	0.048571	0.046754	0.065865	0.045801	0.050185	0.058304
-11.5167	0.064576	0.04209	0.078661	0.098252	0.068886	0.083504	0.06993		0.04543	0.048579	0.0468	0.065765	0.04585	0.050141	0.058339
-11.5	0.064798	0.042057	0.078863	0.098054	0.068883	0.083266	0.069644		0.045264	0.048602	0.046639	0.065866	0.045914	0.050397	0.058519
-11.4833	0.064623	0.042082	0.078932	0.098024	0.068815	0.083672	0.069535		0.045322	0.048529	0.046602	0.0659	0.04608	0.050086	0.058584
-11.4667	0.064764	0.042332	0.078723	0.098005	0.068853	0.08386	0.069537		0.045187	0.048445	0.046651	0.065812	0.046278	0.050036	0.058562
-11.45	0.064566	0.042282	0.078585	0.097962	0.069123	0.083136	0.069253		0.045273	0.048528	0.046718	0.065831	0.046385	0.050433	0.058679
-11.4333	0.064688	0.042217	0.07864	0.097832	0.06918	0.082917	0.069393		0.045201	0.048607	0.046593	0.065812	0.046613	0.050634	0.058625
-11.4167	0.064791	0.042353	0.078629	0.097919	0.069524	0.082955	0.069476		0.044993	0.048527	0.046519	0.065733	0.046721	0.050534	0.058502
-11.4	0.064481	0.042473	0.078853	0.097802	0.069559	0.083033	0.069315		0.045262	0.048476	0.046302	0.065846	0.046865	0.050527	0.058657
-11.3833	0.064443	0.042363	0.078617	0.097523	0.069569	0.08298	0.06918		0.045242	0.04862	0.046391	0.066104	0.04705	0.050542	0.058728
-11.3667	0.064482	0.04242	0.078468	0.097354	0.06988	0.082739	0.06902		0.045266	0.048649	0.046468	0.066187	0.047018	0.050709	0.058782
-11.35	0.064526	0.04231	0.078592	0.097229	0.069848	0.08267	0.069005		0.045327	0.048751	0.046263	0.066282	0.047115	0.050521	0.058747
-11.3333	0.064567	0.042131	0.078439	0.09728	0.069801	0.082893	0.068954		0.045221	0.048857	0.046331	0.066194	0.04718	0.050384	0.058767
-11.3167	0.064673	0.041824	0.078181	0.097346	0.069564	0.082668	0.069076		0.04522	0.049135	0.046478	0.06613	0.047181	0.050533	0.05859
-11.3	0.064878	0.041811	0.078095	0.09744	0.069628	0.082494	0.069071		0.045021	0.049191	0.046525	0.066096	0.047132	0.050646	0.058563
-11.2833	0.064977	0.041825	0.078061	0.097469	0.069184	0.082666	0.068672		0.044966	0.049219	0.04655	0.066011	0.047316	0.050641	0.058829
-11.2667	0.064845	0.041965	0.077917	0.097514	0.069218	0.082978	0.068398		0.04509	0.04918	0.04671	0.066029	0.047256	0.050375	0.058986
-11.25	0.064814	0.041882	0.077846	0.097471	0.069199	0.082824	0.068663		0.045023	0.049251	0.04677	0.065968	0.047186	0.050534	0.058778
-11.2333	0.064804	0.041841	0.077598	0.097469	0.069358	0.082778	0.068573		0.045042	0.049309	0.046886	0.065947	0.047152	0.050617	0.058883
-11.2167	0.064684	0.041801	0.077611	0.097636	0.069403	0.082922	0.06867		0.045043	0.04936	0.046858	0.065713	0.047216	0.050535	0.058726
-11.2	0.064601	0.04179	0.077888	0.098031	0.069238	0.083221	0.068977		0.045095	0.049425	0.046581	0.065404	0.047381	0.050403	0.058544
-11.1833	0.064588	0.041911	0.077712	0.098154	0.069326	0.083026	0.069169		0.045068	0.04939	0.046703	0.06539	0.047496	0.050717	0.058473
-11.1667	0.064389	0.042041	0.077637	0.098189	0.069322	0.082793	0.068857		0.045212	0.049379	0.046719	0.065433	0.047539	0.050821	0.058649
-11.15	0.064407	0.042137	0.07782	0.098136	0.069459	0.082753	0.068978		0.045298	0.049298	0.046481	0.065485	0.047622	0.050893	0.058535
-11.1333	0.06425	0.042203	0.077845	0.09835	0.069167	0.08275	0.068699		0.045372	0.049309	0.046306	0.065338	0.047731	0.050741	0.0587
-11.1167	0.064179	0.04215	0.077821	0.098292	0.069209	0.08302	0.068856		0.045501	0.049359	0.046196	0.065454	0.047746	0.050632	0.058618
-11.1	0.064173	0.041931	0.077812	0.098214	0.069116	0.082889	0.068838		0.045427	0.049546	0.046047	0.06561	0.047778	0.050707	0.058584
-11.0833	0.06409	0.04182	0.077853	0.098375	0.068891	0.082826	0.068866		0.045597	0.049666	0.045908	0.065535	0.047828	0.050757	0.058489
-11.0667	0.064094	0.041758	0.077961	0.098199	0.068695	0.082492	0.068948		0.045583	0.049706	0.045784	0.06553	0.047982	0.050781	0.058349
-11.05	0.064156	0.041839	0.078074	0.098238	0.068516	0.082531	0.06869		0.045486	0.049593	0.045634	0.065598	0.047979	0.050878	0.058593
-11.0333	0.063934	0.041757	0.078117	0.097911	0.068514	0.082347	0.068468		0.045621	0.049605	0.045561	0.065812	0.047981	0.050993	0.058684
-11.0167	0.063933	0.041909	0.07806	0.097892	0.068462	0.081904	0.068468		0.045489	0.049483	0.04554	0.065778	0.047937	0.051386	0.05859
-11	0.063885	0.042071	0.078173	0.097939	0.068406	0.082011	0.068701		0.045456	0.049326	0.045411	0.065708	0.048026	0.051387	0.058447
-10.9833	0.063718	0.042061	0.07817	0.097999	0.068474	0.0821	0.068642		0.045434	0.049373	0.045423	0.065625	0.04801	0.051357	0.058538
-10.9667	0.063813	0.041953	0.078081	0.097833	0.068797	0.081997	0.068524		0.045375	0.049438	0.045456	0.065872	0.047863	0.051537	0.058553
-10.95	0.063729	0.041873	0.078164	0.097793	0.068876	0.081902	0.068632		0.04528	0.049481	0.045366	0.065784	0.047722	0.051604	0.058386
-10.9333	0.063505	0.042205	0.078138	0.097718	0.068692	0.082268	0.068508		0.045408	0.049216	0.045425	0.065793	0.047745	0.051447	0.058361
-10.9167	0.063472	0.042212	0.078085	0.097611	0.068726	0.082435	0.068236		0.045443	0.049259	0.045453	0.065951	0.047693	0.051352	0.058599
-10.9	0.063433	0.042263	0.07811	0.097737	0.06865	0.08264	0.067821		0.045538	0.049297	0.045387	0.065872	0.047459	0.051241	0.058828
-10.8833	0.063401	0.042073	0.078067	0.097653	0.068435	0.082828	0.067959		0.045577	0.04943	0.045478	0.065958	0.047534	0.051253	0.0587
-10.8667	0.063386	0.042171	0.077819	0.097464	0.068517	0.083008	0.067642		0.045646	0.049382	0.045649	0.066104	0.047287	0.051089	0.058833
-10.85	0.063433	0.042007	0.077919	0.097456	0.06847	0.083499	0.067438		0.045616	0.049446	0.045469	0.066056	0.047217	0.050674	0.05889
-10.8333	0.063384	0.041834	0.078003	0.09731	0.068561	0.083421	0.067386		0.045664	0.049536	0.045348	0.066145	0.047089	0.050645	0.058919
-10.8167	0.063245	0.041806	0.077744	0.097092	0.06842	0.083258	0.067337		0.045619	0.049488	0.045462	0.066204	0.047107	0.050813	0.058901
-10.8	0.063155	0.041766	0.077911	0.097238	0.068179	0.083286	0.06771		0.045583	0.04949	0.045272	0.066018	0.04728	0.050846	0.05869
-10.7833	0.063102	0.041752	0.07766	0.097319	0.068194	0.083346	0.067631		0.045674	0.049457	0.045441	0.066054	0.047328	0.050618	0.058754
-10.7667	0.062961	0.041625	0.077674	0.097213	0.068404	0.083106	0.067861		0.045675	0.049538	0.045467	0.066009	0.047313	0.050703	0.058653
-10.75	0.062883	0.041732	0.077602	0.097076	0.068378	0.083023	0.067828		0.045725	0.049507	0.045437	0.066005	0.047468	0.050657	0.058666
-10.7333	0.062794	0.041673	0.077541	0.097065	0.068478	0.082982	0.068319		0.045685	0.049519	0.045463	0.066122	0.047573	0.050664	0.058323
-10.7167	0.062769	0.04183	0.077535	0.097086	0.06861	0.082939	0.068194		0.045796	0.049478	0.04542	0.066132	0.047486	0.050603	0.058408
-10.7	0.062994	0.041865	0.07741	0.097147	0.068367	0.082561	0.06823		0.045497	0.049476	0.045508	0.066146	0.04775	0.050802	0.058436
-10.6833	0.062877	0.041989	0.077517	0.097017	0.068275	0.082263	0.068208		0.045623	0.049416	0.045358	0.066233	0.047701	0.051003	0.058423
-10.6667	0.063043	0.042042	0.07729	0.097093	0.068122	0.082252	0.067979		0.045546	0.049425	0.045437	0.066259	0.047617	0.051005	0.058551
-10.65	0.062991	0.042109	0.077314	0.097291	0.068276	0.082261	0.06755		0.045591	0.049483	0.045407	0.066179	0.047303	0.050818	0.05896
-10.6333	0.06291	0.042013	0.076946	0.097143	0.068208	0.082539	0.06735		0.045782	0.049604	0.045627	0.066168	0.047058	0.050597	0.059107
-10.6167	0.062634	0.042195	0.077046	0.097015	0.067892	0.082451	0.066864		0.045828	0.049587	0.045497	0.066175	0.04711	0.050695	0.059362
-10.6	0.062844	0.042233	0.076838	0.097169	0.067509	0.082456	0.066872		0.045748	0.049622	0.045503	0.066054	0.047168	0.050753	0.059355
-10.5833	0.062901	0.042312	0.076918	0.097357	0.067367	0.082777	0.066667		0.045535	0.049541	0.045429	0.065889	0.047064	0.050496	0.059442
-10.5667	0.062815	0.042321	0.076994	0.097323	0.067042	0.08302	0.066111		0.045631	0.049549	0.045314	0.06586	0.047124	0.050345	0.059905
-10.55	0.062705	0.0424	0.077011	0.097095	0.067094	0.082629	0.066151		0.045604	0.049516	0.045265	0.065878	0.046905	0.050437	0.059793
-10.5333	0.062458	0.042667	0.07713	0.097237	0.067077	0.082749	0.066105		0.04575	0.049285	0.045053	0.06566	0.046744	0.050423	0.05991
-10.5167	0.062371	0.042253	0.07697	0.097342	0.066842	0.082744	0.066035		0.045895	0.049626	0.045173	0.065634	0.046888	0.050431	0.060039
-10.5	0.062238	0.042322	0.076897	0.09724	0.066583	0.082655	0.066375		0.045946	0.049588	0.045195	0.065669	0.047031	0.050523	0.059739
-10.4833	0.062567	0.042068	0.077067	0.097239	0.06633	0.082637	0.066553		0.045929	0.049752	0.044963	0.065614	0.047234	0.050602	0.059388
-10.4667	0.06266	0.042276	0.077031	0.097217	0.066122	0.08235	0.06692		0.045755	0.049527	0.045037	0.06565	0.047331	0.050728	0.059133
-10.45	0.063209	0.042202	0.076873	0.097081	0.066055	0.081994	0.067207		0.045461	0.049564	0.045122	0.065733	0.047203	0.051095	0.059018
-10.4333	0.063174	0.041928	0.0771	0.096824	0.066126	0.081979	0.067191		0.045402	0.049766	0.04494	0.065969	0.046847	0.051041	0.058933
-10.4167	0.06301	0.04164	0.077042	0.096751	0.066029	0.081616	0.067124		0.045553	0.04992	0.044922	0.066038	0.046626	0.05132	0.058997
-10.4	0.063191	0.041872	0.076908	0.096835	0.065804	0.081419	0.067522		0.045347	0.049736	0.044989	0.065879	0.046558	0.051524	0.058597
-10.3833	0.06322	0.041739	0.07666	0.096845	0.065566	0.081438	0.067503		0.045212	0.049767	0.045042	0.065886	0.046488	0.051638	0.058572
-10.3667	0.063337	0.041451	0.076691	0.097051	0.065114	0.081488	0.067609		0.045153	0.050025	0.04504	0.065797	0.046659	0.051491	0.058413
-10.35	0.06327	0.041653	0.076875	0.096922	0.065123	0.081511	0.06766		0.044966	0.049856	0.044954	0.065749	0.046449	0.0515	0.058345
-10.3333	0.063352	0.04152	0.077014	0.09703	0.064959	0.081421	0.067511		0.044943	0.049936	0.044758	0.065576	0.046376	0.051586	0.058466
-10.3167	0.063186	0.041723	0.077067	0.09689	0.064677	0.081498	0.067499		0.045039	0.049803	0.04475	0.06573	0.046384	0.051598	0.058528
-10.3	0.063072	0.041627	0.077188	0.096748	0.064788	0.081299	0.067377		0.045151	0.049946	0.044644	0.065879	0.046261	0.05179	0.058578
-10.2833	0.062897	0.041498	0.077146	0.096959	0.064811	0.081679	0.067348		0.045444	0.050091	0.044661	0.065762	0.046236	0.051569	0.058628
-10.2667	0.062765	0.041699	0.0773	0.097099	0.064512	0.081818	0.067223		0.045563	0.049891	0.044474	0.065698	0.046618	0.051533	0.058802
-10.25	0.062772	0.041827	0.077357	0.096972	0.064421	0.081968	0.067223		0.04555	0.049883	0.044334	0.065771	0.046816	0.051512	0.058803
-10.2333	0.062594	0.041547	0.077427	0.096846	0.064489	0.081697	0.066934		0.045687	0.050153	0.044229	0.065918	0.046897	0.051579	0.058963
-10.2167	0.06267	0.041586	0.07749	0.096998	0.064333	0.082248	0.067024		0.045672	0.050249	0.044149	0.065851	0.047304	0.051125	0.058943
-10.2	0.062358	0.041754	0.077406	0.096622	0.064667	0.082276	0.066804		0.045855	0.050166	0.044102	0.066119	0.047173	0.051177	0.059076
-10.1833	0.062361	0.041898	0.077371	0.096929	0.064723	0.082369	0.066715		0.045827	0.050087	0.043994	0.065919	0.047283	0.051062	0.059087
-10.1667	0.062435	0.041911	0.077343	0.09664	0.064948	0.082343	0.066658		0.045761	0.050147	0.04401	0.066181	0.047291	0.051045	0.059124
-10.15	0.062462	0.042044	0.077179	0.096791	0.065145	0.082461	0.066618		0.045511	0.050042	0.044095	0.065973	0.047243	0.050792	0.059143
-10.1333	0.062401	0.04188	0.077279	0.096797	0.065024	0.08284	0.066268		0.045557	0.050129	0.044003	0.065923	0.047424	0.050423	0.059412
-10.1167	0.062202	0.041862	0.077436	0.096658	0.064986	0.082654	0.066321		0.045571	0.050179	0.04381	0.065951	0.047439	0.050523	0.05944
-10.1	0.062511	0.041726	0.077086	0.096724	0.065072	0.082155	0.066298		0.045447	0.050337	0.044074	0.065772	0.047359	0.05079	0.059459
-10.0833	0.06257	0.041766	0.077105	0.096779	0.065055	0.081967	0.066235		0.04562	0.050271	0.044171	0.065629	0.047352	0.050874	0.05948
-10.0667	0.062458	0.041924	0.077076	0.096917	0.065139	0.081995	0.066269		0.045609	0.050124	0.04421	0.065458	0.047373	0.050906	0.059456
-10.05	0.062563	0.041903	0.07691	0.096799	0.065069	0.081281	0.066118		0.045739	0.050096	0.044396	0.065365	0.047401	0.051428	0.059547
-10.0333	0.062536	0.041584	0.076936	0.096774	0.064741	0.081263	0.066321		0.045606	0.050302	0.044458	0.065343	0.047703	0.051381	0.059377
-10.0167	0.062618	0.041477	0.07676	0.096357	0.064804	0.081083	0.066136		0.04559	0.050344	0.044603	0.065683	0.047827	0.051469	0.059562
-10	0.062041	0.041519	0.076738	0.096344	0.064868	0.081121	0.066096		0.045857	0.05025	0.04467	0.065696	0.047989	0.051454	0.059541
-9.98333	0.061982	0.041363	0.07701	0.096253	0.064972	0.080574	0.066012		0.045853	0.050387	0.044496	0.0657	0.048166	0.051884	0.059608
-9.96667	0.061938	0.041562	0.077097	0.096322	0.064944	0.080589	0.066062		0.045909	0.050262	0.044381	0.065545	0.048364	0.051947	0.059612
-9.95	0.061864	0.041619	0.077291	0.096297	0.064961	0.080567	0.065907		0.045782	0.050213	0.044318	0.065525	0.04859	0.051882	0.059687
-9.93333	0.061801	0.041795	0.077465	0.096043	0.065038	0.080576	0.0658		0.045846	0.050161	0.044193	0.065701	0.048722	0.051925	0.059663
-9.91667	0.061809	0.041774	0.077409	0.096011	0.065083	0.080153	0.065794		0.045678	0.050222	0.044204	0.065833	0.048859	0.052176	0.059582
-9.9	0.062301	0.04183	0.077393	0.095508	0.065226	0.080175	0.065846		0.04548	0.050195	0.044218	0.066157	0.04876	0.052151	0.059685
-9.88333	0.062024	0.041774	0.07781	0.095643	0.065335	0.08046	0.065912		0.04558	0.050287	0.043953	0.066092	0.048688	0.051916	0.059693
-9.86667	0.062343	0.041878	0.077633	0.095747	0.065548	0.080412	0.06586		0.045597	0.050181	0.044102	0.065949	0.048467	0.052003	0.059662
-9.85	0.062311	0.042082	0.077541	0.095873	0.065317	0.080591	0.065928		0.04575	0.050055	0.044223	0.065788	0.048564	0.051935	0.059668
-9.83333	0.062492	0.042201	0.077495	0.095998	0.065191	0.080552	0.065895		0.045622	0.049995	0.044265	0.065597	0.048528	0.051877	0.059804
-9.81667	0.062644	0.042397	0.077229	0.096023	0.065079	0.08075	0.066114		0.045683	0.049836	0.044441	0.065635	0.048519	0.051782	0.05968
-9.8	0.062425	0.042258	0.077132	0.096145	0.065057	0.080519	0.066092		0.045697	0.049957	0.044475	0.065608	0.048432	0.052	0.059582
-9.78333	0.062361	0.042303	0.076933	0.096058	0.065138	0.080748	0.066147		0.045761	0.049917	0.044669	0.065636	0.048369	0.051859	0.059486
-9.76667	0.061967	0.042117	0.076697	0.096113	0.064988	0.081011	0.066224		0.045912	0.050005	0.044804	0.06559	0.048515	0.051496	0.059551
-9.75	0.061768	0.0423	0.076518	0.096057	0.064997	0.081379	0.066275		0.045912	0.049904	0.044913	0.065611	0.048591	0.051212	0.059689
-9.73333	0.061502	0.042189	0.0766	0.096294	0.064965	0.081416	0.066092		0.045996	0.05006	0.044847	0.065494	0.048738	0.051194	0.059639
-9.71667	0.061504	0.042375	0.076021	0.09605	0.065078	0.081174	0.066133		0.045859	0.049954	0.045163	0.065683	0.048782	0.051285	0.059596
-9.7	0.061394	0.04235	0.076087	0.096125	0.065209	0.080837	0.066162		0.045847	0.049966	0.045052	0.06565	0.04883	0.051626	0.059749
-9.68333	0.06143	0.042105	0.076088	0.096056	0.065256	0.080592	0.066344		0.045802	0.050186	0.04492	0.065793	0.048871	0.051854	0.059586
-9.66667	0.061418	0.04202	0.075963	0.096082	0.065346	0.080254	0.0664		0.045885	0.050278	0.044982	0.06575	0.048875	0.052146	0.05948
-9.65	0.061107	0.041882	0.07588	0.09605	0.065191	0.080578	0.066437		0.04604	0.050459	0.045049	0.065819	0.048998	0.051918	0.059413
-9.63333	0.061164	0.042061	0.076074	0.095635	0.065054	0.08052	0.066525		0.046037	0.050378	0.044945	0.066069	0.049128	0.051925	0.059535
-9.61667	0.061376	0.042102	0.075989	0.095683	0.064838	0.080145	0.066584		0.045932	0.050282	0.044903	0.066081	0.049224	0.052181	0.059516
-9.6	0.061616	0.042217	0.076181	0.095846	0.06502	0.079701	0.066161		0.04588	0.0502	0.044859	0.066003	0.049067	0.052625	0.059678
-9.58333	0.061514	0.042221	0.076348	0.095805	0.064913	0.079505	0.066153		0.045897	0.050209	0.044715	0.065995	0.049058	0.05282	0.059649
-9.56667	0.061404	0.042265	0.076032	0.095896	0.064818	0.079601	0.066366		0.045956	0.050147	0.044953	0.065874	0.049051	0.052923	0.059641
-9.55	0.061466	0.042111	0.076336	0.09611	0.064703	0.07945	0.066321		0.045868	0.050286	0.044762	0.065715	0.049051	0.053069	0.059691
-9.53333	0.061364	0.042165	0.076376	0.096124	0.064511	0.079685	0.066138		0.045867	0.050274	0.044732	0.065751	0.049214	0.052781	0.059658
-9.51667	0.061166	0.042195	0.076396	0.096031	0.064636	0.079784	0.065874		0.045991	0.050334	0.044752	0.065746	0.04914	0.052613	0.059917
-9.5	0.061072	0.042198	0.076408	0.096126	0.064638	0.080123	0.065858		0.046054	0.050377	0.044736	0.065626	0.049228	0.052365	0.06
-9.48333	0.061087	0.042188	0.076524	0.09605	0.064741	0.079938	0.065824		0.046148	0.050366	0.044659	0.065599	0.049267	0.05263	0.060121
-9.46667	0.06115	0.042059	0.076446	0.096301	0.065076	0.079901	0.065687		0.046146	0.050438	0.044765	0.065457	0.049113	0.052675	0.060063
-9.45	0.061129	0.041887	0.076718	0.096177	0.06536	0.08008	0.06575		0.046231	0.050632	0.044567	0.065592	0.04905	0.05253	0.060027
-9.43333	0.061084	0.041805	0.076801	0.096119	0.065335	0.080544	0.066355		0.046139	0.050658	0.044418	0.065545	0.04911	0.052369	0.059804
-9.41667	0.06119	0.041617	0.076816	0.0961	0.065335	0.080866	0.066573		0.046236	0.050856	0.044337	0.065505	0.049178	0.052237	0.059706
-9.4	0.061137	0.041618	0.076978	0.096216	0.065222	0.080805	0.066563		0.046331	0.050793	0.044184	0.065479	0.049326	0.052288	0.059613
-9.38333	0.060944	0.041792	0.076933	0.096162	0.065184	0.081017	0.066542		0.046535	0.050633	0.044238	0.065625	0.049359	0.052185	0.059709
-9.36667	0.061089	0.041814	0.077116	0.095907	0.065155	0.080952	0.066655		0.046513	0.050615	0.044064	0.065762	0.049441	0.052354	0.059852
-9.35	0.060996	0.041969	0.077164	0.096053	0.064934	0.081051	0.066593		0.04644	0.050505	0.044058	0.065667	0.04952	0.052458	0.059765
-9.33333	0.061123	0.042142	0.077249	0.095809	0.064873	0.081098	0.066575		0.046403	0.050433	0.043943	0.065948	0.049502	0.052512	0.059742
-9.31667	0.061218	0.042087	0.077277	0.095746	0.064942	0.080913	0.066239		0.046167	0.050542	0.043895	0.065963	0.049356	0.052487	0.059961
-9.3	0.061248	0.042069	0.077124	0.095658	0.064758	0.080778	0.066387		0.046085	0.050609	0.043926	0.066013	0.04951	0.052557	0.059956
-9.28333	0.0611	0.042287	0.076977	0.095629	0.064607	0.080619	0.066372		0.0462	0.050479	0.043983	0.065932	0.049612	0.052741	0.059884
-9.26667	0.060894	0.042347	0.076925	0.095443	0.064464	0.080065	0.066098		0.046354	0.050472	0.044032	0.066191	0.049753	0.052993	0.059925
-9.25	0.060794	0.042557	0.076813	0.09559	0.064555	0.07992	0.066088		0.046409	0.050254	0.044064	0.066141	0.049839	0.053055	0.059878
-9.23333	0.060754	0.042326	0.076659	0.095411	0.064603	0.08001	0.065985		0.046428	0.050444	0.044129	0.066208	0.049867	0.052928	0.060063
-9.21667	0.060733	0.04222	0.076743	0.095357	0.064602	0.079948	0.065663		0.04652	0.050573	0.04401	0.066205	0.049951	0.053038	0.060184
-9.2	0.060657	0.042288	0.076608	0.09557	0.064623	0.079933	0.065702		0.046504	0.050539	0.044086	0.066043	0.049955	0.052985	0.060029
-9.18333	0.060735	0.042072	0.076514	0.095549	0.064722	0.079658	0.065862		0.046419	0.050623	0.044092	0.066052	0.049958	0.053145	0.06005
-9.16667	0.060701	0.041658	0.07665	0.095658	0.064638	0.079591	0.065821		0.046406	0.050857	0.044011	0.065914	0.050005	0.05321	0.060117
-9.15	0.060488	0.041814	0.076562	0.095364	0.064467	0.079575	0.065987		0.046566	0.050698	0.04397	0.066087	0.050196	0.053299	0.059951
-9.13333	0.060246	0.041886	0.076449	0.095376	0.064402	0.079764	0.065832		0.046774	0.050588	0.044107	0.066015	0.050183	0.053257	0.060026
-9.11667	0.060283	0.041884	0.076287	0.095407	0.064358	0.079924	0.065646		0.046701	0.050584	0.04421	0.066058	0.050235	0.053192	0.060358
-9.1	0.060366	0.041927	0.076165	0.095389	0.064493	0.080172	0.065883		0.046529	0.050601	0.044287	0.065994	0.050072	0.053158	0.060404
-9.08333	0.060437	0.041718	0.076433	0.095294	0.064413	0.080541	0.065643		0.04653	0.050778	0.044202	0.066073	0.049987	0.053025	0.060596
-9.06667	0.060323	0.041813	0.076433	0.095228	0.064179	0.080593	0.065678		0.04655	0.050791	0.04418	0.066086	0.050036	0.053099	0.060631
-9.05	0.060302	0.041974	0.07639	0.095215	0.064268	0.080758	0.065643		0.046461	0.050614	0.044203	0.066078	0.04994	0.053135	0.060812
-9.03333	0.06008	0.041847	0.0765	0.095165	0.064289	0.081103	0.065609		0.04662	0.050687	0.04409	0.066096	0.049879	0.053043	0.060831
-9.01667	0.060002	0.041882	0.076328	0.095071	0.064283	0.081506	0.065646		0.046713	0.05069	0.044153	0.066135	0.049832	0.05282	0.060695
-9	0.059797	0.042115	0.076124	0.095157	0.06432	0.081701	0.065876		0.046954	0.050474	0.044291	0.066133	0.049853	0.052928	0.060519
-8.98333	0.059829	0.042	0.07616	0.095396	0.064379	0.082106	0.065796		0.04686	0.050486	0.044217	0.066043	0.04979	0.052886	0.060734
-8.96667	0.059858	0.041879	0.076265	0.095311	0.064462	0.082062	0.065886		0.046784	0.050622	0.043978	0.066067	0.04977	0.053119	0.060633
-8.95	0.059691	0.041787	0.076242	0.095329	0.064504	0.081925	0.066053		0.046889	0.050636	0.043908	0.066026	0.049576	0.053393	0.060372
-8.93333	0.059636	0.041638	0.076484	0.095324	0.064353	0.082338	0.065784		0.046948	0.05071	0.04368	0.066008	0.049602	0.053178	0.06045
-8.91667	0.059552	0.041732	0.076331	0.095458	0.064345	0.08216	0.065493		0.046883	0.05064	0.04372	0.065881	0.049534	0.053455	0.060716
-8.9	0.059432	0.041569	0.076394	0.09553	0.064473	0.082056	0.065358		0.046914	0.050712	0.043644	0.0659	0.049394	0.053613	0.060735
-8.88333	0.059357	0.041282	0.076296	0.095312	0.064385	0.082202	0.065429		0.047006	0.050923	0.043683	0.065957	0.049368	0.05361	0.060608
-8.86667	0.05939	0.041248	0.075931	0.095175	0.064305	0.081856	0.065359		0.046885	0.05115	0.043965	0.066061	0.049259	0.053905	0.060746
-8.85	0.059464	0.041401	0.07615	0.095503	0.064262	0.081879	0.065567		0.046814	0.051046	0.043762	0.065868	0.049244	0.053997	0.060648
-8.83333	0.059531	0.041386	0.07638	0.095343	0.063957	0.081677	0.06517		0.046739	0.051129	0.043514	0.065957	0.049378	0.054041	0.060972
-8.81667	0.05948	0.041352	0.076481	0.095237	0.063826	0.081183	0.06522		0.046748	0.051279	0.043433	0.066102	0.049408	0.054304	0.060946
-8.8	0.059558	0.041342	0.076198	0.095479	0.063731	0.080982	0.065076		0.04685	0.051269	0.043635	0.066074	0.049358	0.054365	0.061119
-8.78333	0.059734	0.041195	0.076238	0.095427	0.063616	0.081246	0.064784		0.046659	0.051474	0.043642	0.066123	0.049455	0.053977	0.061336
-8.76667	0.059772	0.041073	0.076155	0.095675	0.063646	0.08095	0.064732		0.046634	0.051595	0.043649	0.065977	0.049482	0.054117	0.061433
-8.75	0.059741	0.040968	0.076083	0.095593	0.06357	0.080656	0.065084		0.04663	0.051662	0.043622	0.066022	0.049587	0.054048	0.061253
-8.73333	0.05987	0.041224	0.076146	0.095686	0.063666	0.08074	0.065067		0.046473	0.051534	0.043538	0.065918	0.049612	0.053849	0.061307
-8.71667	0.059924	0.041227	0.076144	0.095789	0.063662	0.080409	0.065304		0.046403	0.051491	0.043509	0.065957	0.049641	0.053878	0.061142
-8.7	0.059873	0.041234	0.07638	0.095925	0.063559	0.08053	0.065406		0.04649	0.051337	0.043291	0.065769	0.049778	0.053673	0.061111
-8.68333	0.059824	0.04133	0.076242	0.095553	0.063578	0.080156	0.065102		0.046462	0.051297	0.043441	0.065973	0.049766	0.053834	0.061301
-8.66667	0.059947	0.041298	0.075811	0.095668	0.063691	0.080349	0.065406		0.046336	0.051402	0.043673	0.065886	0.049656	0.05367	0.061034
-8.65	0.059857	0.041385	0.075771	0.095744	0.063681	0.080538	0.065111		0.046415	0.051361	0.043785	0.065715	0.049529	0.053405	0.061237
-8.63333	0.059743	0.041384	0.075993	0.095442	0.063679	0.080864	0.065293		0.046311	0.051393	0.043608	0.065862	0.049519	0.053219	0.061135
-8.61667	0.059907	0.041582	0.076122	0.09547	0.063729	0.080801	0.065594		0.046311	0.051248	0.043458	0.065764	0.049437	0.053372	0.060976
-8.6	0.059771	0.041919	0.075901	0.095187	0.063612	0.081068	0.065534		0.046418	0.051079	0.043621	0.065965	0.049331	0.053161	0.060965
-8.58333	0.059818	0.041977	0.075848	0.095048	0.063865	0.081019	0.065589		0.046506	0.050996	0.04371	0.065972	0.04901	0.053331	0.060865
-8.56667	0.059877	0.04196	0.075793	0.094849	0.063657	0.08073	0.065689		0.046496	0.05108	0.0438	0.066103	0.049068	0.05354	0.06078
-8.55	0.059744	0.042131	0.075872	0.09517	0.063557	0.080747	0.065472		0.046486	0.051075	0.043661	0.065762	0.049185	0.053516	0.060768
-8.53333	0.059758	0.042134	0.075778	0.09491	0.063777	0.08073	0.065435		0.046513	0.051142	0.043724	0.065966	0.049071	0.053539	0.060651
-8.51667	0.059648	0.041806	0.075838	0.095069	0.063829	0.080712	0.065552		0.046573	0.051408	0.043562	0.06589	0.049205	0.053621	0.060643
-8.5	0.059563	0.041977	0.076021	0.09489	0.063874	0.080564	0.0653		0.046504	0.051255	0.04353	0.065929	0.049324	0.053675	0.060764
-8.48333	0.059622	0.042095	0.075797	0.094935	0.064024	0.080282	0.065593		0.046385	0.051174	0.043713	0.06586	0.049402	0.053922	0.060429
-8.46667	0.05964	0.042043	0.075807	0.094924	0.064271	0.080071	0.065367		0.046363	0.051247	0.043707	0.065831	0.04942	0.05398	0.060589
-8.45	0.059402	0.042285	0.075874	0.094941	0.064378	0.079701	0.065055		0.046403	0.051099	0.043605	0.065789	0.049502	0.054171	0.060677
-8.43333	0.059368	0.042153	0.075857	0.09506	0.064592	0.079541	0.065263		0.046382	0.051202	0.043582	0.065685	0.049551	0.054293	0.060597
-8.41667	0.059442	0.042124	0.075823	0.095087	0.064383	0.079587	0.064775		0.046274	0.051281	0.043552	0.065722	0.04977	0.054142	0.060904
-8.4	0.059029	0.042185	0.075628	0.095224	0.064383	0.07998	0.064475		0.046553	0.0512	0.043666	0.065574	0.0497	0.053873	0.061091
-8.38333	0.059225	0.042159	0.075417	0.095041	0.064459	0.080135	0.064457		0.04644	0.051189	0.043803	0.065668	0.049468	0.053704	0.06122
-8.36667	0.059301	0.042234	0.075492	0.095134	0.064309	0.080115	0.064195		0.046297	0.051069	0.043718	0.065612	0.049383	0.053791	0.061427
-8.35	0.059313	0.042229	0.075379	0.095223	0.064028	0.079865	0.063917		0.046337	0.051043	0.043926	0.065547	0.049247	0.053892	0.061548
-8.33333	0.059261	0.042065	0.075606	0.095051	0.063861	0.079854	0.064159		0.04638	0.051181	0.043722	0.065641	0.049034	0.053974	0.061403
-8.31667	0.059272	0.041958	0.075652	0.094919	0.063666	0.08042	0.064224		0.046358	0.051263	0.043606	0.065808	0.048973	0.053689	0.061521
-8.3	0.05931	0.042211	0.075724	0.095028	0.063337	0.080313	0.064347		0.04638	0.051081	0.043572	0.065751	0.048966	0.053667	0.061256
-8.28333	0.059233	0.04204	0.075627	0.094899	0.063333	0.080661	0.06445		0.046392	0.051153	0.043763	0.065905	0.048856	0.053525	0.061311
-8.26667	0.059214	0.042	0.075607	0.094841	0.06325	0.08062	0.064264		0.046337	0.051219	0.043781	0.06596	0.048878	0.053481	0.061359
-8.25	0.05914	0.042112	0.075486	0.095205	0.063182	0.08078	0.064432		0.046439	0.051226	0.043834	0.065734	0.04897	0.053486	0.061206
-8.23333	0.059647	0.042115	0.075603	0.095101	0.063285	0.080523	0.064504		0.046051	0.051262	0.043719	0.065876	0.048973	0.053702	0.06122
-8.21667	0.05977	0.042232	0.075886	0.095011	0.063206	0.080636	0.064499		0.045993	0.051254	0.043591	0.065956	0.049124	0.053775	0.061248
-8.2	0.059486	0.042289	0.075887	0.095129	0.063264	0.080577	0.064627		0.0462	0.051281	0.043611	0.06582	0.049149	0.053793	0.061092
-8.18333	0.059295	0.04238	0.076091	0.095044	0.063348	0.080967	0.06469		0.046294	0.051289	0.04337	0.065831	0.049069	0.053554	0.061143
-8.16667	0.059191	0.042419	0.075941	0.095227	0.063354	0.08091	0.064366		0.046417	0.05125	0.043441	0.065762	0.049056	0.053588	0.061414
-8.15	0.0591	0.042398	0.07593	0.095249	0.063231	0.080496	0.064221		0.04646	0.051287	0.043358	0.065776	0.048971	0.053879	0.061353
-8.13333	0.059039	0.042378	0.075867	0.095205	0.063127	0.080614	0.064291		0.046515	0.051315	0.04335	0.065775	0.048832	0.053951	0.0615
-8.11667	0.058967	0.042577	0.075741	0.09512	0.062562	0.08035	0.064024		0.04664	0.051292	0.043366	0.065723	0.048855	0.05415	0.061606
-8.1	0.058876	0.042596	0.075823	0.09494	0.062217	0.080174	0.063801		0.046856	0.051177	0.043299	0.06575	0.048768	0.054383	0.061781
-8.08333	0.058646	0.042513	0.076096	0.094532	0.062034	0.080214	0.063928		0.046953	0.051232	0.043169	0.065932	0.048557	0.054351	0.061746
-8.06667	0.05829	0.042455	0.076087	0.094546	0.061793	0.08023	0.063924		0.047218	0.051276	0.043145	0.06596	0.048437	0.054284	0.061648
-8.05	0.058183	0.042399	0.076095	0.094652	0.061566	0.080042	0.063758		0.047251	0.051373	0.043055	0.065942	0.04839	0.054372	0.061737
-8.03333	0.058365	0.042306	0.076142	0.094742	0.061307	0.079932	0.063851		0.047151	0.051403	0.04298	0.065978	0.048449	0.054453	0.061701
-8.01667	0.058354	0.042236	0.076077	0.094511	0.061249	0.079982	0.063688		0.047112	0.051404	0.043027	0.06608	0.048461	0.054421	0.061672
-8	0.058435	0.042204	0.075921	0.094465	0.06135	0.080178	0.063644		0.046984	0.051422	0.043141	0.066113	0.048411	0.054307	0.061678
-7.98333	0.058425	0.042061	0.076106	0.094561	0.061363	0.080151	0.063545		0.047058	0.051483	0.043084	0.066043	0.048513	0.054323	0.061816
-7.96667	0.058433	0.04218	0.076019	0.094571	0.061511	0.080193	0.062992		0.046999	0.051426	0.043231	0.06601	0.048551	0.054313	0.062104
-7.95	0.058358	0.041864	0.075993	0.094722	0.061621	0.080564	0.063305		0.047096	0.051706	0.043238	0.06594	0.048637	0.054031	0.062033
-7.93333	0.058519	0.041943	0.075955	0.094886	0.06175	0.080677	0.06345		0.046888	0.051685	0.043217	0.065961	0.048574	0.054105	0.061901
-7.91667	0.058638	0.04193	0.075637	0.094623	0.06186	0.080565	0.063425		0.046738	0.051695	0.043407	0.066212	0.048462	0.054138	0.061838
-7.9	0.058634	0.042045	0.075652	0.094614	0.061873	0.080356	0.063627		0.046807	0.051604	0.043422	0.066032	0.048418	0.054384	0.061824
-7.88333	0.05841	0.042144	0.075362	0.094539	0.061806	0.080164	0.063567		0.047009	0.051457	0.043618	0.066091	0.048393	0.054495	0.061725
-7.86667	0.058323	0.042239	0.07511	0.094424	0.061598	0.080331	0.063395		0.047114	0.051407	0.043819	0.066104	0.048435	0.054407	0.06187
-7.85	0.058414	0.042463	0.075071	0.094491	0.061439	0.080149	0.063503		0.047106	0.051328	0.043854	0.066104	0.048347	0.054537	0.061931
-7.83333	0.058388	0.042438	0.075211	0.094675	0.061208	0.079967	0.063282		0.04697	0.051418	0.043752	0.065913	0.048309	0.054588	0.061993
-7.81667	0.058115	0.042633	0.074785	0.094752	0.061176	0.080283	0.063371		0.047184	0.051427	0.044015	0.065772	0.048151	0.054193	0.061943
-7.8	0.057909	0.042429	0.074814	0.094656	0.060983	0.080314	0.064003		0.04721	0.05158	0.04394	0.065804	0.048134	0.054125	0.061562
-7.78333	0.058106	0.04241	0.074923	0.09468	0.060989	0.080276	0.063653		0.046926	0.051475	0.043928	0.06585	0.048023	0.054124	0.061603
-7.76667	0.057959	0.042544	0.074939	0.094556	0.060814	0.080158	0.063715		0.047079	0.051413	0.043915	0.065812	0.048132	0.054081	0.061591
-7.75	0.057819	0.0427	0.075145	0.094727	0.060649	0.080209	0.06358		0.047083	0.051292	0.043759	0.065695	0.048305	0.054092	0.061717
-7.73333	0.057971	0.042873	0.075289	0.094725	0.060844	0.08026	0.063316		0.046994	0.051181	0.043635	0.065877	0.048181	0.053992	0.061749
-7.71667	0.05806	0.042617	0.075411	0.094661	0.061016	0.080446	0.06338		0.046852	0.051401	0.043604	0.065888	0.048083	0.053953	0.061951
-7.7	0.057843	0.042313	0.075588	0.094391	0.060994	0.080124	0.063305		0.046867	0.051682	0.043403	0.066126	0.048057	0.05415	0.062042
-7.68333	0.057895	0.042069	0.075696	0.094509	0.061008	0.080074	0.063406		0.04689	0.0518	0.043336	0.066005	0.048096	0.054092	0.061836
-7.66667	0.057568	0.042108	0.075616	0.094179	0.060825	0.079923	0.063673		0.047254	0.051635	0.043383	0.066318	0.048247	0.054294	0.061796
-7.65	0.057746	0.04193	0.075763	0.094007	0.060789	0.07959	0.063493		0.047119	0.051648	0.043278	0.066491	0.048225	0.054681	0.06181
-7.63333	0.057968	0.041749	0.075749	0.094113	0.060472	0.07935	0.063045		0.047008	0.051791	0.043245	0.066447	0.048329	0.054795	0.062046
-7.61667	0.057647	0.041898	0.075459	0.093979	0.060329	0.079129	0.063279		0.047185	0.051705	0.043373	0.066625	0.048349	0.055044	0.061969
-7.6	0.057434	0.041602	0.075575	0.094131	0.060307	0.079171	0.063009		0.04734	0.051905	0.043395	0.066587	0.048235	0.055044	0.062098
-7.58333	0.057346	0.041471	0.075613	0.094026	0.060162	0.079031	0.063034		0.047478	0.052024	0.043375	0.066687	0.048174	0.055214	0.062083
-7.56667	0.057173	0.041132	0.075407	0.09392	0.059841	0.07933	0.063089		0.047513	0.052288	0.043566	0.066661	0.048345	0.055006	0.062228
-7.55	0.056981	0.041272	0.075557	0.093898	0.059722	0.07931	0.062845		0.047722	0.052173	0.043404	0.06674	0.048251	0.054945	0.062272
-7.53333	0.057252	0.04143	0.075608	0.094179	0.059999	0.079653	0.06284		0.047558	0.052081	0.043449	0.066543	0.047949	0.054714	0.062209
-7.51667	0.057013	0.04157	0.075274	0.094139	0.059684	0.079967	0.063039		0.047628	0.05211	0.043736	0.06661	0.048076	0.054585	0.062244
-7.5	0.057377	0.041601	0.075434	0.094362	0.059761	0.080145	0.062901		0.047436	0.052143	0.043547	0.066397	0.047987	0.054494	0.062302
-7.48333	0.057328	0.041728	0.075412	0.094458	0.05964	0.080318	0.062836		0.047468	0.05204	0.043486	0.066259	0.048028	0.054349	0.062496
-7.46667	0.057144	0.041853	0.075402	0.09436	0.059652	0.080452	0.062764		0.047624	0.051989	0.043505	0.066291	0.048046	0.054353	0.062625
-7.45	0.057529	0.041926	0.075714	0.094698	0.059527	0.080234	0.062573		0.047505	0.05194	0.043319	0.06594	0.048087	0.054502	0.062756
-7.43333	0.057614	0.042231	0.07545	0.094734	0.059715	0.080061	0.062695		0.047375	0.051725	0.043396	0.065887	0.047864	0.054568	0.062807
-7.41667	0.057926	0.042416	0.075359	0.094749	0.0596	0.080082	0.062813		0.04713	0.051581	0.04341	0.06578	0.047926	0.054445	0.062824
-7.4	0.057841	0.042554	0.075469	0.094674	0.059439	0.07991	0.063077		0.04725	0.051513	0.043305	0.065742	0.047883	0.054545	0.062501
-7.38333	0.058015	0.042721	0.075345	0.094733	0.059132	0.079808	0.06349		0.047099	0.051439	0.043496	0.065622	0.048014	0.054628	0.062287
-7.36667	0.057962	0.042773	0.07519	0.094598	0.058804	0.079429	0.0633		0.047108	0.051429	0.043592	0.065717	0.04817	0.054887	0.062584
-7.35	0.058126	0.042841	0.075452	0.094363	0.058839	0.078953	0.062822		0.047053	0.051327	0.043347	0.065884	0.048128	0.055239	0.062768
-7.33333	0.058059	0.042719	0.075279	0.094065	0.05878	0.078595	0.062672		0.04708	0.051602	0.043453	0.066212	0.048029	0.055445	0.062806
-7.31667	0.058339	0.042655	0.07534	0.093831	0.058694	0.078384	0.06275		0.047011	0.051707	0.043518	0.066417	0.04801	0.055497	0.062641
-7.3	0.058578	0.042638	0.075347	0.093818	0.058728	0.078232	0.062807		0.047008	0.051699	0.043589	0.066437	0.047887	0.055562	0.062545
-7.28333	0.058418	0.04241	0.075092	0.093513	0.058774	0.078339	0.062805		0.047165	0.051884	0.043757	0.066735	0.047813	0.055443	0.062542
-7.26667	0.058901	0.042381	0.075361	0.093417	0.058432	0.078273	0.062735		0.047101	0.05189	0.043591	0.066738	0.048109	0.055406	0.062609
-7.25	0.058847	0.042241	0.075483	0.093438	0.058482	0.078057	0.062615		0.047405	0.052006	0.043501	0.066718	0.048051	0.055573	0.062557
-7.23333	0.059499	0.042213	0.075558	0.09346	0.058397	0.077777	0.062624		0.047152	0.051966	0.04335	0.066784	0.048124	0.055745	0.062622
-7.21667	0.059609	0.041999	0.075645	0.093418	0.0586	0.077786	0.062186		0.047281	0.052059	0.043134	0.066755	0.048123	0.055706	0.06306
-7.2	0.059571	0.041957	0.07564	0.093268	0.058343	0.078119	0.062259		0.047475	0.05205	0.043096	0.066822	0.048396	0.055519	0.062902
-7.18333	0.059589	0.041957	0.075334	0.093378	0.058355	0.078299	0.062125		0.047529	0.05206	0.043319	0.066649	0.048402	0.055366	0.062995
-7.16667	0.059772	0.042084	0.075298	0.093594	0.058199	0.078538	0.062423		0.047353	0.05186	0.043408	0.066328	0.048534	0.055095	0.063006
-7.15	0.059725	0.04191	0.075427	0.093565	0.058069	0.078465	0.062258		0.047279	0.051949	0.043281	0.066277	0.048655	0.055267	0.063252
-7.13333	0.059713	0.041942	0.07535	0.093684	0.058017	0.078578	0.062325		0.047189	0.051842	0.043299	0.066101	0.048704	0.055202	0.063215
-7.11667	0.059527	0.042121	0.075638	0.093946	0.057984	0.078538	0.062232		0.047256	0.051729	0.043107	0.065806	0.048705	0.055214	0.063308
-7.1	0.059136	0.041997	0.07548	0.094016	0.0582	0.078755	0.062366		0.047371	0.051831	0.043233	0.065799	0.048493	0.05514	0.063131
-7.08333	0.059089	0.042172	0.075427	0.094031	0.058321	0.0787	0.062384		0.047284	0.051747	0.043374	0.065819	0.04844	0.055222	0.063199
-7.06667	0.058647	0.042133	0.075515	0.093983	0.058303	0.078849	0.062168		0.047477	0.051841	0.043398	0.06589	0.048538	0.055276	0.063384
-7.05	0.0586	0.042165	0.075346	0.093566	0.05815	0.078724	0.062486		0.047304	0.051862	0.04351	0.0662	0.048608	0.055367	0.063113
-7.03333	0.058685	0.042005	0.075628	0.093822	0.058472	0.078625	0.062368		0.047081	0.051961	0.043392	0.065989	0.048397	0.055394	0.063148
-7.01667	0.058622	0.041889	0.076098	0.093752	0.058385	0.078143	0.062822		0.046963	0.051957	0.043018	0.066078	0.048435	0.055594	0.06285
-7	0.058432	0.04187	0.076131	0.093598	0.058576	0.078204	0.062565		0.046968	0.051966	0.043058	0.066216	0.048392	0.055566	0.062939
-6.98333	0.058335	0.042308	0.075983	0.093665	0.058696	0.078247	0.062456		0.046953	0.051739	0.043179	0.066136	0.048332	0.055484	0.062867
-6.96667	0.058234	0.042486	0.075983	0.093438	0.058668	0.077873	0.062236		0.046851	0.051698	0.043167	0.066358	0.048432	0.055674	0.06303
-6.95	0.058224	0.042361	0.075824	0.093224	0.058763	0.077807	0.062124		0.046692	0.051813	0.043311	0.066475	0.048417	0.055762	0.06304
-6.93333	0.058316	0.042506	0.075782	0.093108	0.058469	0.077666	0.062143		0.046568	0.051767	0.043402	0.066516	0.048649	0.055763	0.063146
-6.91667	0.058422	0.042252	0.075919	0.092915	0.058286	0.077339	0.062165		0.046407	0.051891	0.043244	0.06656	0.048787	0.055963	0.063078
-6.9	0.058342	0.042104	0.075788	0.09292	0.058345	0.077286	0.062219		0.046363	0.051921	0.043343	0.066481	0.048679	0.055898	0.062986
-6.88333	0.058318	0.042278	0.075878	0.09311	0.058253	0.0773	0.062167		0.046409	0.05177	0.043356	0.066343	0.048624	0.055951	0.063068
-6.86667	0.058189	0.042463	0.07577	0.092939	0.058036	0.07724	0.06232		0.046637	0.051736	0.043384	0.066457	0.048711	0.05592	0.063009
-6.85	0.058193	0.042552	0.075444	0.092876	0.058215	0.077761	0.06182		0.046748	0.051709	0.04367	0.066476	0.048501	0.055693	0.063435
-6.83333	0.0582	0.042557	0.075567	0.093175	0.058084	0.077639	0.061733		0.046824	0.051799	0.043494	0.066263	0.048416	0.055733	0.0634
-6.81667	0.057909	0.042161	0.075513	0.093173	0.057782	0.077799	0.061921		0.04703	0.052054	0.043539	0.066301	0.048615	0.055604	0.063435
-6.8	0.05778	0.042117	0.075669	0.093166	0.057752	0.077704	0.061974		0.047153	0.052049	0.043381	0.066304	0.048546	0.055632	0.063431
-6.78333	0.057994	0.041964	0.07576	0.093122	0.057692	0.077739	0.062188		0.046998	0.052065	0.043301	0.066375	0.048489	0.055463	0.063316
-6.76667	0.057729	0.041933	0.076059	0.093169	0.057623	0.077665	0.062034		0.04711	0.052144	0.042994	0.066328	0.048552	0.055626	0.063295
-6.75	0.057421	0.042027	0.076098	0.093485	0.057785	0.077837	0.061862		0.047248	0.05213	0.04293	0.06618	0.048419	0.055537	0.06341
-6.73333	0.057482	0.042363	0.076134	0.093406	0.057683	0.077649	0.061904		0.047169	0.051899	0.042871	0.066313	0.048549	0.055594	0.063431
-6.71667	0.057328	0.042218	0.076112	0.093596	0.057864	0.077695	0.061616		0.047206	0.052004	0.042874	0.066149	0.04851	0.055632	0.063577
-6.7	0.057317	0.042227	0.076028	0.093523	0.058172	0.077651	0.061651		0.047155	0.05196	0.042948	0.0662	0.048361	0.055797	0.063661
-6.68333	0.05731	0.04218	0.075903	0.093823	0.058189	0.077326	0.061888		0.04713	0.052082	0.042995	0.065947	0.048405	0.055978	0.063583
-6.66667	0.057233	0.042217	0.07584	0.093713	0.058257	0.077261	0.061989		0.047247	0.051978	0.04316	0.066007	0.048425	0.056093	0.063668
-6.65	0.057439	0.042233	0.075959	0.093883	0.058435	0.076897	0.062141		0.047109	0.051975	0.043059	0.06587	0.048265	0.056399	0.063536
-6.63333	0.057381	0.042192	0.075791	0.093669	0.058617	0.077245	0.062004		0.047288	0.052089	0.043217	0.066151	0.048114	0.056172	0.063605
-6.61667	0.057251	0.042324	0.075825	0.093498	0.058512	0.077208	0.062028		0.047462	0.052016	0.043186	0.06631	0.048196	0.056283	0.063676
-6.6	0.057298	0.042038	0.075793	0.093156	0.058706	0.077138	0.06197		0.047422	0.052202	0.043262	0.066596	0.048012	0.056292	0.063756
-6.58333	0.057298	0.041882	0.075763	0.092953	0.058508	0.077208	0.062256		0.047377	0.05231	0.043325	0.066809	0.048034	0.056283	0.063573
-6.56667	0.057092	0.041699	0.075855	0.092936	0.058622	0.077139	0.061924		0.047472	0.052556	0.043254	0.066776	0.047797	0.056414	0.063907
-6.55	0.05698	0.04149	0.075972	0.092641	0.058475	0.076948	0.062299		0.047563	0.052656	0.04317	0.066993	0.047734	0.056353	0.063744
-6.53333	0.056882	0.041624	0.075987	0.092548	0.058201	0.077042	0.061994		0.047607	0.052546	0.043159	0.067066	0.047791	0.056155	0.063863
-6.51667	0.056994	0.041657	0.076145	0.092167	0.058001	0.076981	0.062123		0.047561	0.052514	0.043052	0.067456	0.047924	0.056228	0.063782
-6.5	0.057062	0.041643	0.076044	0.092045	0.057914	0.076866	0.061984		0.047564	0.052648	0.043051	0.067517	0.047924	0.056274	0.063869
-6.48333	0.057133	0.041965	0.076112	0.091842	0.057975	0.076769	0.061717		0.047636	0.052455	0.042982	0.067705	0.047856	0.056278	0.06403
-6.46667	0.057128	0.042054	0.076108	0.091944	0.057948	0.076527	0.062009		0.047547	0.052303	0.043005	0.067519	0.047878	0.056509	0.063959
-6.45	0.056942	0.042115	0.075999	0.092056	0.057834	0.076524	0.061948		0.04777	0.052333	0.043099	0.06741	0.04794	0.056489	0.064054
-6.43333	0.056929	0.042432	0.075605	0.09229	0.057675	0.076402	0.061783		0.047934	0.052065	0.043413	0.067272	0.048104	0.056616	0.064057
-6.41667	0.057027	0.042573	0.075401	0.092332	0.05765	0.076244	0.061428		0.047944	0.051904	0.043441	0.067165	0.048073	0.056708	0.064408
-6.4	0.057093	0.042724	0.075406	0.09245	0.057634	0.076042	0.061589		0.047955	0.051803	0.043408	0.067104	0.04811	0.056727	0.064273
-6.38333	0.05712	0.042924	0.075333	0.092654	0.05765	0.075786	0.061312		0.04799	0.051732	0.043431	0.067075	0.048066	0.057004	0.064279
-6.36667	0.057216	0.04266	0.075497	0.092738	0.057539	0.075647	0.061563		0.047985	0.05205	0.043308	0.067019	0.048071	0.057167	0.06418
-6.35	0.056978	0.042768	0.075408	0.092689	0.057467	0.075992	0.061489		0.0481	0.052023	0.043408	0.067034	0.047996	0.056989	0.064273
-6.33333	0.056699	0.042809	0.075347	0.092662	0.057195	0.07619	0.061623		0.048214	0.051869	0.043378	0.067142	0.048088	0.056832	0.064141
-6.31667	0.056627	0.043029	0.075222	0.092703	0.056948	0.076245	0.06154		0.048257	0.051684	0.043386	0.067086	0.04816	0.056916	0.064228
-6.3	0.056543	0.043023	0.075447	0.092759	0.056615	0.07632	0.061534		0.048346	0.051741	0.043127	0.067128	0.04826	0.056894	0.064081
-6.28333	0.056733	0.042983	0.075606	0.092553	0.05658	0.076026	0.061503		0.048222	0.05184	0.042962	0.067245	0.048268	0.057082	0.064064
-6.26667	0.056747	0.042844	0.07584	0.092572	0.056621	0.076266	0.061645		0.048276	0.052043	0.042786	0.067242	0.048146	0.056818	0.064176
-6.25	0.056505	0.042919	0.075895	0.092587	0.056442	0.076255	0.061923		0.048527	0.052081	0.042902	0.067197	0.048253	0.05672	0.063812
-6.23333	0.056404	0.043003	0.075764	0.092514	0.056527	0.076822	0.061632		0.048631	0.052058	0.043072	0.067147	0.048132	0.056432	0.063983
-6.21667	0.056699	0.04309	0.075798	0.092478	0.056379	0.077036	0.06149		0.048362	0.052048	0.043025	0.067083	0.048286	0.056297	0.064203
-6.2	0.056453	0.04322	0.07557	0.092476	0.056421	0.076986	0.061369		0.048432	0.051899	0.043208	0.067051	0.048387	0.056327	0.064197
-6.18333	0.056433	0.043237	0.075828	0.092408	0.056411	0.076674	0.061288		0.048444	0.051876	0.042919	0.067014	0.048467	0.056534	0.064163
-6.16667	0.05642	0.043331	0.075801	0.092602	0.056631	0.076109	0.061549		0.048469	0.051859	0.043039	0.066817	0.0484	0.056979	0.063956
-6.15	0.056258	0.042807	0.075818	0.092381	0.056769	0.076111	0.061628		0.048566	0.052347	0.043045	0.067014	0.048341	0.056907	0.063807
-6.13333	0.056329	0.042922	0.075767	0.092458	0.056969	0.076434	0.061547		0.048528	0.052323	0.043092	0.066869	0.048314	0.05655	0.064087
-6.11667	0.056182	0.043027	0.075577	0.092756	0.057045	0.076516	0.061571		0.04858	0.052224	0.043229	0.066602	0.048233	0.056379	0.064054
-6.1	0.056181	0.042997	0.075815	0.092779	0.056912	0.076557	0.061764		0.048415	0.052202	0.04293	0.066582	0.048268	0.056523	0.063916
-6.08333	0.056057	0.042925	0.075722	0.092669	0.057089	0.0765	0.061633		0.048528	0.052319	0.042882	0.066649	0.048181	0.05661	0.064175
-6.06667	0.056124	0.042739	0.075714	0.092942	0.056777	0.076049	0.061653		0.04856	0.052393	0.042834	0.06656	0.048375	0.056976	0.06406
-6.05	0.055975	0.042725	0.075505	0.093032	0.056805	0.0757	0.06195		0.048793	0.052432	0.043041	0.066471	0.048302	0.057191	0.063798
-6.03333	0.056071	0.042927	0.075573	0.093086	0.056579	0.075769	0.061902		0.048785	0.052249	0.043007	0.066429	0.04836	0.057253	0.063887
-6.01667	0.055792	0.042859	0.075577	0.093369	0.056485	0.075727	0.06171		0.048945	0.052274	0.043127	0.066209	0.048361	0.057313	0.063987
-6	0.055985	0.042711	0.075722	0.093002	0.056445	0.075944	0.061391		0.048805	0.052366	0.043	0.066493	0.04834	0.057201	0.064218
-5.98333	0.055876	0.042704	0.075926	0.093108	0.056186	0.076212	0.061604		0.048904	0.052296	0.042939	0.066352	0.048571	0.05701	0.064213
-5.96667	0.055721	0.042533	0.075786	0.092951	0.055951	0.07571	0.061467		0.049097	0.052348	0.043103	0.0664	0.048756	0.05748	0.064111
-5.95	0.05581	0.042623	0.076014	0.092694	0.055888	0.075654	0.06161		0.048987	0.052265	0.042927	0.066568	0.048909	0.057673	0.064075
-5.93333	0.055604	0.042865	0.075813	0.092484	0.055895	0.075447	0.061389		0.049116	0.052189	0.043095	0.066571	0.048917	0.057694	0.064169
-5.91667	0.055748	0.042861	0.075879	0.092462	0.055973	0.075587	0.06113		0.048905	0.052189	0.043077	0.066601	0.048917	0.057659	0.064357
-5.9	0.05565	0.042864	0.075668	0.09211	0.05595	0.075535	0.061288		0.048952	0.052284	0.04327	0.066828	0.048972	0.057648	0.064437
-5.88333	0.055302	0.042764	0.075751	0.091762	0.055974	0.075591	0.061133		0.049058	0.052369	0.043169	0.067098	0.048977	0.057686	0.064626
-5.86667	0.055294	0.042655	0.075805	0.09172	0.056092	0.07567	0.061188		0.048976	0.052505	0.043026	0.06708	0.048849	0.05757	0.064618
-5.85	0.055682	0.042632	0.075727	0.091501	0.056317	0.075708	0.061731		0.0488	0.052557	0.042977	0.067212	0.048638	0.05753	0.064437
-5.83333	0.055486	0.042645	0.075504	0.091544	0.056398	0.075941	0.061763		0.048965	0.052606	0.043157	0.067082	0.048535	0.057431	0.064455
-5.81667	0.055581	0.042912	0.07549	0.091458	0.056582	0.075755	0.061665		0.048824	0.052495	0.04319	0.066965	0.048263	0.057551	0.064425
-5.8	0.055355	0.042875	0.075577	0.091658	0.056739	0.075749	0.061478		0.048813	0.052707	0.043132	0.066832	0.048061	0.057613	0.064655
-5.78333	0.054975	0.042673	0.075545	0.091944	0.056613	0.075894	0.061251		0.049124	0.052882	0.043085	0.066643	0.048014	0.057592	0.064793
-5.76667	0.054882	0.042592	0.07551	0.091754	0.056391	0.075859	0.061441		0.049261	0.05288	0.043141	0.066789	0.04817	0.057652	0.064792
-5.75	0.054818	0.042779	0.075277	0.091833	0.056039	0.075846	0.061635		0.049268	0.052718	0.043328	0.066799	0.048328	0.057576	0.064704
-5.73333	0.054721	0.042812	0.075354	0.091775	0.056027	0.076008	0.061492		0.049252	0.052667	0.04322	0.066759	0.048306	0.057426	0.064742
-5.71667	0.054801	0.04302	0.075599	0.091716	0.055788	0.076353	0.061816		0.049295	0.052606	0.04304	0.066735	0.048573	0.05716	0.064541
-5.7	0.054721	0.043084	0.075511	0.09159	0.055819	0.075946	0.061472		0.049479	0.052564	0.04317	0.066832	0.048494	0.057391	0.064804
-5.68333	0.05465	0.043227	0.075554	0.091714	0.055583	0.075775	0.061009		0.049447	0.052523	0.043236	0.066848	0.048684	0.057478	0.06495
-5.66667	0.054629	0.043225	0.075813	0.091835	0.055478	0.0758	0.061212		0.04939	0.052577	0.043081	0.06679	0.048801	0.057328	0.064937
-5.65	0.054773	0.043207	0.075542	0.091767	0.055435	0.075731	0.061188		0.04947	0.052588	0.043194	0.066989	0.048906	0.057435	0.064994
-5.63333	0.05495	0.043369	0.075414	0.091328	0.055282	0.075555	0.061528		0.049367	0.052413	0.043247	0.067323	0.049037	0.057519	0.064783
-5.61667	0.054879	0.043418	0.075337	0.090796	0.055236	0.075564	0.061388		0.049346	0.052416	0.043377	0.067667	0.048999	0.057438	0.064996
-5.6	0.055061	0.043407	0.07519	0.090943	0.055382	0.075504	0.06136		0.049219	0.052439	0.043519	0.067589	0.04889	0.057478	0.064834
-5.58333	0.055148	0.043276	0.075287	0.090878	0.055559	0.075725	0.061515		0.049209	0.052622	0.043448	0.0675	0.048747	0.057439	0.064725
-5.56667	0.055048	0.043149	0.075453	0.090912	0.055459	0.07579	0.061429		0.0492	0.052815	0.04328	0.067481	0.048783	0.057593	0.064805
-5.55	0.055016	0.042988	0.075264	0.091241	0.055659	0.075604	0.061305		0.049101	0.052894	0.043413	0.067226	0.048574	0.057757	0.064817
-5.53333	0.055005	0.043049	0.075145	0.091243	0.055587	0.075678	0.061815		0.049149	0.052871	0.043458	0.067295	0.048635	0.057795	0.064568
-5.51667	0.054821	0.042834	0.075118	0.091203	0.055703	0.075978	0.06171		0.049339	0.053021	0.043461	0.067265	0.048548	0.057597	0.064716
-5.5	0.054728	0.042718	0.075079	0.091168	0.055798	0.076021	0.061467		0.049414	0.053131	0.043427	0.067205	0.048485	0.057557	0.064849
-5.48333	0.054584	0.042647	0.075097	0.090933	0.055694	0.076046	0.061343		0.049292	0.053195	0.04352	0.067323	0.04855	0.057483	0.065042
-5.46667	0.054573	0.042518	0.075378	0.091421	0.055701	0.076185	0.061261		0.049335	0.053292	0.043351	0.066923	0.048441	0.057396	0.065064
-5.45	0.054646	0.042517	0.075301	0.091605	0.055869	0.07631	0.061458		0.049379	0.053284	0.043428	0.066818	0.048456	0.057415	0.064815
-5.43333	0.054514	0.042434	0.075351	0.091522	0.05591	0.076215	0.061502		0.049411	0.053341	0.043452	0.066838	0.048463	0.057573	0.064955
-5.41667	0.054589	0.042338	0.075437	0.091616	0.055769	0.076107	0.06102		0.049335	0.053408	0.043362	0.066821	0.048572	0.05758	0.065238
-5.4	0.054643	0.042618	0.075401	0.091574	0.05576	0.076115	0.061231		0.049334	0.053185	0.043307	0.066853	0.048639	0.057417	0.065045
-5.38333	0.054716	0.042513	0.07551	0.091427	0.05576	0.076118	0.061154		0.049426	0.053189	0.043258	0.066947	0.048584	0.05753	0.065163
-5.36667	0.054627	0.042311	0.07549	0.091202	0.055562	0.076082	0.060867		0.049432	0.053321	0.043273	0.06702	0.048735	0.057574	0.065277
-5.35	0.054625	0.042299	0.075346	0.091156	0.05556	0.076048	0.061139		0.049371	0.053295	0.043307	0.066907	0.048674	0.057721	0.065135
-5.33333	0.054613	0.042508	0.075254	0.090865	0.055205	0.075764	0.061276		0.049399	0.053142	0.043384	0.067161	0.048831	0.058023	0.065133
-5.31667	0.054684	0.042518	0.07531	0.091187	0.055242	0.075527	0.061294		0.049512	0.053084	0.043188	0.066922	0.048768	0.058301	0.065035
-5.3	0.054795	0.042674	0.075118	0.090829	0.055196	0.07589	0.061326		0.04949	0.052979	0.04332	0.067177	0.04879	0.058001	0.065163
-5.28333	0.05518	0.042761	0.075074	0.091007	0.055046	0.075665	0.061545		0.049234	0.053008	0.043265	0.067078	0.048841	0.058077	0.065161
-5.26667	0.055456	0.043003	0.074958	0.091069	0.054773	0.075551	0.061191		0.049096	0.052874	0.043236	0.067062	0.04894	0.058197	0.065342
-5.25	0.055113	0.043269	0.075031	0.090942	0.054817	0.075648	0.061423		0.049327	0.052736	0.04321	0.067108	0.048915	0.058226	0.065323
-5.23333	0.05508	0.04316	0.075063	0.09107	0.054794	0.075723	0.061408		0.04931	0.05281	0.043346	0.067004	0.048963	0.058238	0.065386
-5.21667	0.055077	0.043294	0.074949	0.091129	0.054772	0.075862	0.061372		0.049276	0.052779	0.043384	0.067021	0.049039	0.058036	0.065383
-5.2	0.055063	0.043351	0.074839	0.091199	0.055144	0.076214	0.06147		0.049277	0.052782	0.043417	0.066981	0.048824	0.057793	0.065296
-5.18333	0.055379	0.043497	0.074852	0.091213	0.055094	0.075871	0.061379		0.049089	0.052668	0.043448	0.067025	0.04899	0.057902	0.065275
-5.16667	0.055451	0.043512	0.074972	0.091404	0.055135	0.076073	0.061431		0.049033	0.052722	0.04323	0.066932	0.04908	0.057699	0.065221
-5.15	0.055423	0.043572	0.075078	0.09112	0.055037	0.076036	0.061721		0.048973	0.05279	0.043259	0.067083	0.049193	0.05774	0.065138
-5.13333	0.055479	0.043417	0.074903	0.09118	0.054954	0.075815	0.061637		0.049006	0.052883	0.043312	0.067117	0.049338	0.05798	0.06509
-5.11667	0.055226	0.043384	0.074771	0.090987	0.055001	0.075947	0.061531		0.049209	0.052887	0.043485	0.067216	0.049259	0.057918	0.065173
-5.1	0.054907	0.043012	0.074978	0.090939	0.055338	0.075873	0.061601		0.04943	0.053156	0.043329	0.067301	0.049058	0.057928	0.065203
-5.08333	0.054876	0.042997	0.074967	0.090648	0.055391	0.075567	0.061387		0.049425	0.053047	0.04325	0.067554	0.048991	0.058176	0.065253
-5.06667	0.054681	0.042935	0.074773	0.090344	0.055283	0.075374	0.061779		0.049613	0.053063	0.043302	0.067667	0.049019	0.058369	0.065088
-5.05	0.054218	0.042849	0.074852	0.090395	0.05507	0.075214	0.061914		0.049915	0.053162	0.043277	0.067628	0.049128	0.058404	0.064941
-5.03333	0.054224	0.042977	0.074817	0.090417	0.05463	0.075154	0.062111		0.049837	0.053129	0.043363	0.067669	0.049407	0.058411	0.064874
-5.01667	0.053633	0.042941	0.074908	0.090472	0.054696	0.075378	0.061902		0.050178	0.053334	0.043244	0.067666	0.04923	0.058354	0.06529
-5	0.053386	0.042932	0.074952	0.090178	0.054785	0.075029	0.061929		0.050351	0.053336	0.043262	0.067772	0.049092	0.058728	0.065169
-4.98333	0.053183	0.042998	0.074716	0.090378	0.054706	0.075167	0.061624		0.050551	0.053284	0.043348	0.067724	0.049157	0.058547	0.065478
-4.96667	0.052892	0.043089	0.074972	0.090515	0.054973	0.075334	0.06166		0.050732	0.053284	0.043156	0.067537	0.048948	0.058525	0.0654
-4.95	0.052821	0.043245	0.075141	0.090549	0.054998	0.075204	0.061548		0.050643	0.053155	0.042998	0.067526	0.048964	0.058532	0.065352
-4.93333	0.052961	0.04366	0.075048	0.090602	0.054741	0.075723	0.061595		0.050522	0.052926	0.043049	0.067381	0.049202	0.058142	0.065383
-4.91667	0.053072	0.043533	0.074981	0.090827	0.054662	0.075725	0.061836		0.05052	0.053125	0.04312	0.06718	0.049296	0.058039	0.065218
-4.9	0.053335	0.043527	0.075059	0.090802	0.05477	0.075852	0.06156		0.050356	0.05315	0.043203	0.067292	0.049234	0.057918	0.065345
-4.88333	0.053436	0.043733	0.074795	0.090756	0.054877	0.07612	0.061393		0.050195	0.053012	0.043359	0.067158	0.049208	0.05776	0.06558
-4.86667	0.053711	0.043741	0.074771	0.090953	0.055145	0.076089	0.061414		0.049962	0.053051	0.043339	0.066946	0.049122	0.057759	0.065539
-4.85	0.05408	0.043548	0.074699	0.090707	0.054801	0.076147	0.061644		0.049724	0.053084	0.043368	0.067083	0.049444	0.057623	0.065172
-4.83333	0.054306	0.043722	0.074399	0.091011	0.054813	0.07634	0.061275		0.049484	0.052905	0.043628	0.066885	0.049471	0.057609	0.065522
-4.81667	0.054436	0.043858	0.074447	0.091083	0.054775	0.076121	0.061304		0.049372	0.052777	0.043693	0.066789	0.049468	0.057883	0.065261
-4.8	0.054496	0.043909	0.074388	0.090831	0.054378	0.076083	0.061181		0.049274	0.052758	0.043827	0.066961	0.049746	0.057852	0.065542
-4.78333	0.054491	0.043872	0.074354	0.090699	0.054489	0.075957	0.06129		0.049265	0.052741	0.043835	0.067034	0.049701	0.058061	0.065528
-4.76667	0.054352	0.043743	0.074368	0.090404	0.054797	0.075865	0.061282		0.049326	0.052864	0.043812	0.067176	0.049465	0.058179	0.065424
-4.75	0.054341	0.043957	0.074272	0.090452	0.054563	0.075923	0.061404		0.049371	0.052565	0.043911	0.067155	0.049586	0.058217	0.065434
-4.73333	0.054214	0.043859	0.074226	0.090794	0.054528	0.075717	0.06099		0.049438	0.052669	0.043845	0.0669	0.049564	0.05838	0.065642
-4.71667	0.054572	0.043742	0.074285	0.090599	0.05439	0.075712	0.060922		0.049163	0.052721	0.043845	0.067135	0.049698	0.058469	0.065579
-4.7	0.054162	0.043689	0.07427	0.090394	0.05427	0.075144	0.060949		0.049471	0.052683	0.043872	0.067178	0.04962	0.059013	0.065781
-4.68333	0.054094	0.043988	0.074409	0.090247	0.054272	0.074948	0.061186		0.049581	0.052468	0.043828	0.067268	0.049548	0.059101	0.065575
-4.66667	0.053859	0.043925	0.074402	0.089923	0.054094	0.074943	0.061306		0.049809	0.052574	0.043772	0.067517	0.049627	0.058916	0.065409
-4.65	0.053536	0.044117	0.074435	0.089684	0.053957	0.075135	0.061273		0.049893	0.052458	0.043674	0.067563	0.049719	0.058646	0.065585
-4.63333	0.053224	0.044067	0.074332	0.089726	0.054141	0.075033	0.060949		0.050059	0.052513	0.043737	0.067468	0.049625	0.058653	0.065657
-4.61667	0.053116	0.044086	0.074298	0.089842	0.053872	0.07522	0.060789		0.050213	0.052549	0.04377	0.067283	0.049745	0.05847	0.065775
-4.6	0.053075	0.044086	0.074343	0.09021	0.053574	0.074941	0.06102		0.050262	0.052609	0.043758	0.066995	0.04985	0.058601	0.065566
-4.58333	0.053003	0.044019	0.074191	0.090076	0.053671	0.07515	0.060806		0.050215	0.052744	0.043904	0.067025	0.049814	0.058496	0.065624
-4.56667	0.053049	0.044121	0.074151	0.089914	0.053828	0.075131	0.061256		0.050166	0.052602	0.043889	0.067027	0.04968	0.05859	0.065436
-4.55	0.052804	0.04417	0.073977	0.089755	0.053725	0.074655	0.061331		0.050476	0.052527	0.043951	0.06714	0.049608	0.058863	0.065467
-4.53333	0.052929	0.044122	0.074173	0.089864	0.05346	0.074935	0.061085		0.050505	0.052639	0.043781	0.067073	0.049822	0.058593	0.065507
-4.51667	0.05275	0.04422	0.073881	0.089827	0.053479	0.075024	0.060928		0.050562	0.052616	0.04388	0.066991	0.04981	0.058641	0.065723
-4.5	0.05289	0.044216	0.073928	0.089911	0.053361	0.074985	0.061086		0.05053	0.052605	0.043902	0.066864	0.049828	0.058706	0.065672
-4.48333	0.052838	0.043705	0.073927	0.089999	0.053666	0.075148	0.060788		0.050717	0.052967	0.043831	0.066846	0.049523	0.05867	0.066041
-4.46667	0.053128	0.043975	0.073756	0.089935	0.053602	0.075079	0.061229		0.050634	0.052771	0.043815	0.066776	0.049406	0.058753	0.065788
-4.45	0.053166	0.04377	0.073752	0.089918	0.053591	0.074905	0.061351		0.050581	0.052922	0.043804	0.066789	0.049424	0.059008	0.065675
-4.43333	0.053006	0.043758	0.07356	0.089698	0.05358	0.075082	0.061059		0.050626	0.052813	0.043858	0.066969	0.049447	0.058878	0.065962
-4.41667	0.052851	0.043701	0.073643	0.089564	0.053549	0.074773	0.061136		0.05078	0.052912	0.043662	0.066972	0.049511	0.059025	0.065855
-4.4	0.052887	0.043571	0.073621	0.089571	0.053532	0.074546	0.061239		0.050797	0.053059	0.043622	0.066993	0.049567	0.059035	0.065692
-4.38333	0.053108	0.043548	0.073814	0.089553	0.053559	0.074764	0.061227		0.05061	0.053202	0.043472	0.066872	0.049527	0.058931	0.065848
-4.36667	0.053202	0.043651	0.073863	0.089266	0.053728	0.074899	0.060885		0.050403	0.05311	0.043479	0.067055	0.049451	0.058874	0.065994
-4.35	0.05332	0.043516	0.073789	0.089347	0.053683	0.07492	0.06082		0.050343	0.053241	0.043629	0.066936	0.049509	0.05877	0.066003
-4.33333	0.053245	0.043457	0.073748	0.089517	0.053652	0.074721	0.060692		0.050302	0.053302	0.043617	0.066715	0.049579	0.058829	0.066166
-4.31667	0.053399	0.043713	0.073743	0.089276	0.053472	0.074176	0.060923		0.050167	0.0532	0.0436	0.066813	0.049714	0.059187	0.065803
-4.3	0.053315	0.043504	0.074016	0.089249	0.053513	0.073744	0.060932		0.050173	0.053293	0.043521	0.066876	0.04976	0.059499	0.065794
-4.28333	0.053479	0.043719	0.074007	0.089059	0.053441	0.073525	0.0607		0.050093	0.053234	0.043515	0.066945	0.049761	0.059435	0.066019
-4.26667	0.053489	0.043669	0.07386	0.088982	0.053377	0.073039	0.060907		0.050171	0.053231	0.043668	0.066879	0.049803	0.059755	0.065795
-4.25	0.053774	0.043886	0.073855	0.089178	0.053308	0.07287	0.060936		0.04991	0.053075	0.043734	0.066778	0.049811	0.059806	0.065841
-4.23333	0.053573	0.044079	0.073841	0.088989	0.053051	0.072871	0.060314		0.050087	0.052912	0.043804	0.066768	0.050009	0.05989	0.066333
-4.21667	0.053315	0.043882	0.073646	0.08911	0.053188	0.072799	0.060393		0.050384	0.053061	0.043907	0.066628	0.049922	0.059903	0.06618
-4.2	0.053306	0.043917	0.073447	0.089153	0.053177	0.072268	0.060938		0.050456	0.052989	0.043953	0.066584	0.049887	0.060143	0.065877
-4.18333	0.052999	0.043884	0.07356	0.089113	0.053143	0.072202	0.060834		0.05069	0.053019	0.043855	0.066704	0.049898	0.060187	0.066004
-4.16667	0.052718	0.043854	0.073755	0.08872	0.053069	0.072168	0.06076		0.050923	0.052939	0.043786	0.066913	0.049958	0.060231	0.065947
-4.15	0.05267	0.043707	0.073714	0.088848	0.053011	0.072386	0.060815		0.05095	0.052999	0.04387	0.066885	0.050067	0.060071	0.065958
-4.13333	0.052639	0.043522	0.073599	0.088847	0.052909	0.072459	0.060507		0.050943	0.053163	0.043835	0.066953	0.050159	0.059995	0.066234
-4.11667	0.05241	0.043472	0.073816	0.088815	0.053063	0.072761	0.060347		0.051181	0.053097	0.043695	0.066946	0.050075	0.059944	0.066251
-4.1	0.05257	0.043335	0.073994	0.088935	0.053041	0.073206	0.060219		0.051122	0.053293	0.043532	0.067016	0.050154	0.059649	0.066443
-4.08333	0.052525	0.043034	0.073964	0.088416	0.053003	0.073335	0.060289		0.051352	0.053491	0.04354	0.067392	0.050092	0.059657	0.066447
-4.06667	0.052818	0.043061	0.074019	0.088417	0.053018	0.073393	0.060439		0.05129	0.053511	0.043496	0.0675	0.050047	0.059571	0.066363
-4.05	0.052853	0.043244	0.07404	0.088576	0.052742	0.07356	0.060322		0.051231	0.05336	0.043434	0.067434	0.05023	0.059418	0.066446
-4.03333	0.052871	0.043083	0.07405	0.088451	0.052699	0.07381	0.060144		0.051341	0.053542	0.043402	0.067545	0.050207	0.059296	0.066477
-4.01667	0.053354	0.043088	0.074272	0.08852	0.052575	0.073649	0.059835		0.051075	0.053496	0.043161	0.067563	0.050349	0.059497	0.066598
-4	0.05372	0.043088	0.074254	0.088626	0.05283	0.073758	0.060034		0.050873	0.053592	0.043078	0.067581	0.050194	0.059411	0.066511
-3.98333	0.053833	0.043286	0.07415	0.088479	0.052733	0.073952	0.059986		0.050767	0.053429	0.043134	0.067694	0.050207	0.059311	0.066605
-3.96667	0.053982	0.043323	0.073982	0.088539	0.052627	0.074172	0.060103		0.050625	0.053447	0.043333	0.067666	0.050359	0.059323	0.066413
-3.95	0.054182	0.043346	0.073723	0.088614	0.052288	0.073871	0.060137		0.050408	0.053552	0.043429	0.067651	0.050577	0.05948	0.066425
-3.93333	0.054149	0.04361	0.073771	0.088521	0.052255	0.07362	0.060144		0.050346	0.053376	0.043396	0.067634	0.050536	0.059666	0.066346
-3.91667	0.054116	0.043654	0.07385	0.08876	0.052268	0.073631	0.060051		0.050332	0.053384	0.043368	0.067527	0.050628	0.059522	0.066385
-3.9	0.054007	0.043806	0.07381	0.088549	0.052389	0.073732	0.06009		0.05032	0.053269	0.043358	0.06775	0.05057	0.059456	0.06628
-3.88333	0.05407	0.044002	0.073874	0.088191	0.052475	0.073523	0.060064		0.050304	0.053153	0.043345	0.068	0.050532	0.059738	0.066237
-3.86667	0.053759	0.044032	0.073931	0.088272	0.052403	0.073502	0.059867		0.050537	0.053157	0.043384	0.067929	0.05065	0.059746	0.06649
-3.85	0.053434	0.044098	0.073733	0.088276	0.052307	0.073379	0.060092		0.050752	0.053083	0.043525	0.067877	0.050655	0.05992	0.066381
-3.83333	0.053453	0.044209	0.073631	0.088403	0.05223	0.073478	0.060057		0.050734	0.052967	0.043678	0.067805	0.050626	0.059851	0.066276
-3.81667	0.053165	0.043877	0.073879	0.088622	0.052211	0.073446	0.060165		0.050924	0.053226	0.043546	0.067689	0.050655	0.059899	0.066079
-3.8	0.052991	0.044026	0.073809	0.088699	0.052159	0.073207	0.060016		0.051046	0.053115	0.043605	0.067623	0.05057	0.059998	0.06619
-3.78333	0.052812	0.043926	0.073713	0.088533	0.052303	0.07329	0.060207		0.05117	0.053153	0.043747	0.067724	0.050478	0.060028	0.06604
-3.76667	0.052956	0.043868	0.073721	0.088404	0.052126	0.073323	0.060346		0.051114	0.053185	0.04373	0.067818	0.050627	0.060088	0.065902
-3.75	0.05266	0.043878	0.073713	0.088431	0.051888	0.073257	0.060348		0.051248	0.05318	0.043621	0.067549	0.050729	0.060352	0.065991
-3.73333	0.052707	0.043656	0.073702	0.08851	0.051645	0.073005	0.060428		0.051137	0.053376	0.043649	0.067338	0.050915	0.060505	0.066022
-3.71667	0.052588	0.043642	0.073803	0.088563	0.051653	0.07294	0.060444		0.051161	0.053309	0.043604	0.067349	0.050933	0.060532	0.065954
-3.7	0.052912	0.043847	0.073892	0.088563	0.051583	0.072857	0.060577		0.050838	0.05315	0.043522	0.067304	0.050952	0.060643	0.06578
-3.68333	0.05309	0.043881	0.073857	0.088581	0.051874	0.073049	0.060586		0.050777	0.053193	0.043515	0.067266	0.050733	0.060261	0.065789
-3.66667	0.052949	0.043781	0.073639	0.088487	0.051895	0.073032	0.060483		0.050903	0.053343	0.043633	0.067301	0.050779	0.060405	0.065923
-3.65	0.053145	0.043924	0.073453	0.088353	0.05186	0.072847	0.060422		0.050827	0.053295	0.043731	0.067262	0.050862	0.060408	0.066103
-3.63333	0.053405	0.043596	0.073687	0.088087	0.051872	0.07292	0.0609		0.05082	0.053561	0.043559	0.067319	0.050869	0.060329	0.06595
-3.61667	0.053583	0.043798	0.073866	0.088236	0.051776	0.073032	0.060827		0.050724	0.053412	0.043423	0.067206	0.050889	0.060176	0.066054
-3.6	0.053372	0.043757	0.073717	0.088476	0.051812	0.072866	0.060612		0.050843	0.053457	0.043572	0.066978	0.050882	0.060167	0.066302
-3.58333	0.05346	0.043771	0.073362	0.088589	0.051798	0.072669	0.060393		0.050805	0.0535	0.044	0.067037	0.050906	0.060265	0.066332
-3.56667	0.053385	0.043872	0.073146	0.08861	0.05172	0.072837	0.060404		0.050858	0.053474	0.044099	0.067012	0.050869	0.060112	0.066335
-3.55	0.053338	0.04387	0.072969	0.08854	0.051462	0.072719	0.060381		0.050841	0.05347	0.044198	0.066939	0.050982	0.060092	0.06644
-3.53333	0.053196	0.043874	0.072865	0.088535	0.051437	0.072819	0.060392		0.050971	0.053499	0.044247	0.0669	0.051002	0.059904	0.066597
-3.51667	0.052938	0.043774	0.072787	0.088448	0.051382	0.072568	0.060103		0.051066	0.053622	0.044284	0.066825	0.051071	0.060268	0.066791
-3.5	0.052937	0.043697	0.072917	0.088443	0.051198	0.072054	0.060396		0.051118	0.053693	0.044104	0.066788	0.051146	0.060589	0.066629
-3.48333	0.052979	0.043784	0.072913	0.088373	0.051277	0.07201	0.060253		0.051078	0.053589	0.044085	0.066751	0.050958	0.060788	0.066615
-3.46667	0.05275	0.044023	0.07299	0.088443	0.051086	0.072109	0.060081		0.051169	0.053388	0.043937	0.066758	0.051055	0.060621	0.066649
-3.45	0.052591	0.043776	0.072776	0.088346	0.050957	0.072173	0.059976		0.051209	0.053572	0.044047	0.066812	0.051144	0.060514	0.066746
-3.43333	0.052647	0.043704	0.072919	0.088314	0.05093	0.072413	0.059916		0.051267	0.053619	0.043918	0.066839	0.051021	0.060391	0.066826
-3.41667	0.052701	0.043853	0.073196	0.088085	0.051163	0.072737	0.059934		0.051215	0.053395	0.043627	0.066956	0.050756	0.060114	0.06693
-3.4	0.052698	0.043765	0.07352	0.088273	0.051176	0.0728	0.059839		0.051334	0.053481	0.043453	0.066814	0.050681	0.060184	0.066991
-3.38333	0.052802	0.043521	0.073554	0.088167	0.051377	0.073007	0.059587		0.051338	0.053699	0.043449	0.066988	0.050464	0.060028	0.067153
-3.36667	0.052939	0.043411	0.073403	0.088008	0.051416	0.073065	0.059404		0.051194	0.053715	0.043595	0.067036	0.050352	0.059997	0.067178
-3.35	0.053006	0.043387	0.073311	0.088047	0.051335	0.073332	0.059587		0.051099	0.053609	0.043859	0.067125	0.050257	0.059705	0.067159
-3.33333	0.053027	0.043426	0.073367	0.088025	0.051134	0.073419	0.059421		0.050933	0.053552	0.043821	0.067143	0.050312	0.059567	0.067295
-3.31667	0.05292	0.043393	0.073436	0.087839	0.051015	0.073463	0.059663		0.050955	0.053509	0.043727	0.067308	0.050319	0.059437	0.06727
-3.3	0.052874	0.043431	0.073033	0.087696	0.050846	0.073338	0.059529		0.050978	0.053501	0.044031	0.067407	0.050302	0.059552	0.067297
-3.28333	0.052804	0.043612	0.073004	0.087356	0.050702	0.073104	0.059655		0.051139	0.053347	0.043995	0.067636	0.050342	0.059782	0.067207
-3.26667	0.053014	0.043818	0.072648	0.087346	0.050621	0.073223	0.059799		0.050952	0.053191	0.044291	0.067654	0.050411	0.059704	0.067131
-3.25	0.052781	0.043619	0.072618	0.087469	0.050494	0.073053	0.060104		0.05119	0.053419	0.044326	0.067593	0.050419	0.059803	0.066861
-3.23333	0.05272	0.043651	0.072428	0.087316	0.050452	0.073346	0.060308		0.051182	0.053335	0.044417	0.067754	0.050425	0.059538	0.06673
-3.21667	0.052528	0.043613	0.072581	0.08744	0.050303	0.073095	0.06071		0.05127	0.053387	0.04432	0.067638	0.05058	0.059709	0.06647
-3.2	0.052392	0.043493	0.072451	0.087571	0.050193	0.072869	0.061088		0.051403	0.053489	0.044367	0.06766	0.050675	0.059856	0.0662
-3.18333	0.05232	0.043546	0.072663	0.087385	0.049911	0.072521	0.061217		0.051634	0.053522	0.044094	0.067753	0.05095	0.06015	0.065978
-3.16667	0.052227	0.043606	0.0726	0.087389	0.050111	0.072535	0.061058		0.051782	0.053515	0.044119	0.067795	0.050851	0.060134	0.06606
-3.15	0.051966	0.043665	0.072484	0.087445	0.050034	0.072204	0.060899		0.052	0.053542	0.044223	0.067779	0.050991	0.060383	0.066085
-3.13333	0.051945	0.043626	0.072785	0.087399	0.050127	0.072068	0.060904		0.051946	0.053538	0.04408	0.067815	0.05104	0.060431	0.066198
-3.11667	0.051803	0.043469	0.072574	0.087678	0.05017	0.071705	0.060804		0.051974	0.053646	0.044299	0.067593	0.051018	0.060737	0.066321
-3.1	0.051539	0.043397	0.072826	0.087321	0.050188	0.071505	0.060791		0.052042	0.053762	0.044037	0.067755	0.05102	0.060965	0.066362
-3.08333	0.051767	0.043177	0.072905	0.087254	0.050003	0.07156	0.060712		0.051846	0.053911	0.043916	0.06778	0.051223	0.06087	0.066421
-3.06667	0.051686	0.043226	0.073112	0.087125	0.049756	0.070829	0.060612		0.051981	0.053795	0.043758	0.067899	0.051399	0.061364	0.066543
-3.05	0.05177	0.043232	0.072805	0.087116	0.049591	0.070862	0.060393		0.051969	0.053816	0.044058	0.067862	0.051525	0.061365	0.066806
-3.03333	0.051512	0.043284	0.073102	0.086963	0.049394	0.071003	0.060265		0.052135	0.053766	0.043877	0.067961	0.051682	0.061374	0.066964
-3.01667	0.051487	0.043543	0.072979	0.087006	0.04948	0.071128	0.06035		0.052098	0.053536	0.044045	0.067906	0.051654	0.061373	0.067021
-3	0.051374	0.043564	0.072816	0.086896	0.049279	0.071165	0.060482		0.052208	0.053483	0.044192	0.068006	0.051765	0.061301	0.067071
-2.98333	0.051521	0.043727	0.07282	0.086942	0.049317	0.071277	0.060436		0.052271	0.053426	0.044172	0.068007	0.051718	0.061216	0.067113
-2.96667	0.051564	0.043923	0.072745	0.086781	0.049516	0.071483	0.060284		0.052343	0.053317	0.044152	0.068009	0.051582	0.061041	0.067206
-2.95	0.051558	0.044059	0.072923	0.086751	0.049603	0.071813	0.060402		0.052334	0.053278	0.044023	0.06805	0.051566	0.060719	0.067211
-2.93333	0.051514	0.044214	0.072607	0.086858	0.04953	0.071795	0.06026		0.052441	0.053143	0.044283	0.068107	0.051677	0.060636	0.067285
-2.91667	0.051471	0.044495	0.072497	0.086701	0.049577	0.071636	0.060182		0.052348	0.052939	0.044372	0.068237	0.05169	0.060727	0.067345
-2.9	0.051573	0.044608	0.072248	0.08663	0.049667	0.071779	0.06028		0.052188	0.052928	0.044567	0.068316	0.051657	0.060603	0.067239
-2.88333	0.051431	0.044682	0.072296	0.086568	0.049782	0.071559	0.060483		0.052311	0.052948	0.04436	0.068362	0.05155	0.060741	0.067098
-2.86667	0.051522	0.044888	0.071903	0.086525	0.049727	0.071185	0.060479		0.052234	0.052853	0.044571	0.068343	0.051577	0.060921	0.067112
-2.85	0.051594	0.044697	0.071843	0.086597	0.049713	0.071254	0.060453		0.052152	0.053085	0.044553	0.068353	0.05152	0.060741	0.067161
-2.83333	0.0518	0.044787	0.071846	0.086626	0.049929	0.07132	0.060216		0.052002	0.053077	0.044575	0.068158	0.051428	0.060882	0.067285
-2.81667	0.051942	0.044744	0.071879	0.086762	0.049905	0.071214	0.060154		0.051874	0.053032	0.044689	0.068054	0.051478	0.060869	0.067409
-2.8	0.051855	0.044742	0.07197	0.086794	0.049685	0.071284	0.060147		0.051917	0.053114	0.044649	0.068106	0.051603	0.06078	0.067414
-2.78333	0.051907	0.044836	0.072122	0.086707	0.049634	0.071416	0.060146		0.051931	0.053057	0.044572	0.068134	0.051656	0.060659	0.067337
-2.76667	0.051899	0.044842	0.072407	0.086521	0.049683	0.071358	0.060349		0.052024	0.053057	0.044391	0.068284	0.051574	0.060773	0.067237
-2.75	0.051804	0.044752	0.072431	0.086575	0.049664	0.071424	0.060207		0.052232	0.053144	0.044487	0.068235	0.051526	0.06079	0.067466
-2.73333	0.051523	0.04462	0.072588	0.086634	0.04973	0.07161	0.060324		0.052441	0.053301	0.044374	0.068089	0.051527	0.060669	0.06732
-2.71667	0.051455	0.04458	0.07282	0.086382	0.049612	0.071504	0.060185		0.052402	0.05325	0.044387	0.068301	0.051613	0.060743	0.067386
-2.7	0.051427	0.044397	0.07306	0.08647	0.04974	0.072081	0.060311		0.052432	0.053362	0.044272	0.068153	0.051561	0.060439	0.067222
-2.68333	0.051429	0.044465	0.072981	0.086238	0.049826	0.072212	0.06027		0.052387	0.053334	0.044309	0.068282	0.051562	0.060366	0.067277
-2.66667	0.05137	0.044581	0.07313	0.086237	0.049508	0.072351	0.060564		0.052534	0.053266	0.044169	0.068397	0.051759	0.060066	0.067052
-2.65	0.051287	0.044404	0.073001	0.086003	0.049517	0.072486	0.060758		0.052487	0.053456	0.044178	0.068604	0.051769	0.060065	0.06695
-2.63333	0.051284	0.044283	0.072725	0.086303	0.049518	0.072625	0.060854		0.0525	0.05344	0.044432	0.068463	0.051789	0.060041	0.066846
-2.61667	0.051289	0.044074	0.072601	0.086177	0.049622	0.072465	0.06095		0.052586	0.053665	0.044503	0.068582	0.051712	0.060193	0.066836
-2.6	0.051222	0.04408	0.072438	0.086255	0.04952	0.072157	0.060743		0.052642	0.053713	0.044609	0.068514	0.051821	0.060292	0.066901
-2.58333	0.051268	0.04414	0.072356	0.086391	0.049501	0.071972	0.061005		0.052644	0.053739	0.044595	0.068429	0.051907	0.060331	0.066674
-2.56667	0.051531	0.044299	0.072212	0.086268	0.049627	0.071983	0.061003		0.052422	0.05366	0.044748	0.068586	0.051835	0.060233	0.066727
-2.55	0.051364	0.044424	0.071974	0.086407	0.049632	0.072435	0.060969		0.052494	0.053672	0.04485	0.068498	0.051874	0.060003	0.066748
-2.53333	0.051133	0.044616	0.072056	0.086376	0.049474	0.072151	0.060702		0.052695	0.053557	0.044778	0.06855	0.051944	0.060131	0.067028
-2.51667	0.051039	0.04456	0.072227	0.0864	0.049362	0.0719	0.060721		0.052853	0.05359	0.04469	0.068605	0.052056	0.060284	0.067004
-2.5	0.050816	0.044554	0.0719	0.086346	0.049425	0.071574	0.060569		0.052891	0.053538	0.045009	0.068708	0.052034	0.060458	0.067022
-2.48333	0.050805	0.044801	0.071934	0.086404	0.049381	0.071741	0.060784		0.052864	0.053415	0.045005	0.068603	0.052076	0.060255	0.066819
-2.46667	0.050624	0.044705	0.071832	0.086252	0.049253	0.071218	0.060775		0.052889	0.053608	0.045015	0.068751	0.052193	0.060595	0.066905
-2.45	0.050569	0.044971	0.071794	0.086332	0.049098	0.070992	0.060505		0.052844	0.05339	0.0451	0.068722	0.052234	0.060737	0.066986
-2.43333	0.050599	0.044828	0.071942	0.086406	0.049	0.071142	0.060418		0.052856	0.05349	0.045054	0.068569	0.05228	0.060721	0.067074
-2.41667	0.050538	0.044918	0.071963	0.086389	0.048709	0.071221	0.060136		0.05282	0.053446	0.045057	0.0686	0.052458	0.060769	0.06732
-2.4	0.050272	0.044665	0.072007	0.086574	0.04836	0.070811	0.0598		0.053001	0.053636	0.045076	0.06852	0.052663	0.061111	0.067606
-2.38333	0.050474	0.044779	0.072076	0.08649	0.048414	0.070528	0.059682		0.052961	0.053524	0.045051	0.068565	0.052555	0.061171	0.067696
-2.36667	0.050388	0.044755	0.072053	0.08655	0.048519	0.070327	0.05984		0.053069	0.053602	0.045078	0.068597	0.052527	0.061316	0.067601
-2.35	0.05028	0.044926	0.071725	0.08677	0.048652	0.070174	0.059744		0.053183	0.05354	0.045308	0.068447	0.052336	0.06142	0.0676
-2.33333	0.05014	0.044685	0.072032	0.086775	0.048677	0.070189	0.05984		0.053238	0.053832	0.045043	0.068278	0.052333	0.061519	0.067599
-2.31667	0.049993	0.044823	0.072302	0.086949	0.048609	0.070132	0.05958		0.053361	0.05371	0.044809	0.068298	0.052308	0.061663	0.067707
-2.3	0.050131	0.045028	0.072569	0.086741	0.048648	0.070214	0.059699		0.053335	0.053609	0.044647	0.068366	0.052329	0.061649	0.067566
-2.28333	0.050194	0.045118	0.072691	0.086658	0.04859	0.070518	0.059894		0.053283	0.053578	0.044513	0.068331	0.052395	0.061425	0.067394
-2.26667	0.05018	0.044995	0.072642	0.08666	0.048568	0.070637	0.060169		0.053191	0.053683	0.044526	0.068371	0.052414	0.061353	0.067173
-2.25	0.050355	0.04501	0.072768	0.086584	0.048783	0.070346	0.0603		0.05307	0.053618	0.044361	0.068367	0.052313	0.061447	0.06702
-2.23333	0.050369	0.045181	0.072733	0.086302	0.048952	0.070654	0.060117		0.053081	0.053522	0.044331	0.068494	0.052182	0.061158	0.067075
-2.21667	0.050192	0.045137	0.072611	0.086271	0.048844	0.07082	0.06034		0.053234	0.053534	0.044388	0.068517	0.052273	0.061138	0.066841
-2.2	0.050468	0.045011	0.072558	0.086206	0.048745	0.070967	0.060257		0.052863	0.05364	0.044461	0.068564	0.052409	0.061058	0.066836
-2.18333	0.050452	0.045098	0.072923	0.086022	0.048551	0.070929	0.060252		0.052792	0.053639	0.044255	0.068745	0.052606	0.06105	0.066948
-2.16667	0.050662	0.045218	0.073071	0.085794	0.048338	0.071098	0.060158		0.052769	0.053545	0.044232	0.06903	0.052784	0.060874	0.066962
-2.15	0.050752	0.045093	0.072777	0.08551	0.048453	0.070815	0.059931		0.052703	0.053635	0.044557	0.069124	0.052772	0.061068	0.067041
-2.13333	0.050686	0.04517	0.072809	0.085615	0.04837	0.070782	0.059709		0.052737	0.053461	0.044538	0.069109	0.052797	0.061097	0.067184
-2.11667	0.050503	0.04501	0.073005	0.085773	0.048331	0.070434	0.059454		0.052851	0.053545	0.044418	0.069151	0.052914	0.061289	0.067395
-2.1	0.050336	0.045342	0.073199	0.085595	0.04838	0.070325	0.059176		0.05307	0.053272	0.044321	0.069355	0.052935	0.061186	0.067644
-2.08333	0.050086	0.045503	0.072865	0.085344	0.048349	0.070586	0.059043		0.053288	0.053161	0.044621	0.069571	0.052972	0.06106	0.067721
-2.06667	0.050047	0.045367	0.072899	0.085578	0.048326	0.070241	0.059163		0.053275	0.053232	0.044655	0.069444	0.052979	0.061333	0.067637
-2.05	0.050215	0.045224	0.072989	0.085901	0.048436	0.070002	0.058844		0.053127	0.053369	0.04462	0.069312	0.05294	0.061517	0.067792
-2.03333	0.050184	0.045154	0.072792	0.085898	0.048534	0.069739	0.058713		0.053382	0.053387	0.044776	0.069437	0.052831	0.061584	0.06787
-2.01667	0.050126	0.045078	0.072744	0.085794	0.048583	0.069793	0.05857		0.053438	0.053329	0.044744	0.06944	0.05288	0.061488	0.067914
-2	0.050152	0.045211	0.072485	0.085936	0.048693	0.069394	0.058428		0.05333	0.053242	0.04492	0.069398	0.052837	0.061902	0.067977
-1.98333	0.050127	0.045194	0.072438	0.08612	0.048638	0.069603	0.058539		0.053415	0.053302	0.044842	0.069342	0.052939	0.061749	0.067985
-1.96667	0.050131	0.045207	0.072499	0.086044	0.0488	0.069813	0.058524		0.053619	0.053406	0.044847	0.069353	0.052795	0.061517	0.068062
-1.95	0.050341	0.045253	0.072194	0.086125	0.048907	0.07016	0.058658		0.053497	0.053456	0.045069	0.069309	0.052723	0.061313	0.067928
-1.93333	0.050373	0.045232	0.071924	0.086236	0.048872	0.070073	0.058639		0.053391	0.053505	0.045241	0.069264	0.052753	0.061416	0.067785
-1.91667	0.050401	0.044991	0.072266	0.086453	0.049042	0.070075	0.058385		0.053349	0.053713	0.045014	0.069276	0.052701	0.061291	0.067924
-1.9	0.050389	0.044998	0.072244	0.086575	0.048982	0.070173	0.058437		0.05344	0.053717	0.045046	0.069328	0.05281	0.061241	0.067936
-1.88333	0.050396	0.045073	0.07234	0.086331	0.048834	0.069974	0.058717		0.053387	0.053679	0.044933	0.069552	0.053001	0.061294	0.067753
-1.86667	0.050289	0.045263	0.07265	0.086177	0.048938	0.070352	0.058761		0.053338	0.053614	0.044751	0.069689	0.052919	0.061132	0.067683
-1.85	0.050343	0.045047	0.07256	0.08625	0.048835	0.07027	0.058733		0.05338	0.053767	0.044858	0.069712	0.052934	0.061241	0.067475
-1.83333	0.049914	0.045001	0.072391	0.086328	0.04896	0.070574	0.058398		0.053706	0.053792	0.045003	0.069758	0.052834	0.060965	0.067703
-1.81667	0.049774	0.044846	0.072457	0.086245	0.0488	0.070572	0.058333		0.053678	0.053904	0.045036	0.069887	0.052932	0.060752	0.06771
-1.8	0.049799	0.044796	0.072367	0.086398	0.048618	0.070341	0.058398		0.053573	0.053872	0.045076	0.069925	0.05312	0.060985	0.06752
-1.78333	0.049658	0.044899	0.072521	0.08612	0.048688	0.070006	0.058343		0.053638	0.053698	0.045022	0.070135	0.053082	0.061381	0.067632
-1.76667	0.049696	0.045057	0.072824	0.085992	0.048859	0.069934	0.058248		0.053611	0.053573	0.044739	0.070262	0.052953	0.061449	0.067701
-1.75	0.049786	0.045385	0.072773	0.085978	0.048788	0.06968	0.058544		0.053661	0.053323	0.044686	0.070254	0.052965	0.061757	0.067511
-1.73333	0.04994	0.045515	0.072952	0.085894	0.048922	0.069767	0.058489		0.053616	0.053247	0.044496	0.070275	0.052841	0.061844	0.067348
-1.71667	0.049689	0.045671	0.072735	0.085981	0.049017	0.070146	0.058408		0.053757	0.053089	0.044721	0.070274	0.052803	0.061469	0.067424
-1.7	0.04974	0.045928	0.072414	0.086161	0.048866	0.069928	0.058301		0.053735	0.052865	0.044877	0.070184	0.052969	0.061566	0.06732
-1.68333	0.049723	0.046196	0.072467	0.086294	0.048707	0.070038	0.058396		0.05377	0.052731	0.044899	0.070193	0.053063	0.061566	0.06747
-1.66667	0.050022	0.04608	0.072673	0.086405	0.048586	0.069772	0.058353		0.053461	0.052894	0.044683	0.070126	0.053126	0.061766	0.06737
-1.65	0.05014	0.046106	0.072621	0.086423	0.048461	0.069712	0.058161		0.053482	0.052867	0.044654	0.070219	0.05321	0.061889	0.067425
-1.63333	0.050112	0.046349	0.072643	0.086451	0.048541	0.070009	0.058332		0.053558	0.052681	0.044683	0.070202	0.053111	0.06164	0.067257
-1.61667	0.050003	0.046065	0.07259	0.086634	0.048297	0.070038	0.058166		0.053644	0.052871	0.044666	0.070167	0.053311	0.061449	0.067162
-1.6	0.049939	0.045897	0.072313	0.086828	0.048179	0.070074	0.058127		0.053628	0.053047	0.044915	0.070104	0.053385	0.061414	0.067157
-1.58333	0.049831	0.045799	0.072201	0.086941	0.048147	0.070316	0.057766		0.053694	0.053154	0.045108	0.069964	0.053475	0.06123	0.067158
-1.56667	0.049703	0.045951	0.071907	0.086882	0.048184	0.070222	0.05766		0.053819	0.053032	0.045388	0.070017	0.053473	0.061079	0.067235
-1.55	0.049846	0.045957	0.07189	0.086884	0.048252	0.069817	0.057438		0.053787	0.053106	0.045425	0.069895	0.053395	0.061419	0.06728
-1.53333	0.049747	0.045935	0.072148	0.086491	0.048319	0.069641	0.057271		0.053909	0.053209	0.045321	0.070151	0.053383	0.061509	0.067363
-1.51667	0.049935	0.0457	0.07224	0.086255	0.048358	0.069368	0.057212		0.053795	0.053308	0.045319	0.070231	0.053387	0.061577	0.067181
-1.5	0.049743	0.04571	0.072223	0.085969	0.048465	0.069195	0.057523		0.054135	0.05326	0.045352	0.070406	0.053374	0.061648	0.067104
-1.48333	0.049592	0.045768	0.072165	0.08599	0.048515	0.069067	0.057426		0.054227	0.053221	0.045463	0.070308	0.053345	0.061664	0.067147
-1.46667	0.049564	0.045501	0.07195	0.086081	0.048474	0.068535	0.057127		0.05414	0.053484	0.045601	0.070173	0.053431	0.061927	0.067243
-1.45	0.049621	0.045547	0.071922	0.08614	0.048388	0.068404	0.057127		0.054182	0.053519	0.045674	0.070099	0.053529	0.062007	0.067076
-1.43333	0.04965	0.045501	0.072022	0.08595	0.048481	0.068281	0.0573		0.054296	0.053509	0.04557	0.070138	0.053498	0.062041	0.0669
-1.41667	0.049481	0.045429	0.072158	0.086048	0.048295	0.06826	0.057505		0.054356	0.053575	0.045455	0.070089	0.053593	0.062038	0.066783
-1.4	0.049608	0.045227	0.072147	0.086051	0.04808	0.068194	0.057463		0.054288	0.053756	0.04545	0.070067	0.05385	0.062104	0.066722
-1.38333	0.049525	0.045399	0.072291	0.085772	0.04812	0.068516	0.057216		0.054502	0.053642	0.045327	0.070307	0.053862	0.061944	0.066853
-1.36667	0.049537	0.045154	0.072229	0.085992	0.048079	0.068626	0.057131		0.05456	0.053736	0.045394	0.070187	0.053844	0.061786	0.06687
-1.35	0.049318	0.045426	0.072302	0.085928	0.048133	0.068933	0.056966		0.054614	0.053571	0.045236	0.070288	0.053874	0.061513	0.066898
-1.33333	0.049473	0.045507	0.072153	0.086036	0.048139	0.06937	0.056852		0.054549	0.0535	0.045385	0.070192	0.053876	0.061108	0.066861
-1.31667	0.049713	0.045399	0.072346	0.085969	0.048279	0.069549	0.056829		0.054515	0.053551	0.045238	0.070258	0.053848	0.061097	0.066827
-1.3	0.049659	0.045611	0.072503	0.08571	0.04827	0.06962	0.056842		0.054511	0.053304	0.045136	0.070504	0.053865	0.061177	0.06684
-1.28333	0.049802	0.045525	0.072414	0.085642	0.048348	0.069944	0.05683		0.054481	0.053327	0.045173	0.070549	0.053785	0.06088	0.066893
-1.26667	0.049687	0.045402	0.072289	0.085802	0.048088	0.070212	0.056694		0.054552	0.053442	0.045291	0.07046	0.054004	0.060824	0.066944
-1.25	0.049796	0.045452	0.072131	0.085549	0.048203	0.069989	0.056722		0.054429	0.053359	0.04533	0.070633	0.053931	0.060956	0.066895
-1.23333	0.049629	0.045621	0.072207	0.085523	0.048136	0.069883	0.056463		0.054395	0.053279	0.045265	0.070651	0.053926	0.060928	0.067098
-1.21667	0.049798	0.045514	0.072172	0.085645	0.047949	0.069729	0.056302		0.054286	0.053303	0.045273	0.070535	0.054046	0.060967	0.067194
-1.2	0.049712	0.045733	0.072119	0.085733	0.047981	0.069517	0.056263		0.054258	0.053157	0.045257	0.070424	0.054018	0.061186	0.067245
-1.18333	0.049674	0.045579	0.071884	0.08597	0.0479	0.069491	0.056281		0.05435	0.053262	0.045435	0.070285	0.054082	0.061254	0.067377
-1.16667	0.049737	0.045558	0.071987	0.085966	0.047769	0.069251	0.056056		0.054267	0.053278	0.045397	0.070303	0.054153	0.061432	0.067535
-1.15	0.049525	0.045801	0.071805	0.086034	0.047677	0.06926	0.056283		0.054328	0.053123	0.045498	0.070234	0.054211	0.061476	0.067348
-1.13333	0.049518	0.045534	0.071791	0.086168	0.047683	0.069329	0.056143		0.054394	0.053359	0.045495	0.070082	0.054227	0.061315	0.067447
-1.11667	0.049629	0.045691	0.071887	0.086099	0.047713	0.069232	0.056209		0.054403	0.053373	0.04543	0.07012	0.05421	0.061497	0.067474
-1.1	0.049512	0.04598	0.071828	0.08613	0.047835	0.068994	0.056103		0.054511	0.053185	0.045572	0.070119	0.054146	0.061681	0.067528
-1.08333	0.049634	0.045902	0.071784	0.086312	0.047821	0.068706	0.056196		0.054452	0.053351	0.045648	0.069961	0.054145	0.061849	0.067544
-1.06667	0.049726	0.046129	0.071523	0.086073	0.047712	0.06874	0.056383		0.054568	0.053063	0.045804	0.069974	0.054293	0.062015	0.067439
-1.05	0.049777	0.046	0.071422	0.086093	0.047905	0.068905	0.05666		0.054506	0.053142	0.045861	0.069998	0.054136	0.06194	0.067383
-1.03333	0.049799	0.045748	0.071325	0.086024	0.047859	0.069088	0.056559		0.054469	0.053314	0.045955	0.070006	0.054191	0.061839	0.067497
-1.01667	0.049843	0.045659	0.071365	0.085878	0.047844	0.068904	0.056486		0.054388	0.053405	0.045971	0.069991	0.054155	0.062011	0.067418
-1	0.049982	0.045716	0.071505	0.085688	0.047946	0.068897	0.056988		0.054314	0.053301	0.04584	0.070111	0.054092	0.061938	0.067065
-0.98333	0.050067	0.045582	0.071496	0.085696	0.047918	0.068701	0.056567		0.054257	0.053369	0.04595	0.070045	0.054023	0.061965	0.067284
-0.96667	0.050019	0.045749	0.07153	0.085619	0.047865	0.068793	0.056449		0.054246	0.053282	0.046007	0.070119	0.054082	0.06193	0.06741
-0.95	0.049699	0.045855	0.07136	0.085656	0.047778	0.068874	0.056649		0.054457	0.053148	0.046112	0.070063	0.054153	0.061862	0.067238
-0.93333	0.050063	0.04564	0.071334	0.085525	0.047748	0.06881	0.056712		0.054234	0.053248	0.046062	0.070072	0.054211	0.061845	0.067211
-0.91667	0.050083	0.045576	0.07132	0.085533	0.04776	0.069175	0.056557		0.054262	0.053255	0.046156	0.070058	0.054215	0.061575	0.067327
-0.9	0.049862	0.045372	0.071591	0.085676	0.047895	0.069132	0.056406		0.054333	0.053455	0.046018	0.070105	0.054103	0.061611	0.067432
-0.88333	0.049783	0.045309	0.071686	0.085748	0.047643	0.068796	0.056461		0.054429	0.053502	0.046007	0.070086	0.054348	0.061785	0.067265
-0.86667	0.049867	0.045585	0.071634	0.085715	0.047655	0.068691	0.056756		0.054429	0.053223	0.046027	0.0702	0.054411	0.061832	0.067081
-0.85	0.049842	0.04584	0.071667	0.085698	0.047622	0.068772	0.056901		0.054424	0.053046	0.045935	0.070293	0.054473	0.06173	0.067005
-0.83333	0.049635	0.045911	0.071527	0.085795	0.047543	0.068672	0.056393		0.054592	0.053047	0.045989	0.070287	0.054587	0.061925	0.067468
-0.81667	0.049783	0.045933	0.071707	0.08569	0.047613	0.068684	0.056771		0.054551	0.053092	0.045824	0.070365	0.054669	0.061849	0.06727
-0.8	0.049862	0.045804	0.071633	0.085537	0.047659	0.06859	0.056883		0.054593	0.05318	0.045816	0.070505	0.054649	0.061976	0.067147
-0.78333	0.049939	0.045659	0.071723	0.08554	0.047666	0.068628	0.056455		0.054402	0.053204	0.045746	0.070589	0.054659	0.061849	0.067495
-0.76667	0.050004	0.045509	0.071726	0.085343	0.047637	0.068493	0.05636		0.054431	0.053347	0.045834	0.070786	0.054638	0.061908	0.067638
-0.75	0.049936	0.045814	0.071718	0.085173	0.047653	0.068324	0.056117		0.054492	0.053099	0.045813	0.070971	0.05464	0.062055	0.067764
-0.73333	0.049839	0.045817	0.071302	0.085252	0.047527	0.068734	0.056241		0.054488	0.053118	0.04604	0.070911	0.054724	0.06166	0.067588
-0.71667	0.049973	0.045815	0.071297	0.085141	0.047419	0.069043	0.05627		0.054336	0.053261	0.046107	0.070981	0.054878	0.061434	0.067578
-0.7	0.050009	0.045788	0.071366	0.085293	0.047498	0.069099	0.056151		0.054432	0.053315	0.04608	0.070781	0.054758	0.061387	0.067641
-0.68333	0.049874	0.045595	0.07135	0.085132	0.047602	0.068918	0.05614		0.054608	0.053457	0.046133	0.070899	0.054683	0.061488	0.06764
-0.66667	0.049984	0.045534	0.071485	0.085254	0.047556	0.068915	0.056122		0.054531	0.053469	0.046097	0.07084	0.054737	0.061373	0.067585
-0.65	0.049925	0.045694	0.071396	0.085492	0.047581	0.068902	0.056156		0.054654	0.053313	0.046144	0.070681	0.054731	0.061412	0.06767
-0.63333	0.050132	0.045832	0.071375	0.085782	0.047488	0.06879	0.056157		0.054507	0.053208	0.046255	0.07043	0.05482	0.061433	0.067795
-0.61667	0.050013	0.046085	0.071409	0.085518	0.047505	0.068305	0.05613		0.05461	0.053024	0.046287	0.070576	0.05487	0.061857	0.067877
-0.6	0.049875	0.046411	0.071491	0.085582	0.047401	0.068593	0.056002		0.054698	0.052697	0.046165	0.070572	0.054975	0.061574	0.067941
-0.58333	0.049916	0.046348	0.071505	0.085452	0.047283	0.068653	0.056041		0.054763	0.052817	0.046246	0.070682	0.055143	0.061486	0.067883
-0.56667	0.050115	0.046488	0.071906	0.085321	0.047302	0.068246	0.055963		0.054682	0.052786	0.046051	0.070845	0.055183	0.061849	0.068019
-0.55	0.04985	0.046673	0.071999	0.085414	0.047351	0.068102	0.055817		0.054909	0.05259	0.045923	0.070788	0.055118	0.061863	0.068026
-0.53333	0.049722	0.046425	0.072086	0.085381	0.04721	0.068233	0.055837		0.055011	0.052768	0.045894	0.070901	0.055233	0.061833	0.068102
-0.51667	0.049827	0.04655	0.072037	0.085629	0.047169	0.068292	0.055863		0.054896	0.052655	0.046011	0.07071	0.055311	0.061855	0.068189
-0.5	0.049866	0.046473	0.072096	0.085852	0.047105	0.06861	0.055943		0.054832	0.052769	0.046004	0.070444	0.055325	0.061786	0.068112
-0.48333	0.049854	0.046381	0.071952	0.085763	0.046856	0.068568	0.055741		0.054864	0.052864	0.0462	0.070525	0.055464	0.062008	0.06824
-0.46667	0.049532	0.046448	0.071832	0.085819	0.047045	0.068587	0.055615		0.055098	0.052842	0.046214	0.070591	0.055331	0.06202	0.068255
-0.45	0.049614	0.046313	0.071797	0.085848	0.04709	0.068992	0.055726		0.055019	0.05299	0.046322	0.070586	0.055265	0.061635	0.068104
-0.43333	0.049627	0.04623	0.07157	0.086005	0.047154	0.068889	0.055838		0.055002	0.05306	0.046515	0.07056	0.055205	0.061816	0.067981
-0.41667	0.049717	0.046146	0.071569	0.086	0.047118	0.068864	0.055989		0.055038	0.053051	0.046488	0.070536	0.055147	0.061948	0.06785
-0.4	0.049775	0.04607	0.071625	0.086006	0.047384	0.069051	0.055922		0.055033	0.053027	0.046426	0.070565	0.054925	0.06183	0.067864
-0.38333	0.049967	0.046068	0.071454	0.085913	0.047455	0.068935	0.055932		0.054955	0.052948	0.046553	0.070622	0.05486	0.062066	0.067994
-0.36667	0.05009	0.046184	0.071515	0.085901	0.047471	0.06912	0.055856		0.054956	0.052923	0.046434	0.070749	0.054889	0.061976	0.06791
-0.35	0.049963	0.046089	0.071598	0.08586	0.047558	0.069003	0.055901		0.055064	0.05302	0.046361	0.070881	0.054835	0.062101	0.067747
-0.33333	0.0498	0.046054	0.071456	0.085568	0.0477	0.068841	0.055859		0.055252	0.053034	0.046451	0.071226	0.054731	0.062152	0.067731
-0.31667	0.049698	0.046179	0.071567	0.085404	0.047782	0.068856	0.055677		0.055328	0.052995	0.046319	0.071447	0.054705	0.061931	0.067743
-0.3	0.049842	0.045985	0.07157	0.085159	0.047593	0.068812	0.055809		0.055301	0.053161	0.046363	0.071686	0.054864	0.061917	0.067639
-0.28333	0.0498	0.046113	0.071554	0.085272	0.047586	0.06841	0.055933		0.055401	0.053068	0.046324	0.071749	0.054892	0.062266	0.067559
-0.26667	0.049777	0.046256	0.071584	0.085292	0.04759	0.068482	0.055857		0.055408	0.053014	0.046357	0.071649	0.054914	0.06216	0.067631
-0.25	0.049808	0.046169	0.071456	0.085494	0.047546	0.068844	0.055841		0.055323	0.053029	0.0465	0.071564	0.05497	0.061897	0.067653
-0.23333	0.049771	0.046208	0.071085	0.085371	0.047405	0.068814	0.055669		0.055461	0.053031	0.046798	0.071692	0.055105	0.061982	0.067886
-0.21667	0.049498	0.04625	0.071165	0.085415	0.047535	0.068814	0.055827		0.055585	0.053006	0.046676	0.071783	0.055048	0.06202	0.067757
-0.2	0.04956	0.046312	0.071034	0.085312	0.04751	0.068556	0.055907		0.055506	0.052963	0.04687	0.071828	0.055168	0.062114	0.067782
-0.18333	0.049716	0.046614	0.071004	0.085133	0.04714	0.068851	0.055955		0.055569	0.052761	0.046905	0.071956	0.055435	0.061842	0.067744
-0.16667	0.049938	0.046919	0.071177	0.085093	0.047108	0.068999	0.056048		0.055319	0.052495	0.046786	0.071958	0.055533	0.061863	0.067669
-0.15	0.04994	0.04686	0.071272	0.085136	0.04707	0.068919	0.056103		0.055248	0.052496	0.046836	0.071889	0.055623	0.062047	0.067681
-0.13333	0.04994	0.047007	0.071293	0.085194	0.047089	0.069069	0.055997		0.055285	0.052386	0.046763	0.071796	0.055682	0.062081	0.067722
-0.11667	0.049904	0.047005	0.071294	0.085394	0.047131	0.069076	0.056006		0.055399	0.052412	0.046816	0.071573	0.055707	0.062024	0.067715
-0.1	0.050001	0.046748	0.0714	0.085115	0.046992	0.069009	0.056459		0.055223	0.052678	0.046731	0.071831	0.05588	0.062191	0.067306
-0.08333	0.049706	0.046762	0.071468	0.085012	0.047091	0.068622	0.056575		0.055498	0.052775	0.046719	0.072005	0.055785	0.062269	0.067237
-0.06667	0.04983	0.046744	0.071687	0.085072	0.047219	0.068516	0.057076		0.05537	0.052722	0.046603	0.071964	0.055679	0.062243	0.066798
-0.05	0.049852	0.046634	0.071683	0.084901	0.047172	0.068263	0.056965		0.055351	0.052864	0.046751	0.07201	0.05567	0.06233	0.066814
-0.03333	0.049736	0.046627	0.071652	0.08511	0.047128	0.068117	0.057046		0.055425	0.052877	0.04678	0.072124	0.055619	0.062454	0.066712
-0.01667	0.049573	0.046151	0.071587	0.085608	0.047456	0.067842	0.056709		0.055538	0.053173	0.046835	0.072596	0.055432	0.062588	0.066997
0	0.049877	0.04593	0.071379	0.086193	0.047464	0.067966	0.056686		0.056205	0.053322	0.046938	0.073436	0.055446	0.062852	0.066987
0.016667	0.050761	0.046276	0.07124	0.087497	0.047515	0.069411	0.056866		0.056924	0.053555	0.046976	0.07418	0.055399	0.063012	0.066932
0.033333	0.05207	0.047479	0.07136	0.089197	0.047445	0.071143	0.057102		0.057869	0.053901	0.046898	0.075104	0.055366	0.063748	0.067153
0.05	0.054509	0.049761	0.071427	0.091435	0.047619	0.074553	0.058123		0.058719	0.054418	0.046846	0.076122	0.055357	0.064483	0.067379
0.066667	0.057806	0.053248	0.071536	0.094673	0.048352	0.079199	0.06001		0.059981	0.054991	0.046751	0.076972	0.055407	0.065021	0.067983
0.083333	0.061836	0.057586	0.071565	0.098061	0.049442	0.085304	0.063031		0.061257	0.05584	0.046641	0.078133	0.055813	0.065818	0.068738
0.1	0.06657	0.062689	0.071575	0.101948	0.051035	0.092022	0.0671		0.062724	0.056895	0.046628	0.079367	0.056438	0.066809	0.069683
0.116667	0.072063	0.068537	0.07172	0.106487	0.053683	0.099835	0.072587		0.064346	0.058005	0.04648	0.080571	0.057048	0.067395	0.070689
0.133333	0.077957	0.074771	0.071819	0.110952	0.057327	0.107986	0.079218		0.066074	0.059383	0.046355	0.081813	0.057575	0.068228	0.071445
0.15	0.084552	0.081829	0.071889	0.115632	0.061321	0.116816	0.086394		0.067713	0.060668	0.046311	0.082609	0.0584	0.068975	0.072451
0.166667	0.090876	0.089025	0.071847	0.120284	0.065974	0.125132	0.094311		0.06919	0.062238	0.046461	0.083365	0.059201	0.069947	0.073648
0.183333	0.096858	0.095927	0.071944	0.124405	0.071302	0.133061	0.10301		0.070763	0.063768	0.046403	0.084405	0.0599	0.070735	0.074706
0.2	0.10259	0.102378	0.071974	0.128167	0.077147	0.140909	0.112033		0.072224	0.065147	0.046387	0.085384	0.060657	0.070812	0.07557
0.216667	0.107921	0.107587	0.071827	0.131803	0.083101	0.146989	0.120588		0.073553	0.066777	0.04642	0.086356	0.061508	0.071286	0.076629
0.233333	0.112286	0.112169	0.071938	0.135088	0.0891	0.152356	0.128193		0.074857	0.067998	0.04632	0.087214	0.062245	0.071899	0.077603
0.25	0.116305	0.115873	0.071886	0.137923	0.095082	0.155874	0.134996		0.075949	0.069076	0.046399	0.088027	0.062838	0.072457	0.078486
0.266667	0.119397	0.119163	0.072116	0.140675	0.100635	0.159243	0.141074		0.077284	0.069883	0.046255	0.08863	0.063432	0.072627	0.079148
0.283333	0.122515	0.121559	0.072084	0.142803	0.105553	0.161708	0.146349		0.078091	0.070865	0.046246	0.08961	0.063992	0.073225	0.079649
0.3	0.125113	0.12361	0.072194	0.144766	0.109828	0.163781	0.150299		0.078975	0.071742	0.046242	0.090512	0.064744	0.073514	0.080617
0.316667	0.127413	0.12508	0.072191	0.146446	0.113863	0.166079	0.154195		0.079888	0.072643	0.046545	0.091384	0.065403	0.074451	0.081295
0.333333	0.129001	0.126171	0.072817	0.14808	0.117492	0.168969	0.157227		0.081118	0.0735	0.046631	0.092077	0.066132	0.075515	0.081945
0.35	0.130685	0.127016	0.073579	0.149417	0.120592	0.171366	0.159839		0.082052	0.074379	0.046934	0.092894	0.067224	0.076483	0.082693
0.366667	0.132366	0.1276	0.07462	0.150965	0.123706	0.173249	0.161798		0.082769	0.075231	0.047506	0.093435	0.068125	0.077908	0.0836
0.383333	0.133308	0.1285	0.076475	0.15193	0.1265	0.175993	0.163377		0.083819	0.075621	0.047971	0.09422	0.06934	0.078443	0.084488
0.4	0.134227	0.129105	0.078386	0.15272	0.128995	0.177347	0.165308		0.084959	0.076306	0.048779	0.094891	0.070527	0.07942	0.085012
0.416667	0.135253	0.12965	0.080664	0.153623	0.131071	0.178966	0.167079		0.085671	0.076826	0.049583	0.0955	0.071963	0.080307	0.085519
0.433333	0.136331	0.129596	0.08291	0.154257	0.13315	0.180028	0.168254		0.086258	0.077837	0.050875	0.0962	0.0734	0.081279	0.08635
0.45	0.136662	0.12988	0.085763	0.154981	0.134772	0.181032	0.169234		0.08726	0.07843	0.052216	0.096759	0.075142	0.082079	0.087039
0.466667	0.137045	0.130147	0.088863	0.155813	0.136388	0.181691	0.170468		0.088092	0.078813	0.053784	0.097182	0.076571	0.083142	0.087601
0.483333	0.137376	0.130348	0.092192	0.156174	0.13793	0.181521	0.171305		0.088794	0.07934	0.055217	0.097795	0.077982	0.083553	0.088233
0.5	0.137954	0.130503	0.095411	0.156688	0.139362	0.180819	0.172316		0.089204	0.079757	0.056796	0.098419	0.07956	0.083313	0.088859
0.516667	0.138319	0.131112	0.09862	0.157005	0.140445	0.1802	0.173213		0.089575	0.079904	0.058473	0.098952	0.081031	0.083232	0.089322
0.533333	0.138678	0.131421	0.102176	0.157401	0.141218	0.179343	0.174296		0.089802	0.080149	0.059971	0.099498	0.08281	0.08312	0.089822
0.55	0.138969	0.131969	0.105415	0.157826	0.142291	0.17775	0.175368		0.090144	0.080246	0.061628	0.099834	0.084231	0.083589	0.090312
0.566667	0.139213	0.131993	0.108727	0.158117	0.143111	0.177172	0.176049		0.090272	0.080481	0.063269	0.100385	0.085728	0.083472	0.091176
0.583333	0.139204	0.132155	0.112048	0.158325	0.144021	0.176821	0.176549		0.090671	0.08081	0.064953	0.100766	0.086946	0.083576	0.091954
0.6	0.139115	0.132524	0.115331	0.158692	0.144719	0.176141	0.177227		0.090967	0.080841	0.066454	0.101157	0.088107	0.083747	0.092361
0.616667	0.13936	0.13262	0.118569	0.15889	0.145865	0.175776	0.177602		0.091038	0.081043	0.067906	0.10155	0.088885	0.084007	0.093001
0.633333	0.139433	0.132856	0.121816	0.159154	0.146673	0.175468	0.178076		0.091183	0.081336	0.069171	0.101823	0.089879	0.084237	0.093464
0.65	0.139471	0.133082	0.124968	0.15979	0.147527	0.175449	0.178667		0.091224	0.081322	0.070423	0.101989	0.090509	0.084342	0.093739
0.666667	0.139421	0.133517	0.128042	0.15982	0.147667	0.175462	0.179135		0.091273	0.081464	0.071749	0.102441	0.090902	0.08456	0.094059
0.683333	0.139535	0.133687	0.130723	0.160229	0.147937	0.174788	0.179353		0.091349	0.081488	0.073137	0.102639	0.091128	0.085239	0.094377
0.7	0.139624	0.134109	0.133319	0.160342	0.148365	0.174604	0.179619		0.091439	0.081504	0.074346	0.102998	0.091341	0.085483	0.094573
0.716667	0.139765	0.133905	0.135795	0.160547	0.1483	0.174865	0.179791		0.09131	0.081816	0.075586	0.103267	0.091545	0.08562	0.094715
0.733333	0.13991	0.134127	0.138011	0.160917	0.148422	0.174922	0.179572		0.09123	0.082016	0.076724	0.103357	0.091441	0.08573	0.095092
0.75	0.139941	0.134445	0.14029	0.161193	0.148129	0.174796	0.17994		0.091185	0.082033	0.077559	0.103615	0.09146	0.08582	0.095272
0.766667	0.139857	0.13476	0.142547	0.161556	0.147903	0.175133	0.18037		0.091289	0.082098	0.078373	0.103668	0.091296	0.08584	0.095551
0.783333	0.139701	0.135016	0.144129	0.161766	0.147287	0.175719	0.180757		0.091345	0.082194	0.079526	0.103675	0.091237	0.085574	0.095727
0.8	0.139715	0.135011	0.145704	0.161967	0.146453	0.175932	0.181001		0.091264	0.082337	0.080581	0.103675	0.091212	0.085577	0.096033
0.816667	0.139711	0.135157	0.147225	0.1618	0.145453	0.175857	0.18099		0.091257	0.082561	0.081541	0.103749	0.091303	0.085975	0.096643
0.833333	0.139908	0.135209	0.148486	0.161862	0.145337	0.175824	0.181031		0.091068	0.082555	0.08243	0.103482	0.091372	0.086328	0.096921
0.85	0.139962	0.135228	0.149963	0.161798	0.145328	0.176267	0.180881		0.090922	0.082884	0.08312	0.103396	0.091264	0.086255	0.097524
0.866667	0.139986	0.135095	0.151371	0.161959	0.145083	0.176667	0.180808		0.090812	0.083203	0.083762	0.103045	0.090982	0.086502	0.098009
0.883333	0.140108	0.135262	0.152379	0.161958	0.144544	0.177142	0.181056		0.090572	0.08335	0.084397	0.102701	0.090637	0.086385	0.09847
0.9	0.140067	0.135467	0.15316	0.161703	0.144059	0.177304	0.181461		0.090382	0.08346	0.085195	0.102523	0.090584	0.086696	0.09845
0.916667	0.140219	0.135442	0.154018	0.161509	0.143632	0.177549	0.18101		0.090069	0.083625	0.085988	0.102365	0.090241	0.086993	0.098886
0.933333	0.140482	0.13541	0.15459	0.160823	0.143425	0.177824	0.180538		0.089794	0.083852	0.086733	0.102514	0.089969	0.087109	0.099461
0.95	0.140491	0.135733	0.155569	0.160498	0.143082	0.177623	0.180592		0.089593	0.083838	0.087074	0.102338	0.089581	0.087541	0.099694
0.966667	0.140076	0.136079	0.156312	0.159917	0.142884	0.177764	0.180392		0.089637	0.083979	0.087574	0.10237	0.089376	0.087807	0.099993
0.983333	0.139653	0.136684	0.156938	0.159714	0.142847	0.178304	0.180301		0.089489	0.08394	0.088005	0.102325	0.089045	0.087787	0.100097
1	0.139148	0.137114	0.157586	0.159724	0.142443	0.178481	0.180077		0.089491	0.084027	0.088333	0.102183	0.088707	0.087931	0.100335
1.01667	0.138873	0.137404	0.15825	0.159605	0.142019	0.178768	0.180359		0.089334	0.084132	0.088612	0.102029	0.088346	0.08812	0.100334
1.03333	0.138423	0.137773	0.158581	0.159223	0.141681	0.179526	0.18025		0.089266	0.084265	0.089104	0.102162	0.08795	0.087829	0.100454
1.05	0.137757	0.137961	0.158973	0.158972	0.141802	0.179576	0.179922		0.08932	0.084458	0.089497	0.10228	0.087539	0.088102	0.100509
1.06667	0.137104	0.138305	0.159498	0.158897	0.141733	0.179851	0.17958		0.089329	0.084529	0.089705	0.10229	0.0869	0.088354	0.100898
1.08333	0.136544	0.13869	0.159849	0.15875	0.141797	0.180497	0.179908		0.089259	0.084633	0.08989	0.102254	0.086497	0.088165	0.100848
1.1	0.136006	0.138923	0.160192	0.159038	0.141509	0.180844	0.1803		0.089125	0.08481	0.090148	0.101923	0.086179	0.08842	0.100682
1.11667	0.135558	0.138887	0.160378	0.159126	0.141287	0.180938	0.180307		0.088997	0.085229	0.090439	0.101893	0.085909	0.088777	0.100688
1.13333	0.135575	0.139182	0.160697	0.159134	0.141199	0.181337	0.180041		0.088551	0.08524	0.090461	0.101915	0.085283	0.088809	0.100904
1.15	0.135453	0.138931	0.161117	0.159251	0.141043	0.181349	0.180031		0.088407	0.085632	0.090476	0.101888	0.084816	0.088986	0.101038
1.16667	0.135131	0.139178	0.161221	0.15892	0.140932	0.182176	0.179866		0.088292	0.08575	0.090621	0.102126	0.084353	0.088767	0.101295
1.18333	0.134719	0.139233	0.161306	0.158922	0.140783	0.182483	0.17964		0.088166	0.08596	0.090821	0.102162	0.08411	0.088801	0.10148
1.2	0.134528	0.139403	0.161406	0.158884	0.140649	0.182319	0.179316		0.087971	0.086004	0.090887	0.102107	0.083767	0.089214	0.10179
1.21667	0.134256	0.139667	0.161438	0.158899	0.14028	0.182407	0.179239		0.087938	0.086042	0.091011	0.102055	0.083577	0.089482	0.102008
1.23333	0.134288	0.139383	0.161686	0.158921	0.140183	0.182774	0.17933		0.087711	0.086338	0.090915	0.102171	0.083354	0.089288	0.102002
1.25	0.13423	0.139429	0.162	0.159085	0.140129	0.182751	0.179334		0.087672	0.086542	0.090724	0.102131	0.083107	0.089605	0.101944
1.26667	0.134071	0.139664	0.161975	0.159123	0.140174	0.182818	0.179122		0.087404	0.086501	0.090781	0.102284	0.082678	0.089787	0.102025
1.28333	0.133807	0.139986	0.16199	0.159306	0.140334	0.183464	0.17889		0.087334	0.086406	0.090927	0.102253	0.082309	0.08953	0.102223
1.3	0.133735	0.139925	0.161899	0.159501	0.140524	0.183786	0.179339		0.087209	0.08658	0.090994	0.10212	0.081956	0.089447	0.101924
1.31667	0.133228	0.140256	0.161774	0.159419	0.140614	0.183995	0.179534		0.087108	0.086468	0.091152	0.102087	0.081699	0.089521	0.101654
1.33333	0.133325	0.140267	0.16195	0.159849	0.140717	0.183766	0.179905		0.087017	0.086486	0.091111	0.101846	0.081487	0.089887	0.10144
1.35	0.133242	0.140357	0.162058	0.160128	0.141006	0.183965	0.179862		0.086951	0.086469	0.091032	0.101725	0.081099	0.089952	0.101363
1.36667	0.132879	0.140147	0.162028	0.160243	0.141035	0.183762	0.180224		0.087097	0.086654	0.091139	0.101739	0.080853	0.090147	0.10111
1.38333	0.132849	0.140195	0.162212	0.160453	0.141263	0.184277	0.180031		0.087004	0.086716	0.091031	0.101782	0.080571	0.089948	0.101231
1.4	0.132685	0.140564	0.161987	0.160492	0.141303	0.184445	0.18022		0.087122	0.08652	0.091196	0.101839	0.080377	0.090012	0.101022
1.41667	0.132675	0.1408	0.161549	0.160578	0.141354	0.18445	0.179949		0.086947	0.086358	0.091622	0.101804	0.080136	0.090075	0.101218
1.43333	0.132722	0.140842	0.161874	0.160604	0.141623	0.184631	0.179831		0.0869	0.08644	0.091362	0.101761	0.07993	0.090025	0.101395
1.45	0.133109	0.140987	0.162025	0.160532	0.141654	0.184414	0.179825		0.086868	0.086327	0.09116	0.101881	0.079828	0.090246	0.101339
1.46667	0.132735	0.141234	0.161997	0.1608	0.141705	0.184541	0.179728		0.087232	0.086186	0.091222	0.10183	0.079804	0.090249	0.101428
1.48333	0.133226	0.141108	0.161756	0.160842	0.141634	0.184916	0.179674		0.087321	0.086318	0.091371	0.101878	0.079734	0.090072	0.101539
1.5	0.133204	0.140892	0.161607	0.160812	0.141875	0.185282	0.179707		0.087256	0.086516	0.091501	0.101948	0.079354	0.08993	0.101589
1.51667	0.133395	0.140917	0.161627	0.160709	0.14197	0.185015	0.179697		0.087148	0.086506	0.091416	0.102078	0.079182	0.090101	0.101521
1.53333	0.133419	0.141063	0.161887	0.160843	0.142001	0.185585	0.179832		0.087012	0.086439	0.091178	0.102057	0.07914	0.089763	0.101575
1.55	0.133272	0.141237	0.161812	0.161141	0.142026	0.185506	0.180319		0.086964	0.086388	0.091111	0.101908	0.07905	0.08988	0.101121
1.56667	0.133175	0.141122	0.161834	0.161248	0.141995	0.185403	0.180352		0.086882	0.086549	0.09108	0.101738	0.07899	0.089951	0.101217
1.58333	0.132774	0.140969	0.162266	0.161393	0.142086	0.185622	0.18042		0.086988	0.086694	0.090644	0.101698	0.078808	0.089827	0.10112
1.6	0.132611	0.141043	0.1623	0.161711	0.14207	0.185586	0.180736		0.086952	0.086668	0.090605	0.101504	0.078694	0.089693	0.100809
1.61667	0.132127	0.14081	0.162422	0.162153	0.142008	0.185562	0.180911		0.086871	0.086931	0.090503	0.101145	0.078666	0.089722	0.100795
1.63333	0.132348	0.140492	0.162234	0.162046	0.14221	0.185609	0.180891		0.086413	0.087134	0.090519	0.101393	0.078296	0.089781	0.100944
1.65	0.131965	0.140465	0.162485	0.162267	0.142383	0.185312	0.181077		0.086217	0.087081	0.090244	0.101233	0.077971	0.09012	0.100873
1.66667	0.131763	0.140473	0.162768	0.162115	0.142334	0.185137	0.181223		0.086004	0.087123	0.089921	0.101309	0.077963	0.090076	0.100781
1.68333	0.131399	0.140383	0.162749	0.162099	0.142323	0.185505	0.181357		0.086007	0.087201	0.089903	0.101304	0.077751	0.089894	0.100972
1.7	0.131409	0.14028	0.162539	0.162284	0.142566	0.185353	0.181272		0.08575	0.087267	0.089922	0.101352	0.077433	0.090054	0.100964
1.71667	0.131559	0.140023	0.162454	0.162192	0.142715	0.185501	0.181014		0.085609	0.087334	0.089971	0.101357	0.077146	0.089944	0.101297
1.73333	0.13153	0.139867	0.162667	0.162282	0.142965	0.183359	0.180887		0.085445	0.087419	0.089744	0.101419	0.076841	0.08914	0.101465
1.75	0.131731	0.139892	0.162588	0.162063	0.143065	0.181898	0.181142		0.085251	0.087377	0.089793	0.101742	0.076835	0.088651	0.101491
1.76667	0.131549	0.139655	0.162546	0.161966	0.143132	0.181021	0.181217		0.085162	0.087431	0.089763	0.102019	0.076651	0.088245	0.101524
1.78333	0.131663	0.139882	0.162437	0.161895	0.143328	0.180588	0.181149		0.085047	0.087281	0.089779	0.102225	0.076388	0.087568	0.101648
1.8	0.131664	0.140013	0.162759	0.161876	0.143281	0.179786	0.181182		0.084794	0.087215	0.089514	0.102197	0.076393	0.087334	0.101715
1.81667	0.131812	0.139999	0.162945	0.162055	0.143432	0.17927	0.180754		0.084722	0.087226	0.089416	0.102275	0.076233	0.086899	0.101982
1.83333	0.131743	0.140168	0.162753	0.162515	0.143339	0.178878	0.180742		0.084631	0.087093	0.089588	0.102117	0.076158	0.086576	0.102055
1.85	0.131806	0.140227	0.162903	0.162776	0.143588	0.178213	0.180593		0.084512	0.08709	0.089484	0.102143	0.075948	0.086379	0.101906
1.86667	0.131654	0.1405	0.162877	0.162695	0.143482	0.177686	0.180784		0.084522	0.086939	0.089542	0.102217	0.075881	0.086028	0.101608
1.88333	0.131789	0.140506	0.162918	0.162713	0.143614	0.176944	0.181001		0.08424	0.086979	0.089583	0.102294	0.075575	0.085887	0.101347
1.9	0.131902	0.140971	0.162849	0.162679	0.143651	0.178622	0.181051		0.083991	0.086723	0.089722	0.102334	0.075416	0.086551	0.101267
1.91667	0.13185	0.140924	0.162786	0.162797	0.143789	0.17954	0.181056		0.083768	0.086802	0.089803	0.102174	0.075021	0.086822	0.10114
1.93333	0.131878	0.141018	0.162774	0.162601	0.143812	0.180147	0.180974		0.083832	0.086847	0.089942	0.102196	0.074759	0.086985	0.10112
1.95	0.131892	0.140978	0.162918	0.162295	0.1441	0.180328	0.18069		0.083549	0.086873	0.089826	0.102287	0.074337	0.087383	0.101256
1.96667	0.131812	0.141086	0.163006	0.162346	0.144037	0.180516	0.180277		0.08357	0.086738	0.089834	0.102117	0.074026	0.087515	0.101409
1.98333	0.131738	0.141247	0.162971	0.162318	0.14423	0.180472	0.180473		0.083434	0.086609	0.089797	0.102031	0.073717	0.087718	0.101177
2	0.131776	0.14118	0.163308	0.162406	0.144455	0.180541	0.180636		0.083349	0.086716	0.089526	0.101988	0.073345	0.087792	0.100961
2.01667	0.13175	0.141331	0.163093	0.162277	0.144489	0.180533	0.180758		0.083248	0.086611	0.089669	0.101979	0.073202	0.087882	0.100835
2.03333	0.131605	0.141494	0.163324	0.162249	0.144853	0.180782	0.180834		0.083184	0.08647	0.089537	0.101907	0.072817	0.087912	0.100985
2.05	0.131348	0.141656	0.163461	0.162243	0.14481	0.180831	0.180916		0.083059	0.086382	0.08944	0.101856	0.072806	0.088016	0.100869
2.06667	0.131147	0.141597	0.163646	0.162384	0.144897	0.180892	0.180809		0.082924	0.086357	0.089264	0.101658	0.072566	0.088083	0.101051
2.08333	0.130947	0.141681	0.163693	0.162463	0.144898	0.181007	0.180769		0.082862	0.086348	0.089241	0.101663	0.072405	0.088151	0.101009
2.1	0.131091	0.141693	0.163486	0.162699	0.145006	0.181218	0.180574		0.082336	0.086219	0.089247	0.101533	0.072275	0.088101	0.101031
2.11667	0.130973	0.141561	0.163438	0.162844	0.144953	0.181456	0.180801		0.082237	0.086179	0.089304	0.101539	0.072183	0.087993	0.100934
2.13333	0.131046	0.14143	0.163418	0.162884	0.145199	0.181541	0.181182		0.082364	0.086215	0.089386	0.101617	0.071987	0.088071	0.100503
2.15	0.13105	0.141263	0.163483	0.162883	0.14525	0.181897	0.180966		0.082516	0.086325	0.089422	0.101773	0.071887	0.087842	0.100695
2.16667	0.13115	0.141128	0.162992	0.162821	0.145171	0.17955	0.180517		0.082491	0.086268	0.089844	0.101901	0.071931	0.087194	0.100956
2.18333	0.131242	0.141028	0.163278	0.162899	0.144993	0.17827	0.180681		0.0824	0.086138	0.089673	0.10192	0.071909	0.086539	0.101069
2.2	0.131711	0.14077	0.163092	0.162917	0.144831	0.177089	0.180542		0.082212	0.086167	0.08983	0.10194	0.071924	0.08616	0.100928
2.21667	0.131869	0.14056	0.162975	0.16307	0.144882	0.1765	0.180159		0.082302	0.086134	0.089946	0.101901	0.07184	0.0856	0.101351
2.23333	0.131973	0.140528	0.163029	0.163074	0.14495	0.175673	0.180284		0.082473	0.085997	0.089972	0.102022	0.071754	0.085288	0.101004
2.25	0.132085	0.140327	0.163176	0.163317	0.145083	0.174875	0.180336		0.08259	0.085896	0.089847	0.101892	0.071665	0.085055	0.100978
2.26667	0.131949	0.14014	0.163447	0.163395	0.145041	0.173863	0.180298		0.083013	0.085945	0.089738	0.10193	0.071626	0.085122	0.101073
2.28333	0.132128	0.14001	0.163523	0.163446	0.145071	0.172951	0.180448		0.083132	0.08593	0.089624	0.10199	0.071534	0.085009	0.100721
2.3	0.132004	0.139967	0.163446	0.163541	0.145133	0.172205	0.180216		0.083008	0.085947	0.089685	0.102019	0.071481	0.084862	0.100974
2.31667	0.132018	0.140081	0.163423	0.163604	0.145208	0.171575	0.180157		0.082799	0.085738	0.089745	0.102037	0.071343	0.0849	0.100932
2.33333	0.132097	0.140397	0.163726	0.163778	0.145413	0.173215	0.180355		0.082671	0.085436	0.089547	0.101903	0.071117	0.085564	0.100668
2.35	0.132313	0.14033	0.163754	0.163825	0.145648	0.174413	0.180166		0.082527	0.085488	0.089467	0.101949	0.07093	0.085781	0.100723
2.36667	0.132154	0.140215	0.163933	0.164233	0.145682	0.175134	0.180064		0.08265	0.085585	0.089375	0.101735	0.070851	0.086009	0.100931
2.38333	0.132164	0.140072	0.163874	0.164106	0.145828	0.175136	0.180162		0.082678	0.085762	0.089324	0.101986	0.07064	0.086535	0.100821
2.4	0.132225	0.140025	0.163765	0.1641	0.145961	0.175725	0.180147		0.082585	0.085767	0.089362	0.102113	0.070506	0.086409	0.100775
2.41667	0.132356	0.140132	0.163568	0.164022	0.145939	0.176085	0.179907		0.08251	0.085747	0.089586	0.102173	0.070436	0.086526	0.100941
2.43333	0.132401	0.140354	0.163469	0.163922	0.146053	0.176297	0.179921		0.082383	0.085669	0.089674	0.102308	0.070292	0.086483	0.100788
2.45	0.132507	0.14038	0.1634	0.164237	0.14609	0.176869	0.179569		0.082274	0.085731	0.08988	0.102117	0.070227	0.086362	0.101072
2.46667	0.132567	0.140482	0.163498	0.16407	0.14615	0.177319	0.179942		0.082239	0.085599	0.089804	0.102316	0.070173	0.086243	0.100725
2.48333	0.132752	0.140314	0.163437	0.164086	0.145956	0.177441	0.180011		0.082135	0.085818	0.089767	0.102297	0.070287	0.086153	0.100567
2.5	0.13276	0.140055	0.163496	0.163802	0.145968	0.177699	0.179923		0.082189	0.086032	0.089641	0.10256	0.070182	0.086137	0.100773
2.51667	0.132713	0.140149	0.163432	0.163797	0.146063	0.177589	0.179946		0.0822	0.085962	0.089761	0.102587	0.070097	0.086367	0.100497
2.53333	0.133016	0.140277	0.163401	0.163431	0.146162	0.177269	0.179947		0.08207	0.08586	0.089695	0.102931	0.070008	0.086688	0.100456
2.55	0.133197	0.14057	0.163644	0.163539	0.146028	0.177672	0.180055		0.081968	0.085672	0.089599	0.102851	0.070069	0.086538	0.100346
2.56667	0.133403	0.140588	0.1636	0.163712	0.145777	0.177572	0.180042		0.081926	0.085756	0.089619	0.102752	0.070238	0.086808	0.100445
2.58333	0.133555	0.140606	0.163808	0.163976	0.145639	0.177514	0.180104		0.081805	0.085705	0.089451	0.102661	0.070404	0.087031	0.100125
2.6	0.133803	0.140382	0.164016	0.164094	0.145675	0.177811	0.18015		0.081803	0.085829	0.089329	0.102617	0.070399	0.087019	0.100178
2.61667	0.13391	0.140535	0.163979	0.163992	0.145576	0.177677	0.180318		0.081787	0.08569	0.089361	0.102674	0.070548	0.087241	0.100041
2.63333	0.134309	0.140497	0.164076	0.164438	0.145649	0.177413	0.179862		0.081575	0.085744	0.089261	0.102425	0.070458	0.087555	0.100231
2.65	0.134591	0.140562	0.164336	0.164552	0.145787	0.177564	0.179855		0.081416	0.085624	0.089165	0.102434	0.070418	0.087537	0.10037
2.66667	0.134771	0.140599	0.164552	0.164764	0.145929	0.177584	0.179646		0.081328	0.085605	0.089143	0.102385	0.070398	0.087556	0.100487
2.68333	0.135085	0.140589	0.164749	0.165146	0.145989	0.177573	0.179527		0.081156	0.085659	0.089114	0.102156	0.070368	0.087618	0.100611
2.7	0.135082	0.140541	0.164706	0.165345	0.146087	0.17824	0.179792		0.081097	0.085707	0.089238	0.102088	0.070191	0.087263	0.10036
2.71667	0.135305	0.140519	0.164937	0.16543	0.146305	0.17839	0.179694		0.080948	0.085712	0.089191	0.102171	0.070032	0.087151	0.100345
2.73333	0.135323	0.140299	0.165016	0.165272	0.146452	0.178146	0.179624		0.080861	0.085853	0.089171	0.102377	0.069972	0.0874	0.100208
2.75	0.135543	0.140298	0.165006	0.165299	0.146631	0.178263	0.179423		0.080829	0.085842	0.089183	0.102431	0.069752	0.087389	0.100392
2.76667	0.135838	0.140309	0.164994	0.165498	0.146771	0.17839	0.179411		0.080562	0.085784	0.089242	0.102306	0.069656	0.087288	0.100333
2.78333	0.135806	0.140284	0.16525	0.16566	0.146874	0.178677	0.179396		0.080622	0.085778	0.089127	0.102285	0.06951	0.087184	0.10032
2.8	0.135881	0.140271	0.165323	0.165571	0.146927	0.179014	0.179634		0.080589	0.08578	0.089211	0.102387	0.069409	0.086827	0.100006
2.81667	0.135837	0.140215	0.165117	0.165568	0.147038	0.179056	0.179852		0.080629	0.085822	0.0894	0.102476	0.069296	0.086946	0.099722
2.83333	0.136045	0.140151	0.165001	0.165721	0.147033	0.179296	0.179877		0.080457	0.085884	0.089593	0.102447	0.069216	0.086931	0.09956
2.85	0.135842	0.140204	0.1648	0.165485	0.146863	0.179398	0.17995		0.08067	0.085873	0.08981	0.102757	0.069274	0.08703	0.09948
2.86667	0.135942	0.140261	0.164801	0.16541	0.146848	0.179559	0.179715		0.080683	0.085835	0.089884	0.102879	0.06934	0.08704	0.099487
2.88333	0.135957	0.140394	0.164456	0.165407	0.146878	0.179761	0.179684		0.080715	0.085669	0.090059	0.102866	0.069376	0.087022	0.099405
2.9	0.136169	0.140386	0.164466	0.165532	0.1471	0.179922	0.17959		0.080631	0.085685	0.090085	0.102805	0.069207	0.087009	0.099526
2.91667	0.136194	0.140569	0.16447	0.165381	0.14721	0.179799	0.179577		0.080611	0.085583	0.09016	0.103056	0.069176	0.087167	0.09951
2.93333	0.136148	0.140634	0.16442	0.165215	0.147161	0.179715	0.179742		0.080638	0.08557	0.090262	0.103273	0.069186	0.087458	0.099317
2.95	0.136322	0.140672	0.164464	0.165083	0.147328	0.179773	0.180083		0.080518	0.085603	0.090208	0.103439	0.069109	0.087491	0.098933
2.96667	0.136358	0.140703	0.164328	0.16519	0.147351	0.180157	0.179788		0.080552	0.085627	0.090322	0.103417	0.06922	0.087399	0.099146
2.98333	0.13671	0.140916	0.164496	0.165016	0.147361	0.180288	0.179857		0.080339	0.085532	0.090225	0.103569	0.069203	0.087274	0.099098
3	0.136548	0.140863	0.164689	0.1647	0.147386	0.180309	0.179878		0.080508	0.085636	0.090006	0.103805	0.069318	0.087305	0.09909
3.01667	0.136688	0.140879	0.164564	0.164837	0.147526	0.18056	0.18004		0.080404	0.085688	0.090014	0.103697	0.069246	0.087162	0.098986
3.03333	0.136945	0.140893	0.164827	0.165157	0.147752	0.180409	0.179996		0.080213	0.08569	0.08986	0.103515	0.069126	0.087264	0.098968
3.05	0.13693	0.14078	0.165298	0.165286	0.147752	0.180487	0.179888		0.080181	0.085838	0.089542	0.103471	0.069097	0.087287	0.098977
3.06667	0.13693	0.140968	0.165397	0.16557	0.147734	0.180941	0.179913		0.080204	0.085677	0.08955	0.103253	0.069034	0.086938	0.098781
3.08333	0.136999	0.140845	0.165524	0.165875	0.147637	0.181245	0.180326		0.080176	0.085779	0.089489	0.10298	0.06908	0.08663	0.098562
3.1	0.137007	0.140981	0.165551	0.165839	0.147687	0.181614	0.180256		0.080268	0.085787	0.089528	0.103018	0.069117	0.086339	0.098546
3.11667	0.137185	0.141018	0.165616	0.165868	0.147668	0.181589	0.179636		0.080219	0.08577	0.089576	0.103016	0.069108	0.086321	0.098911
3.13333	0.137156	0.141032	0.165599	0.165788	0.147668	0.18138	0.179978		0.080344	0.085754	0.089512	0.103034	0.069018	0.086468	0.098648
3.15	0.136869	0.140868	0.165435	0.165986	0.147597	0.18154	0.179509		0.0806	0.085874	0.089642	0.102964	0.069152	0.086505	0.098908
3.16667	0.137109	0.140989	0.165253	0.166408	0.147552	0.181532	0.179869		0.080423	0.085767	0.089802	0.102672	0.069177	0.086538	0.098514
3.18333	0.137226	0.14097	0.165394	0.166467	0.147529	0.18143	0.179584		0.080321	0.085714	0.089746	0.102722	0.069233	0.086629	0.09863
3.2	0.137064	0.141069	0.165562	0.166373	0.147312	0.181405	0.179658		0.080471	0.085645	0.089557	0.102767	0.069379	0.086739	0.098621
3.21667	0.137157	0.140985	0.165469	0.166392	0.147343	0.181136	0.179755		0.080474	0.085706	0.089785	0.102763	0.06939	0.087013	0.098521
3.23333	0.13737	0.140939	0.165535	0.166091	0.147323	0.181107	0.179714		0.080367	0.085797	0.08976	0.103067	0.069488	0.087182	0.098648
3.25	0.137632	0.141024	0.165539	0.165889	0.147548	0.181296	0.179242		0.080156	0.08571	0.089682	0.103301	0.069302	0.087178	0.098879
3.26667	0.137926	0.140747	0.165606	0.166039	0.147535	0.181171	0.179155		0.08	0.085807	0.089605	0.103135	0.069269	0.087229	0.098812
3.28333	0.138029	0.140832	0.165394	0.166341	0.147528	0.181009	0.179434		0.079855	0.085777	0.089709	0.102981	0.069238	0.087373	0.098623
3.3	0.138235	0.140826	0.165597	0.166323	0.147479	0.181096	0.179142		0.079693	0.085843	0.089667	0.103101	0.069203	0.087394	0.098899
3.31667	0.138491	0.140975	0.165807	0.166529	0.147516	0.180899	0.179409		0.079538	0.085754	0.08953	0.102974	0.068997	0.0876	0.098693
3.33333	0.138741	0.140906	0.166014	0.166505	0.147652	0.180938	0.179204		0.079488	0.08578	0.089517	0.103054	0.068789	0.087596	0.09882
3.35	0.138735	0.140925	0.166214	0.166587	0.147842	0.180744	0.179208		0.079525	0.085727	0.089433	0.102964	0.068538	0.087802	0.0989
3.36667	0.138881	0.140836	0.165941	0.166599	0.148067	0.180813	0.179174		0.079417	0.085857	0.089705	0.102993	0.068325	0.087775	0.098992
3.38333	0.139039	0.140918	0.165983	0.166756	0.148232	0.180778	0.178998		0.079347	0.085785	0.089644	0.102848	0.068135	0.087793	0.099137
3.4	0.139081	0.140855	0.166092	0.166943	0.148225	0.180998	0.178861		0.079329	0.085813	0.089491	0.102754	0.067964	0.087532	0.099174
3.41667	0.138861	0.140808	0.165929	0.167037	0.148109	0.180813	0.178947		0.079569	0.085882	0.089629	0.102604	0.06808	0.087658	0.099111
3.43333	0.138778	0.14104	0.166028	0.167014	0.148038	0.181065	0.179072		0.079561	0.085813	0.089589	0.102732	0.068034	0.087512	0.099148
3.45	0.138808	0.140763	0.166296	0.166737	0.148163	0.181051	0.179037		0.079599	0.08598	0.089407	0.102845	0.067967	0.087564	0.099322
3.46667	0.138718	0.140923	0.166411	0.166773	0.148204	0.180897	0.179112		0.079582	0.085852	0.089352	0.102808	0.068051	0.087693	0.099277
3.48333	0.138771	0.140947	0.166361	0.166758	0.148356	0.180984	0.179246		0.079557	0.085889	0.089411	0.102739	0.067917	0.087634	0.099211
3.5	0.138597	0.141083	0.166562	0.166534	0.148314	0.181126	0.179132		0.079573	0.085833	0.089278	0.102882	0.068019	0.087499	0.09931
3.51667	0.138655	0.140862	0.16645	0.166399	0.148448	0.181458	0.179212		0.079564	0.086043	0.089315	0.103026	0.067949	0.087318	0.099165
3.53333	0.138608	0.140892	0.166573	0.166476	0.148117	0.18128	0.179085		0.079604	0.086031	0.089191	0.102953	0.068177	0.087473	0.099175
3.55	0.138692	0.140785	0.166434	0.166259	0.147981	0.181484	0.179208		0.079465	0.086148	0.089304	0.103137	0.068229	0.087251	0.09915
3.56667	0.138749	0.140831	0.166281	0.166376	0.148045	0.181258	0.179179		0.079468	0.086113	0.089493	0.103084	0.068308	0.087434	0.099205
3.58333	0.138763	0.140744	0.166441	0.166315	0.148272	0.181489	0.179343		0.079422	0.08624	0.089478	0.10322	0.068116	0.087248	0.099126
3.6	0.138674	0.140938	0.166485	0.166366	0.148442	0.180917	0.179214		0.079507	0.086027	0.089454	0.103235	0.068021	0.087656	0.099181
3.61667	0.138827	0.141134	0.166178	0.166705	0.148411	0.181354	0.179488		0.079398	0.085924	0.089702	0.103071	0.068061	0.087324	0.098867
3.63333	0.138723	0.141106	0.166293	0.166712	0.148587	0.181476	0.179599		0.079513	0.085923	0.089657	0.103039	0.067884	0.08723	0.098845
3.65	0.13878	0.141073	0.166509	0.166536	0.148616	0.181607	0.179375		0.079401	0.085905	0.08947	0.103262	0.067887	0.087092	0.098845
3.66667	0.138924	0.14117	0.166331	0.166675	0.148685	0.181327	0.179483		0.079364	0.08585	0.089554	0.103177	0.067808	0.087251	0.098847
3.68333	0.138949	0.14151	0.166428	0.166673	0.148367	0.181655	0.179489		0.079322	0.085585	0.089566	0.103231	0.068014	0.086953	0.098869
3.7	0.139019	0.141538	0.166475	0.166705	0.148668	0.181792	0.179562		0.079252	0.085583	0.089646	0.103268	0.067873	0.086785	0.098802
3.71667	0.138915	0.141899	0.166608	0.166722	0.148799	0.181878	0.179569		0.079414	0.085255	0.089515	0.1033	0.067871	0.0867	0.098741
3.73333	0.138911	0.141827	0.166635	0.166734	0.148805	0.181895	0.179895		0.079407	0.085313	0.089545	0.103307	0.067815	0.086696	0.098569
3.75	0.139061	0.141766	0.16692	0.167031	0.148807	0.181912	0.179963		0.079261	0.085287	0.089369	0.103109	0.067811	0.086661	0.098529
3.76667	0.139339	0.14155	0.167098	0.166821	0.148871	0.182516	0.180003		0.079031	0.085445	0.089206	0.103373	0.06788	0.086424	0.098488
3.78333	0.139466	0.141606	0.167484	0.166622	0.148847	0.182131	0.17963		0.07891	0.085374	0.088904	0.103594	0.067872	0.086681	0.098789
3.8	0.139778	0.141743	0.16739	0.16694	0.148871	0.181969	0.179722		0.078692	0.085258	0.088993	0.103456	0.067764	0.08675	0.098657
3.81667	0.139658	0.141633	0.167226	0.166948	0.148851	0.182016	0.17972		0.078783	0.08527	0.08917	0.103485	0.067804	0.086773	0.098725
3.83333	0.139527	0.141467	0.167329	0.167022	0.148859	0.182166	0.179743		0.078841	0.085294	0.089093	0.103463	0.067771	0.086707	0.09858
3.85	0.139596	0.141261	0.167399	0.167188	0.149065	0.181972	0.179825		0.078844	0.085467	0.088982	0.10331	0.067663	0.08685	0.098565
3.86667	0.139548	0.141229	0.167429	0.167299	0.14902	0.182111	0.179583		0.078907	0.085513	0.088927	0.103214	0.067684	0.086777	0.098645
3.88333	0.139659	0.140742	0.167569	0.167354	0.148932	0.182196	0.179802		0.078774	0.085902	0.088838	0.103137	0.067681	0.086864	0.098548
3.9	0.139548	0.140777	0.167824	0.167208	0.148904	0.182123	0.179794		0.078781	0.085815	0.088663	0.103137	0.067764	0.087073	0.098534
3.91667	0.139686	0.140886	0.167757	0.166949	0.148841	0.18197	0.179569		0.078698	0.085741	0.088752	0.103294	0.06788	0.087214	0.098644
3.93333	0.139609	0.1409	0.167566	0.167266	0.148573	0.181707	0.179389		0.078822	0.085839	0.088937	0.102908	0.067998	0.087331	0.09885
3.95	0.139539	0.140832	0.167423	0.167322	0.148691	0.182098	0.179635		0.078913	0.085908	0.089023	0.10284	0.067934	0.087076	0.098689
3.96667	0.139439	0.140762	0.167301	0.167205	0.148756	0.1824	0.179498		0.078946	0.085981	0.089112	0.102881	0.067967	0.086883	0.098774
3.98333	0.139535	0.141039	0.167326	0.167232	0.148704	0.18235	0.179594		0.078914	0.085844	0.089058	0.102798	0.068041	0.086938	0.098704
4	0.139652	0.141042	0.167257	0.16727	0.14859	0.182616	0.17961		0.078804	0.085933	0.089117	0.102795	0.068124	0.086853	0.098696
4.01667	0.139639	0.141116	0.167313	0.167212	0.148569	0.182627	0.179668		0.078752	0.085911	0.089103	0.102805	0.068155	0.08686	0.09857
4.03333	0.139803	0.141227	0.16713	0.16732	0.1484	0.182492	0.17996		0.07863	0.0858	0.089272	0.102737	0.068257	0.086999	0.098504
4.05	0.139685	0.141464	0.166907	0.167518	0.148392	0.182349	0.179863		0.078665	0.08565	0.089421	0.102667	0.068277	0.087062	0.098522
4.06667	0.139935	0.141295	0.166798	0.167646	0.148656	0.182741	0.179818		0.078523	0.085865	0.089521	0.102688	0.06809	0.086764	0.09859
4.08333	0.139869	0.141423	0.166539	0.16759	0.148626	0.182689	0.180053		0.078595	0.085832	0.089702	0.102701	0.068046	0.086816	0.098418
4.1	0.139873	0.141308	0.166674	0.167544	0.148887	0.18267	0.180174		0.078523	0.085787	0.089666	0.102879	0.067872	0.086838	0.098266
4.11667	0.139752	0.141583	0.166725	0.167608	0.148841	0.18238	0.18016		0.078508	0.085571	0.089755	0.102835	0.067963	0.087101	0.098284
4.13333	0.139911	0.141631	0.166804	0.167755	0.148641	0.1821	0.180144		0.078378	0.085518	0.089713	0.102785	0.068197	0.087403	0.098214
4.15	0.139913	0.141416	0.166858	0.167684	0.148727	0.182297	0.180239		0.078327	0.085632	0.089679	0.102866	0.068167	0.087165	0.09827
4.16667	0.140013	0.141483	0.166928	0.167681	0.148886	0.181925	0.18027		0.078214	0.085574	0.089706	0.102903	0.068047	0.087348	0.098309
4.18333	0.139961	0.141658	0.166901	0.167789	0.14886	0.181993	0.180381		0.078242	0.085422	0.0898	0.102779	0.068081	0.087412	0.098257
4.2	0.139799	0.141562	0.166945	0.167609	0.149128	0.182206	0.180241		0.07834	0.08547	0.08981	0.102943	0.067905	0.087255	0.098332
4.21667	0.139933	0.141546	0.167072	0.167557	0.149196	0.182102	0.180125		0.078213	0.085502	0.08979	0.103021	0.067942	0.087279	0.098393
4.23333	0.139834	0.141898	0.166917	0.167693	0.149172	0.181791	0.180054		0.078244	0.085214	0.089974	0.102888	0.06795	0.087461	0.098382
4.25	0.139808	0.141891	0.167172	0.16773	0.149272	0.181957	0.179952		0.078228	0.085226	0.089806	0.102904	0.067885	0.087416	0.098481
4.26667	0.139629	0.141827	0.167229	0.167885	0.14915	0.182132	0.179937		0.078349	0.085286	0.089808	0.10278	0.067971	0.08727	0.098605
4.28333	0.139517	0.141724	0.167064	0.167862	0.149139	0.182511	0.18005		0.078439	0.085378	0.089899	0.102881	0.067887	0.086938	0.098559
4.3	0.13931	0.141564	0.167063	0.167712	0.149138	0.183051	0.179993		0.078584	0.085528	0.089844	0.103007	0.067756	0.086567	0.098623
4.31667	0.139361	0.141587	0.167061	0.16824	0.14913	0.183056	0.180432		0.078572	0.085533	0.090006	0.102726	0.067721	0.086516	0.098403
4.33333	0.139423	0.141787	0.166995	0.168376	0.149042	0.183312	0.180322		0.078524	0.085362	0.090059	0.10257	0.067838	0.086373	0.098513
4.35	0.139697	0.141477	0.167041	0.168382	0.149024	0.183094	0.180019		0.078325	0.085549	0.089979	0.102639	0.067837	0.086447	0.098652
4.36667	0.139938	0.141516	0.167263	0.168396	0.148855	0.183187	0.179829		0.078103	0.085503	0.089748	0.10263	0.06789	0.086382	0.098828
4.38333	0.13982	0.141614	0.167301	0.168659	0.148881	0.183501	0.179923		0.078237	0.085364	0.089778	0.102404	0.067839	0.086285	0.098775
4.4	0.1397	0.14167	0.167645	0.168406	0.148895	0.18366	0.180148		0.078367	0.085298	0.089471	0.10262	0.067757	0.086134	0.098615
4.41667	0.139668	0.141705	0.167584	0.168663	0.148763	0.183791	0.180022		0.078373	0.085246	0.089535	0.102536	0.067928	0.085955	0.098672
4.43333	0.139884	0.142012	0.167407	0.168429	0.148867	0.183715	0.180509		0.07816	0.085059	0.089555	0.102681	0.067866	0.08597	0.09823
4.45	0.139873	0.141886	0.167555	0.168529	0.148997	0.183697	0.180376		0.078196	0.085138	0.089529	0.102627	0.06779	0.085991	0.098266
4.46667	0.140026	0.141852	0.16776	0.168429	0.149044	0.183506	0.180511		0.078165	0.085192	0.089467	0.10267	0.06779	0.086199	0.098242
4.48333	0.139997	0.141976	0.167811	0.168114	0.148836	0.183517	0.180083		0.078184	0.085117	0.089281	0.102822	0.067946	0.086315	0.098394
4.5	0.139871	0.141715	0.1678	0.168144	0.148867	0.183498	0.180181		0.078277	0.085301	0.089197	0.10282	0.067895	0.086291	0.098344
4.51667	0.139653	0.141927	0.16779	0.168291	0.149133	0.183874	0.180272		0.078397	0.085151	0.089201	0.102762	0.067665	0.086044	0.098436
4.53333	0.139399	0.141781	0.167724	0.168376	0.149236	0.183605	0.180476		0.078583	0.085244	0.089352	0.102649	0.067689	0.086238	0.098155
4.55	0.139517	0.141906	0.167629	0.168276	0.149262	0.183526	0.180417		0.078491	0.085163	0.089327	0.102845	0.067614	0.086206	0.098166
4.56667	0.139746	0.141838	0.167584	0.168348	0.149163	0.183453	0.180291		0.078267	0.085184	0.089373	0.102819	0.067653	0.086319	0.098269
4.58333	0.139685	0.141595	0.16762	0.168289	0.149152	0.183258	0.180368		0.078286	0.085298	0.089289	0.102788	0.0676	0.086513	0.098203
4.6	0.139675	0.141611	0.167543	0.168421	0.149004	0.183347	0.18038		0.078271	0.085276	0.089359	0.102709	0.067648	0.086472	0.098167
4.61667	0.139887	0.14194	0.167572	0.168355	0.149027	0.182987	0.180502		0.078123	0.085013	0.08925	0.102713	0.06761	0.086754	0.097996
4.63333	0.139953	0.141981	0.167588	0.1685	0.14928	0.182811	0.180538		0.07795	0.084919	0.089255	0.102685	0.067439	0.08683	0.097928
4.65	0.139885	0.141996	0.167696	0.168514	0.149638	0.182568	0.180652		0.077916	0.084859	0.089274	0.102654	0.067167	0.086971	0.097897
4.66667	0.139895	0.142177	0.167667	0.16859	0.149621	0.182317	0.180764		0.077929	0.084701	0.089417	0.102682	0.067177	0.087163	0.097765
4.68333	0.140203	0.142189	0.167601	0.168411	0.149452	0.181873	0.180701		0.077671	0.084747	0.089572	0.102802	0.067261	0.087354	0.097765
4.7	0.140431	0.142301	0.167567	0.168465	0.149311	0.181941	0.180879		0.077482	0.084649	0.089577	0.102804	0.067325	0.087345	0.097709
4.71667	0.14046	0.142197	0.167758	0.168399	0.14931	0.182032	0.181069		0.077441	0.084799	0.089498	0.102818	0.067345	0.0873	0.09763
4.73333	0.14054	0.142152	0.16787	0.168496	0.149312	0.182	0.180895		0.077366	0.084816	0.089424	0.102812	0.067411	0.087309	0.097747
4.75	0.140591	0.142189	0.167944	0.168419	0.149363	0.182213	0.180715		0.07732	0.084826	0.089472	0.10287	0.067365	0.08716	0.097832
4.76667	0.140785	0.142138	0.167886	0.168434	0.149562	0.182268	0.180176		0.077133	0.084856	0.089629	0.102795	0.067261	0.087066	0.09816
4.78333	0.140828	0.141882	0.167887	0.168282	0.149639	0.18245	0.17997		0.077009	0.085044	0.089713	0.102886	0.067164	0.086953	0.09838
4.8	0.140742	0.142079	0.167857	0.168198	0.149565	0.182644	0.17986		0.077109	0.084952	0.089707	0.102822	0.067182	0.086739	0.098443
4.81667	0.140875	0.142124	0.167891	0.168564	0.149462	0.182854	0.179953		0.077034	0.085026	0.089734	0.102556	0.067237	0.086531	0.098367
4.83333	0.140989	0.142189	0.16797	0.168378	0.149454	0.183121	0.179819		0.076928	0.085005	0.08967	0.10264	0.067249	0.086382	0.098516
4.85	0.140847	0.14195	0.168219	0.168485	0.149478	0.183337	0.180231		0.077009	0.085092	0.089473	0.102607	0.06725	0.086325	0.098209
4.86667	0.1407	0.142032	0.168159	0.168713	0.149706	0.183276	0.180355		0.077087	0.08502	0.089556	0.10255	0.06701	0.086353	0.098069
4.88333	0.140701	0.141963	0.168533	0.168728	0.149757	0.183096	0.180225		0.077067	0.084935	0.089301	0.102572	0.066939	0.086414	0.098112
4.9	0.14062	0.142185	0.168433	0.16877	0.149535	0.183235	0.180312		0.077101	0.084849	0.089322	0.102448	0.067033	0.086231	0.097974
4.91667	0.140757	0.142334	0.168325	0.168792	0.149516	0.183174	0.180769		0.077039	0.084731	0.089466	0.102481	0.066986	0.086234	0.097768
4.93333	0.140724	0.142353	0.168722	0.168879	0.149554	0.18289	0.181138		0.077119	0.084731	0.089139	0.102514	0.066906	0.086473	0.097573
4.95	0.140756	0.142378	0.16879	0.169307	0.149373	0.182649	0.181209		0.077166	0.084711	0.089051	0.102298	0.067114	0.086641	0.09741
4.96667	0.140872	0.142244	0.168643	0.169611	0.149245	0.182834	0.18129		0.07698	0.084768	0.089217	0.102197	0.067203	0.086508	0.097535
4.98333	0.14094	0.142142	0.16858	0.169264	0.149105	0.182464	0.181134		0.076925	0.084725	0.089259	0.102519	0.067343	0.086748	0.097563
5	0.140826	0.142064	0.168637	0.169351	0.149264	0.182309	0.181196		0.076914	0.084821	0.089271	0.102596	0.067193	0.086772	0.097471
5.01667	0.140874	0.142657	0.168489	0.169052	0.149445	0.18246	0.180492		0.076878	0.084503	0.089383	0.102776	0.067052	0.086594	0.097837
5.03333	0.140991	0.142672	0.168926	0.168761	0.149483	0.182647	0.180469		0.076766	0.0845	0.088992	0.102984	0.067041	0.086341	0.097907
5.05	0.141084	0.14259	0.168595	0.168632	0.149584	0.182693	0.180471		0.076684	0.084646	0.08926	0.103038	0.066944	0.086283	0.097913
5.06667	0.141045	0.142477	0.168523	0.168443	0.14985	0.182523	0.18041		0.076721	0.084672	0.089375	0.103313	0.066794	0.086395	0.098033
5.08333	0.140932	0.142488	0.168764	0.1686	0.150016	0.182394	0.180238		0.076746	0.084687	0.089096	0.103227	0.066707	0.086514	0.098052
5.1	0.140693	0.142447	0.16853	0.168933	0.15	0.18256	0.180022		0.076865	0.084662	0.089294	0.102938	0.066766	0.08641	0.098079
5.11667	0.140437	0.142197	0.168424	0.168685	0.149954	0.182483	0.180014		0.077076	0.084803	0.089406	0.103079	0.066688	0.08641	0.098129
5.13333	0.140472	0.142161	0.168546	0.168678	0.150039	0.182258	0.18012		0.077066	0.08487	0.089335	0.103142	0.066588	0.086548	0.097925
5.15	0.140383	0.141956	0.168517	0.168764	0.15048	0.18261	0.180165		0.077103	0.085025	0.089365	0.103156	0.066253	0.086345	0.097968
5.16667	0.140445	0.14201	0.168486	0.168755	0.150511	0.182561	0.180128		0.077179	0.084956	0.089323	0.1031	0.066166	0.086424	0.097882
5.18333	0.140369	0.141876	0.168491	0.169278	0.150284	0.182465	0.180596		0.077241	0.084972	0.089317	0.102805	0.0663	0.086488	0.097632
5.2	0.140415	0.141896	0.168288	0.169366	0.150301	0.182502	0.180357		0.077213	0.085003	0.089544	0.102807	0.066246	0.086465	0.097708
5.21667	0.140282	0.141983	0.168082	0.169399	0.150034	0.182301	0.18035		0.077295	0.084909	0.08976	0.102777	0.066496	0.086626	0.097654
5.23333	0.14019	0.141974	0.168436	0.169598	0.149983	0.182249	0.180448		0.077306	0.08503	0.089543	0.10257	0.066477	0.086619	0.097525
5.25	0.140461	0.141921	0.168469	0.169493	0.150115	0.182167	0.180378		0.077083	0.085077	0.089652	0.102635	0.066338	0.08658	0.09758
5.26667	0.140636	0.141901	0.168714	0.169262	0.150229	0.182151	0.18051		0.076983	0.085144	0.089508	0.102887	0.066186	0.086459	0.097508
5.28333	0.140783	0.142217	0.168759	0.16951	0.150328	0.182536	0.180557		0.076789	0.085008	0.089521	0.102731	0.066159	0.086161	0.097551
5.3	0.140753	0.14218	0.168731	0.169429	0.150178	0.18243	0.18072		0.07678	0.085035	0.089507	0.102746	0.066289	0.086198	0.0975
5.31667	0.140954	0.142378	0.168838	0.169312	0.149898	0.182171	0.18085		0.076617	0.084996	0.089406	0.102798	0.066419	0.086276	0.097425
5.33333	0.141023	0.142377	0.168955	0.169266	0.14983	0.182234	0.180816		0.076452	0.085019	0.0894	0.10282	0.066521	0.086127	0.097478
5.35	0.141087	0.142149	0.168957	0.169228	0.149796	0.182092	0.180926		0.076356	0.085164	0.089442	0.102796	0.066572	0.086142	0.097418
5.36667	0.141104	0.142341	0.168749	0.169366	0.149909	0.181723	0.1812		0.076355	0.085033	0.089574	0.102658	0.066553	0.086282	0.097308
5.38333	0.141297	0.142315	0.168976	0.169571	0.150127	0.181921	0.181462		0.076235	0.08507	0.089349	0.102496	0.066336	0.086069	0.097163
5.4	0.141376	0.142387	0.168828	0.169728	0.150036	0.181934	0.181413		0.076173	0.085011	0.089547	0.102416	0.06641	0.086112	0.097267
5.41667	0.141175	0.142376	0.168639	0.169901	0.150003	0.182265	0.181359		0.076251	0.085106	0.089603	0.102334	0.066465	0.085839	0.097306
5.43333	0.141166	0.142538	0.168667	0.169849	0.149841	0.182058	0.181391		0.076207	0.084979	0.089516	0.102369	0.066567	0.085996	0.09734
5.45	0.141216	0.142545	0.168807	0.169497	0.149813	0.181827	0.181492		0.076141	0.084894	0.08937	0.102648	0.066569	0.086057	0.097141
5.46667	0.141181	0.142567	0.168814	0.169455	0.14988	0.181734	0.18149		0.076146	0.084863	0.089384	0.102694	0.066533	0.086125	0.097075
5.48333	0.14103	0.142616	0.168925	0.169581	0.150041	0.18188	0.18143		0.076243	0.084749	0.089346	0.102603	0.066404	0.086101	0.097017
5.5	0.140967	0.142713	0.169057	0.169591	0.149896	0.181747	0.181446		0.076228	0.084646	0.089271	0.102699	0.066427	0.086193	0.09704
5.51667	0.140868	0.142678	0.16891	0.16949	0.150039	0.181602	0.181297		0.076341	0.084749	0.089442	0.10287	0.066308	0.086353	0.097015
5.53333	0.14089	0.142371	0.169121	0.169375	0.149784	0.181611	0.181071		0.076267	0.084953	0.08939	0.102955	0.066448	0.086419	0.09711
5.55	0.140851	0.142354	0.169077	0.169339	0.149808	0.181343	0.18057		0.076255	0.084913	0.089449	0.103097	0.066398	0.086632	0.09739
5.56667	0.141094	0.142237	0.169084	0.169319	0.149912	0.181334	0.180712		0.076075	0.084926	0.089406	0.103143	0.066333	0.086541	0.097166
5.58333	0.141034	0.142246	0.169166	0.169221	0.149674	0.181072	0.180846		0.076111	0.084737	0.089399	0.103231	0.066445	0.086668	0.097114
5.6	0.141092	0.14212	0.169143	0.169276	0.149749	0.181327	0.180711		0.076104	0.084865	0.08953	0.103244	0.066318	0.086503	0.097166
5.61667	0.141198	0.142127	0.169278	0.169404	0.149762	0.181446	0.180441		0.076013	0.084924	0.089497	0.103224	0.066249	0.086466	0.097386
5.63333	0.141416	0.142038	0.169279	0.169252	0.149845	0.181701	0.180254		0.075925	0.085029	0.089553	0.103343	0.066163	0.086192	0.097472
5.65	0.141511	0.142175	0.169123	0.169433	0.149789	0.181638	0.180251		0.075792	0.085014	0.089663	0.103242	0.066173	0.086124	0.097516
5.66667	0.141612	0.141814	0.169005	0.169565	0.150031	0.181671	0.180284		0.07586	0.085229	0.089689	0.103122	0.066053	0.086083	0.097552
5.68333	0.141787	0.141796	0.169266	0.169367	0.149994	0.181678	0.180316		0.075741	0.085207	0.089514	0.103267	0.066072	0.085972	0.097588
5.7	0.141842	0.142005	0.169199	0.169389	0.149877	0.181716	0.180428		0.075689	0.085071	0.089522	0.103339	0.06613	0.085844	0.097476
5.71667	0.141904	0.142145	0.169336	0.169515	0.149711	0.18194	0.180605		0.075701	0.085027	0.089435	0.103312	0.066259	0.08569	0.097275
5.73333	0.141813	0.142225	0.169229	0.169635	0.149692	0.182108	0.180666		0.075741	0.084961	0.089488	0.10329	0.066249	0.085459	0.097324
5.75	0.141954	0.142402	0.169278	0.169572	0.149791	0.182379	0.180743		0.075679	0.084881	0.089397	0.103368	0.066169	0.085396	0.097236
5.76667	0.141829	0.142403	0.169338	0.169559	0.149684	0.18225	0.181086		0.075691	0.084866	0.08929	0.103387	0.066268	0.085445	0.097032
5.78333	0.142048	0.142531	0.169256	0.169596	0.149541	0.182002	0.181382		0.07557	0.084768	0.089379	0.103353	0.066416	0.085535	0.096766
5.8	0.141887	0.142728	0.169444	0.169788	0.14941	0.181339	0.181231		0.07566	0.084591	0.089233	0.103277	0.066468	0.085875	0.096847
5.81667	0.14186	0.142532	0.169629	0.169874	0.149472	0.181397	0.181286		0.075724	0.084705	0.089183	0.103236	0.066418	0.085803	0.096694
5.83333	0.141967	0.142776	0.169528	0.170167	0.149322	0.181457	0.181286		0.075584	0.084601	0.089315	0.103026	0.066398	0.085696	0.096669
5.85	0.141912	0.142829	0.16965	0.170433	0.149406	0.181824	0.181283		0.075585	0.08452	0.089217	0.102885	0.066293	0.085395	0.096731
5.86667	0.141873	0.14274	0.169634	0.170657	0.149512	0.181958	0.181168		0.075625	0.084558	0.089205	0.102719	0.066205	0.08531	0.096892
5.88333	0.141842	0.142725	0.169566	0.170565	0.149527	0.181781	0.181225		0.075615	0.08458	0.0893	0.102757	0.06617	0.085306	0.097013
5.9	0.141749	0.142435	0.16941	0.170644	0.149507	0.181469	0.181246		0.075715	0.084804	0.089458	0.102674	0.066225	0.085616	0.096972
5.91667	0.141711	0.142266	0.169574	0.170918	0.149468	0.181336	0.181205		0.075695	0.084922	0.089359	0.102537	0.066272	0.08554	0.096976
5.93333	0.141853	0.142539	0.169517	0.171015	0.149512	0.181217	0.181097		0.075649	0.084662	0.089478	0.102459	0.066286	0.085547	0.097022
5.95	0.141535	0.142586	0.1695	0.171039	0.149661	0.181532	0.181348		0.075889	0.084634	0.089503	0.102517	0.06616	0.085314	0.096936
5.96667	0.141559	0.142474	0.169597	0.171222	0.149779	0.1822	0.18147		0.07581	0.08467	0.089506	0.10249	0.06606	0.084868	0.096959
5.98333	0.141565	0.142482	0.169634	0.17117	0.149732	0.18209	0.181531		0.07581	0.084585	0.089423	0.102576	0.06609	0.084909	0.096944
6	0.14165	0.142526	0.16997	0.170982	0.149919	0.182097	0.181516		0.07576	0.08453	0.0892	0.102794	0.066001	0.08479	0.096865
6.01667	0.141566	0.142696	0.169986	0.171113	0.149754	0.181831	0.18175		0.075802	0.084421	0.089101	0.102749	0.066134	0.084878	0.096742
6.03333	0.141481	0.142552	0.170044	0.170989	0.149831	0.181464	0.181838		0.075867	0.084518	0.089034	0.102866	0.066078	0.085088	0.096579
6.05	0.141511	0.142672	0.169983	0.170955	0.149721	0.181431	0.181938		0.075823	0.084494	0.0891	0.102892	0.066164	0.085046	0.096473
6.06667	0.141776	0.142983	0.170254	0.17099	0.149864	0.181667	0.181762		0.075624	0.084185	0.088892	0.102874	0.066013	0.084853	0.096642
6.08333	0.141826	0.14319	0.1701	0.171144	0.149876	0.181421	0.181876		0.075669	0.084016	0.089081	0.10278	0.065925	0.084921	0.096594
6.1	0.141893	0.142999	0.17004	0.171215	0.150076	0.181472	0.181618		0.075704	0.084206	0.089031	0.102845	0.065759	0.08487	0.096796
6.11667	0.141987	0.14257	0.170095	0.171349	0.150066	0.181268	0.181229		0.07563	0.0845	0.088997	0.102676	0.06578	0.084935	0.09706
6.13333	0.142041	0.142602	0.169859	0.171344	0.150192	0.180879	0.181343		0.075633	0.084499	0.089164	0.102599	0.065668	0.085122	0.096887
6.15	0.142178	0.142762	0.169758	0.171497	0.150372	0.180876	0.181205		0.075593	0.084397	0.08928	0.1026	0.06549	0.084997	0.097045
6.16667	0.142176	0.142863	0.169532	0.171493	0.150326	0.180811	0.18117		0.075566	0.084287	0.089426	0.102588	0.065515	0.08492	0.097072
6.18333	0.142398	0.142853	0.169575	0.171505	0.150278	0.180654	0.180966		0.075413	0.084343	0.08947	0.102553	0.06553	0.084993	0.097142
6.2	0.142422	0.142995	0.169669	0.17172	0.150364	0.180763	0.18109		0.075405	0.084293	0.089357	0.102497	0.065471	0.084828	0.097066
6.21667	0.142498	0.142836	0.169787	0.171637	0.150558	0.18048	0.181132		0.075364	0.084383	0.089226	0.102621	0.065261	0.084929	0.097114
6.23333	0.142391	0.142956	0.169714	0.171515	0.150423	0.180404	0.181285		0.075505	0.084466	0.089318	0.102765	0.065333	0.084805	0.096874
6.25	0.142463	0.142833	0.169495	0.171353	0.150491	0.180406	0.181305		0.075459	0.08458	0.089482	0.102919	0.065321	0.084624	0.096883
6.26667	0.14258	0.142869	0.169762	0.171405	0.150363	0.180402	0.181692		0.075379	0.084553	0.089402	0.102872	0.065339	0.084397	0.096635
6.28333	0.142599	0.143083	0.169743	0.17173	0.150444	0.180102	0.181897		0.075328	0.084398	0.089442	0.102742	0.065164	0.084514	0.096446
6.3	0.142584	0.143134	0.170041	0.171733	0.150404	0.180231	0.18181		0.07537	0.084358	0.08919	0.102818	0.065242	0.08432	0.096506
6.31667	0.142436	0.143068	0.170083	0.171638	0.15024	0.180233	0.181643		0.075397	0.084495	0.0891	0.102889	0.065415	0.084222	0.096532
6.33333	0.142153	0.142785	0.170263	0.171827	0.150439	0.180069	0.181823		0.075586	0.084829	0.089029	0.102826	0.065293	0.084399	0.096481
6.35	0.141827	0.142554	0.170075	0.172021	0.150538	0.179944	0.181909		0.075866	0.085024	0.089128	0.102755	0.065203	0.084319	0.096394
6.36667	0.141923	0.142467	0.170173	0.171882	0.150658	0.179802	0.181954		0.075783	0.084985	0.089166	0.102834	0.065015	0.084307	0.096317
6.38333	0.141981	0.142551	0.170076	0.17207	0.150472	0.179876	0.181972		0.075704	0.084926	0.089273	0.102696	0.065104	0.084185	0.096249
6.4	0.141984	0.142316	0.170301	0.17228	0.150641	0.179704	0.182064		0.075644	0.08496	0.089155	0.102595	0.064961	0.084214	0.096256
6.41667	0.142025	0.142222	0.170683	0.172123	0.150496	0.17948	0.18202		0.075617	0.085092	0.088835	0.102697	0.065079	0.084466	0.096219
6.43333	0.141977	0.142138	0.170947	0.172197	0.150507	0.179163	0.181696		0.075604	0.085183	0.088602	0.102664	0.065075	0.084624	0.096331
6.45	0.142037	0.142106	0.171157	0.171907	0.150417	0.179046	0.181772		0.075593	0.085202	0.088356	0.102853	0.065186	0.084595	0.096315
6.46667	0.142027	0.142118	0.170954	0.17197	0.150412	0.178856	0.181767		0.075598	0.085154	0.088523	0.102826	0.065062	0.084705	0.096308
6.48333	0.142002	0.142062	0.171185	0.171943	0.150394	0.178713	0.1822		0.075617	0.085118	0.088364	0.102857	0.065036	0.084732	0.096082
6.5	0.142202	0.142161	0.170829	0.171788	0.150084	0.17854	0.182335		0.075546	0.084981	0.088611	0.102999	0.065219	0.084682	0.095935
6.51667	0.142332	0.142254	0.170878	0.171687	0.150194	0.178735	0.182283		0.075445	0.084891	0.088634	0.103081	0.065129	0.084504	0.095969
6.53333	0.142346	0.14228	0.170982	0.171582	0.150075	0.178607	0.181955		0.075515	0.08487	0.088624	0.103084	0.065266	0.084499	0.096267
6.55	0.14207	0.142344	0.171052	0.171527	0.15022	0.178598	0.181939		0.075761	0.084799	0.088612	0.103243	0.065243	0.084483	0.096189
6.56667	0.142082	0.142394	0.171078	0.171458	0.150228	0.178402	0.181732		0.075868	0.084803	0.088549	0.103288	0.065198	0.084571	0.096159
6.58333	0.142229	0.142421	0.170941	0.171527	0.150482	0.178355	0.181578		0.075859	0.084712	0.088689	0.103258	0.064964	0.084463	0.0962
6.6	0.142211	0.142489	0.17061	0.171214	0.150525	0.178485	0.181678		0.075905	0.084616	0.089014	0.10353	0.064918	0.08435	0.096197
6.61667	0.142095	0.142542	0.170597	0.171417	0.150705	0.178325	0.181446		0.076036	0.084618	0.089133	0.103499	0.064854	0.084374	0.096288
6.63333	0.142001	0.142606	0.17068	0.171374	0.150675	0.17805	0.18138		0.076157	0.084686	0.089017	0.103549	0.064947	0.084453	0.096276
6.65	0.142124	0.142766	0.170535	0.171478	0.150601	0.178042	0.181006		0.076147	0.084569	0.089213	0.103526	0.064932	0.084304	0.096465
6.66667	0.142058	0.142778	0.170872	0.171817	0.15066	0.177966	0.180854		0.076219	0.08455	0.088939	0.103216	0.064877	0.084328	0.09653
6.68333	0.142179	0.142748	0.17109	0.171764	0.150611	0.177675	0.18101		0.076206	0.084516	0.088804	0.103285	0.064888	0.084454	0.096439
6.7	0.142219	0.142899	0.170994	0.171971	0.150593	0.177793	0.180916		0.076194	0.08449	0.088829	0.103211	0.064849	0.084314	0.096485
6.71667	0.142355	0.142872	0.171242	0.172101	0.150626	0.17795	0.180906		0.076115	0.084478	0.088659	0.103077	0.064732	0.084038	0.09648
6.73333	0.14235	0.143026	0.171107	0.171972	0.150647	0.177961	0.180871		0.076074	0.084428	0.088754	0.103197	0.064724	0.083923	0.096611
6.75	0.142201	0.143215	0.171034	0.172213	0.150385	0.177831	0.181064		0.076149	0.084412	0.088795	0.103069	0.064897	0.083882	0.096532
6.76667	0.142172	0.143243	0.171164	0.172235	0.150439	0.177642	0.181036		0.076181	0.084432	0.088703	0.103039	0.064894	0.083898	0.096553
6.78333	0.142201	0.14312	0.171008	0.17199	0.150464	0.177929	0.181156		0.076157	0.08447	0.088832	0.103153	0.064817	0.083642	0.09654
6.8	0.142254	0.143059	0.170923	0.172065	0.1504	0.178094	0.181147		0.076066	0.084448	0.088979	0.103134	0.064767	0.083466	0.096677
6.81667	0.142333	0.14292	0.171098	0.172019	0.150556	0.178138	0.181191		0.07606	0.08455	0.088829	0.10315	0.064741	0.08344	0.096719
6.83333	0.142361	0.142978	0.171075	0.171874	0.150753	0.178303	0.181268		0.076062	0.084514	0.088863	0.103325	0.064625	0.083194	0.096801
6.85	0.142252	0.143055	0.171102	0.171745	0.150894	0.178243	0.181246		0.07611	0.084457	0.0888	0.103405	0.064531	0.083166	0.096773
6.86667	0.142255	0.142996	0.171095	0.171447	0.150799	0.17793	0.181626		0.076128	0.084434	0.08881	0.103762	0.064651	0.08327	0.096556
6.88333	0.14224	0.143086	0.170976	0.171413	0.150922	0.17775	0.181533		0.076196	0.084385	0.088866	0.103814	0.064609	0.083341	0.096683
6.9	0.142221	0.142961	0.170935	0.171688	0.150886	0.177687	0.181788		0.076272	0.084358	0.089005	0.103646	0.064608	0.083242	0.096474
6.91667	0.142324	0.142908	0.170919	0.171742	0.151023	0.177764	0.181761		0.076186	0.08439	0.089002	0.103618	0.064501	0.083083	0.09644
6.93333	0.142207	0.142687	0.170762	0.171945	0.1508	0.177714	0.181899		0.076213	0.084547	0.089029	0.103525	0.064643	0.083064	0.096323
6.95	0.142076	0.142953	0.170886	0.172039	0.150787	0.177834	0.181739		0.076307	0.084414	0.088985	0.103521	0.064608	0.082864	0.096385
6.96667	0.142161	0.143155	0.171293	0.172175	0.15085	0.177723	0.181845		0.076306	0.084283	0.088611	0.103425	0.064639	0.082733	0.096197
6.98333	0.142099	0.143278	0.171152	0.172276	0.15074	0.177529	0.182094		0.076341	0.084288	0.088728	0.10339	0.064629	0.08271	0.09602
7	0.142049	0.143187	0.17104	0.172099	0.150692	0.177128	0.182204		0.076409	0.08434	0.08883	0.103538	0.064636	0.082917	0.095853
7.01667	0.142096	0.143375	0.17093	0.172274	0.150659	0.177145	0.182179		0.076387	0.084242	0.089038	0.103457	0.064561	0.082851	0.095864
7.03333	0.142149	0.143336	0.170951	0.172539	0.150921	0.177348	0.182074		0.076351	0.08425	0.089038	0.103222	0.06435	0.082507	0.095896
7.05	0.142287	0.143258	0.170976	0.172615	0.150909	0.17713	0.182088		0.076213	0.084281	0.089059	0.103212	0.064334	0.082511	0.095822
7.06667	0.142312	0.14324	0.171024	0.172709	0.151049	0.177007	0.182108		0.076144	0.084349	0.08887	0.103182	0.064251	0.082392	0.095879
7.08333	0.142018	0.143268	0.171265	0.172397	0.151027	0.17646	0.182114		0.076382	0.084249	0.088676	0.103455	0.064225	0.082594	0.095929
7.1	0.142338	0.143398	0.171316	0.172434	0.151246	0.176442	0.181962		0.076273	0.084138	0.088676	0.103398	0.064026	0.082347	0.096083
7.11667	0.142541	0.143295	0.171096	0.172393	0.151167	0.176021	0.182084		0.076178	0.084155	0.088711	0.103405	0.06411	0.082431	0.095988
7.13333	0.142508	0.142977	0.17087	0.172399	0.151192	0.17561	0.182272		0.076259	0.084368	0.088887	0.103483	0.0641	0.082519	0.095864
7.15	0.142479	0.14279	0.170911	0.172336	0.151403	0.175433	0.182187		0.076341	0.084486	0.088857	0.103487	0.06394	0.082394	0.095925
7.16667	0.142566	0.142867	0.171099	0.172331	0.151478	0.175335	0.182008		0.076285	0.084445	0.088701	0.103581	0.063828	0.082124	0.096017
7.18333	0.142826	0.142652	0.171067	0.172329	0.151404	0.175091	0.182053		0.076149	0.084603	0.088672	0.103601	0.063954	0.081977	0.095996
7.2	0.142799	0.142823	0.170996	0.172484	0.151279	0.17472	0.182259		0.076173	0.084557	0.088757	0.103484	0.06401	0.081997	0.095924
7.21667	0.142826	0.142797	0.17093	0.17258	0.151255	0.174725	0.182272		0.076177	0.084607	0.088749	0.103394	0.063993	0.081767	0.095843
7.23333	0.14282	0.142896	0.171015	0.172536	0.151011	0.174603	0.182214		0.07627	0.084587	0.088745	0.103528	0.064072	0.081648	0.095779
7.25	0.14321	0.142802	0.170974	0.172707	0.151253	0.174726	0.182225		0.07602	0.084701	0.088851	0.103395	0.063938	0.081423	0.095761
7.26667	0.142896	0.143006	0.171164	0.173009	0.151049	0.174388	0.182189		0.076189	0.084512	0.088756	0.103258	0.064048	0.081522	0.09573
7.28333	0.142759	0.143028	0.171239	0.172995	0.150958	0.174086	0.182231		0.076286	0.084485	0.088725	0.103381	0.064052	0.081477	0.095727
7.3	0.142928	0.143194	0.171381	0.173024	0.151014	0.1741	0.182171		0.076182	0.084372	0.088622	0.103328	0.063999	0.081283	0.095837
7.31667	0.143015	0.143356	0.171398	0.173025	0.150984	0.173663	0.182097		0.076078	0.084179	0.088573	0.103404	0.06402	0.081526	0.0959
7.33333	0.142979	0.143387	0.171292	0.173208	0.150812	0.173259	0.181797		0.076097	0.084214	0.08868	0.103281	0.064102	0.08153	0.096112
7.35	0.142667	0.143388	0.171329	0.173166	0.150951	0.173008	0.181726		0.076359	0.084271	0.088638	0.103261	0.064019	0.081377	0.096214
7.36667	0.142519	0.143358	0.171413	0.172967	0.150962	0.172655	0.181488		0.076493	0.084207	0.088564	0.103447	0.064016	0.081404	0.096298
7.38333	0.142345	0.14312	0.171457	0.172884	0.15099	0.172088	0.181628		0.076598	0.084364	0.088533	0.103591	0.063988	0.081414	0.096322
7.4	0.142267	0.143027	0.171401	0.172612	0.151037	0.171537	0.181536		0.07666	0.084377	0.088615	0.103784	0.064012	0.081464	0.096476
7.41667	0.141972	0.143099	0.171266	0.172685	0.150889	0.171376	0.181443		0.076864	0.084303	0.088627	0.10384	0.064103	0.081151	0.096584
7.43333	0.142135	0.143097	0.170953	0.17244	0.151111	0.171119	0.181563		0.076826	0.084327	0.088929	0.10401	0.063957	0.080961	0.0965
7.45	0.142352	0.142934	0.171118	0.172854	0.151213	0.17101	0.181372		0.076671	0.084441	0.088844	0.103746	0.063918	0.080663	0.096604
7.46667	0.142208	0.142771	0.170849	0.172731	0.151131	0.170755	0.181293		0.07677	0.084507	0.089057	0.103895	0.063918	0.080532	0.09658
7.48333	0.142165	0.142671	0.170812	0.172867	0.151024	0.170513	0.181416		0.07684	0.084598	0.089203	0.103859	0.064037	0.080187	0.096467
7.5	0.142005	0.14279	0.170733	0.17292	0.151073	0.170551	0.181704		0.077023	0.084466	0.089269	0.103861	0.064061	0.079912	0.09634
7.51667	0.14228	0.142844	0.170763	0.173319	0.151119	0.170409	0.181639		0.076829	0.084392	0.0893	0.103663	0.063951	0.079819	0.096271
7.53333	0.142497	0.142905	0.17071	0.173543	0.151141	0.170163	0.181666		0.076694	0.0844	0.08937	0.103623	0.06394	0.079671	0.096168
7.55	0.142506	0.143223	0.170695	0.173698	0.150957	0.170101	0.181699		0.07678	0.084113	0.08945	0.103534	0.064058	0.079531	0.0961
7.56667	0.142609	0.143282	0.170912	0.173933	0.150907	0.169966	0.181402		0.07669	0.084056	0.089341	0.103339	0.064128	0.079421	0.096256
7.58333	0.142852	0.143212	0.170994	0.173886	0.151005	0.169763	0.181394		0.076599	0.084071	0.089341	0.103412	0.063954	0.079446	0.096193
7.6	0.142716	0.143244	0.171147	0.174026	0.151029	0.16962	0.181282		0.076655	0.084094	0.08922	0.103359	0.063938	0.079344	0.096213
7.61667	0.142753	0.143517	0.171193	0.173781	0.15103	0.169456	0.181444		0.076703	0.083907	0.089214	0.103531	0.063816	0.079373	0.09611
7.63333	0.142761	0.143712	0.171376	0.173763	0.151117	0.169359	0.181305		0.076737	0.083855	0.089118	0.103537	0.063765	0.079205	0.096226
7.65	0.142637	0.143912	0.171478	0.173699	0.151209	0.169267	0.180902		0.076819	0.083717	0.088948	0.10367	0.063644	0.079151	0.096523
7.66667	0.143007	0.143853	0.1715	0.173753	0.15127	0.168886	0.181133		0.076537	0.083752	0.088948	0.103612	0.063614	0.079273	0.096232
7.68333	0.142913	0.143853	0.171552	0.173413	0.151074	0.168354	0.180979		0.076626	0.083708	0.088866	0.103877	0.063739	0.079365	0.096304
7.7	0.142831	0.143592	0.171521	0.173292	0.151003	0.168344	0.181172		0.076748	0.083927	0.088849	0.103872	0.063769	0.079164	0.096234
7.71667	0.143044	0.143549	0.17157	0.173428	0.151026	0.168187	0.18116		0.076622	0.084029	0.08877	0.103766	0.063757	0.079087	0.096238
7.73333	0.143062	0.143543	0.171455	0.173504	0.15103	0.167933	0.181448		0.076603	0.084074	0.088814	0.103743	0.063724	0.078988	0.09599
7.75	0.143055	0.143577	0.171554	0.173766	0.150831	0.167926	0.181747		0.076582	0.084059	0.0887	0.103543	0.063906	0.078643	0.095687
7.76667	0.14316	0.143447	0.171539	0.173616	0.15075	0.167885	0.181627		0.076584	0.084135	0.088698	0.103685	0.063968	0.078493	0.095763
7.78333	0.143	0.143476	0.171594	0.173802	0.150663	0.167698	0.181888		0.076713	0.084209	0.088564	0.103562	0.064069	0.078329	0.095485
7.8	0.143121	0.143319	0.171579	0.173927	0.150643	0.167366	0.18217		0.076608	0.084209	0.08856	0.10359	0.064064	0.078342	0.09523
7.81667	0.143313	0.143093	0.171562	0.173951	0.150609	0.167263	0.182587		0.076535	0.084386	0.088619	0.103586	0.064113	0.078153	0.094894
7.83333	0.143084	0.143092	0.171938	0.17397	0.150496	0.167492	0.1825		0.076725	0.084345	0.088356	0.103658	0.064131	0.077957	0.09489
7.85	0.143024	0.143042	0.171935	0.174106	0.150505	0.167654	0.182557		0.076736	0.084435	0.088361	0.10357	0.06423	0.077722	0.094934
7.86667	0.142816	0.14326	0.172332	0.174275	0.150547	0.167717	0.182426		0.076812	0.08431	0.088088	0.103453	0.064116	0.077714	0.095068
7.88333	0.142732	0.143373	0.172414	0.174291	0.150677	0.167316	0.182143		0.076904	0.08422	0.088133	0.103505	0.064038	0.077778	0.095214
7.9	0.142787	0.143533	0.172563	0.174224	0.150944	0.167353	0.182111		0.076887	0.084104	0.087975	0.103509	0.063823	0.077651	0.095251
7.91667	0.142699	0.143443	0.172793	0.174111	0.151203	0.16694	0.181802		0.076917	0.084133	0.087874	0.103556	0.063677	0.077745	0.095554
7.93333	0.142641	0.143316	0.172689	0.17434	0.15135	0.166339	0.181823		0.076951	0.084253	0.087902	0.103322	0.063544	0.077905	0.095533
7.95	0.142613	0.143135	0.17259	0.174166	0.151509	0.166084	0.181553		0.07696	0.08423	0.08809	0.103467	0.063422	0.077808	0.095705
7.96667	0.142671	0.143139	0.172561	0.17424	0.151509	0.166146	0.181176		0.076928	0.084312	0.088131	0.103323	0.063392	0.07751	0.095926
7.98333	0.142716	0.143337	0.172595	0.174229	0.151402	0.165638	0.180956		0.076954	0.084203	0.088162	0.103314	0.063466	0.077586	0.096021
8	0.142786	0.143423	0.172246	0.174271	0.151508	0.165164	0.180832		0.076942	0.084155	0.088402	0.103248	0.063405	0.07746	0.096229
8.01667	0.142923	0.143479	0.17226	0.174357	0.151356	0.164893	0.18098		0.076907	0.084067	0.088435	0.103233	0.063405	0.077373	0.096054
8.03333	0.143103	0.14345	0.171986	0.174451	0.151448	0.164408	0.181096		0.07683	0.084079	0.0887	0.103154	0.063412	0.077387	0.095897
8.05	0.143252	0.143309	0.172097	0.174427	0.151438	0.164471	0.181256		0.076693	0.084136	0.088588	0.103226	0.063418	0.077067	0.0958
8.06667	0.14327	0.143288	0.172068	0.174436	0.151108	0.164297	0.181321		0.076733	0.084088	0.088719	0.103358	0.063659	0.077133	0.095701
8.08333	0.143308	0.143592	0.171923	0.174523	0.151064	0.164052	0.181298		0.076754	0.083908	0.088932	0.103357	0.063648	0.077096	0.09571
8.1	0.143561	0.143767	0.172058	0.174304	0.150673	0.164081	0.18127		0.076581	0.08375	0.088866	0.103624	0.06395	0.076845	0.095707
8.11667	0.143641	0.143773	0.172215	0.174422	0.15072	0.163906	0.181462		0.076586	0.083808	0.088805	0.103578	0.063947	0.076871	0.095648
8.13333	0.143467	0.143911	0.172245	0.17435	0.150797	0.163592	0.181743		0.076788	0.0837	0.088835	0.103683	0.063943	0.077177	0.095495
8.15	0.143388	0.14376	0.172286	0.174593	0.150882	0.163345	0.18171		0.076848	0.083765	0.088706	0.103496	0.063784	0.077192	0.095505
8.16667	0.143401	0.143609	0.172708	0.174757	0.151043	0.163411	0.181662		0.076855	0.083914	0.088444	0.103384	0.06366	0.07711	0.095511
8.18333	0.14351	0.143804	0.172878	0.174647	0.151357	0.163361	0.181876		0.076732	0.083771	0.088286	0.103475	0.063417	0.076915	0.095343
8.2	0.143545	0.143699	0.172896	0.174605	0.151408	0.163278	0.181363		0.076726	0.08388	0.0883	0.10359	0.063352	0.076692	0.095684
8.21667	0.143572	0.143706	0.172837	0.174645	0.151263	0.162994	0.181687		0.076733	0.08386	0.08825	0.103611	0.063425	0.076903	0.095471
8.23333	0.143535	0.143635	0.172827	0.174996	0.151569	0.16283	0.181735		0.076834	0.084016	0.08824	0.103302	0.063171	0.076585	0.095406
8.25	0.143374	0.143384	0.172721	0.174885	0.151495	0.16283	0.181963		0.07701	0.084165	0.088211	0.103347	0.063232	0.076535	0.095166
8.26667	0.143126	0.143267	0.172759	0.175058	0.151633	0.162542	0.182102		0.077207	0.0842	0.08809	0.103255	0.063072	0.076779	0.095156
8.28333	0.143094	0.143288	0.172591	0.175209	0.151398	0.162618	0.181772		0.077209	0.084234	0.088174	0.103191	0.063258	0.076664	0.09541
8.3	0.143235	0.143364	0.172622	0.175382	0.151403	0.162588	0.181998		0.077109	0.084195	0.088182	0.103095	0.063211	0.076289	0.09521
8.31667	0.143415	0.143464	0.172742	0.175544	0.151445	0.162957	0.18215		0.077015	0.0842	0.088144	0.103008	0.063196	0.076155	0.095134
8.33333	0.14362	0.14358	0.172566	0.175465	0.151328	0.162948	0.181982		0.07687	0.08412	0.088259	0.103129	0.063159	0.075972	0.095163
8.35	0.143634	0.143366	0.172369	0.175672	0.151176	0.162918	0.181745		0.076961	0.084271	0.08848	0.103049	0.063297	0.076158	0.09538
8.36667	0.143647	0.143515	0.172491	0.175826	0.151073	0.162838	0.182142		0.077049	0.084102	0.088345	0.102914	0.063379	0.076142	0.095053
8.38333	0.143601	0.143572	0.172416	0.175757	0.151262	0.162688	0.182044		0.077129	0.084125	0.088487	0.102903	0.063213	0.075994	0.095116
8.4	0.143631	0.143686	0.172198	0.175314	0.151185	0.162586	0.182064		0.07707	0.084049	0.088701	0.103318	0.063275	0.076011	0.095159
8.41667	0.14389	0.143681	0.172259	0.175597	0.1512	0.162702	0.181807		0.076891	0.084054	0.088668	0.103216	0.0632	0.075929	0.095392
8.43333	0.144055	0.143886	0.172371	0.175667	0.151349	0.162694	0.181686		0.076829	0.08401	0.088734	0.103237	0.063032	0.075674	0.095482
8.45	0.144212	0.143791	0.172519	0.175623	0.151579	0.162218	0.181765		0.076756	0.084058	0.088604	0.103258	0.062824	0.07584	0.095434
8.46667	0.14427	0.143749	0.172586	0.17572	0.151369	0.162241	0.181457		0.076761	0.084043	0.088538	0.103295	0.062928	0.075902	0.095626
8.48333	0.144165	0.143878	0.172551	0.175658	0.151298	0.161894	0.181651		0.0768	0.083883	0.088607	0.103358	0.062983	0.075837	0.095486
8.5	0.143863	0.143602	0.172567	0.175499	0.151125	0.161588	0.181991		0.077071	0.084004	0.08858	0.103501	0.063153	0.075876	0.09533
8.51667	0.143779	0.143589	0.172837	0.17543	0.151228	0.161486	0.182217		0.077119	0.084038	0.088373	0.103595	0.06304	0.075778	0.095211
8.53333	0.143814	0.143614	0.172835	0.175505	0.151225	0.161318	0.182523		0.077087	0.08404	0.088393	0.103581	0.063006	0.076068	0.094928
8.55	0.14368	0.143692	0.173043	0.175568	0.151196	0.161125	0.182233		0.07721	0.083944	0.088303	0.103558	0.062976	0.076126	0.095058
8.56667	0.143764	0.143511	0.173425	0.175723	0.151274	0.161295	0.182297		0.07722	0.084026	0.08802	0.103382	0.062911	0.076058	0.095058
8.58333	0.143642	0.14344	0.173402	0.175652	0.151225	0.161041	0.182587		0.077302	0.084152	0.088102	0.103424	0.062992	0.075942	0.094879
8.6	0.143783	0.143234	0.173431	0.175774	0.151225	0.161106	0.182852		0.077288	0.084229	0.088052	0.103324	0.063035	0.075903	0.09456
8.61667	0.143626	0.143312	0.173426	0.175643	0.151289	0.161033	0.183233		0.07743	0.084137	0.088123	0.103463	0.062922	0.075743	0.094194
8.63333	0.143679	0.143367	0.173411	0.175402	0.151485	0.160737	0.183127		0.077461	0.084141	0.088189	0.10358	0.062809	0.075761	0.094314
8.65	0.143594	0.14321	0.173288	0.175399	0.151571	0.16075	0.183026		0.077559	0.08423	0.088278	0.103602	0.062731	0.07569	0.094381
8.66667	0.143758	0.143561	0.173322	0.175383	0.151756	0.16059	0.182909		0.077529	0.084051	0.088208	0.103601	0.062622	0.075751	0.094414
8.68333	0.14375	0.143547	0.173079	0.175321	0.151618	0.160255	0.182808		0.077657	0.084041	0.088407	0.103611	0.062696	0.075851	0.094509
8.7	0.143811	0.14346	0.17294	0.175168	0.151662	0.160148	0.182444		0.077719	0.084073	0.088502	0.103821	0.062703	0.075475	0.094813
8.71667	0.144118	0.14329	0.172789	0.175212	0.151837	0.160402	0.182435		0.077521	0.084263	0.088609	0.103795	0.062642	0.075115	0.094963
8.73333	0.14403	0.143319	0.172861	0.17523	0.151701	0.160344	0.182289		0.077634	0.084281	0.088487	0.10387	0.062667	0.074968	0.095053
8.75	0.144074	0.143498	0.173065	0.175036	0.151691	0.160073	0.181974		0.077715	0.084113	0.088311	0.103954	0.062635	0.075062	0.095238
8.76667	0.144039	0.143539	0.173035	0.175078	0.151772	0.160061	0.181815		0.077753	0.084108	0.088352	0.103982	0.062594	0.074933	0.095395
8.78333	0.144116	0.143519	0.172963	0.17527	0.151514	0.160319	0.181522		0.07768	0.084122	0.088392	0.103898	0.062859	0.074683	0.095685
8.8	0.143899	0.143695	0.17299	0.175381	0.151417	0.160292	0.181629		0.077826	0.084	0.088306	0.103823	0.062934	0.074617	0.095493
8.81667	0.14388	0.143661	0.172996	0.175401	0.151286	0.160146	0.18152		0.077943	0.084013	0.088295	0.103769	0.063041	0.074742	0.095564
8.83333	0.144144	0.143612	0.172824	0.175642	0.151242	0.160076	0.181372		0.077743	0.08406	0.08853	0.103692	0.063069	0.074758	0.095699
8.85	0.14402	0.143826	0.17313	0.175756	0.151385	0.160305	0.181136		0.077842	0.083944	0.08834	0.103683	0.062973	0.074501	0.095762
8.86667	0.143992	0.143952	0.173134	0.17577	0.151238	0.160497	0.181283		0.077851	0.083867	0.088355	0.103658	0.063017	0.074483	0.095684
8.88333	0.143898	0.144004	0.173392	0.17582	0.151185	0.16029	0.181442		0.078065	0.083733	0.088117	0.103641	0.063091	0.074591	0.095438
8.9	0.143961	0.144045	0.17314	0.175944	0.151302	0.159853	0.181766		0.078022	0.08369	0.088333	0.103573	0.063078	0.074794	0.09524
8.91667	0.144078	0.143998	0.173041	0.176222	0.151306	0.159673	0.182071		0.078009	0.083704	0.088393	0.103523	0.063077	0.075101	0.095009
8.93333	0.143945	0.144273	0.173056	0.176042	0.151066	0.159524	0.181995		0.078076	0.083501	0.088376	0.103654	0.063225	0.075097	0.09508
8.95	0.144107	0.144279	0.173124	0.175908	0.151139	0.159456	0.182107		0.078053	0.083508	0.08829	0.10376	0.063114	0.075272	0.094927
8.96667	0.144187	0.144189	0.173286	0.175967	0.151322	0.15966	0.182137		0.078043	0.083607	0.088216	0.103838	0.062977	0.075135	0.09497
8.98333	0.144251	0.144389	0.173342	0.176119	0.151429	0.159918	0.182367		0.077967	0.083527	0.088202	0.103796	0.062913	0.074932	0.094736
9	0.144111	0.144297	0.173505	0.176007	0.151377	0.160059	0.18248		0.07813	0.083565	0.088073	0.10388	0.062961	0.074903	0.094647
9.01667	0.144184	0.144198	0.173376	0.176029	0.151355	0.159792	0.182543		0.078004	0.083622	0.088142	0.103811	0.062961	0.075015	0.094591
9.03333	0.144153	0.144061	0.173646	0.175988	0.151592	0.159814	0.182286		0.078052	0.083678	0.088032	0.103903	0.062817	0.074956	0.094849
9.05	0.143982	0.144145	0.173421	0.175913	0.151546	0.160262	0.181986		0.078133	0.083686	0.088214	0.104001	0.062773	0.074602	0.095157
9.06667	0.144166	0.144288	0.173409	0.176229	0.151432	0.160275	0.181669		0.078121	0.083566	0.088212	0.103812	0.06282	0.07483	0.09524
9.08333	0.144217	0.144513	0.173337	0.176142	0.151492	0.160856	0.181572		0.078066	0.083422	0.088343	0.103817	0.062764	0.074248	0.095326
9.1	0.144316	0.144291	0.173567	0.176353	0.151736	0.160982	0.181677		0.078047	0.083562	0.088168	0.103671	0.062568	0.074098	0.095235
9.11667	0.144166	0.144381	0.17349	0.176558	0.151719	0.161146	0.181563		0.07823	0.083472	0.088252	0.10353	0.062605	0.073882	0.095335
9.13333	0.144202	0.144461	0.173503	0.176473	0.151531	0.160705	0.181341		0.078269	0.083374	0.088254	0.103521	0.062716	0.074144	0.095494
9.15	0.144358	0.144258	0.173579	0.176089	0.15146	0.16042	0.181449		0.078211	0.083521	0.088211	0.103856	0.062724	0.074239	0.095465
9.16667	0.144235	0.144403	0.173565	0.17638	0.151424	0.160375	0.181587		0.078318	0.083419	0.088228	0.103612	0.062817	0.074228	0.095343
9.18333	0.144357	0.144426	0.173797	0.176481	0.151491	0.160631	0.181695		0.078402	0.083392	0.088091	0.10362	0.062803	0.074061	0.095206
9.2	0.144615	0.144217	0.173446	0.176346	0.151348	0.160416	0.181741		0.078223	0.083599	0.088233	0.10379	0.062915	0.074033	0.095072
9.21667	0.144714	0.144077	0.173462	0.176561	0.151429	0.160233	0.181878		0.078213	0.083674	0.08831	0.103645	0.062863	0.074256	0.094933
9.23333	0.144587	0.144017	0.173458	0.176362	0.151439	0.160373	0.182007		0.078251	0.083767	0.088248	0.103785	0.062817	0.073932	0.094847
9.25	0.144516	0.14376	0.173613	0.176373	0.151402	0.159858	0.182321		0.078403	0.083916	0.088177	0.103781	0.06288	0.074249	0.094672
9.26667	0.144469	0.1437	0.173408	0.176103	0.151228	0.159885	0.182229		0.078563	0.08398	0.088389	0.103996	0.062992	0.074335	0.094732
9.28333	0.144591	0.14366	0.173555	0.176182	0.151343	0.159438	0.182048		0.078549	0.084056	0.088332	0.103974	0.062857	0.074606	0.094841
9.3	0.144488	0.143635	0.173575	0.176327	0.151372	0.159724	0.182405		0.078635	0.084055	0.088336	0.103872	0.062806	0.074404	0.094619
9.31667	0.144545	0.143804	0.173283	0.176708	0.151567	0.159808	0.182213		0.078607	0.083913	0.088596	0.103549	0.062703	0.074332	0.094637
9.33333	0.144705	0.143626	0.173476	0.176534	0.151693	0.159881	0.182154		0.07864	0.08404	0.088453	0.103679	0.062487	0.074275	0.094717
9.35	0.144894	0.143741	0.173524	0.176588	0.151549	0.159568	0.182076		0.07855	0.083962	0.088404	0.103664	0.06258	0.074535	0.094843
9.36667	0.144818	0.144079	0.17364	0.176906	0.151552	0.159657	0.182353		0.078762	0.083686	0.088355	0.103346	0.062478	0.074575	0.094781
9.38333	0.144895	0.144144	0.173613	0.176862	0.151495	0.15936	0.1823		0.078765	0.083593	0.088309	0.10342	0.06247	0.074705	0.094769
9.4	0.144965	0.144024	0.17364	0.177009	0.151555	0.159394	0.182219		0.07888	0.083676	0.088382	0.103307	0.062468	0.074763	0.094798
9.41667	0.144962	0.144233	0.173621	0.177108	0.151812	0.15969	0.181997		0.078927	0.083552	0.088309	0.103343	0.062223	0.074595	0.094916
9.43333	0.144797	0.14448	0.173526	0.177274	0.151897	0.159841	0.182234		0.079059	0.083383	0.088414	0.103233	0.062132	0.074492	0.094699
9.45	0.144714	0.144664	0.173556	0.177201	0.151893	0.160167	0.182652		0.079126	0.083277	0.088371	0.103376	0.062139	0.074337	0.094371
9.46667	0.145078	0.144628	0.173493	0.177374	0.152068	0.160137	0.182401		0.078904	0.083327	0.088407	0.103315	0.062042	0.074372	0.094592
9.48333	0.144832	0.144601	0.173858	0.177324	0.151996	0.160329	0.182585		0.079214	0.08329	0.088038	0.103498	0.062041	0.074247	0.09453
9.5	0.144834	0.144788	0.173995	0.177302	0.152096	0.160404	0.182403		0.07913	0.08314	0.088	0.103633	0.062019	0.074155	0.094566
9.51667	0.144616	0.144531	0.173656	0.177328	0.152268	0.160614	0.182119		0.079328	0.083337	0.088236	0.103644	0.06189	0.073967	0.094784
9.53333	0.144546	0.144544	0.173637	0.17736	0.152223	0.160663	0.182248		0.079381	0.083339	0.088386	0.103729	0.061946	0.074022	0.094552
9.55	0.144608	0.144615	0.173945	0.177322	0.152278	0.160865	0.182698		0.079412	0.083378	0.08821	0.103823	0.061969	0.074173	0.094307
9.56667	0.144375	0.144738	0.173859	0.177203	0.152108	0.161108	0.18259		0.079509	0.083278	0.088265	0.103997	0.062075	0.074134	0.094421
9.58333	0.144391	0.144754	0.173737	0.177436	0.151753	0.161079	0.182735		0.079564	0.083369	0.08839	0.103833	0.062293	0.074442	0.094254
9.6	0.144436	0.144783	0.173886	0.177534	0.151597	0.161151	0.182553		0.079595	0.08331	0.088195	0.10377	0.062444	0.074512	0.094379
9.61667	0.144448	0.144355	0.173694	0.177442	0.15151	0.161296	0.182413		0.079653	0.083633	0.088396	0.103781	0.062467	0.07475	0.09457
9.63333	0.144263	0.144247	0.173717	0.177334	0.151262	0.161617	0.18274		0.079855	0.083694	0.088413	0.103891	0.062606	0.074795	0.094269
9.65	0.144466	0.144235	0.173405	0.17718	0.151267	0.161801	0.182444		0.079694	0.083712	0.088704	0.103986	0.062616	0.075	0.094439
9.66667	0.14437	0.144433	0.173235	0.177313	0.15113	0.162152	0.182635		0.07992	0.083605	0.088889	0.103842	0.062675	0.075131	0.094297
9.68333	0.144447	0.144655	0.173307	0.177212	0.151117	0.162674	0.183162		0.079869	0.083429	0.08885	0.103973	0.062608	0.075185	0.093833
9.7	0.144312	0.144524	0.173216	0.177336	0.151484	0.162968	0.182883		0.079997	0.083507	0.088776	0.103829	0.062362	0.075468	0.094088
9.71667	0.144246	0.144503	0.172955	0.177231	0.151491	0.163482	0.182518		0.080065	0.083496	0.088957	0.103828	0.062231	0.075455	0.094258
9.73333	0.144486	0.144442	0.173105	0.177314	0.151626	0.16363	0.18275		0.079973	0.083482	0.08894	0.103739	0.062095	0.0758	0.094148
9.75	0.144579	0.144235	0.173189	0.177111	0.151599	0.164064	0.182609		0.079886	0.083554	0.088844	0.103888	0.062161	0.075956	0.094192
9.76667	0.144654	0.144059	0.173302	0.17728	0.151773	0.164406	0.182593		0.079792	0.08375	0.088804	0.103788	0.061994	0.076311	0.094236
9.78333	0.14493	0.14439	0.173415	0.177487	0.151937	0.165139	0.182646		0.079684	0.083501	0.088698	0.103716	0.061838	0.076271	0.094054
9.8	0.145026	0.14464	0.173417	0.177396	0.152127	0.165677	0.182472		0.079648	0.083358	0.088715	0.103798	0.061711	0.076394	0.094146
9.81667	0.145158	0.14457	0.173629	0.177652	0.151901	0.166092	0.182467		0.07961	0.083486	0.088601	0.103628	0.061878	0.076713	0.094176
9.83333	0.145037	0.144243	0.173526	0.177789	0.152105	0.167155	0.182245		0.079609	0.083713	0.088516	0.103587	0.061738	0.076534	0.094351
9.85	0.145151	0.144353	0.173769	0.178009	0.152057	0.167698	0.182044		0.079541	0.083683	0.088328	0.103384	0.06182	0.076867	0.094623
9.86667	0.145348	0.14463	0.174044	0.178119	0.151835	0.168428	0.182144		0.079371	0.083597	0.088097	0.103371	0.061962	0.076954	0.094547
9.88333	0.145459	0.14469	0.174179	0.178131	0.151623	0.168984	0.18227		0.079244	0.0836	0.088019	0.103444	0.062163	0.077202	0.094436
9.9	0.145319	0.144769	0.174347	0.178216	0.151656	0.170076	0.182161		0.079337	0.083519	0.087865	0.103441	0.062177	0.077046	0.094521
9.91667	0.145282	0.144658	0.174559	0.178187	0.151827	0.171044	0.182025		0.079403	0.083513	0.08777	0.103516	0.062065	0.077026	0.094656
9.93333	0.145355	0.144724	0.174385	0.178133	0.15176	0.171692	0.18229		0.079442	0.083417	0.087884	0.103641	0.062142	0.077296	0.094497
9.95	0.145193	0.14488	0.174417	0.178212	0.151709	0.172125	0.182262		0.079472	0.083217	0.087846	0.103551	0.062217	0.077793	0.094626
9.96667	0.14508	0.144621	0.174366	0.178499	0.151644	0.173024	0.182335		0.079557	0.083331	0.087887	0.103511	0.062222	0.077958	0.094653
9.98333	0.144702	0.144652	0.174453	0.17837	0.151875	0.173993	0.182399		0.079795	0.08329	0.087874	0.103612	0.062059	0.078075	0.094663
10	0.144933	0.144865	0.174449	0.17833	0.151639	0.174518	0.182641		0.079668	0.083086	0.088034	0.103582	0.062208	0.078616	0.094506
10.0167	0.145102	0.144924	0.174421	0.178037	0.15167	0.175382	0.182672		0.079586	0.082977	0.088086	0.103894	0.06218	0.078865	0.094479
10.0333	0.145168	0.144753	0.174555	0.177945	0.151661	0.176792	0.182768		0.079577	0.083033	0.088064	0.103929	0.062199	0.07874	0.094388
10.05	0.145037	0.14484	0.174492	0.178216	0.151795	0.178147	0.182748		0.079709	0.082951	0.088054	0.103841	0.062115	0.078769	0.094477
10.0667	0.145194	0.144911	0.174422	0.178142	0.151824	0.178947	0.18251		0.07965	0.082913	0.088111	0.10388	0.062064	0.079245	0.0946
10.0833	0.145143	0.145463	0.174308	0.178271	0.151801	0.17986	0.182791		0.079681	0.082549	0.088197	0.1038	0.062044	0.07962	0.094453
10.1	0.145173	0.145498	0.174386	0.178196	0.151942	0.180802	0.182689		0.079585	0.082502	0.088173	0.103798	0.062025	0.079964	0.094578
10.1167	0.145208	0.145304	0.174467	0.178197	0.151917	0.182021	0.182687		0.07956	0.082681	0.088176	0.103802	0.062076	0.080052	0.094572
10.1333	0.145296	0.145225	0.174593	0.178084	0.151819	0.183038	0.182859		0.079488	0.082734	0.088111	0.103808	0.062142	0.080325	0.094352
10.15	0.145456	0.145197	0.174485	0.178174	0.151779	0.184027	0.182897		0.079465	0.082723	0.088162	0.103862	0.062133	0.080709	0.094241
10.1667	0.145436	0.145085	0.174521	0.178041	0.151778	0.184883	0.182982		0.079486	0.082838	0.08809	0.104121	0.0621	0.081063	0.094172
10.1833	0.145204	0.14491	0.174387	0.178462	0.151578	0.185848	0.182927		0.079688	0.083012	0.088189	0.103755	0.062281	0.081339	0.094144
10.2	0.145014	0.14491	0.174384	0.178504	0.151586	0.186181	0.183028		0.079846	0.082996	0.088274	0.103895	0.062209	0.082174	0.094086
10.2167	0.144942	0.144962	0.174606	0.178389	0.151556	0.186961	0.183228		0.079918	0.082919	0.088183	0.103872	0.062214	0.082591	0.093947
10.2333	0.144876	0.144786	0.174666	0.178546	0.151591	0.188227	0.183984		0.079933	0.083027	0.08817	0.103855	0.062149	0.082559	0.093421
10.25	0.144869	0.144374	0.174557	0.178681	0.151535	0.189179	0.18393		0.07989	0.083391	0.088273	0.103839	0.062178	0.082812	0.0934
10.2667	0.144985	0.144147	0.17462	0.178609	0.151557	0.190576	0.18372		0.07987	0.083498	0.088275	0.103981	0.062134	0.082776	0.09344
10.2833	0.144792	0.144251	0.174763	0.178791	0.151737	0.191472	0.183653		0.080023	0.083483	0.088188	0.103854	0.062063	0.083024	0.093409
10.3	0.144725	0.144402	0.174511	0.178921	0.151839	0.192214	0.183559		0.080169	0.083391	0.08844	0.103718	0.061952	0.083497	0.093553
10.3167	0.145074	0.144417	0.174553	0.178996	0.15168	0.193178	0.183744		0.079948	0.083372	0.088357	0.103651	0.062057	0.083619	0.09353
10.3333	0.145037	0.14438	0.174602	0.179301	0.151889	0.193909	0.183465		0.079977	0.083392	0.088435	0.103324	0.061945	0.08388	0.093718
10.35	0.145097	0.144404	0.174661	0.179276	0.151916	0.195072	0.18357		0.079899	0.083335	0.088545	0.103442	0.061945	0.083838	0.093554
10.3667	0.145325	0.144376	0.174823	0.179313	0.151769	0.196145	0.183302		0.079693	0.083313	0.088442	0.1033	0.062096	0.083838	0.093739
10.3833	0.145349	0.144245	0.174725	0.179442	0.151965	0.196676	0.183208		0.079656	0.083421	0.088521	0.103259	0.062018	0.084156	0.093731
10.4	0.145312	0.144388	0.174667	0.179452	0.151756	0.197195	0.18264		0.079748	0.08339	0.088561	0.103207	0.062238	0.084609	0.094103
10.4167	0.145442	0.144703	0.174893	0.179397	0.151878	0.197644	0.182495		0.079704	0.083183	0.08835	0.103228	0.06218	0.085	0.094289
10.4333	0.145386	0.144801	0.174977	0.179746	0.151731	0.198222	0.182734		0.079822	0.083247	0.088229	0.10294	0.062218	0.085227	0.094199
10.45	0.145497	0.144592	0.174981	0.179454	0.151678	0.198804	0.182762		0.07973	0.083291	0.088183	0.103126	0.062219	0.085308	0.094198
10.4667	0.145536	0.1447	0.175411	0.179412	0.151609	0.19931	0.182558		0.079594	0.083249	0.08781	0.103159	0.062403	0.085461	0.094271
10.4833	0.145251	0.144706	0.175585	0.179635	0.151702	0.200117	0.182505		0.079684	0.083276	0.087781	0.102847	0.062408	0.085469	0.094182
10.5	0.145185	0.144748	0.175654	0.179612	0.151352	0.201011	0.182886		0.07971	0.083227	0.087645	0.102859	0.062627	0.085396	0.093933
10.5167	0.145145	0.144777	0.175719	0.179446	0.151584	0.201366	0.182556		0.079724	0.0832	0.087485	0.102905	0.062435	0.085789	0.094211
10.5333	0.145026	0.144818	0.175449	0.179417	0.151759	0.201852	0.182686		0.079802	0.083184	0.087629	0.102953	0.062336	0.085972	0.0941
10.55	0.145123	0.144879	0.175384	0.179291	0.151685	0.202492	0.18285		0.07973	0.083124	0.087684	0.102955	0.062357	0.086045	0.094014
10.5667	0.145207	0.14483	0.175493	0.179096	0.151813	0.20283	0.182756		0.079677	0.083089	0.087566	0.103065	0.062286	0.086381	0.094068
10.5833	0.14515	0.144713	0.175663	0.179256	0.151806	0.203859	0.182759		0.079711	0.08312	0.087542	0.102877	0.062338	0.086194	0.094133
10.6	0.145233	0.144945	0.175476	0.178898	0.151828	0.204357	0.182713		0.079631	0.082884	0.087757	0.1031	0.062371	0.086293	0.094049
10.6167	0.145345	0.144989	0.175548	0.179055	0.151626	0.205097	0.182794		0.079571	0.082963	0.087801	0.103011	0.062498	0.086431	0.093962
10.6333	0.145493	0.14507	0.1753	0.179028	0.151705	0.206154	0.182849		0.079525	0.082911	0.087931	0.103004	0.062437	0.086305	0.093864
10.65	0.145425	0.145318	0.175201	0.178934	0.151689	0.206826	0.183053		0.079572	0.082685	0.087951	0.103086	0.062475	0.086382	0.09386
10.6667	0.145692	0.145178	0.175113	0.178757	0.151825	0.207311	0.18304		0.079412	0.082785	0.088055	0.103212	0.06243	0.086654	0.093857
10.6833	0.145621	0.145377	0.175116	0.178919	0.151545	0.208063	0.183384		0.079423	0.082632	0.088064	0.103033	0.062691	0.086534	0.093642
10.7	0.145728	0.145373	0.17523	0.179049	0.151489	0.209083	0.183475		0.079386	0.082613	0.08807	0.102962	0.062774	0.0864	0.093574
10.7167	0.145716	0.145398	0.175347	0.179152	0.151378	0.20963	0.183177		0.0795	0.082722	0.088023	0.102917	0.062932	0.086619	0.093782
10.7333	0.145689	0.1455	0.175217	0.178909	0.151223	0.21037	0.183609		0.079534	0.082764	0.08819	0.103077	0.062999	0.086567	0.093518
10.75	0.145707	0.14547	0.175046	0.178802	0.151254	0.210851	0.183544		0.079483	0.082795	0.088262	0.103158	0.063029	0.08669	0.093386
10.7667	0.145502	0.145546	0.175145	0.179074	0.15124	0.211329	0.183786		0.079572	0.082743	0.088118	0.102956	0.063069	0.086898	0.093377
10.7833	0.145477	0.145592	0.175081	0.179209	0.151281	0.211997	0.183783		0.079595	0.082648	0.088139	0.102839	0.063084	0.086849	0.093413
10.8	0.145181	0.145251	0.175046	0.179055	0.151213	0.21212	0.184261		0.079765	0.082892	0.088234	0.102856	0.063111	0.087218	0.093119
10.8167	0.145151	0.144925	0.175151	0.178888	0.151288	0.2125	0.183972		0.079872	0.083119	0.088187	0.10304	0.063075	0.087479	0.093114
10.8333	0.144857	0.145212	0.175217	0.17908	0.151428	0.212882	0.18382		0.080095	0.082848	0.08813	0.102845	0.063033	0.087698	0.093245
10.85	0.145066	0.144937	0.175366	0.179079	0.151517	0.212992	0.183989		0.080114	0.083032	0.088112	0.102834	0.062932	0.0881	0.093086
10.8667	0.144951	0.14503	0.175571	0.178855	0.151515	0.213361	0.183695		0.080154	0.082947	0.087912	0.102969	0.06297	0.088315	0.093296
10.8833	0.14489	0.144935	0.175616	0.179039	0.151538	0.214244	0.183667		0.080113	0.082888	0.087881	0.10292	0.062946	0.088102	0.093276
10.9	0.144906	0.145014	0.175942	0.179484	0.151704	0.214861	0.183424		0.080042	0.082745	0.087547	0.102619	0.062905	0.088154	0.093395
10.9167	0.144857	0.145043	0.175975	0.179431	0.151641	0.215301	0.183554		0.080094	0.082711	0.087608	0.102586	0.062953	0.088331	0.09339
10.9333	0.144931	0.144855	0.176129	0.179485	0.151754	0.215962	0.183571		0.080054	0.082852	0.087589	0.102556	0.062904	0.088404	0.093273
10.95	0.144831	0.145043	0.176111	0.179537	0.15182	0.216499	0.18338		0.080096	0.082741	0.087567	0.102574	0.06288	0.088655	0.093396
10.9667	0.145251	0.145254	0.175953	0.179721	0.151872	0.217312	0.183264		0.079829	0.082584	0.087691	0.102625	0.062925	0.088541	0.093534
10.9833	0.145424	0.145504	0.175959	0.179897	0.151882	0.218076	0.183055		0.079621	0.082417	0.087701	0.1024	0.062916	0.088594	0.093817
11	0.145555	0.145382	0.176034	0.179633	0.15187	0.219161	0.183119		0.079493	0.082589	0.087685	0.102572	0.062927	0.088472	0.093746
11.0167	0.145339	0.145527	0.175918	0.179273	0.151979	0.220178	0.18282		0.079548	0.082554	0.087651	0.102953	0.062859	0.088564	0.093945
11.0333	0.145664	0.145603	0.17605	0.179342	0.152044	0.220869	0.183051		0.079381	0.082574	0.087572	0.10282	0.062819	0.088682	0.093778
11.05	0.145627	0.145737	0.176022	0.179264	0.151993	0.221598	0.183271		0.07946	0.082494	0.087555	0.102791	0.062863	0.088854	0.093694
11.0667	0.145735	0.145734	0.175792	0.179344	0.151938	0.222157	0.183519		0.079325	0.082511	0.087841	0.102691	0.062928	0.089207	0.093577
11.0833	0.145818	0.145571	0.175985	0.179287	0.151985	0.223185	0.18359		0.079329	0.082604	0.087673	0.102793	0.062892	0.089142	0.093444
11.1	0.145851	0.145571	0.175846	0.179552	0.152001	0.224342	0.183233		0.079327	0.082629	0.087788	0.102596	0.062883	0.089079	0.093777
11.1167	0.145928	0.145292	0.175734	0.179321	0.15201	0.224904	0.183535		0.079263	0.082857	0.087852	0.102681	0.062857	0.089478	0.093601
11.1333	0.14566	0.145434	0.175973	0.179321	0.151944	0.22556	0.183447		0.079472	0.082733	0.087719	0.102604	0.06288	0.089937	0.093665
11.15	0.145474	0.145454	0.175956	0.179388	0.152043	0.226232	0.183625		0.079644	0.082712	0.087746	0.102571	0.062826	0.090393	0.093486
11.1667	0.145441	0.145595	0.175946	0.179463	0.151848	0.226868	0.183681		0.079694	0.082599	0.087735	0.102564	0.063037	0.090816	0.093389
11.1833	0.145498	0.145607	0.176054	0.179646	0.151856	0.228006	0.183786		0.07968	0.082608	0.087781	0.102301	0.063042	0.090735	0.093379
11.2	0.145284	0.145444	0.17584	0.179688	0.151702	0.228888	0.183808		0.079891	0.082701	0.087896	0.102314	0.063194	0.090881	0.093353
11.2167	0.145323	0.145367	0.175908	0.179718	0.151704	0.22957	0.183761		0.079812	0.082724	0.087887	0.102334	0.063239	0.091232	0.093358
11.2333	0.145192	0.145248	0.175983	0.179474	0.151843	0.231039	0.183488		0.079975	0.082747	0.087885	0.102576	0.063139	0.090937	0.093532
11.25	0.145088	0.145263	0.175691	0.179777	0.151602	0.231751	0.183474		0.080018	0.082809	0.088127	0.102282	0.063299	0.091283	0.093616
11.2667	0.145404	0.145398	0.17563	0.179418	0.15144	0.232628	0.18375		0.079779	0.08269	0.088122	0.10249	0.06339	0.091386	0.093315
11.2833	0.145473	0.145734	0.175604	0.179477	0.151584	0.233868	0.183519		0.07977	0.082446	0.088112	0.10249	0.063365	0.091154	0.093539
11.3	0.145518	0.14564	0.175655	0.179469	0.151509	0.235018	0.183526		0.079761	0.082496	0.088085	0.102483	0.063406	0.091001	0.093607
11.3167	0.145704	0.145705	0.175694	0.179437	0.151432	0.235663	0.183742		0.07967	0.082539	0.088118	0.102519	0.063488	0.090913	0.093507
11.3333	0.145687	0.145469	0.175858	0.179524	0.151575	0.236382	0.183801		0.079673	0.082782	0.087935	0.102482	0.063379	0.09081	0.093443
11.35	0.145854	0.145291	0.175675	0.179597	0.151739	0.236747	0.184081		0.079577	0.082811	0.087968	0.102493	0.063313	0.09104	0.093275
11.3667	0.146024	0.145417	0.175647	0.179933	0.151918	0.23742	0.18412		0.079339	0.082814	0.087983	0.102294	0.06311	0.091002	0.093248
11.3833	0.146211	0.145584	0.175657	0.180089	0.152044	0.23829	0.184082		0.079252	0.082807	0.087946	0.102115	0.062973	0.090637	0.093166
11.4	0.146121	0.145606	0.175744	0.180383	0.151994	0.238543	0.184387		0.079304	0.082794	0.087905	0.10184	0.063	0.090836	0.092958
11.4167	0.146248	0.145797	0.175837	0.180331	0.152213	0.239428	0.184399		0.079184	0.082652	0.087852	0.101933	0.062909	0.090448	0.092918
11.4333	0.146093	0.145724	0.175995	0.180704	0.152097	0.239797	0.184523		0.079335	0.082722	0.087841	0.101662	0.063081	0.09042	0.092779
11.45	0.146169	0.145812	0.176215	0.180831	0.151806	0.240356	0.18479		0.079297	0.082653	0.087758	0.101619	0.063278	0.09036	0.092542
11.4667	0.146137	0.145715	0.17638	0.181011	0.151854	0.24083	0.184512		0.079317	0.082791	0.087488	0.101562	0.063377	0.090256	0.092633
11.4833	0.146072	0.145777	0.176411	0.181076	0.151741	0.241328	0.184259		0.079292	0.082679	0.087459	0.101522	0.063466	0.090179	0.09286
11.5	0.146187	0.145961	0.176516	0.181291	0.151674	0.241785	0.184391		0.079245	0.082549	0.087426	0.101414	0.063528	0.090137	0.092832
11.5167	0.146095	0.146382	0.176874	0.181428	0.151317	0.24269	0.184153		0.079271	0.082385	0.087252	0.101271	0.063827	0.089679	0.092956
11.5333	0.145883	0.146168	0.17669	0.181337	0.151157	0.242901	0.184198		0.079499	0.082478	0.087452	0.10136	0.064012	0.089716	0.092955
11.55	0.145794	0.146151	0.176488	0.181309	0.151052	0.243167	0.184351		0.079467	0.082474	0.087633	0.101446	0.064166	0.089807	0.092871
11.5667	0.14601	0.146239	0.176597	0.181269	0.151121	0.243301	0.184127		0.07932	0.082498	0.087565	0.101534	0.064165	0.089845	0.093016
11.5833	0.145882	0.146152	0.176585	0.181391	0.151104	0.243697	0.18409		0.07943	0.082655	0.087522	0.10153	0.064168	0.089788	0.093021
11.6	0.145701	0.146232	0.176743	0.180932	0.151145	0.24396	0.184023		0.079532	0.082677	0.087371	0.101916	0.064126	0.089818	0.093119
11.6167	0.145695	0.146273	0.176649	0.180955	0.151241	0.244163	0.184058		0.07958	0.082718	0.087417	0.101868	0.064068	0.089847	0.093074
11.6333	0.145813	0.146608	0.17674	0.180827	0.15133	0.244406	0.18428		0.079432	0.082584	0.087509	0.101917	0.063946	0.089781	0.092977
11.65	0.145998	0.146604	0.176887	0.180872	0.15137	0.244736	0.184203		0.079408	0.082736	0.08731	0.101991	0.063968	0.089582	0.092964
11.6667	0.146002	0.146692	0.176545	0.180941	0.151382	0.245167	0.183998		0.079349	0.082755	0.0875	0.101854	0.064068	0.089354	0.093112
11.6833	0.145903	0.146789	0.176308	0.180911	0.151329	0.24521	0.184156		0.079455	0.082766	0.087741	0.101914	0.064086	0.089445	0.09298
11.7	0.146017	0.147274	0.176597	0.181046	0.151458	0.245733	0.184326		0.079323	0.082557	0.087567	0.101816	0.064032	0.089241	0.092814
11.7167	0.146126	0.147292	0.176625	0.181091	0.151522	0.24609	0.184356		0.079314	0.082645	0.087605	0.101969	0.064	0.089225	0.092813
11.7333	0.146113	0.147472	0.176376	0.181196	0.151445	0.246744	0.184474		0.079316	0.082737	0.08768	0.101971	0.064171	0.088793	0.092718
11.75	0.146429	0.147438	0.176337	0.181254	0.15132	0.246658	0.184644		0.079114	0.082879	0.08775	0.102028	0.06429	0.089034	0.092631
11.7667	0.146541	0.147732	0.176227	0.181457	0.151361	0.247272	0.18437		0.079055	0.082798	0.087817	0.101945	0.064274	0.088786	0.092844
11.7833	0.146642	0.147727	0.176134	0.181737	0.151548	0.247487	0.184132		0.07904	0.082932	0.087966	0.101882	0.064191	0.088716	0.09291
11.8	0.146696	0.147685	0.176264	0.182044	0.151537	0.248312	0.184073		0.079121	0.083024	0.087919	0.101823	0.064222	0.088303	0.092909
11.8167	0.146468	0.147819	0.176137	0.182412	0.15152	0.249111	0.18457		0.079331	0.083028	0.088065	0.10161	0.064297	0.08806	0.092507
11.8333	0.146552	0.148114	0.176174	0.18228	0.151592	0.249645	0.184458		0.079399	0.08288	0.088144	0.101913	0.064242	0.087893	0.092496
11.85	0.146441	0.148224	0.176192	0.182544	0.151558	0.249884	0.184394		0.079509	0.082951	0.088043	0.101902	0.064312	0.087895	0.092544
11.8667	0.146395	0.148564	0.176214	0.182427	0.151449	0.250247	0.184482		0.079654	0.082879	0.088028	0.102157	0.064425	0.087888	0.092473
11.8833	0.146359	0.148932	0.176028	0.182525	0.151398	0.25073	0.184406		0.079702	0.08276	0.088157	0.102167	0.064523	0.087558	0.092579
11.9	0.146487	0.149194	0.176068	0.182725	0.151279	0.250887	0.184451		0.079722	0.082695	0.088183	0.10216	0.064586	0.087633	0.092575
11.9167	0.146194	0.149712	0.176101	0.182791	0.151462	0.251748	0.184215		0.079986	0.082434	0.088262	0.102234	0.064513	0.08721	0.092632
11.9333	0.146108	0.149753	0.175954	0.183157	0.151455	0.251834	0.184445		0.080024	0.082631	0.088459	0.102224	0.064565	0.087223	0.09242
11.95	0.146034	0.150163	0.176062	0.18317	0.151259	0.252433	0.184695		0.080075	0.082476	0.088333	0.102359	0.064736	0.086935	0.092283
11.9667	0.145948	0.150353	0.175753	0.183172	0.151254	0.252688	0.184629		0.080101	0.082589	0.088505	0.102461	0.064834	0.086889	0.092371
11.9833	0.14588	0.150499	0.175718	0.183088	0.151198	0.252974	0.184505		0.080173	0.082673	0.088587	0.102806	0.064858	0.086773	0.092443
12	0.145956	0.150645	0.175989	0.183397	0.151122	0.253238	0.18438		0.080137	0.082839	0.088425	0.102864	0.064945	0.086822	0.092618
12.0167	0.146188	0.15069	0.176017	0.183753	0.151419	0.253313	0.184359		0.080049	0.082919	0.088368	0.102872	0.064796	0.086757	0.092665
12.0333	0.146208	0.150616	0.175982	0.183929	0.151418	0.254143	0.184042		0.080074	0.08314	0.088415	0.102911	0.064913	0.086195	0.092915
12.05	0.146297	0.150606	0.176852	0.184329	0.15127	0.254632	0.184325		0.080111	0.083414	0.087786	0.102895	0.065033	0.086062	0.092585
12.0667	0.146284	0.150617	0.176787	0.184559	0.151341	0.255137	0.184285		0.080176	0.083585	0.087845	0.103047	0.065024	0.085937	0.092578
12.0833	0.146249	0.151148	0.177075	0.184866	0.151239	0.255246	0.184528		0.080258	0.08339	0.087593	0.103221	0.065155	0.086007	0.092508
12.1	0.146485	0.151415	0.177137	0.184977	0.151294	0.255765	0.184705		0.080307	0.083294	0.087415	0.103437	0.065179	0.085766	0.092412
12.1167	0.146468	0.151395	0.1773	0.185383	0.151377	0.256448	0.184493		0.080412	0.083569	0.087319	0.103494	0.065206	0.085551	0.092659
12.1333	0.146455	0.151578	0.177361	0.185926	0.151234	0.2566	0.184755		0.080517	0.0836	0.08733	0.103389	0.065312	0.085599	0.092392
12.15	0.146972	0.152138	0.177568	0.18621	0.151268	0.257044	0.184654		0.080257	0.083462	0.087242	0.103419	0.065387	0.085547	0.092556
12.1667	0.146952	0.152184	0.177518	0.186318	0.151296	0.257514	0.184937		0.080398	0.083706	0.087229	0.103612	0.065385	0.085256	0.092254
12.1833	0.147066	0.15234	0.177524	0.18652	0.151087	0.258456	0.18492		0.080429	0.083944	0.087319	0.103797	0.065641	0.084858	0.092188
12.2	0.147295	0.15251	0.177483	0.186851	0.151019	0.258568	0.185057		0.080393	0.084123	0.087333	0.103967	0.065656	0.084943	0.092098
12.2167	0.147274	0.152786	0.177102	0.186992	0.150992	0.258835	0.184904		0.080552	0.084183	0.087691	0.104066	0.065767	0.085048	0.092303
12.2333	0.147322	0.153061	0.177151	0.18698	0.150878	0.259572	0.184909		0.080636	0.084302	0.087639	0.104323	0.065887	0.084742	0.092327
12.25	0.147699	0.153156	0.177193	0.187163	0.150929	0.26038	0.184775		0.080556	0.084548	0.087587	0.104385	0.0659	0.084235	0.092408
12.2667	0.147728	0.153374	0.177422	0.187442	0.151035	0.261065	0.184436		0.080676	0.084765	0.08762	0.104443	0.065856	0.084083	0.092695
12.2833	0.147986	0.153924	0.177532	0.187531	0.151039	0.261175	0.184666		0.080633	0.084785	0.087643	0.104528	0.065871	0.084056	0.092469
12.3	0.147886	0.15449	0.177793	0.187581	0.15122	0.26196	0.184551		0.080844	0.084723	0.087416	0.104835	0.065794	0.083649	0.092533
12.3167	0.147885	0.154594	0.177864	0.187717	0.151162	0.262575	0.184656		0.080934	0.084948	0.08731	0.104969	0.065836	0.083314	0.092342
12.3333	0.147912	0.155066	0.177749	0.187957	0.151154	0.263317	0.184697		0.081031	0.08483	0.087437	0.104975	0.065891	0.083017	0.092353
12.35	0.148047	0.155578	0.177831	0.188163	0.151411	0.263818	0.184786		0.08107	0.084717	0.087394	0.104976	0.065763	0.082843	0.092347
12.3667	0.148116	0.156052	0.17799	0.1885	0.151452	0.264518	0.184682		0.081189	0.084642	0.087352	0.104907	0.065764	0.08244	0.092434
12.3833	0.148188	0.156514	0.177936	0.188688	0.151736	0.265127	0.184656		0.081289	0.08466	0.08732	0.104998	0.065589	0.082038	0.092472
12.4	0.148064	0.1569	0.17809	0.189137	0.151915	0.265731	0.184721		0.081516	0.084716	0.087278	0.104847	0.065537	0.08171	0.092409
12.4167	0.147923	0.157176	0.177928	0.189551	0.151953	0.266231	0.184916		0.081758	0.084843	0.087349	0.104685	0.065579	0.081547	0.092303
12.4333	0.147897	0.157709	0.177995	0.189769	0.151989	0.266581	0.185214		0.081918	0.084855	0.087238	0.104754	0.065635	0.081291	0.092053
12.45	0.14766	0.15786	0.177944	0.189933	0.151917	0.266905	0.185103		0.082243	0.084896	0.087269	0.104931	0.065743	0.08128	0.092107
12.4667	0.148056	0.157984	0.177806	0.190121	0.15174	0.267244	0.184975		0.082164	0.085171	0.087403	0.10498	0.065938	0.081253	0.092293
12.4833	0.148012	0.158283	0.177854	0.19033	0.151728	0.26746	0.184605		0.082326	0.085255	0.087389	0.105082	0.066028	0.081155	0.09265
12.5	0.147956	0.158499	0.177829	0.190837	0.151636	0.267367	0.184521		0.082543	0.085474	0.08743	0.104941	0.066142	0.081388	0.092699
12.5167	0.14797	0.158874	0.177895	0.190744	0.151415	0.267566	0.18446		0.082721	0.085517	0.087331	0.105176	0.066299	0.081385	0.092766
12.5333	0.148063	0.159143	0.17789	0.191015	0.151514	0.267901	0.184441		0.082776	0.085702	0.087396	0.105146	0.066287	0.081482	0.092724
12.55	0.148305	0.15941	0.178097	0.191186	0.151336	0.268253	0.184371		0.082769	0.085811	0.087279	0.105146	0.066557	0.081433	0.092735
12.5667	0.148587	0.159901	0.178077	0.191249	0.151227	0.268594	0.184539		0.082712	0.085763	0.087315	0.105192	0.066692	0.081319	0.092539
12.5833	0.148706	0.160468	0.178419	0.191201	0.151086	0.268478	0.184454		0.082749	0.085676	0.087184	0.105386	0.066881	0.081618	0.092583
12.6	0.148821	0.160746	0.178416	0.191526	0.151027	0.268615	0.184622		0.082819	0.085666	0.087253	0.105217	0.066961	0.08169	0.092478
12.6167	0.148974	0.161326	0.178362	0.191737	0.151047	0.269154	0.184526		0.082874	0.085617	0.087242	0.105228	0.067067	0.08142	0.09253
12.6333	0.149132	0.161965	0.17834	0.192076	0.151105	0.269212	0.184704		0.082889	0.085411	0.087273	0.105142	0.067163	0.081626	0.09231
12.65	0.149212	0.162556	0.178306	0.192422	0.151036	0.269843	0.185173		0.083041	0.085296	0.087337	0.105068	0.067277	0.081386	0.092005
12.6667	0.149469	0.163187	0.178501	0.192582	0.151011	0.270757	0.185048		0.083015	0.085203	0.08724	0.105196	0.067399	0.080772	0.092207
12.6833	0.149418	0.163649	0.178263	0.192873	0.151059	0.271389	0.185104		0.083141	0.085234	0.087453	0.10517	0.067491	0.080572	0.092137
12.7	0.14923	0.16418	0.17822	0.193036	0.151111	0.271996	0.185396		0.083442	0.085104	0.087345	0.105255	0.067675	0.080128	0.092006
12.7167	0.149173	0.16451	0.178069	0.192893	0.151234	0.272337	0.185356		0.083633	0.085174	0.087431	0.105545	0.067578	0.079974	0.092084
12.7333	0.14934	0.164991	0.178171	0.193047	0.151222	0.272291	0.185268		0.083667	0.085057	0.087279	0.105678	0.067684	0.080106	0.092232
12.75	0.149359	0.16509	0.178042	0.193521	0.151265	0.273136	0.185524		0.083816	0.085324	0.087385	0.105611	0.067752	0.07951	0.09201
12.7667	0.149257	0.165566	0.178197	0.19374	0.151142	0.273874	0.185174		0.084002	0.085391	0.087224	0.105674	0.067948	0.079082	0.092282
12.7833	0.149453	0.165885	0.17846	0.194019	0.151161	0.274415	0.185153		0.084056	0.085499	0.087061	0.105541	0.068044	0.078667	0.092382
12.8	0.149403	0.166202	0.178461	0.194094	0.151178	0.275063	0.185319		0.084237	0.085572	0.087098	0.105567	0.06811	0.078091	0.092377
12.8167	0.149499	0.166712	0.178244	0.193964	0.151298	0.275217	0.185156		0.084378	0.085596	0.087288	0.105803	0.068119	0.077845	0.092404
12.8333	0.149459	0.166927	0.178333	0.19413	0.151336	0.275347	0.185217		0.084519	0.085734	0.087182	0.105762	0.068173	0.077772	0.092309
12.85	0.149702	0.167258	0.178671	0.19439	0.151357	0.27547	0.185283		0.084534	0.085917	0.087	0.105735	0.06826	0.077686	0.09227
12.8667	0.149983	0.167603	0.178594	0.194452	0.151304	0.275526	0.18536		0.084528	0.086006	0.087193	0.105752	0.068318	0.077655	0.092186
12.8833	0.150053	0.168283	0.17875	0.194884	0.151192	0.276049	0.185263		0.084521	0.08586	0.087204	0.105602	0.068523	0.077367	0.092286
12.9	0.14994	0.168642	0.178825	0.195177	0.151186	0.277111	0.184967		0.08477	0.086057	0.087215	0.105483	0.068635	0.076675	0.092493
12.9167	0.150139	0.169263	0.179019	0.195106	0.151264	0.276943	0.184625		0.084794	0.08599	0.087054	0.105588	0.068676	0.07679	0.092773
12.9333	0.15031	0.169913	0.178692	0.194998	0.151197	0.276979	0.184849		0.084841	0.085859	0.087353	0.105693	0.068896	0.076707	0.09255
12.95	0.150454	0.170514	0.178662	0.195201	0.151192	0.277269	0.185023		0.084825	0.085787	0.087403	0.105825	0.069002	0.076485	0.092409
12.9667	0.150607	0.170968	0.178685	0.195297	0.151315	0.277565	0.185167		0.084856	0.085854	0.087469	0.10597	0.069019	0.076342	0.092257
12.9833	0.15058	0.171302	0.178615	0.195698	0.151429	0.277948	0.185275		0.084948	0.085917	0.08757	0.105769	0.069108	0.076306	0.092221
13	0.150849	0.171856	0.178482	0.195782	0.151579	0.278082	0.18579		0.084945	0.085837	0.087692	0.105705	0.069146	0.076218	0.091887
13.0167	0.150876	0.172304	0.178501	0.196122	0.151433	0.278568	0.186075		0.08503	0.085814	0.087741	0.105628	0.069369	0.075901	0.091696
13.0333	0.150902	0.172786	0.178655	0.196433	0.15132	0.278649	0.185573		0.08508	0.085831	0.087646	0.105536	0.06959	0.075926	0.092094
13.05	0.150958	0.173205	0.178651	0.196731	0.151338	0.278859	0.185925		0.085288	0.08583	0.087616	0.105504	0.069722	0.075835	0.09185
13.0667	0.151321	0.173632	0.178828	0.196679	0.151325	0.278867	0.186192		0.085169	0.085762	0.087561	0.105693	0.069868	0.075887	0.091651
13.0833	0.151304	0.17414	0.178659	0.196853	0.151222	0.279314	0.186528		0.085281	0.08572	0.087714	0.105656	0.070114	0.075595	0.091486
13.1	0.151567	0.174575	0.178845	0.197275	0.151351	0.279913	0.186593		0.085154	0.085584	0.087505	0.105625	0.070232	0.075203	0.09152
13.1167	0.151662	0.174939	0.178713	0.197474	0.151205	0.280174	0.186608		0.085135	0.085648	0.08761	0.105481	0.070475	0.075079	0.091511
13.1333	0.15175	0.175278	0.178867	0.197775	0.150998	0.280478	0.186422		0.085155	0.085738	0.087479	0.105379	0.070773	0.074813	0.091657
13.15	0.151917	0.175571	0.179091	0.197953	0.150823	0.280513	0.186437		0.085142	0.085857	0.087365	0.105484	0.071073	0.074785	0.091699
13.1667	0.151802	0.176425	0.17914	0.198056	0.150618	0.280813	0.186257		0.085358	0.085576	0.08737	0.1057	0.071377	0.074589	0.091733
13.1833	0.151902	0.177054	0.17901	0.198358	0.150789	0.281241	0.186071		0.08538	0.085397	0.087439	0.105679	0.071403	0.074238	0.091852
13.2	0.152058	0.177596	0.178886	0.198734	0.150906	0.281751	0.186279		0.085322	0.08536	0.087534	0.105648	0.071574	0.073907	0.091705
13.2167	0.152125	0.178189	0.17889	0.199113	0.150729	0.282199	0.186515		0.085332	0.085231	0.087554	0.105469	0.071861	0.073674	0.09151
13.2333	0.152078	0.178959	0.178743	0.199446	0.150786	0.282427	0.18664		0.085391	0.084964	0.087662	0.105449	0.072024	0.073546	0.091436
13.25	0.152117	0.17939	0.178724	0.199797	0.150785	0.282779	0.186414		0.085415	0.084971	0.087677	0.105439	0.072104	0.073372	0.09156
13.2667	0.152177	0.179719	0.178927	0.199976	0.150701	0.282891	0.186589		0.085515	0.085144	0.087613	0.105499	0.072253	0.073256	0.091347
13.2833	0.152154	0.179922	0.179141	0.200293	0.150741	0.283153	0.186833		0.085754	0.085214	0.087556	0.105544	0.072399	0.073209	0.091262
13.3	0.152342	0.180311	0.178869	0.200533	0.150681	0.283327	0.186741		0.085799	0.085196	0.087767	0.105564	0.072636	0.073143	0.091356
13.3167	0.152372	0.18101	0.178759	0.200662	0.150665	0.284086	0.186926		0.085895	0.084995	0.087704	0.10546	0.072787	0.072635	0.091281
13.3333	0.152529	0.181074	0.178904	0.201338	0.150754	0.284507	0.186924		0.085817	0.085212	0.087658	0.105133	0.07293	0.072527	0.091446
13.35	0.152526	0.181447	0.179082	0.2013	0.150743	0.28505	0.187041		0.085917	0.085213	0.08751	0.105298	0.073195	0.072138	0.091513
13.3667	0.152551	0.18181	0.179261	0.201405	0.150633	0.284982	0.187487		0.086092	0.085118	0.087331	0.105346	0.073436	0.072362	0.091288
13.3833	0.152649	0.181924	0.179258	0.201602	0.150973	0.285325	0.18754		0.086248	0.085326	0.087354	0.10541	0.073438	0.072009	0.091506
13.4	0.152584	0.181923	0.179407	0.201822	0.150969	0.285416	0.187551		0.086545	0.085555	0.087348	0.105414	0.073618	0.071891	0.091639
13.4167	0.152828	0.182221	0.179335	0.202188	0.151059	0.285712	0.187679		0.086601	0.085417	0.087407	0.105366	0.073863	0.07178	0.091736
13.4333	0.152866	0.182594	0.179307	0.202515	0.151139	0.285811	0.187902		0.086803	0.085338	0.087432	0.105285	0.074062	0.07177	0.091817
13.45	0.152978	0.182931	0.179416	0.202538	0.151232	0.286111	0.187759		0.086829	0.085287	0.087283	0.10543	0.074242	0.071661	0.092069
13.4667	0.152931	0.183521	0.179832	0.20289	0.151228	0.286407	0.188031		0.08703	0.085074	0.087068	0.105264	0.074459	0.071557	0.091943
13.4833	0.153076	0.183696	0.180222	0.203167	0.151389	0.285949	0.188114		0.087065	0.085141	0.08688	0.10533	0.074642	0.071856	0.092062
13.5	0.153339	0.184138	0.180394	0.20319	0.151343	0.286218	0.188357		0.087198	0.085047	0.086747	0.105541	0.074877	0.071657	0.092129
13.5167	0.153462	0.184448	0.180648	0.203662	0.151292	0.286351	0.188595		0.087364	0.085023	0.086599	0.105404	0.075106	0.071757	0.092128
13.5333	0.153527	0.184815	0.180699	0.204108	0.151272	0.286702	0.18864		0.087578	0.085056	0.086582	0.105307	0.075362	0.071404	0.092273
13.55	0.15375	0.185307	0.180876	0.204369	0.151119	0.286536	0.188691		0.087566	0.084848	0.086506	0.105326	0.075668	0.071381	0.092284
13.5667	0.153924	0.185987	0.180878	0.204851	0.151059	0.287322	0.188848		0.087687	0.084668	0.086537	0.10521	0.07595	0.071037	0.09234
13.5833	0.15426	0.186453	0.181134	0.205138	0.151123	0.287408	0.189155		0.087672	0.084601	0.086326	0.105121	0.076065	0.070981	0.092262
13.6	0.15444	0.186745	0.181023	0.205748	0.151099	0.28796	0.188893		0.087664	0.084619	0.086435	0.104842	0.076257	0.070603	0.092579
13.6167	0.154746	0.187391	0.180791	0.206196	0.151308	0.288109	0.189402		0.087754	0.084433	0.086686	0.104714	0.076215	0.07047	0.092444
13.6333	0.154876	0.188088	0.180684	0.206705	0.151457	0.288561	0.189647		0.088009	0.084244	0.086712	0.104703	0.076328	0.070072	0.092556
13.65	0.155106	0.188802	0.180848	0.207028	0.151437	0.289319	0.18993		0.088208	0.083855	0.086606	0.10477	0.076481	0.069468	0.092489
13.6667	0.155103	0.189143	0.180881	0.20754	0.151508	0.289543	0.190101		0.088425	0.08384	0.086649	0.104608	0.076652	0.069315	0.092503
13.6833	0.155441	0.189606	0.180595	0.207748	0.151672	0.289501	0.190363		0.088463	0.083723	0.086906	0.104555	0.07672	0.069182	0.092563
13.7	0.155892	0.190081	0.18076	0.207893	0.151861	0.289489	0.190689		0.088402	0.083511	0.086846	0.104592	0.076745	0.069468	0.092619
13.7167	0.156187	0.190615	0.180591	0.208065	0.151843	0.289849	0.190773		0.088511	0.083446	0.087017	0.10467	0.07699	0.069366	0.092693
13.7333	0.156335	0.190823	0.180726	0.208373	0.151864	0.289697	0.191158		0.088644	0.083437	0.086873	0.104654	0.077146	0.069233	0.092605
13.75	0.156506	0.191362	0.180682	0.208618	0.151998	0.290414	0.191485		0.088872	0.083296	0.087115	0.104721	0.077266	0.068635	0.09252
13.7667	0.156775	0.19192	0.181084	0.208688	0.152141	0.290169	0.192062		0.089056	0.083144	0.086879	0.104858	0.077353	0.068777	0.092305
13.7833	0.156965	0.192386	0.181395	0.209011	0.152168	0.290344	0.192349		0.089233	0.083114	0.086711	0.104925	0.077567	0.068569	0.092233
13.8	0.157352	0.192388	0.181524	0.209668	0.152264	0.290096	0.192559		0.089197	0.083251	0.086617	0.104632	0.077696	0.068699	0.092287
13.8167	0.157597	0.192596	0.181319	0.210032	0.152191	0.28963	0.1926		0.089434	0.083416	0.086876	0.10447	0.077969	0.068979	0.092486
13.8333	0.158009	0.192938	0.180906	0.210519	0.152127	0.289967	0.192815		0.089511	0.083419	0.087269	0.104264	0.078201	0.068716	0.092557
13.85	0.158354	0.193449	0.180988	0.211237	0.15221	0.289929	0.192994		0.089752	0.083299	0.08732	0.103979	0.078378	0.068683	0.092583
13.8667	0.15877	0.193724	0.1811	0.211409	0.152354	0.290164	0.192846		0.08989	0.083386	0.087336	0.104203	0.078511	0.068308	0.092683
13.8833	0.158911	0.193916	0.181041	0.211947	0.152521	0.290519	0.193068		0.09015	0.083364	0.087331	0.103986	0.078596	0.068272	0.09281
13.9	0.159517	0.194274	0.18096	0.212382	0.15266	0.29037	0.193581		0.09012	0.083376	0.087503	0.103899	0.078797	0.06854	0.092612
13.9167	0.159841	0.194365	0.181026	0.212781	0.152546	0.290249	0.193883		0.090261	0.083561	0.087537	0.103798	0.079133	0.068812	0.092685
13.9333	0.160474	0.194696	0.180868	0.213383	0.152616	0.29067	0.194011		0.090257	0.083502	0.087768	0.103644	0.079364	0.06856	0.092876
13.95	0.161066	0.194972	0.180818	0.213833	0.152544	0.290691	0.194097		0.090265	0.083295	0.087939	0.103401	0.079722	0.068557	0.09308
13.9667	0.16141	0.195428	0.180872	0.213874	0.152558	0.29108	0.194436		0.090391	0.0831	0.088009	0.103619	0.080028	0.068392	0.093179
13.9833	0.161772	0.195732	0.180829	0.214328	0.152851	0.291856	0.194793		0.090527	0.082997	0.088126	0.103659	0.080102	0.068014	0.093204
14	0.162234	0.19613	0.181361	0.214368	0.152968	0.291966	0.19543		0.090592	0.082824	0.087775	0.103895	0.080291	0.067815	0.093001
14.0167	0.162651	0.196137	0.181704	0.214309	0.153133	0.292355	0.195759		0.090619	0.082937	0.087649	0.104168	0.080473	0.067527	0.092988
14.0333	0.162941	0.196695	0.181474	0.214666	0.15309	0.292457	0.196377		0.090823	0.082747	0.08788	0.103991	0.080784	0.067348	0.092853
14.05	0.163589	0.197318	0.181914	0.214934	0.153144	0.292598	0.196746		0.09086	0.082528	0.087681	0.10415	0.081049	0.066889	0.092829
14.0667	0.163854	0.197993	0.181853	0.215097	0.153381	0.293342	0.196921		0.091123	0.082169	0.08778	0.104266	0.081113	0.066335	0.093106
14.0833	0.164341	0.198668	0.181993	0.215484	0.15357	0.293752	0.197224		0.091251	0.081714	0.08768	0.104303	0.081315	0.06585	0.093131
14.1	0.164634	0.198992	0.182122	0.215362	0.153694	0.293963	0.197569		0.091432	0.081535	0.087584	0.104507	0.081571	0.065633	0.093158
14.1167	0.164865	0.199432	0.18226	0.215496	0.153687	0.29411	0.198042		0.091652	0.081562	0.087476	0.104627	0.08193	0.065516	0.093064
14.1333	0.165185	0.199601	0.182474	0.21538	0.153895	0.294403	0.19828		0.091935	0.081608	0.087486	0.104797	0.082048	0.065293	0.09304
14.15	0.165563	0.199891	0.182466	0.215749	0.154069	0.294578	0.198586		0.092079	0.081569	0.087457	0.104587	0.082272	0.065047	0.093107
14.1667	0.165795	0.200252	0.182622	0.215869	0.154372	0.294641	0.198864		0.092417	0.081447	0.087425	0.104703	0.082388	0.065051	0.093178
14.1833	0.16618	0.20064	0.182598	0.216306	0.15431	0.295408	0.19935		0.092689	0.081275	0.087435	0.104617	0.082778	0.064418	0.093047
14.2	0.1663	0.200825	0.182983	0.216794	0.154449	0.296357	0.199858		0.093124	0.081199	0.087202	0.104399	0.083061	0.063777	0.092992
14.2167	0.166824	0.200981	0.182944	0.217194	0.15476	0.296745	0.200277		0.09322	0.081069	0.087344	0.104143	0.083195	0.063509	0.093036
14.2333	0.167409	0.201281	0.183204	0.217463	0.154879	0.296793	0.200776		0.093341	0.080941	0.087174	0.103975	0.083494	0.063299	0.092888
14.25	0.167774	0.201359	0.183398	0.217131	0.155063	0.296512	0.201271		0.093523	0.080996	0.087115	0.104254	0.083674	0.063481	0.092794
14.2667	0.168093	0.201764	0.18325	0.217578	0.155133	0.296673	0.201834		0.093748	0.080962	0.087316	0.104162	0.083924	0.063368	0.092599
14.2833	0.168578	0.202237	0.183342	0.217806	0.155633	0.297752	0.202004		0.093958	0.080659	0.08737	0.104053	0.083882	0.062487	0.092692
14.3	0.169092	0.202613	0.183307	0.218259	0.156043	0.297593	0.202613		0.094158	0.08054	0.087416	0.103809	0.084052	0.062469	0.092493
14.3167	0.169648	0.202774	0.183566	0.218417	0.156276	0.297588	0.203129		0.094315	0.08044	0.087406	0.103767	0.084241	0.062364	0.092347
14.3333	0.170386	0.203023	0.183396	0.218612	0.156413	0.298117	0.203309		0.094297	0.080374	0.087591	0.103697	0.084516	0.061832	0.092433
14.35	0.17082	0.203223	0.183618	0.218936	0.156837	0.297781	0.203388		0.094407	0.080328	0.087445	0.103576	0.084548	0.062147	0.09262
14.3667	0.171452	0.203746	0.183653	0.218751	0.157196	0.297955	0.203191		0.094374	0.080052	0.087577	0.103827	0.084588	0.061871	0.093033
14.3833	0.171593	0.204211	0.183971	0.218495	0.157609	0.298206	0.203605		0.094789	0.079842	0.087531	0.103992	0.084713	0.061727	0.092867
14.4	0.171906	0.204154	0.184064	0.218681	0.157899	0.298464	0.20366		0.095109	0.079928	0.087614	0.103939	0.084817	0.061512	0.09297
14.4167	0.172482	0.204563	0.183933	0.219356	0.158091	0.299297	0.203905		0.095217	0.079753	0.087867	0.103416	0.084985	0.060979	0.093046
14.4333	0.173069	0.204888	0.184143	0.219453	0.158669	0.299469	0.204151		0.095388	0.079579	0.087862	0.103303	0.08492	0.060926	0.093197
14.45	0.173538	0.205207	0.184154	0.219863	0.158753	0.298954	0.204983		0.095524	0.079423	0.087934	0.103001	0.085213	0.061294	0.092851
14.4667	0.174041	0.205684	0.184258	0.219932	0.1589	0.299368	0.205263		0.095575	0.079077	0.087922	0.102974	0.085387	0.060921	0.092896
14.4833	0.174511	0.206096	0.184318	0.220219	0.158952	0.299556	0.205698		0.095701	0.078925	0.087959	0.102878	0.085717	0.060831	0.092926
14.5	0.174865	0.206678	0.184763	0.220614	0.159275	0.299641	0.206268		0.095814	0.078555	0.087736	0.102543	0.085874	0.060968	0.092766
14.5167	0.175295	0.207197	0.184775	0.22069	0.159342	0.299828	0.20654		0.095992	0.078269	0.087892	0.102518	0.086162	0.060852	0.092952
14.5333	0.175661	0.207227	0.184911	0.22097	0.159566	0.299595	0.207395		0.096184	0.078245	0.087857	0.102378	0.086406	0.060926	0.092564
14.55	0.176522	0.207761	0.184956	0.221709	0.159615	0.299159	0.207985		0.095966	0.077954	0.087863	0.102044	0.086656	0.061048	0.09241
14.5667	0.176886	0.208126	0.185142	0.222124	0.15977	0.299043	0.208427		0.0961	0.077833	0.087882	0.101864	0.086897	0.060993	0.092448
14.5833	0.177242	0.208443	0.185522	0.222156	0.160079	0.298769	0.208985		0.096195	0.07767	0.087725	0.101956	0.087033	0.061012	0.09232
14.6	0.177617	0.208685	0.185874	0.222226	0.160146	0.298761	0.209475		0.096319	0.077552	0.087547	0.102035	0.087354	0.060943	0.09223
14.6167	0.17791	0.208928	0.186331	0.222211	0.160399	0.298869	0.209452		0.09642	0.077469	0.087339	0.102292	0.087513	0.060822	0.092558
14.6333	0.178333	0.209243	0.186464	0.222648	0.16061	0.298897	0.209568		0.09647	0.077333	0.087401	0.102091	0.087638	0.060862	0.092763
14.65	0.178751	0.209703	0.186949	0.222718	0.160895	0.299069	0.209972		0.09648	0.077041	0.087222	0.102162	0.087692	0.060654	0.092634
14.6667	0.179116	0.21008	0.186984	0.22294	0.161128	0.298859	0.21004		0.096684	0.076885	0.08736	0.102032	0.087861	0.060466	0.092827
14.6833	0.179487	0.210366	0.187031	0.222956	0.161632	0.299004	0.210756		0.096749	0.076858	0.087495	0.102022	0.087769	0.060328	0.09246
14.7	0.1799	0.210931	0.187176	0.223145	0.161762	0.29934	0.21111		0.096805	0.076577	0.08751	0.101981	0.087982	0.060159	0.092488
14.7167	0.179998	0.211113	0.18729	0.22328	0.162135	0.299752	0.211005		0.097032	0.07658	0.087564	0.101921	0.088073	0.059817	0.092875
14.7333	0.180565	0.211424	0.187658	0.223282	0.162557	0.299989	0.211373		0.096888	0.076407	0.087407	0.101975	0.088123	0.059613	0.092877
14.75	0.180872	0.211668	0.187896	0.22374	0.162909	0.300257	0.211437		0.097095	0.076438	0.087298	0.101739	0.088221	0.059286	0.092947
14.7667	0.181288	0.212033	0.187964	0.223888	0.163379	0.300374	0.21148		0.097106	0.076269	0.087479	0.101645	0.088159	0.059108	0.09313
14.7833	0.181827	0.212191	0.18775	0.223873	0.163717	0.300627	0.212031		0.097185	0.076245	0.087789	0.101626	0.088303	0.05885	0.092905
14.8	0.182157	0.2125	0.188098	0.223708	0.164408	0.301064	0.212662		0.097358	0.076164	0.08767	0.101747	0.088272	0.058519	0.092646
14.8167	0.18253	0.213013	0.188303	0.223866	0.164612	0.301333	0.212916		0.097485	0.075931	0.087591	0.101645	0.088468	0.058331	0.09269
14.8333	0.182958	0.213415	0.188279	0.224124	0.165076	0.301992	0.213183		0.097476	0.075744	0.087748	0.10153	0.088501	0.058015	0.092645
14.85	0.183395	0.213804	0.188727	0.224285	0.165089	0.302122	0.213247		0.097678	0.075508	0.087549	0.101465	0.088952	0.05777	0.092796
14.8667	0.183972	0.214014	0.188888	0.224463	0.165493	0.302489	0.213575		0.097721	0.075462	0.087707	0.101397	0.089072	0.05739	0.092764
14.8833	0.184706	0.214432	0.189123	0.224418	0.165831	0.30283	0.214288		0.097683	0.075373	0.087743	0.10151	0.089239	0.057225	0.092462
14.9	0.185163	0.215107	0.189077	0.224746	0.165931	0.303043	0.214738		0.097887	0.075097	0.087966	0.101294	0.089516	0.057041	0.092163
14.9167	0.185951	0.215733	0.188935	0.225	0.166333	0.303323	0.215426		0.097842	0.074682	0.088303	0.101205	0.089617	0.056952	0.091921
14.9333	0.186514	0.216296	0.189215	0.225478	0.166382	0.303784	0.216044		0.098086	0.074523	0.088168	0.100801	0.090001	0.056711	0.091579
14.95	0.186943	0.21696	0.189659	0.225855	0.166662	0.304085	0.216408		0.098404	0.074143	0.088012	0.100628	0.090147	0.056452	0.091546
14.9667	0.187434	0.217122	0.189833	0.22652	0.166787	0.304511	0.216858		0.098582	0.074155	0.08812	0.100344	0.09047	0.055984	0.091377
14.9833	0.188149	0.217671	0.189923	0.226743	0.167284	0.304836	0.217369		0.098665	0.073923	0.088287	0.100248	0.090517	0.055662	0.091201
15	0.189041	0.218194	0.190185	0.226827	0.167657	0.304982	0.217966		0.098728	0.07372	0.088284	0.100351	0.090671	0.055508	0.091066
15.0167	0.189999	0.218975	0.19024	0.227212	0.168385	0.305132	0.218559		0.098572	0.073226	0.088427	0.100214	0.090577	0.055255	0.090817
15.0333	0.190566	0.21944	0.190514	0.227853	0.168867	0.305189	0.218988		0.098792	0.073084	0.088385	0.099819	0.090583	0.05512	0.0906
15.05	0.190947	0.219788	0.190889	0.228354	0.16898	0.30544	0.219402		0.099107	0.07297	0.088254	0.099457	0.09088	0.054944	0.09031
15.0667	0.191639	0.220205	0.191029	0.228507	0.169492	0.305543	0.219579		0.099264	0.072781	0.088318	0.099358	0.091044	0.054899	0.090339
15.0833	0.192092	0.22041	0.191269	0.228199	0.16979	0.305794	0.219776		0.09951	0.07283	0.088222	0.09956	0.09128	0.054465	0.090388
15.1	0.192606	0.220719	0.191273	0.228216	0.170184	0.306055	0.2201		0.099682	0.072689	0.088457	0.099712	0.091626	0.054034	0.090261
15.1167	0.193102	0.221492	0.191508	0.228708	0.170659	0.306175	0.220596		0.099799	0.072251	0.088491	0.099309	0.091866	0.05403	0.089973
15.1333	0.193862	0.222451	0.191572	0.22875	0.171225	0.306029	0.22098		0.099811	0.071693	0.088572	0.099287	0.091922	0.054091	0.08984
15.15	0.194569	0.222893	0.191667	0.228941	0.171943	0.305904	0.221071		0.099825	0.071467	0.088764	0.099182	0.092034	0.054152	0.089813
15.1667	0.194796	0.223263	0.192035	0.229125	0.172041	0.305549	0.221623		0.100166	0.071293	0.088773	0.099142	0.092541	0.054128	0.089489
15.1833	0.194967	0.223572	0.19199	0.2293	0.172302	0.30615	0.222031		0.100546	0.07126	0.089082	0.098973	0.092985	0.053704	0.089316
15.2	0.195492	0.224165	0.192127	0.229278	0.172864	0.306424	0.222464		0.100615	0.070919	0.089058	0.099101	0.093265	0.053548	0.089111
15.2167	0.195816	0.224403	0.192132	0.228966	0.173192	0.306164	0.222877		0.100911	0.070796	0.089155	0.09939	0.093659	0.053439	0.089022
15.2333	0.196185	0.224892	0.19264	0.229103	0.173818	0.306606	0.223511		0.101093	0.070615	0.08901	0.099491	0.093882	0.053272	0.088783
15.25	0.196749	0.225582	0.192918	0.229489	0.174516	0.306492	0.223949		0.101163	0.07029	0.08909	0.099388	0.094196	0.053533	0.088558
15.2667	0.197346	0.226179	0.193263	0.22983	0.175217	0.306148	0.224245		0.101111	0.069982	0.089048	0.099312	0.094336	0.053714	0.088435
15.2833	0.198174	0.226277	0.1933	0.229885	0.176177	0.306308	0.224366		0.101011	0.070062	0.089278	0.099422	0.094379	0.053438	0.088477
15.3	0.198571	0.226794	0.193596	0.229918	0.17671	0.306535	0.224631		0.10122	0.069867	0.089355	0.099468	0.094754	0.053276	0.088448
15.3167	0.199091	0.227223	0.193784	0.230336	0.177375	0.306696	0.224963		0.101352	0.069811	0.089368	0.099217	0.095083	0.053149	0.088284
15.3333	0.199756	0.227551	0.1939	0.230518	0.17838	0.307365	0.225448		0.101301	0.069622	0.089432	0.099102	0.095259	0.052767	0.088017
15.35	0.200474	0.228135	0.19456	0.230708	0.179188	0.307428	0.225665		0.101147	0.069314	0.089122	0.09904	0.095583	0.052808	0.087876
15.3667	0.201064	0.228794	0.194924	0.230917	0.180138	0.30736	0.225601		0.101194	0.069104	0.089143	0.098873	0.095875	0.052723	0.088099
15.3833	0.201777	0.229347	0.195147	0.231544	0.181316	0.307724	0.225699		0.101112	0.068833	0.089384	0.098442	0.096074	0.052638	0.088009
15.4	0.202418	0.22949	0.19543	0.231756	0.182259	0.30747	0.225684		0.100993	0.068792	0.089433	0.098268	0.096425	0.052458	0.088002
15.4167	0.20285	0.230034	0.195548	0.232028	0.182998	0.307675	0.225727		0.101038	0.068429	0.089573	0.098055	0.096888	0.051979	0.087968
15.4333	0.203217	0.230543	0.19604	0.232152	0.18411	0.308108	0.226024		0.101083	0.068197	0.089479	0.09792	0.097305	0.051723	0.087824
15.45	0.203799	0.231021	0.196403	0.232145	0.185195	0.308229	0.226324		0.100976	0.068038	0.089445	0.097821	0.097729	0.051553	0.087623
15.4667	0.204543	0.231003	0.196651	0.232229	0.186459	0.308306	0.226863		0.100683	0.06801	0.089443	0.097784	0.098061	0.051467	0.08723
15.4833	0.205125	0.231208	0.196994	0.231879	0.187483	0.309118	0.227284		0.100627	0.067769	0.089499	0.09807	0.098597	0.050762	0.08711
15.5	0.205775	0.23142	0.197387	0.232086	0.188729	0.309012	0.227256		0.100515	0.067726	0.089514	0.097906	0.099081	0.050794	0.087134
15.5167	0.206013	0.231722	0.197625	0.23247	0.190073	0.308721	0.227436		0.100743	0.067735	0.089594	0.097627	0.099432	0.050915	0.087141
15.5333	0.206613	0.231997	0.19786	0.232747	0.191323	0.308695	0.228229		0.100587	0.067495	0.089709	0.097439	0.099939	0.05105	0.086491
15.55	0.207077	0.232727	0.198309	0.232902	0.192672	0.308742	0.228764		0.100554	0.067067	0.089536	0.097385	0.100443	0.050928	0.08616
15.5667	0.207419	0.233409	0.198305	0.233012	0.193808	0.308927	0.229337		0.100575	0.066636	0.089805	0.097337	0.101117	0.05094	0.085938
15.5833	0.207906	0.233806	0.198894	0.233182	0.195583	0.309078	0.229853		0.100577	0.066412	0.089649	0.097275	0.101391	0.050858	0.085486
15.6	0.208696	0.233966	0.199048	0.233732	0.196945	0.309587	0.230055		0.100416	0.06627	0.089756	0.096883	0.1017	0.050272	0.085389
15.6167	0.209322	0.234476	0.199234	0.234371	0.197931	0.310432	0.230487		0.100274	0.066139	0.089827	0.096588	0.102439	0.049697	0.08509
15.6333	0.209685	0.235063	0.199457	0.234514	0.199032	0.310366	0.230085		0.1004	0.065907	0.089913	0.096501	0.103126	0.049489	0.08533
15.65	0.210031	0.235462	0.199879	0.234885	0.200382	0.310152	0.230271		0.100457	0.065858	0.089776	0.0962	0.103614	0.049663	0.085135
15.6667	0.210285	0.235994	0.199975	0.235173	0.201648	0.310599	0.230709		0.100503	0.065477	0.08995	0.096046	0.104079	0.049269	0.084888
15.6833	0.210985	0.236257	0.200054	0.235349	0.203023	0.31111	0.230822		0.100378	0.065221	0.090178	0.096018	0.104435	0.048827	0.084539
15.7	0.211267	0.236393	0.200417	0.235073	0.204094	0.311618	0.230944		0.100466	0.065128	0.090091	0.096178	0.104881	0.048233	0.084423
15.7167	0.211738	0.236541	0.200531	0.235351	0.20544	0.311785	0.230865		0.10048	0.064964	0.090298	0.095971	0.105169	0.047997	0.084477
15.7333	0.212204	0.23716	0.200958	0.235675	0.207075	0.312083	0.230944		0.100571	0.064581	0.090202	0.095619	0.105179	0.047833	0.084341
15.75	0.21261	0.237286	0.201236	0.236107	0.207949	0.312608	0.23105		0.100579	0.064535	0.09021	0.095234	0.105724	0.04744	0.08428
15.7667	0.212926	0.237811	0.201407	0.236095	0.209163	0.312448	0.23121		0.100682	0.064225	0.090336	0.095343	0.106115	0.047811	0.084094
15.7833	0.213204	0.237613	0.201691	0.236162	0.210648	0.312091	0.231057		0.100713	0.064046	0.090369	0.09533	0.106186	0.047979	0.084132
15.8	0.21373	0.238051	0.202146	0.236393	0.211824	0.31282	0.231701		0.100635	0.063606	0.090366	0.095215	0.106473	0.047617	0.083759
15.8167	0.214312	0.238458	0.20215	0.236692	0.212837	0.312539	0.232102		0.100509	0.063344	0.090637	0.094953	0.106803	0.047826	0.083306
15.8333	0.21508	0.238844	0.202611	0.236963	0.214006	0.312646	0.232092		0.100371	0.06329	0.090434	0.094727	0.106873	0.047702	0.083199
15.85	0.215467	0.239213	0.202958	0.237044	0.215166	0.312645	0.232437		0.100333	0.063055	0.090414	0.094584	0.107105	0.047798	0.083001
15.8667	0.216161	0.239434	0.203361	0.237549	0.216538	0.312528	0.2322		0.100174	0.06293	0.090468	0.094291	0.107225	0.048002	0.083082
15.8833	0.216916	0.239379	0.203919	0.237649	0.217587	0.31315	0.232368		0.099836	0.063001	0.090289	0.094179	0.107494	0.04755	0.082933
15.9	0.217399	0.239119	0.204462	0.237759	0.218639	0.313592	0.23258		0.09978	0.063297	0.090074	0.094137	0.107637	0.047065	0.082749
15.9167	0.218157	0.239385	0.204785	0.237623	0.219415	0.313466	0.232856		0.099459	0.06313	0.090113	0.094348	0.107952	0.047212	0.082687
15.9333	0.218381	0.239601	0.205093	0.237694	0.22025	0.313632	0.233186		0.099452	0.06295	0.090067	0.09422	0.108214	0.046935	0.082611
15.95	0.218673	0.24011	0.205242	0.237583	0.220695	0.313235	0.233604		0.099644	0.062794	0.090216	0.094286	0.108694	0.047144	0.08229
15.9667	0.219401	0.239977	0.205468	0.23775	0.221722	0.31292	0.23346		0.099401	0.062884	0.090145	0.094182	0.108754	0.047335	0.082279
15.9833	0.219745	0.240189	0.205947	0.237941	0.222725	0.31327	0.233519		0.099364	0.062607	0.090023	0.09411	0.108706	0.047044	0.082338
16	0.219934	0.240754	0.206196	0.238347	0.223771	0.312661	0.233784		0.099434	0.062141	0.0901	0.093793	0.108754	0.047545	0.082234
16.0167	0.220477	0.240818	0.206582	0.23846	0.224234	0.312938	0.233851		0.099163	0.062135	0.09004	0.093852	0.109105	0.047185	0.082262
16.0333	0.220756	0.24137	0.206943	0.238675	0.224808	0.312979	0.234538		0.09915	0.06181	0.089946	0.093712	0.109182	0.047189	0.081982
16.05	0.220883	0.241709	0.207123	0.238588	0.225594	0.313123	0.234744		0.099229	0.061554	0.089989	0.09389	0.109125	0.04718	0.081822
16.0667	0.221388	0.242263	0.207037	0.238601	0.226198	0.312789	0.234854		0.098898	0.061135	0.090362	0.093909	0.109304	0.04732	0.081708
16.0833	0.221658	0.242497	0.207293	0.238701	0.227151	0.312704	0.235088		0.098988	0.060899	0.090417	0.093719	0.109146	0.047247	0.081367
16.1	0.222092	0.242763	0.207513	0.238913	0.227751	0.312667	0.235194		0.098904	0.060729	0.090447	0.09352	0.109244	0.047065	0.081224
16.1167	0.222408	0.242859	0.208032	0.239238	0.228722	0.313324	0.235677		0.098732	0.060644	0.090243	0.093298	0.109086	0.046656	0.080888
16.1333	0.2224	0.243289	0.208515	0.239583	0.229087	0.313882	0.236242		0.098903	0.06045	0.090147	0.093	0.109344	0.046283	0.080518
16.15	0.222804	0.243648	0.208766	0.23992	0.229771	0.314173	0.236379		0.098671	0.060197	0.090222	0.092765	0.109336	0.046084	0.08029
16.1667	0.223252	0.243613	0.208841	0.239467	0.230249	0.315159	0.236364		0.098371	0.060149	0.09041	0.093016	0.109398	0.04539	0.080022
16.1833	0.223573	0.243951	0.209076	0.239733	0.231088	0.314914	0.23646		0.098292	0.059826	0.090397	0.092729	0.109172	0.045506	0.079843
16.2	0.22391	0.24361	0.209308	0.239499	0.231598	0.315148	0.236461		0.098147	0.060107	0.090453	0.092854	0.109293	0.04517	0.079607
16.2167	0.224195	0.24404	0.209531	0.239903	0.231936	0.314969	0.237		0.098087	0.059864	0.090629	0.092473	0.109417	0.045215	0.079193
16.2333	0.224694	0.243889	0.209499	0.240536	0.232325	0.315609	0.237099		0.097873	0.06001	0.090784	0.091973	0.109465	0.044785	0.079143
16.25	0.224921	0.244283	0.209637	0.240747	0.232886	0.316166	0.237515		0.097779	0.059791	0.090842	0.091693	0.109443	0.044456	0.07882
16.2667	0.22571	0.244148	0.209945	0.240794	0.233281	0.316843	0.238069		0.097347	0.05987	0.090891	0.09167	0.109512	0.044183	0.078278
16.2833	0.226369	0.244485	0.210267	0.240979	0.233964	0.316934	0.238158		0.097109	0.05966	0.090948	0.091471	0.109394	0.044104	0.078123
16.3	0.226976	0.244967	0.210235	0.240947	0.234785	0.316667	0.238317		0.096823	0.059368	0.091145	0.091369	0.109011	0.044234	0.077908
16.3167	0.227385	0.244743	0.210368	0.241113	0.235021	0.317271	0.238619		0.096726	0.059541	0.091172	0.091324	0.109147	0.04366	0.077611
16.3333	0.228285	0.244812	0.21113	0.241934	0.235549	0.317846	0.239193		0.096253	0.059525	0.090771	0.090901	0.109022	0.043187	0.077432
16.35	0.228825	0.244878	0.211216	0.242279	0.235928	0.318529	0.239771		0.096023	0.059444	0.090819	0.09064	0.108993	0.042824	0.077017
16.3667	0.229653	0.245582	0.211374	0.24315	0.236488	0.318649	0.239633		0.09552	0.058873	0.09087	0.089937	0.108864	0.04262	0.077053
16.3833	0.230172	0.245741	0.211715	0.243298	0.237075	0.318677	0.239887		0.095162	0.058745	0.090622	0.089884	0.108592	0.04272	0.07677
16.4	0.230937	0.246265	0.212473	0.243429	0.237708	0.318722	0.240407		0.094875	0.058244	0.090386	0.089799	0.108354	0.042695	0.076209
16.4167	0.23164	0.246284	0.212907	0.243995	0.238081	0.318615	0.240274		0.094379	0.058235	0.090215	0.089474	0.10831	0.042859	0.076335
16.4333	0.231861	0.246832	0.213505	0.244245	0.238949	0.318706	0.240492		0.094337	0.057837	0.090022	0.089365	0.107863	0.042747	0.076125
16.45	0.23237	0.246998	0.213679	0.244309	0.239294	0.319192	0.240621		0.093994	0.057539	0.090102	0.089295	0.107569	0.042386	0.07601
16.4667	0.232882	0.247076	0.214049	0.244564	0.23948	0.31963	0.241068		0.093746	0.05749	0.090088	0.089243	0.107595	0.042053	0.075667
16.4833	0.233146	0.247374	0.214782	0.244627	0.240021	0.319482	0.241092		0.093646	0.057387	0.089798	0.089108	0.107318	0.042212	0.075566
16.5	0.233225	0.247643	0.2147	0.244259	0.240606	0.318374	0.240809		0.093717	0.057324	0.090055	0.089235	0.10705	0.04306	0.075561
16.5167	0.2334	0.248042	0.215207	0.244061	0.240958	0.317858	0.241007		0.093653	0.057217	0.089854	0.08941	0.106756	0.043429	0.075369
16.5333	0.23377	0.248196	0.215613	0.244188	0.241118	0.31775	0.241457		0.093559	0.057223	0.089732	0.089379	0.10668	0.043663	0.074975
16.55	0.234201	0.248365	0.216049	0.244364	0.241319	0.318017	0.241561		0.093473	0.057183	0.089696	0.089161	0.106627	0.043308	0.074683
16.5667	0.234326	0.248319	0.216294	0.244506	0.241416	0.318133	0.241923		0.09327	0.057354	0.089642	0.089196	0.106616	0.043304	0.074409
16.5833	0.234563	0.2484	0.216659	0.244651	0.241749	0.318524	0.242034		0.093337	0.057313	0.089512	0.089159	0.106269	0.042817	0.074083
16.6	0.234953	0.248607	0.21688	0.244915	0.241821	0.318177	0.242075		0.093099	0.05726	0.089447	0.088943	0.106101	0.042845	0.073904
16.6167	0.234903	0.248932	0.217628	0.245273	0.241934	0.317506	0.241802		0.093154	0.05719	0.089025	0.08883	0.106084	0.043196	0.073989
16.6333	0.235374	0.2493	0.218043	0.245845	0.24229	0.317397	0.24196		0.092854	0.056919	0.089001	0.088535	0.105709	0.043272	0.073712
16.65	0.236004	0.249709	0.21821	0.246167	0.242481	0.317664	0.242469		0.092324	0.056719	0.089037	0.088353	0.105589	0.043142	0.073227
16.6667	0.236247	0.249914	0.218552	0.246534	0.242288	0.31816	0.242792		0.092185	0.056575	0.088936	0.088146	0.105591	0.042623	0.072914
16.6833	0.236911	0.250262	0.21874	0.246921	0.24272	0.319048	0.243202		0.09185	0.05628	0.089066	0.087884	0.10532	0.041726	0.072482
16.7	0.237265	0.250365	0.21906	0.246929	0.243338	0.319294	0.243599		0.091623	0.056153	0.088989	0.087942	0.10473	0.041455	0.072177
16.7167	0.237565	0.250566	0.219246	0.247147	0.244017	0.31967	0.243817		0.09155	0.056087	0.089011	0.08789	0.104221	0.041187	0.07207
16.7333	0.237816	0.251022	0.219634	0.247077	0.244134	0.320044	0.24375		0.091521	0.055763	0.088799	0.08786	0.104021	0.040868	0.071975
16.75	0.238329	0.251479	0.219643	0.247251	0.244298	0.319554	0.243973		0.091176	0.055542	0.089051	0.087769	0.103803	0.041148	0.071749
16.7667	0.238905	0.251724	0.2198	0.247425	0.24457	0.320004	0.2443		0.090974	0.055365	0.08913	0.087597	0.103527	0.040985	0.071495
16.7833	0.239394	0.251982	0.219754	0.247724	0.244773	0.320702	0.244787		0.090783	0.055278	0.089262	0.087275	0.103414	0.040503	0.07117
16.8	0.239376	0.251972	0.219819	0.247702	0.244952	0.321376	0.244874		0.090796	0.055438	0.089185	0.087185	0.103161	0.039952	0.07101
16.8167	0.239462	0.252274	0.220103	0.247776	0.245377	0.321409	0.244693		0.090857	0.05518	0.089163	0.08715	0.102633	0.039727	0.071065
16.8333	0.239913	0.252488	0.220549	0.248153	0.24593	0.321835	0.244895		0.090701	0.055148	0.089036	0.086951	0.102138	0.039439	0.070856
16.85	0.240219	0.252511	0.220993	0.248266	0.245987	0.321354	0.245133		0.090525	0.055274	0.088804	0.086867	0.101935	0.039678	0.070684
16.8667	0.240341	0.252791	0.221029	0.248292	0.245924	0.321882	0.245121		0.090469	0.055084	0.088941	0.086791	0.101835	0.039445	0.070567
16.8833	0.241188	0.25337	0.221215	0.248209	0.246051	0.321688	0.244847		0.089771	0.054711	0.088961	0.086809	0.101661	0.039304	0.070724
16.9	0.241751	0.253418	0.221088	0.248592	0.246384	0.321061	0.244946		0.089595	0.054805	0.089195	0.086591	0.101316	0.039739	0.070427
16.9167	0.241968	0.253426	0.221623	0.248882	0.246872	0.321157	0.245282		0.08948	0.054851	0.088964	0.086419	0.100916	0.039692	0.070227
16.9333	0.242215	0.253481	0.22208	0.249321	0.247083	0.321037	0.245333		0.089173	0.054997	0.088788	0.086152	0.100722	0.039729	0.070036
16.95	0.242802	0.253729	0.222591	0.249435	0.24727	0.321428	0.245492		0.088869	0.054887	0.088575	0.086042	0.100417	0.039382	0.06967
16.9667	0.24347	0.253909	0.223105	0.249947	0.247462	0.321054	0.245589		0.088348	0.054761	0.088408	0.085727	0.100238	0.039654	0.069457
16.9833	0.243931	0.254079	0.223298	0.250326	0.247572	0.321296	0.245966		0.088189	0.054801	0.088446	0.085468	0.10012	0.039562	0.069124
17	0.244276	0.254309	0.223665	0.250067	0.247728	0.321409	0.246127		0.087926	0.054656	0.088322	0.085754	0.099878	0.039429	0.068866
17.0167	0.244633	0.25448	0.223853	0.250603	0.247674	0.321791	0.245944		0.087675	0.054609	0.08833	0.085383	0.099919	0.039228	0.068633
17.0333	0.24474	0.254935	0.224267	0.251087	0.247566	0.321834	0.246286		0.087695	0.05441	0.088227	0.085067	0.099833	0.03901	0.068253
17.05	0.244845	0.254439	0.224425	0.251384	0.24779	0.321793	0.246888		0.087787	0.054773	0.088255	0.084946	0.09948	0.039256	0.067531
17.0667	0.245197	0.254504	0.225	0.25141	0.24798	0.322173	0.247196		0.087477	0.054671	0.088043	0.084944	0.099206	0.038908	0.067349
17.0833	0.245681	0.254731	0.225077	0.251534	0.248141	0.322814	0.247361		0.08718	0.054609	0.088026	0.084902	0.098932	0.038383	0.066999
17.1	0.246078	0.25469	0.224914	0.251499	0.248255	0.323065	0.247541		0.087003	0.054593	0.088233	0.084855	0.098608	0.038001	0.066687
17.1167	0.24667	0.254567	0.224999	0.251717	0.248685	0.323188	0.247829		0.086533	0.054759	0.08839	0.084802	0.098022	0.037944	0.066378
17.1333	0.247002	0.254608	0.225258	0.251503	0.24887	0.323223	0.247779		0.08642	0.054749	0.088318	0.084915	0.097767	0.037813	0.066425
17.15	0.247393	0.254921	0.225386	0.251746	0.249046	0.32292	0.24796		0.086151	0.054552	0.088223	0.084733	0.09753	0.038035	0.066197
17.1667	0.247629	0.254897	0.225603	0.252363	0.249109	0.322965	0.248299		0.086106	0.054486	0.088097	0.084116	0.097407	0.037904	0.065804
17.1833	0.247801	0.254918	0.226046	0.252299	0.249828	0.323055	0.248616		0.086068	0.054531	0.087919	0.084288	0.09675	0.037984	0.065701
17.2	0.248499	0.254502	0.226404	0.252547	0.25049	0.322866	0.249085		0.085562	0.054865	0.087748	0.084217	0.096197	0.037903	0.065251
17.2167	0.248738	0.255167	0.226918	0.252677	0.250536	0.323528	0.249329		0.085434	0.054542	0.087429	0.084045	0.096118	0.037175	0.065029
17.2333	0.248979	0.255508	0.227146	0.253298	0.251153	0.323699	0.249445		0.08532	0.054375	0.087322	0.083522	0.095576	0.036825	0.064886
17.25	0.249236	0.255716	0.227544	0.2532	0.251427	0.323602	0.249923		0.085221	0.054312	0.087193	0.083499	0.095218	0.036952	0.064442
[truncated: 1,502 more rows]

## Sheet: 30
	Absorbance cyt c
Time (min)	0223_0251	0223_0421	0224_01	0308_1125	0308_1256	0417_02	0417_03
-16.0333	0.037732	0.039512	0.036178	0.112893	0.033318	0.048123	0.049127
-16.0167	0.037343	0.039572	0.035976	0.112796	0.033358	0.048129	0.049128
-16	0.037212	0.03983	0.035881	0.112885	0.03368	0.048296	0.049604
-15.9833	0.036916	0.039784	0.035845	0.112755	0.033773	0.048561	0.049864
-15.9667	0.036552	0.03966	0.035635	0.112581	0.034032	0.048414	0.050027
-15.95	0.036528	0.039651	0.035804	0.112534	0.034306	0.048996	0.050213
-15.9333	0.03671	0.039653	0.035566	0.112276	0.034378	0.048955	0.050135
-15.9167	0.03679	0.039688	0.035762	0.112244	0.034247	0.049019	0.050063
-15.9	0.036885	0.03973	0.035622	0.112203	0.034235	0.04963	0.04997
-15.8833	0.036941	0.039644	0.03546	0.111779	0.034109	0.049752	0.04978
-15.8667	0.037018	0.039811	0.03545	0.111716	0.034057	0.049799	0.049081
-15.85	0.037174	0.039575	0.03527	0.111821	0.033843	0.049785	0.049275
-15.8333	0.037085	0.039497	0.035165	0.111879	0.033657	0.049595	0.049281
-15.8167	0.037128	0.039425	0.035115	0.112141	0.033761	0.049551	0.049424
-15.8	0.036938	0.039528	0.035255	0.112119	0.033677	0.04974	0.049607
-15.7833	0.036577	0.039467	0.035249	0.112274	0.033579	0.049498	0.050099
-15.7667	0.036324	0.039583	0.035142	0.112558	0.033447	0.049893	0.050268
-15.75	0.036348	0.039557	0.03511	0.112516	0.03359	0.050023	0.050402
-15.7333	0.036282	0.039657	0.035073	0.112477	0.033531	0.049825	0.050394
-15.7167	0.036467	0.039705	0.035145	0.112666	0.03324	0.050064	0.05027
-15.7	0.036618	0.039855	0.035331	0.11269	0.033134	0.05036	0.050616
-15.6833	0.036739	0.03996	0.035569	0.112666	0.033091	0.05036	0.050413
-15.6667	0.036816	0.039923	0.035611	0.112556	0.033258	0.050262	0.050329
-15.65	0.036831	0.040008	0.035454	0.112337	0.033201	0.050358	0.050477
-15.6333	0.036854	0.040128	0.035197	0.112211	0.033281	0.04998	0.050583
-15.6167	0.036796	0.040397	0.035157	0.112321	0.033165	0.049713	0.0506
-15.6	0.036753	0.040177	0.035201	0.112281	0.033179	0.049392	0.050853
-15.5833	0.03637	0.040255	0.035068	0.112439	0.032958	0.049598	0.050946
-15.5667	0.036046	0.040453	0.03511	0.112518	0.032945	0.049678	0.050948
-15.55	0.035839	0.040511	0.035183	0.112509	0.032933	0.04971	0.051085
-15.5333	0.035789	0.040635	0.035142	0.112552	0.032798	0.049881	0.051042
-15.5167	0.035645	0.040827	0.034956	0.112666	0.033005	0.050198	0.051128
-15.5	0.035865	0.040956	0.035081	0.11265	0.032739	0.050647	0.050967
-15.4833	0.035949	0.04118	0.035168	0.112867	0.032657	0.050388	0.050839
-15.4667	0.036138	0.041214	0.035227	0.112867	0.032407	0.050505	0.050795
-15.45	0.036447	0.041341	0.035157	0.112704	0.032439	0.050234	0.051069
-15.4333	0.036292	0.041505	0.035234	0.112689	0.032643	0.049819	0.051237
-15.4167	0.036664	0.041602	0.035242	0.112495	0.032801	0.049626	0.051504
-15.4	0.036821	0.041609	0.035358	0.112341	0.03274	0.04979	0.051885
-15.3833	0.03658	0.041613	0.035123	0.112136	0.0329	0.050045	0.05219
-15.3667	0.036375	0.04156	0.034905	0.112113	0.03303	0.050143	0.052337
-15.35	0.036323	0.041335	0.034905	0.112041	0.032874	0.050242	0.052094
-15.3333	0.036217	0.041413	0.034633	0.112015	0.032921	0.050341	0.052213
-15.3167	0.036014	0.041141	0.034352	0.111953	0.032948	0.050385	0.052178
-15.3	0.036051	0.040977	0.034164	0.11221	0.032896	0.050442	0.05226
-15.2833	0.036152	0.041027	0.034099	0.112293	0.032803	0.05078	0.051988
-15.2667	0.03652	0.040827	0.034018	0.112038	0.032746	0.050989	0.051905
-15.25	0.036424	0.040784	0.034071	0.111968	0.032789	0.050847	0.051865
-15.2333	0.036463	0.040823	0.033824	0.112045	0.032758	0.050492	0.051929
-15.2167	0.036861	0.04091	0.033738	0.112255	0.032927	0.050437	0.052022
-15.2	0.036844	0.040861	0.033827	0.112047	0.032875	0.050337	0.052047
-15.1833	0.036816	0.041025	0.03375	0.11194	0.033001	0.050475	0.052019
-15.1667	0.036596	0.041142	0.033735	0.11196	0.033015	0.050362	0.051947
-15.15	0.036756	0.041276	0.0337	0.111813	0.032914	0.050745	0.051912
-15.1333	0.036508	0.041494	0.03403	0.111813	0.032846	0.050828	0.051689
-15.1167	0.036174	0.041443	0.034154	0.11199	0.032803	0.050715	0.051697
-15.1	0.03588	0.041685	0.034224	0.112491	0.032695	0.050868	0.051541
-15.0833	0.036027	0.041828	0.034132	0.112667	0.032461	0.050962	0.05176
-15.0667	0.03604	0.041739	0.034055	0.112814	0.032371	0.050847	0.051935
-15.05	0.036159	0.041558	0.034068	0.112798	0.032278	0.050594	0.052124
-15.0333	0.036292	0.041651	0.033913	0.113064	0.032119	0.050563	0.052205
-15.0167	0.036358	0.041768	0.033985	0.113116	0.032098	0.050461	0.052498
-15	0.03647	0.041487	0.033992	0.113248	0.032166	0.050438	0.052424
-14.9833	0.036436	0.041421	0.033927	0.113612	0.032363	0.050399	0.052312
-14.9667	0.03652	0.041398	0.033618	0.113701	0.032619	0.050799	0.051801
-14.95	0.036548	0.041316	0.033444	0.113601	0.032849	0.051129	0.05155
-14.9333	0.036541	0.041508	0.033271	0.113508	0.032911	0.051254	0.051352
-14.9167	0.036244	0.041381	0.033307	0.11366	0.032782	0.051082	0.051224
-14.9	0.036128	0.041416	0.033333	0.113524	0.032832	0.051103	0.05129
-14.8833	0.03578	0.041509	0.033435	0.113615	0.032504	0.050894	0.051659
-14.8667	0.035719	0.041457	0.033436	0.113561	0.032364	0.050768	0.052051
-14.85	0.03585	0.041522	0.033299	0.113627	0.032074	0.050636	0.052363
-14.8333	0.036053	0.04172	0.033343	0.113487	0.031871	0.050944	0.052562
-14.8167	0.036045	0.04183	0.033274	0.113271	0.031702	0.051191	0.052684
-14.8	0.036134	0.041757	0.033257	0.113126	0.031572	0.05118	0.053073
-14.7833	0.036084	0.041802	0.033295	0.112895	0.031435	0.051121	0.053282
-14.7667	0.036114	0.041644	0.033205	0.112539	0.03147	0.051149	0.053319
-14.75	0.036081	0.041859	0.033032	0.112041	0.031889	0.051546	0.053266
-14.7333	0.03602	0.042026	0.03271	0.112123	0.032064	0.051789	0.052945
-14.7167	0.035767	0.042166	0.032555	0.11207	0.032522	0.052032	0.052612
-14.7	0.035783	0.042266	0.032566	0.112064	0.032778	0.052087	0.052909
-14.6833	0.035894	0.042175	0.032489	0.11222	0.033112	0.052476	0.053234
-14.6667	0.035775	0.042186	0.032409	0.112184	0.033175	0.052159	0.053516
-14.65	0.035671	0.042158	0.03254	0.112082	0.033276	0.05218	0.05353
-14.6333	0.035756	0.042269	0.032546	0.112078	0.033221	0.052309	0.053925
-14.6167	0.036044	0.04239	0.032433	0.112183	0.033075	0.052596	0.05392
-14.6	0.036129	0.042416	0.032429	0.11237	0.032811	0.05278	0.053892
-14.5833	0.03632	0.042329	0.032344	0.11248	0.032454	0.052598	0.05373
-14.5667	0.036404	0.042251	0.032378	0.112452	0.032049	0.052597	0.053693
-14.55	0.036694	0.042224	0.03248	0.112321	0.031784	0.052584	0.053631
-14.5333	0.03667	0.042157	0.032561	0.112288	0.031813	0.052689	0.053192
-14.5167	0.036407	0.042125	0.032665	0.112093	0.03181	0.052436	0.053281
-14.5	0.036199	0.04209	0.032616	0.112394	0.031965	0.052759	0.053871
-14.4833	0.036151	0.042277	0.032602	0.11237	0.031892	0.052475	0.054376
-14.4667	0.035953	0.042276	0.032614	0.112399	0.032144	0.052462	0.054726
-14.45	0.035957	0.042153	0.032456	0.112512	0.032273	0.052383	0.054983
-14.4333	0.036018	0.042256	0.032539	0.112496	0.032571	0.052808	0.055536
-14.4167	0.036158	0.042204	0.032642	0.112954	0.03274	0.053211	0.05559
-14.4	0.036252	0.04232	0.032828	0.113071	0.032871	0.053521	0.055473
-14.3833	0.036419	0.042416	0.032703	0.113273	0.032994	0.053719	0.055301
-14.3667	0.036497	0.042351	0.032643	0.113429	0.032879	0.053625	0.055205
-14.35	0.0365	0.042478	0.032352	0.113342	0.032698	0.053774	0.05479
-14.3333	0.036516	0.042635	0.032307	0.113377	0.032476	0.053782	0.054279
-14.3167	0.036674	0.042486	0.032323	0.113511	0.032401	0.053965	0.05443
-14.3	0.036558	0.042559	0.03221	0.113528	0.032171	0.054009	0.055027
-14.2833	0.036485	0.042798	0.032299	0.113512	0.032119	0.054261	0.055487
-14.2667	0.036211	0.042762	0.03203	0.1137	0.031855	0.054011	0.055585
-14.25	0.036107	0.042893	0.032133	0.113638	0.031602	0.053845	0.05606
-14.2333	0.03621	0.042891	0.031971	0.113509	0.031609	0.053437	0.056445
-14.2167	0.036121	0.042817	0.032043	0.113708	0.031501	0.053305	0.056575
-14.2	0.036452	0.042827	0.031748	0.113594	0.0314	0.053559	0.056429
-14.1833	0.03685	0.0427	0.03194	0.113554	0.031297	0.053571	0.056272
-14.1667	0.037137	0.042511	0.031785	0.113423	0.031513	0.053577	0.055947
-14.15	0.037217	0.042557	0.031772	0.113498	0.031563	0.053888	0.055589
-14.1333	0.037393	0.04242	0.03173	0.113671	0.03165	0.053957	0.055232
-14.1167	0.03731	0.042161	0.031636	0.113882	0.031492	0.053906	0.055422
-14.1	0.037216	0.042164	0.031696	0.114095	0.031584	0.053844	0.055713
-14.0833	0.037109	0.041949	0.031535	0.114039	0.031789	0.05441	0.056093
-14.0667	0.037011	0.041964	0.031515	0.114388	0.031991	0.054612	0.056431
-14.05	0.036786	0.042029	0.031376	0.114547	0.032102	0.054855	0.056565
-14.0333	0.036673	0.042177	0.031564	0.114742	0.032265	0.054806	0.056838
-14.0167	0.036667	0.042288	0.031489	0.114891	0.032373	0.054585	0.056831
-14	0.036727	0.042548	0.031751	0.115042	0.032265	0.054375	0.056877
-13.9833	0.03683	0.042617	0.031503	0.115229	0.032205	0.054255	0.056715
-13.9667	0.037023	0.042798	0.031574	0.115177	0.032214	0.054254	0.056235
-13.95	0.037139	0.042975	0.03174	0.114899	0.032239	0.054348	0.055911
-13.9333	0.037505	0.043168	0.031714	0.11483	0.032268	0.054214	0.055701
-13.9167	0.03757	0.043362	0.031637	0.114975	0.032213	0.054055	0.055575
-13.9	0.037414	0.043381	0.031841	0.115019	0.032048	0.054314	0.055849
-13.8833	0.037558	0.043391	0.031855	0.114858	0.031974	0.054365	0.056089
-13.8667	0.037184	0.043452	0.031817	0.114941	0.031748	0.054362	0.056681
-13.85	0.036823	0.043555	0.03191	0.115203	0.031742	0.054382	0.056723
-13.8333	0.036656	0.043493	0.031818	0.115258	0.031672	0.054317	0.057051
-13.8167	0.036501	0.043523	0.031959	0.115327	0.031731	0.053958	0.057172
-13.8	0.036571	0.043526	0.0319	0.115289	0.031592	0.05388	0.057305
-13.7833	0.036594	0.043579	0.031862	0.11573	0.031868	0.053575	0.056817
-13.7667	0.036677	0.043404	0.031866	0.115509	0.031894	0.053831	0.056593
-13.75	0.036812	0.043446	0.031801	0.115595	0.032065	0.053805	0.056291
-13.7333	0.037062	0.043386	0.031498	0.115493	0.032282	0.053582	0.056204
-13.7167	0.037147	0.043387	0.031504	0.115473	0.032451	0.053658	0.056373
-13.7	0.037162	0.04334	0.031384	0.115373	0.032792	0.053774	0.056207
-13.6833	0.037036	0.043228	0.031297	0.115476	0.032904	0.053892	0.056679
-13.6667	0.036836	0.043267	0.031191	0.115766	0.033088	0.054288	0.056857
-13.65	0.036844	0.043207	0.031301	0.115917	0.033105	0.05449	0.057133
-13.6333	0.036494	0.043392	0.031351	0.116136	0.032897	0.054646	0.056961
-13.6167	0.036383	0.043386	0.031399	0.115972	0.032608	0.05483	0.057249
-13.6	0.036256	0.043469	0.031474	0.116226	0.032448	0.055009	0.057352
-13.5833	0.036277	0.043591	0.031421	0.116107	0.03215	0.055145	0.057419
-13.5667	0.036283	0.043645	0.031433	0.116293	0.031825	0.055402	0.057213
-13.55	0.036239	0.043727	0.03133	0.116283	0.031551	0.055616	0.057084
-13.5333	0.036389	0.043995	0.031468	0.116504	0.031526	0.055828	0.057092
-13.5167	0.036486	0.043931	0.031269	0.116541	0.03154	0.05598	0.057386
-13.5	0.036797	0.04386	0.031287	0.116478	0.031394	0.056078	0.057415
-13.4833	0.036662	0.04391	0.031014	0.116219	0.031563	0.056479	0.057671
-13.4667	0.036724	0.043631	0.030828	0.116348	0.032138	0.056474	0.058246
-13.45	0.036547	0.043584	0.030596	0.116502	0.032581	0.056569	0.058381
-13.4333	0.03641	0.043775	0.030461	0.116674	0.033026	0.056325	0.058617
-13.4167	0.036008	0.043946	0.030469	0.116948	0.033496	0.056216	0.058831
-13.4	0.035771	0.044093	0.030514	0.117068	0.033957	0.056355	0.058955
-13.3833	0.035777	0.044242	0.030654	0.117091	0.03404	0.056105	0.058859
-13.3667	0.035784	0.044066	0.030457	0.117155	0.034077	0.055905	0.05882
-13.35	0.036089	0.044356	0.030593	0.117345	0.034039	0.056173	0.058666
-13.3333	0.036003	0.04466	0.030476	0.117527	0.033892	0.056078	0.058709
-13.3167	0.036281	0.044714	0.030556	0.117752	0.033417	0.055971	0.058466
-13.3	0.036182	0.044816	0.030611	0.117778	0.033062	0.05605	0.058285
-13.2833	0.036422	0.044918	0.030616	0.117689	0.032767	0.056124	0.05854
-13.2667	0.036385	0.044724	0.030501	0.117602	0.032289	0.056127	0.058585
-13.25	0.036543	0.044543	0.030515	0.117625	0.032018	0.056075	0.058308
-13.2333	0.036598	0.044524	0.030498	0.117358	0.031734	0.056064	0.058252
-13.2167	0.036429	0.044455	0.030393	0.117619	0.031927	0.056277	0.058091
-13.2	0.03628	0.04457	0.030247	0.117647	0.031866	0.056427	0.058013
-13.1833	0.036146	0.044571	0.030133	0.117616	0.032033	0.056304	0.057939
-13.1667	0.035947	0.044534	0.030136	0.117411	0.032477	0.056299	0.058073
-13.15	0.035857	0.0447	0.030002	0.117538	0.033166	0.056688	0.058179
-13.1333	0.03597	0.04477	0.029886	0.117613	0.033679	0.056715	0.058507
-13.1167	0.035857	0.044927	0.029916	0.117872	0.033862	0.056664	0.058624
-13.1	0.036114	0.044853	0.029944	0.117956	0.034158	0.056943	0.058835
-13.0833	0.035929	0.044802	0.02991	0.117865	0.03432	0.056834	0.059257
-13.0667	0.035753	0.044593	0.029974	0.118062	0.034503	0.056874	0.059365
-13.05	0.035751	0.044532	0.029714	0.118159	0.034252	0.05674	0.059649
-13.0333	0.035593	0.044458	0.029706	0.118102	0.034062	0.056954	0.059731
-13.0167	0.035378	0.044555	0.029778	0.118148	0.0337	0.057075	0.059712
-13	0.035449	0.044606	0.029733	0.118108	0.033175	0.05719	0.059517
-12.9833	0.035531	0.044797	0.029817	0.118105	0.03259	0.056845	0.059554
-12.9667	0.035579	0.04495	0.029741	0.118225	0.032002	0.05706	0.059429
-12.95	0.035632	0.044872	0.029593	0.118591	0.03174	0.057131	0.059483
-12.9333	0.035675	0.045022	0.029555	0.118613	0.031442	0.056943	0.05983
-12.9167	0.036016	0.044915	0.029416	0.118692	0.031451	0.057197	0.059848
-12.9	0.036046	0.044952	0.029456	0.118592	0.03138	0.05714	0.059962
-12.8833	0.035983	0.044981	0.029462	0.11857	0.031703	0.057142	0.060085
-12.8667	0.036303	0.045022	0.029702	0.118808	0.03214	0.057227	0.060227
-12.85	0.036145	0.044981	0.029493	0.118791	0.032594	0.057266	0.060373
-12.8333	0.036122	0.044753	0.029649	0.118999	0.033019	0.057424	0.060508
-12.8167	0.035851	0.044652	0.029442	0.119074	0.033271	0.057607	0.060452
-12.8	0.035816	0.044752	0.029585	0.119109	0.033505	0.057534	0.060499
-12.7833	0.035609	0.044858	0.029598	0.118873	0.033674	0.057582	0.060224
-12.7667	0.035472	0.044877	0.029607	0.11869	0.033926	0.057645	0.059862
-12.75	0.035515	0.045005	0.029797	0.118845	0.033671	0.057567	0.059946
-12.7333	0.035784	0.045131	0.029584	0.119162	0.033694	0.057449	0.060001
-12.7167	0.036055	0.0451	0.02967	0.119208	0.033534	0.05774	0.060123
-12.7	0.036003	0.045044	0.02962	0.119142	0.033391	0.057394	0.060231
-12.6833	0.03625	0.044946	0.029835	0.119181	0.033112	0.057522	0.060247
-12.6667	0.03645	0.045131	0.029584	0.119104	0.033152	0.057589	0.060256
-12.65	0.036613	0.045113	0.029896	0.119281	0.033327	0.057414	0.060359
-12.6333	0.036369	0.045197	0.029945	0.119136	0.033592	0.057706	0.060234
-12.6167	0.036443	0.045357	0.029927	0.119042	0.033884	0.057907	0.060733
-12.6	0.036395	0.045477	0.029832	0.11919	0.034182	0.058225	0.060772
-12.5833	0.036091	0.045489	0.029681	0.11913	0.034495	0.05844	0.060772
-12.5667	0.035928	0.045606	0.029762	0.118925	0.034748	0.058465	0.060927
-12.55	0.035723	0.045619	0.029684	0.118927	0.034954	0.058706	0.06113
-12.5333	0.035847	0.045805	0.029442	0.118989	0.035139	0.058985	0.061337
-12.5167	0.03575	0.04587	0.029374	0.11895	0.035297	0.058929	0.061759
-12.5	0.035503	0.04582	0.029357	0.118992	0.035343	0.058864	0.062076
-12.4833	0.035577	0.045755	0.029215	0.118811	0.035248	0.059246	0.062354
-12.4667	0.035879	0.045786	0.029164	0.119018	0.035169	0.059094	0.062667
-12.45	0.036116	0.045747	0.029109	0.11904	0.035264	0.059145	0.062411
-12.4333	0.036069	0.045837	0.029245	0.119394	0.035278	0.058875	0.062505
-12.4167	0.0362	0.046077	0.029355	0.119485	0.035523	0.058921	0.06274
-12.4	0.036045	0.046135	0.029205	0.119686	0.035587	0.059145	0.063071
-12.3833	0.036077	0.046461	0.02923	0.11972	0.035787	0.058929	0.063301
-12.3667	0.035807	0.046383	0.029472	0.119576	0.035769	0.058886	0.063353
-12.35	0.035769	0.04643	0.029526	0.119709	0.036072	0.059	0.063464
-12.3333	0.03588	0.046346	0.02973	0.119839	0.036058	0.059117	0.063398
-12.3167	0.035659	0.04644	0.029748	0.119789	0.036302	0.059108	0.063626
-12.3	0.035674	0.046269	0.029709	0.119638	0.036286	0.059095	0.06392
-12.2833	0.035581	0.04617	0.029883	0.119733	0.036314	0.058989	0.064181
-12.2667	0.035664	0.046205	0.029769	0.11964	0.03627	0.059052	0.064468
-12.25	0.035757	0.046115	0.029823	0.119829	0.036349	0.058871	0.064438
-12.2333	0.036051	0.046104	0.029906	0.119852	0.036377	0.059016	0.064409
-12.2167	0.036099	0.046117	0.029867	0.120072	0.036614	0.059074	0.064453
-12.2	0.036261	0.046314	0.029637	0.120308	0.036985	0.059154	0.064826
-12.1833	0.036481	0.046513	0.029493	0.120298	0.037092	0.059088	0.065069
-12.1667	0.036354	0.04667	0.029239	0.120248	0.037438	0.059252	0.065586
-12.15	0.036523	0.046586	0.029186	0.12064	0.037731	0.059293	0.065914
-12.1333	0.036221	0.046549	0.029028	0.120898	0.038108	0.059163	0.066003
-12.1167	0.035947	0.046623	0.029079	0.120914	0.038368	0.059217	0.066178
-12.1	0.035588	0.046619	0.029116	0.121015	0.038604	0.059231	0.066126
-12.0833	0.035453	0.046596	0.029016	0.120993	0.038614	0.059175	0.066358
-12.0667	0.035298	0.046655	0.029185	0.120885	0.038519	0.059388	0.066293
-12.05	0.035428	0.04667	0.029394	0.120927	0.038163	0.059432	0.066404
-12.0333	0.035702	0.046563	0.029514	0.12097	0.037857	0.059452	0.066285
-12.0167	0.035855	0.046546	0.029449	0.120849	0.037807	0.059553	0.066058
-12	0.036038	0.046519	0.029721	0.120861	0.037779	0.059443	0.065988
-11.9833	0.036012	0.046536	0.029628	0.120673	0.037737	0.059444	0.065883
-11.9667	0.036232	0.046601	0.029801	0.120669	0.037801	0.059667	0.066008
-11.95	0.036302	0.046599	0.02959	0.120849	0.037668	0.059695	0.066286
-11.9333	0.036323	0.046568	0.029655	0.120806	0.03779	0.060099	0.066753
-11.9167	0.036375	0.046688	0.029725	0.121051	0.037967	0.060326	0.066875
-11.9	0.036195	0.04681	0.029665	0.121197	0.038372	0.060157	0.067432
-11.8833	0.035944	0.04668	0.029602	0.121083	0.038727	0.06002	0.067486
-11.8667	0.035524	0.046728	0.029601	0.120879	0.038961	0.060161	0.067661
-11.85	0.035488	0.046758	0.029724	0.121252	0.03886	0.060165	0.06785
-11.8333	0.035529	0.046746	0.029477	0.121226	0.038769	0.060237	0.068258
-11.8167	0.035654	0.046983	0.029622	0.121136	0.038468	0.060332	0.068451
-11.8	0.035742	0.046993	0.029537	0.120958	0.038027	0.060441	0.068574
-11.7833	0.036059	0.047014	0.029598	0.120827	0.037889	0.060734	0.068483
-11.7667	0.036497	0.047155	0.029595	0.120698	0.037471	0.060819	0.068351
-11.75	0.036426	0.04701	0.029338	0.120512	0.037122	0.061303	0.068636
-11.7333	0.036601	0.046872	0.029119	0.120623	0.036769	0.061785	0.068493
-11.7167	0.036638	0.046865	0.029174	0.120623	0.036479	0.062274	0.068498
-11.7	0.036769	0.04695	0.029057	0.120895	0.036384	0.062341	0.06842
-11.6833	0.036449	0.046862	0.028988	0.12063	0.036508	0.062341	0.068414
-11.6667	0.036202	0.047081	0.029052	0.120843	0.036743	0.062561	0.068075
-11.65	0.036116	0.047095	0.028855	0.121131	0.037173	0.062542	0.06785
-11.6333	0.036101	0.047265	0.028986	0.121109	0.037469	0.062482	0.067956
-11.6167	0.0359	0.047181	0.028844	0.121178	0.037462	0.06247	0.068282
-11.6	0.035928	0.047237	0.028636	0.121271	0.037703	0.062434	0.06835
-11.5833	0.036127	0.047482	0.028817	0.121324	0.037813	0.062234	0.068131
-11.5667	0.036091	0.047456	0.028971	0.121385	0.037732	0.06225	0.068049
-11.55	0.03624	0.047519	0.028876	0.121396	0.037613	0.062037	0.068204
-11.5333	0.036182	0.047611	0.028944	0.1214	0.037417	0.06205	0.068613
-11.5167	0.036271	0.047756	0.029059	0.12159	0.03709	0.062377	0.068611
-11.5	0.036419	0.047871	0.02908	0.121625	0.036848	0.062491	0.068757
-11.4833	0.036315	0.047667	0.029096	0.121774	0.036593	0.062537	0.068942
-11.4667	0.036161	0.047686	0.028988	0.121973	0.036619	0.062878	0.068761
-11.45	0.036175	0.047858	0.028964	0.12194	0.036874	0.062792	0.068378
-11.4333	0.03598	0.047836	0.028982	0.122034	0.037145	0.06301	0.068489
-11.4167	0.035918	0.047877	0.028974	0.121983	0.037435	0.063082	0.068586
-11.4	0.035965	0.048147	0.028817	0.122028	0.037964	0.062989	0.068604
-11.3833	0.036137	0.048287	0.028806	0.12216	0.0384	0.063047	0.068368
-11.3667	0.036306	0.048349	0.028792	0.122277	0.03874	0.063169	0.068053
-11.35	0.03646	0.048516	0.028657	0.12243	0.03916	0.063103	0.068093
-11.3333	0.036559	0.048483	0.02868	0.122467	0.039123	0.063105	0.067917
-11.3167	0.036682	0.048554	0.028812	0.122346	0.038978	0.063348	0.067823
-11.3	0.036875	0.048678	0.028854	0.122467	0.038705	0.063371	0.067784
-11.2833	0.037017	0.048724	0.029087	0.122557	0.038545	0.063582	0.067846
-11.2667	0.037141	0.04875	0.029325	0.122575	0.038227	0.063386	0.067703
-11.25	0.037001	0.048702	0.029287	0.122618	0.037999	0.063491	0.067551
-11.2333	0.036984	0.048726	0.029374	0.12261	0.037678	0.063659	0.067741
-11.2167	0.036779	0.048911	0.029377	0.122552	0.037588	0.063809	0.067668
-11.2	0.036851	0.04896	0.029422	0.122587	0.037658	0.064008	0.067694
-11.1833	0.036976	0.048959	0.029529	0.122631	0.03762	0.064018	0.067692
-11.1667	0.037102	0.04903	0.029508	0.122791	0.037953	0.063953	0.067602
-11.15	0.037328	0.049211	0.02927	0.122807	0.038262	0.064012	0.067527
-11.1333	0.037442	0.049381	0.029102	0.122836	0.038479	0.063817	0.067508
-11.1167	0.037691	0.049498	0.029036	0.122955	0.038257	0.064016	0.067626
-11.1	0.037723	0.049514	0.028761	0.123133	0.03842	0.064288	0.0676
-11.0833	0.037934	0.049625	0.028762	0.123363	0.038462	0.064269	0.06771
-11.0667	0.038123	0.049556	0.028801	0.12326	0.038393	0.064021	0.067478
-11.05	0.037986	0.049382	0.028631	0.1236	0.03855	0.064107	0.067942
-11.0333	0.037728	0.0494	0.028568	0.123494	0.038383	0.064142	0.067965
-11.0167	0.037608	0.049306	0.028414	0.123404	0.038371	0.064364	0.067918
-11	0.037231	0.049356	0.028401	0.123431	0.038326	0.064555	0.068182
-10.9833	0.037168	0.049478	0.02851	0.123466	0.038448	0.064523	0.068341
-10.9667	0.037089	0.049433	0.028485	0.123679	0.038683	0.064861	0.068197
-10.95	0.036803	0.049334	0.028396	0.123575	0.039046	0.065267	0.067956
-10.9333	0.03691	0.049342	0.028579	0.123505	0.038964	0.065483	0.067694
-10.9167	0.036984	0.049446	0.028706	0.123578	0.038978	0.065783	0.06772
-10.9	0.037126	0.04949	0.028545	0.123881	0.039028	0.065959	0.067732
-10.8833	0.037218	0.049437	0.028767	0.123724	0.038677	0.066325	0.067227
-10.8667	0.037452	0.049651	0.028692	0.123947	0.038539	0.066528	0.066886
-10.85	0.037518	0.049646	0.028811	0.123858	0.03842	0.066781	0.066809
-10.8333	0.037759	0.049483	0.028909	0.123817	0.038384	0.06676	0.066739
-10.8167	0.037368	0.049281	0.028859	0.123877	0.038139	0.066881	0.066645
-10.8	0.037153	0.049118	0.02887	0.123885	0.038049	0.067017	0.066719
-10.7833	0.037167	0.049005	0.02887	0.123923	0.037917	0.066498	0.066862
-10.7667	0.037097	0.048951	0.028974	0.123899	0.038162	0.066346	0.067049
-10.75	0.037039	0.049021	0.028763	0.123532	0.038204	0.066447	0.067161
-10.7333	0.037008	0.049132	0.028811	0.123656	0.038411	0.066409	0.067153
-10.7167	0.037324	0.049294	0.02872	0.123775	0.038668	0.066508	0.067382
-10.7	0.037298	0.049072	0.028844	0.123699	0.038941	0.066317	0.06772
-10.6833	0.037284	0.049133	0.02875	0.123964	0.03927	0.066028	0.067635
-10.6667	0.037388	0.049345	0.028501	0.123958	0.039282	0.066074	0.067508
-10.65	0.037464	0.049478	0.028695	0.124116	0.039275	0.066177	0.067823
-10.6333	0.037673	0.049707	0.028616	0.123904	0.039059	0.066172	0.067898
-10.6167	0.037497	0.04996	0.028525	0.123828	0.038843	0.066424	0.067861
-10.6	0.037419	0.050187	0.028273	0.123837	0.038515	0.066708	0.067872
-10.5833	0.037225	0.05013	0.028417	0.124086	0.038269	0.066483	0.067665
-10.5667	0.037151	0.050163	0.028523	0.123909	0.037983	0.066668	0.067765
-10.55	0.036936	0.050251	0.02862	0.123732	0.037867	0.066272	0.067691
-10.5333	0.036883	0.05054	0.028527	0.12391	0.037594	0.066643	0.067887
-10.5167	0.03715	0.050623	0.028702	0.123949	0.037242	0.066936	0.068232
-10.5	0.037142	0.050614	0.028875	0.124123	0.037299	0.067052	0.068457
-10.4833	0.03754	0.050753	0.028684	0.123987	0.037463	0.067096	0.068086
-10.4667	0.037598	0.050754	0.028805	0.124086	0.037778	0.06731	0.068287
-10.45	0.037752	0.0508	0.028926	0.124258	0.037985	0.067434	0.068241
-10.4333	0.037661	0.050897	0.02903	0.124215	0.038017	0.067371	0.068213
-10.4167	0.037565	0.05088	0.029027	0.124272	0.037921	0.067461	0.068044
-10.4	0.037494	0.050897	0.02893	0.124164	0.037918	0.067556	0.067842
-10.3833	0.037425	0.050847	0.028719	0.124094	0.037673	0.067833	0.067721
-10.3667	0.037435	0.050726	0.028931	0.12388	0.037538	0.067602	0.067341
-10.35	0.037137	0.050774	0.028838	0.123816	0.037491	0.067546	0.067287
-10.3333	0.037427	0.050756	0.028755	0.123632	0.037103	0.067861	0.067253
-10.3167	0.037576	0.050594	0.02889	0.123588	0.036654	0.068063	0.067333
-10.3	0.037754	0.050677	0.028909	0.123812	0.036279	0.067998	0.067103
-10.2833	0.038176	0.050795	0.02897	0.123992	0.03613	0.068029	0.067117
-10.2667	0.038426	0.050617	0.028991	0.123973	0.03607	0.068154	0.067287
-10.25	0.038647	0.050747	0.02882	0.123897	0.036305	0.068264	0.067525
-10.2333	0.038781	0.050974	0.02891	0.124124	0.036568	0.068212	0.06743
-10.2167	0.038744	0.051086	0.028981	0.124179	0.036868	0.068396	0.067616
-10.2	0.038593	0.051226	0.028735	0.124358	0.037253	0.06855	0.067803
-10.1833	0.038384	0.051188	0.028875	0.124196	0.037455	0.06879	0.067623
-10.1667	0.037995	0.051289	0.028986	0.12432	0.037645	0.06862	0.067388
-10.15	0.037636	0.05137	0.028842	0.124324	0.037846	0.068494	0.067455
-10.1333	0.037585	0.051203	0.028976	0.124046	0.037789	0.068285	0.067563
-10.1167	0.03755	0.05135	0.028875	0.123832	0.037758	0.068385	0.067881
-10.1	0.037795	0.051531	0.028939	0.124113	0.037493	0.068522	0.068001
-10.0833	0.038284	0.05147	0.029199	0.124096	0.037254	0.068588	0.068161
-10.0667	0.038241	0.051361	0.029399	0.123847	0.036853	0.068765	0.068409
-10.05	0.038577	0.051503	0.029508	0.124087	0.036576	0.068766	0.068604
-10.0333	0.038579	0.051372	0.029639	0.123978	0.036264	0.068692	0.068588
-10.0167	0.038761	0.051332	0.029469	0.124313	0.035986	0.068479	0.068783
-10	0.038555	0.051326	0.029519	0.124409	0.036184	0.06874	0.069033
-9.98333	0.038403	0.051429	0.029641	0.12436	0.036589	0.068859	0.069012
-9.96667	0.038288	0.051366	0.029585	0.124498	0.0372	0.069174	0.069301
-9.95	0.037863	0.051234	0.029709	0.12452	0.037481	0.069018	0.069249
-9.93333	0.037754	0.051316	0.029578	0.124346	0.038053	0.069011	0.069312
-9.91667	0.037628	0.051415	0.029523	0.124515	0.038473	0.068904	0.069147
-9.9	0.037978	0.051479	0.029235	0.124645	0.038776	0.068904	0.069213
-9.88333	0.038081	0.051378	0.029308	0.12456	0.038937	0.068939	0.069281
-9.86667	0.038789	0.05138	0.029266	0.124638	0.039061	0.069254	0.069133
-9.85	0.038971	0.051466	0.029386	0.124603	0.039103	0.069515	0.069206
-9.83333	0.039299	0.051468	0.029454	0.124484	0.039012	0.069289	0.06934
-9.81667	0.039723	0.051425	0.029487	0.124787	0.038632	0.069253	0.069503
-9.8	0.039694	0.051627	0.029317	0.124941	0.038077	0.069174	0.069289
-9.78333	0.039792	0.05161	0.029368	0.12497	0.037871	0.069527	0.069431
-9.76667	0.03942	0.05153	0.029252	0.125298	0.037689	0.069448	0.069472
-9.75	0.038991	0.051659	0.02919	0.125584	0.037521	0.069442	0.069862
-9.73333	0.038623	0.051758	0.029396	0.125716	0.037719	0.069607	0.069746
-9.71667	0.038309	0.051822	0.029083	0.125999	0.038032	0.069363	0.069837
-9.7	0.038042	0.051844	0.029146	0.126184	0.038289	0.069455	0.070366
-9.68333	0.038138	0.051909	0.029025	0.126368	0.038689	0.069381	0.070542
-9.66667	0.038402	0.051897	0.028858	0.12645	0.038859	0.069862	0.070462
-9.65	0.038356	0.052112	0.028902	0.126667	0.039172	0.070256	0.070596
-9.63333	0.038432	0.052106	0.029081	0.12676	0.039379	0.070556	0.071087
-9.61667	0.038595	0.052074	0.028947	0.126988	0.039426	0.0706	0.0711
-9.6	0.038994	0.052101	0.02939	0.126985	0.039403	0.070761	0.071036
-9.58333	0.039071	0.052126	0.029489	0.126893	0.03954	0.070901	0.070925
-9.56667	0.039111	0.052111	0.029492	0.127041	0.039313	0.071312	0.071257
-9.55	0.039101	0.05213	0.029847	0.126908	0.039051	0.071672	0.071543
-9.53333	0.038741	0.052181	0.02991	0.126926	0.038671	0.07154	0.071555
-9.51667	0.038728	0.052263	0.029994	0.126972	0.038404	0.071654	0.071663
-9.5	0.038761	0.052469	0.030047	0.127121	0.038297	0.071481	0.071873
-9.48333	0.038829	0.052481	0.030127	0.126954	0.038327	0.071543	0.07215
-9.46667	0.039173	0.052605	0.030219	0.127003	0.038504	0.071692	0.071973
-9.45	0.039219	0.052782	0.030284	0.127179	0.03879	0.071637	0.072125
-9.43333	0.039116	0.052895	0.030002	0.127104	0.039079	0.07195	0.072421
-9.41667	0.039425	0.052887	0.029894	0.12718	0.039186	0.072476	0.072687
-9.4	0.039604	0.052794	0.029931	0.127331	0.039185	0.072404	0.072717
-9.38333	0.039658	0.052893	0.029844	0.127659	0.039387	0.072455	0.072942
-9.36667	0.039834	0.053076	0.029795	0.127735	0.039504	0.072772	0.073106
-9.35	0.039649	0.053252	0.02968	0.127937	0.039859	0.073186	0.072779
-9.33333	0.03945	0.053374	0.029662	0.128231	0.039759	0.073463	0.07302
-9.31667	0.03927	0.05363	0.029618	0.128341	0.039605	0.073114	0.072893
-9.3	0.038905	0.053645	0.029716	0.128449	0.03946	0.073199	0.072897
-9.28333	0.039	0.053696	0.029699	0.128308	0.039384	0.073315	0.072812
-9.26667	0.039252	0.053682	0.029904	0.128507	0.039295	0.07309	0.072692
-9.25	0.03911	0.053775	0.029742	0.128631	0.03912	0.072926	0.07263
-9.23333	0.039147	0.053841	0.029691	0.128762	0.039492	0.07301	0.072688
-9.21667	0.039318	0.053845	0.029665	0.128762	0.039327	0.073195	0.07236
-9.2	0.039233	0.053641	0.02967	0.128877	0.039434	0.073272	0.072283
-9.18333	0.039361	0.053514	0.029829	0.128639	0.039395	0.073192	0.072704
-9.16667	0.03949	0.05338	0.029892	0.128531	0.03954	0.073	0.072743
-9.15	0.039537	0.053242	0.029863	0.128363	0.03951	0.073599	0.072737
-9.13333	0.039678	0.053258	0.029851	0.128376	0.039725	0.073511	0.072973
-9.11667	0.039636	0.053239	0.029998	0.128651	0.03963	0.073809	0.073312
-9.1	0.039371	0.053393	0.029973	0.128803	0.039603	0.073899	0.073667
-9.08333	0.039564	0.05349	0.0305	0.128821	0.039574	0.074287	0.073839
-9.06667	0.03947	0.053668	0.030398	0.128775	0.039391	0.074544	0.074172
-9.05	0.039332	0.05374	0.030587	0.128546	0.039366	0.074762	0.074475
-9.03333	0.039533	0.053819	0.030744	0.128618	0.039427	0.074814	0.074667
-9.01667	0.03955	0.053782	0.030667	0.128785	0.039386	0.074831	0.074778
-9	0.039615	0.053618	0.030836	0.128807	0.039259	0.075281	0.074915
-8.98333	0.039549	0.053363	0.030821	0.129283	0.03945	0.075253	0.074914
-8.96667	0.039576	0.05345	0.030659	0.129147	0.039487	0.075694	0.074802
-8.95	0.039669	0.053314	0.030471	0.129094	0.039723	0.075854	0.074934
-8.93333	0.039746	0.053099	0.030426	0.129053	0.039651	0.076226	0.074842
-8.91667	0.039556	0.052872	0.030254	0.128978	0.039637	0.076427	0.075017
-8.9	0.039611	0.052736	0.030371	0.129061	0.039529	0.076384	0.074942
-8.88333	0.039665	0.05258	0.0303	0.129329	0.039589	0.07671	0.075078
-8.86667	0.039529	0.052843	0.030155	0.129419	0.039614	0.076908	0.075341
-8.85	0.039492	0.052908	0.030122	0.129673	0.039369	0.077361	0.07531
-8.83333	0.039585	0.053213	0.029996	0.129757	0.039567	0.077444	0.07535
-8.81667	0.039691	0.053605	0.029878	0.129636	0.03937	0.077416	0.075778
-8.8	0.039989	0.05346	0.029768	0.130062	0.03919	0.077287	0.075877
-8.78333	0.039913	0.053736	0.02992	0.130366	0.039096	0.076921	0.075645
-8.76667	0.039894	0.053853	0.029765	0.130418	0.039159	0.076948	0.075781
-8.75	0.03989	0.053889	0.029594	0.130671	0.039556	0.076804	0.07567
-8.73333	0.039712	0.054075	0.029439	0.130848	0.039752	0.076732	0.075761
-8.71667	0.039739	0.054017	0.02947	0.131082	0.039937	0.076567	0.075502
-8.7	0.039783	0.053859	0.029491	0.131131	0.039964	0.076529	0.075479
-8.68333	0.039761	0.053913	0.029507	0.130947	0.040194	0.076411	0.075484
-8.66667	0.039756	0.053881	0.02952	0.131151	0.040122	0.076427	0.075354
-8.65	0.039853	0.053794	0.029934	0.13123	0.040235	0.076506	0.075157
-8.63333	0.039531	0.053899	0.029934	0.131253	0.040145	0.076866	0.075304
-8.61667	0.039933	0.05401	0.029825	0.130948	0.040051	0.077241	0.075242
-8.6	0.040092	0.054312	0.029986	0.1311	0.039931	0.077372	0.075216
-8.58333	0.040394	0.054446	0.030129	0.130878	0.039399	0.07751	0.075112
-8.56667	0.040598	0.054504	0.03034	0.130748	0.039224	0.077478	0.075207
-8.55	0.040579	0.054864	0.03028	0.130453	0.038947	0.077428	0.075008
-8.53333	0.040644	0.054962	0.030381	0.130212	0.039005	0.077451	0.074705
-8.51667	0.040673	0.054982	0.030473	0.130363	0.039033	0.077577	0.074812
-8.5	0.040423	0.055051	0.030487	0.130123	0.039273	0.077522	0.074791
-8.48333	0.04031	0.055149	0.030387	0.130062	0.039609	0.077561	0.074627
-8.46667	0.04031	0.055317	0.030584	0.130007	0.039881	0.077291	0.074611
-8.45	0.039904	0.055241	0.030681	0.130191	0.040167	0.077393	0.074772
-8.43333	0.039804	0.055097	0.030701	0.130339	0.040544	0.077253	0.074951
-8.41667	0.039759	0.055137	0.030746	0.130562	0.041041	0.076971	0.075053
-8.4	0.039832	0.055097	0.0307	0.130518	0.041127	0.077184	0.074965
-8.38333	0.03988	0.055043	0.030634	0.130737	0.041183	0.077076	0.075161
-8.36667	0.040026	0.054978	0.030508	0.131071	0.041066	0.077171	0.075275
-8.35	0.040073	0.055096	0.030509	0.131071	0.040968	0.077095	0.075084
-8.33333	0.040232	0.055269	0.030602	0.131265	0.040446	0.077336	0.075016
-8.31667	0.040203	0.055307	0.030516	0.131474	0.039901	0.077751	0.07515
-8.3	0.040247	0.055282	0.030533	0.131513	0.039714	0.077843	0.074975
-8.28333	0.040324	0.055355	0.030662	0.131594	0.039387	0.077979	0.075054
-8.26667	0.040253	0.055645	0.030692	0.131532	0.039241	0.078084	0.074798
-8.25	0.040223	0.055691	0.030544	0.131714	0.039291	0.078629	0.074987
-8.23333	0.040048	0.055779	0.030627	0.131874	0.039625	0.07874	0.074978
-8.21667	0.040246	0.055803	0.030901	0.131934	0.040014	0.079054	0.075009
-8.2	0.040251	0.05593	0.031106	0.131895	0.04031	0.07918	0.074804
-8.18333	0.040255	0.055964	0.031159	0.132033	0.040583	0.079399	0.075074
-8.16667	0.040355	0.055807	0.031056	0.132013	0.040954	0.079524	0.075207
-8.15	0.0404	0.055662	0.030942	0.132103	0.041197	0.07974	0.075241
-8.13333	0.040467	0.055649	0.030937	0.132071	0.041204	0.080024	0.075473
-8.11667	0.040617	0.055756	0.030933	0.132028	0.041213	0.079891	0.075251
-8.1	0.040839	0.055511	0.030968	0.132011	0.040852	0.080041	0.075164
-8.08333	0.040901	0.055723	0.031103	0.131848	0.040315	0.079992	0.075035
-8.06667	0.041036	0.0555	0.031058	0.131856	0.039804	0.079856	0.075013
-8.05	0.041007	0.055583	0.030852	0.13203	0.039431	0.0799	0.075127
-8.03333	0.041015	0.055501	0.030829	0.132313	0.039104	0.079875	0.07513
-8.01667	0.041023	0.055447	0.03094	0.132242	0.03896	0.079831	0.074931
-8	0.040839	0.055421	0.030921	0.132456	0.039001	0.079701	0.074814
-7.98333	0.040984	0.055515	0.031158	0.132647	0.039298	0.079396	0.0749
-7.96667	0.041029	0.055749	0.031325	0.132724	0.039524	0.079436	0.074751
-7.95	0.041042	0.055648	0.031328	0.132693	0.03997	0.079663	0.074988
-7.93333	0.040921	0.05578	0.031304	0.133062	0.04045	0.080068	0.075162
-7.91667	0.04088	0.055588	0.031307	0.133195	0.040705	0.080109	0.075237
-7.9	0.041072	0.055816	0.031476	0.133325	0.040872	0.080553	0.075302
-7.88333	0.041126	0.055784	0.031523	0.133391	0.040913	0.080648	0.075003
-7.86667	0.041141	0.055907	0.031527	0.133282	0.040931	0.080697	0.075246
-7.85	0.041212	0.056035	0.031499	0.133474	0.04072	0.080936	0.075296
-7.83333	0.041129	0.056323	0.031578	0.133471	0.040511	0.081041	0.075294
-7.81667	0.040974	0.056554	0.031506	0.13333	0.04021	0.080828	0.075354
-7.8	0.04092	0.056372	0.031424	0.13359	0.039917	0.080906	0.075388
-7.78333	0.040829	0.056444	0.031637	0.133882	0.03963	0.081181	0.075039
-7.76667	0.041107	0.056441	0.031795	0.133786	0.039471	0.080805	0.075084
-7.75	0.04112	0.056456	0.031872	0.134021	0.039708	0.080966	0.074949
-7.73333	0.041097	0.056492	0.031751	0.134315	0.039923	0.080786	0.074868
-7.71667	0.041136	0.056454	0.031903	0.13435	0.040358	0.081188	0.075188
-7.7	0.04105	0.056577	0.031871	0.134286	0.040847	0.081289	0.074982
-7.68333	0.041114	0.056533	0.031971	0.13426	0.041235	0.081275	0.07502
-7.66667	0.041303	0.056383	0.032016	0.134322	0.041548	0.081403	0.075289
-7.65	0.041567	0.056295	0.032067	0.134498	0.041758	0.081963	0.07498
-7.63333	0.041731	0.056284	0.032103	0.134335	0.042064	0.081916	0.07497
-7.61667	0.041744	0.056286	0.031918	0.134601	0.042188	0.081993	0.075082
-7.6	0.041645	0.056143	0.03206	0.134694	0.042279	0.08235	0.075043
-7.58333	0.041705	0.056275	0.032101	0.134826	0.042273	0.082469	0.07484
-7.56667	0.041646	0.056307	0.032167	0.134658	0.042269	0.082783	0.075054
-7.55	0.041633	0.056455	0.032109	0.134876	0.041969	0.082736	0.074848
-7.53333	0.04185	0.056449	0.032322	0.135236	0.041555	0.082987	0.074633
-7.51667	0.041768	0.05666	0.032449	0.13535	0.041464	0.083249	0.074904
-7.5	0.041921	0.056713	0.032502	0.135311	0.041284	0.083314	0.074658
-7.48333	0.041973	0.056589	0.032483	0.135171	0.041306	0.083376	0.075061
-7.46667	0.042123	0.056965	0.032721	0.1352	0.041293	0.083583	0.075265
-7.45	0.042305	0.056896	0.032836	0.135093	0.041284	0.083717	0.075586
-7.43333	0.042374	0.057135	0.032736	0.135258	0.041286	0.083646	0.075648
-7.41667	0.042388	0.057214	0.032817	0.134999	0.041053	0.083715	0.076214
-7.4	0.04252	0.057322	0.033051	0.135071	0.041001	0.083432	0.076045
-7.38333	0.042625	0.057501	0.033233	0.134982	0.040986	0.083379	0.076113
-7.36667	0.04262	0.057647	0.033239	0.134923	0.041002	0.083457	0.07669
-7.35	0.043006	0.057699	0.033153	0.135067	0.040806	0.083248	0.076357
-7.33333	0.043204	0.057921	0.033155	0.135398	0.040831	0.083458	0.076334
-7.31667	0.043444	0.058165	0.033474	0.135623	0.040605	0.083425	0.076041
-7.3	0.043729	0.058124	0.033519	0.135953	0.040384	0.083517	0.075846
-7.28333	0.043927	0.058277	0.033648	0.136153	0.040259	0.083416	0.075849
-7.26667	0.044431	0.058194	0.033831	0.135956	0.040058	0.083457	0.075963
-7.25	0.044958	0.058274	0.033982	0.136119	0.039989	0.083266	0.075745
-7.23333	0.04557	0.05812	0.033958	0.136095	0.039717	0.083599	0.076062
-7.21667	0.046143	0.057996	0.034048	0.136047	0.039575	0.083681	0.076442
-7.2	0.046476	0.057947	0.03414	0.136073	0.0396	0.083836	0.076234
-7.18333	0.046712	0.057855	0.034244	0.135807	0.039585	0.083936	0.076431
-7.16667	0.046955	0.057795	0.034547	0.13548	0.03957	0.08384	0.076801
-7.15	0.047145	0.057794	0.03455	0.135211	0.03951	0.083972	0.077194
-7.13333	0.047186	0.057617	0.034662	0.13519	0.039518	0.084106	0.077466
-7.11667	0.047573	0.057655	0.034738	0.135022	0.039531	0.084099	0.077253
-7.1	0.047963	0.057733	0.034868	0.135285	0.039596	0.08436	0.07724
-7.08333	0.048367	0.057732	0.034997	0.135366	0.03963	0.084797	0.077209
-7.06667	0.048595	0.057954	0.035099	0.13567	0.039843	0.085118	0.076964
-7.05	0.048583	0.058077	0.035131	0.135747	0.039973	0.085061	0.076965
-7.03333	0.048813	0.057911	0.035276	0.135781	0.039951	0.085101	0.077071
-7.01667	0.048852	0.057958	0.035523	0.136036	0.040018	0.085196	0.077239
-7	0.048788	0.057833	0.035689	0.136265	0.039922	0.085252	0.077175
-6.98333	0.048906	0.058001	0.03582	0.136668	0.040245	0.085335	0.076782
-6.96667	0.048868	0.058087	0.035704	0.136659	0.040314	0.08498	0.076677
-6.95	0.048592	0.058127	0.035865	0.136803	0.040491	0.085159	0.076584
-6.93333	0.048333	0.058253	0.03603	0.136656	0.040507	0.085019	0.07667
-6.91667	0.048246	0.058193	0.036085	0.136538	0.040429	0.084879	0.07695
-6.9	0.048129	0.058088	0.036213	0.136332	0.040312	0.084832	0.077334
-6.88333	0.048336	0.058001	0.036268	0.136364	0.040153	0.085022	0.077502
-6.86667	0.048615	0.058266	0.036379	0.136395	0.03992	0.085129	0.077478
-6.85	0.048923	0.058189	0.036428	0.136358	0.039946	0.085366	0.077448
-6.83333	0.049201	0.058577	0.036268	0.136597	0.039842	0.085592	0.077272
-6.81667	0.049105	0.058519	0.036297	0.136568	0.039353	0.085602	0.077637
-6.8	0.049064	0.058497	0.0365	0.136491	0.039189	0.085882	0.077808
-6.78333	0.049007	0.058278	0.036524	0.136544	0.038993	0.08582	0.077998
-6.76667	0.048751	0.058441	0.036465	0.136504	0.038863	0.086243	0.077752
-6.75	0.048338	0.058446	0.036514	0.136787	0.039025	0.086624	0.077592
-6.73333	0.048024	0.058413	0.036533	0.13691	0.039119	0.086423	0.077503
-6.71667	0.047771	0.058479	0.036635	0.136911	0.03941	0.086688	0.077195
-6.7	0.047463	0.058507	0.036597	0.137002	0.039833	0.086845	0.077369
-6.68333	0.047325	0.058544	0.036616	0.137128	0.040005	0.086933	0.07755
-6.66667	0.047344	0.05832	0.036885	0.137018	0.040207	0.087018	0.077804
-6.65	0.047246	0.05829	0.036895	0.137147	0.04044	0.087249	0.077989
-6.63333	0.047543	0.058398	0.036862	0.137419	0.040456	0.087327	0.077855
-6.61667	0.047649	0.058435	0.036866	0.13752	0.040482	0.087472	0.077994
-6.6	0.04757	0.058276	0.036978	0.137547	0.040511	0.087263	0.078151
-6.58333	0.047427	0.058299	0.037024	0.13752	0.040317	0.08689	0.078267
-6.56667	0.047254	0.058534	0.037066	0.137437	0.040121	0.087364	0.078261
-6.55	0.0472	0.058438	0.037091	0.137578	0.039894	0.08733	0.078593
-6.53333	0.04725	0.058448	0.03721	0.137637	0.039517	0.087153	0.078638
-6.51667	0.047092	0.058553	0.037249	0.137921	0.039225	0.087046	0.07859
-6.5	0.046984	0.058909	0.037071	0.137815	0.039215	0.087072	0.078704
-6.48333	0.047212	0.059073	0.037145	0.137919	0.039189	0.086795	0.078536
-6.46667	0.046832	0.059043	0.037292	0.137765	0.03948	0.086911	0.078781
-6.45	0.046736	0.059315	0.037323	0.137701	0.039605	0.087105	0.078986
-6.43333	0.047037	0.059275	0.037385	0.138035	0.039836	0.087248	0.078995
-6.41667	0.047161	0.05939	0.03709	0.13805	0.040117	0.087691	0.078875
-6.4	0.047273	0.059395	0.037192	0.138367	0.040179	0.087376	0.078813
-6.38333	0.047109	0.059524	0.037159	0.138683	0.040358	0.087511	0.078754
-6.36667	0.04689	0.059751	0.037122	0.13869	0.040456	0.087809	0.078654
-6.35	0.046729	0.05989	0.037111	0.13877	0.040384	0.088035	0.078733
-6.33333	0.046592	0.059543	0.037196	0.139134	0.040301	0.087893	0.078792
-6.31667	0.046399	0.059494	0.037001	0.139001	0.040173	0.088299	0.078803
-6.3	0.046467	0.059719	0.036857	0.139171	0.039979	0.088554	0.078904
-6.28333	0.046626	0.05978	0.036966	0.139191	0.039657	0.088524	0.078947
-6.26667	0.046667	0.059899	0.037048	0.139125	0.039457	0.088652	0.079198
-6.25	0.046821	0.059739	0.037511	0.139094	0.039287	0.088601	0.07919
-6.23333	0.046884	0.059745	0.037507	0.138918	0.039233	0.08886	0.079319
-6.21667	0.046898	0.059837	0.037594	0.13872	0.039056	0.088943	0.07919
-6.2	0.04682	0.059713	0.037714	0.138841	0.039124	0.088723	0.079233
-6.18333	0.046922	0.059703	0.037699	0.13863	0.039519	0.088905	0.079139
-6.16667	0.046824	0.059813	0.037895	0.138579	0.039783	0.089165	0.079026
-6.15	0.046882	0.059894	0.038095	0.138758	0.040096	0.089225	0.078932
-6.13333	0.046892	0.059844	0.038231	0.138729	0.040279	0.089076	0.079035
-6.11667	0.046776	0.059926	0.038365	0.138759	0.040445	0.088943	0.078865
-6.1	0.046582	0.060028	0.038221	0.139017	0.040387	0.08925	0.078974
-6.08333	0.046664	0.060311	0.038045	0.139205	0.040431	0.088959	0.079234
-6.06667	0.046731	0.060342	0.038117	0.139579	0.040524	0.089269	0.079087
-6.05	0.047094	0.060375	0.038302	0.139568	0.040436	0.089363	0.079101
-6.03333	0.047229	0.060203	0.03839	0.139501	0.040414	0.089836	0.079039
-6.01667	0.046989	0.060289	0.038596	0.139459	0.040136	0.089922	0.079078
-6	0.047062	0.060109	0.038604	0.139476	0.039992	0.090107	0.079192
-5.98333	0.047097	0.059971	0.038871	0.139363	0.039857	0.090267	0.079497
-5.96667	0.047101	0.059751	0.039223	0.139315	0.039782	0.09026	0.079134
-5.95	0.047133	0.059597	0.039107	0.139356	0.039972	0.09047	0.07925
-5.93333	0.046994	0.059477	0.039229	0.139083	0.040367	0.090339	0.079112
-5.91667	0.046791	0.059423	0.039375	0.139164	0.040486	0.090812	0.079012
-5.9	0.046702	0.059573	0.039394	0.139148	0.040697	0.090746	0.079113
-5.88333	0.046303	0.05968	0.039378	0.139165	0.040962	0.090645	0.079334
-5.86667	0.04615	0.059804	0.039384	0.139109	0.040994	0.090585	0.079527
-5.85	0.046425	0.059732	0.039212	0.139212	0.040856	0.090573	0.079785
-5.83333	0.046449	0.059975	0.039141	0.1392	0.040838	0.090687	0.079714
-5.81667	0.046319	0.060235	0.039244	0.139052	0.040697	0.090604	0.079485
-5.8	0.046167	0.060626	0.039041	0.13926	0.040647	0.090768	0.079407
-5.78333	0.045921	0.060696	0.039108	0.13928	0.040555	0.091068	0.079315
-5.76667	0.045828	0.060735	0.039083	0.139367	0.040292	0.091197	0.079389
-5.75	0.045638	0.060763	0.038987	0.139488	0.040151	0.091068	0.079627
-5.73333	0.045536	0.06084	0.039109	0.139422	0.03999	0.091097	0.079773
-5.71667	0.045654	0.060931	0.039177	0.139528	0.039893	0.091374	0.079787
-5.7	0.045904	0.060967	0.03927	0.13971	0.040128	0.091241	0.079764
-5.68333	0.045716	0.061242	0.03976	0.13994	0.040303	0.091242	0.079534
-5.66667	0.045676	0.061395	0.040069	0.140058	0.04028	0.091132	0.07975
-5.65	0.046045	0.061299	0.03992	0.140314	0.040485	0.091086	0.080061
-5.63333	0.046203	0.06112	0.039911	0.140254	0.040566	0.091399	0.080443
-5.61667	0.046362	0.061238	0.039933	0.14035	0.040659	0.091258	0.080824
-5.6	0.04654	0.061267	0.040182	0.140348	0.040662	0.091186	0.08077
-5.58333	0.046683	0.061419	0.040435	0.140187	0.040814	0.091538	0.080611
-5.56667	0.046611	0.061424	0.04052	0.140157	0.040797	0.091866	0.080545
-5.55	0.046476	0.061222	0.040452	0.140122	0.040917	0.091775	0.080503
-5.53333	0.046358	0.061274	0.040448	0.140146	0.040749	0.091934	0.080728
-5.51667	0.046535	0.061066	0.040353	0.139815	0.040794	0.092112	0.080853
-5.5	0.046592	0.060908	0.040376	0.139647	0.040955	0.092299	0.080813
-5.48333	0.046141	0.060911	0.04074	0.139634	0.041007	0.092388	0.080802
-5.46667	0.046256	0.061008	0.040922	0.139661	0.041022	0.092389	0.080594
-5.45	0.046331	0.061144	0.041018	0.13962	0.041009	0.092657	0.080369
-5.43333	0.046334	0.061171	0.041121	0.139434	0.041142	0.092717	0.080833
-5.41667	0.046386	0.061171	0.041297	0.13958	0.041153	0.092559	0.080793
-5.4	0.046606	0.061291	0.041002	0.139587	0.041345	0.092233	0.080684
-5.38333	0.046992	0.06134	0.041284	0.139667	0.041369	0.092726	0.0808
-5.36667	0.047122	0.061318	0.041219	0.139613	0.041457	0.092745	0.080888
-5.35	0.047163	0.061318	0.041061	0.139429	0.04164	0.093092	0.081065
-5.33333	0.047194	0.061501	0.041033	0.139613	0.04151	0.093214	0.081245
-5.31667	0.047621	0.061436	0.040825	0.139619	0.041429	0.093653	0.081218
-5.3	0.047659	0.061563	0.040857	0.139835	0.041436	0.093754	0.081599
-5.28333	0.047848	0.061644	0.04099	0.14004	0.041331	0.093845	0.081876
-5.26667	0.048018	0.061884	0.040916	0.140362	0.041464	0.094178	0.081728
-5.25	0.047938	0.062133	0.040878	0.140216	0.041371	0.094533	0.082004
-5.23333	0.047895	0.062075	0.04132	0.140327	0.041455	0.094759	0.082364
-5.21667	0.047757	0.062291	0.041164	0.140493	0.041643	0.094504	0.082516
-5.2	0.047719	0.062453	0.041361	0.140636	0.041729	0.094811	0.082501
-5.18333	0.047783	0.06244	0.041505	0.140904	0.041851	0.09431	0.0824
-5.16667	0.047702	0.062591	0.041448	0.140968	0.042141	0.094466	0.08244
-5.15	0.047733	0.062917	0.041654	0.1412	0.042295	0.094457	0.082671
-5.13333	0.04787	0.062734	0.041691	0.141101	0.042432	0.094533	0.082607
-5.11667	0.047886	0.062652	0.041605	0.141142	0.042685	0.094428	0.082603
-5.1	0.047965	0.062543	0.041585	0.141247	0.042572	0.094236	0.082594
-5.08333	0.048127	0.062286	0.04148	0.141506	0.042681	0.094305	0.082416
-5.06667	0.048202	0.062203	0.041195	0.141452	0.042745	0.094423	0.082503
-5.05	0.048106	0.062104	0.041422	0.141497	0.04274	0.094547	0.082309
-5.03333	0.048126	0.06236	0.041425	0.141738	0.042699	0.094679	0.082303
-5.01667	0.047978	0.062685	0.04133	0.142057	0.04261	0.095127	0.082515
-5	0.048101	0.06273	0.041287	0.142117	0.042462	0.095215	0.082454
-4.98333	0.048071	0.062784	0.04095	0.142122	0.04238	0.095063	0.082522
-4.96667	0.04801	0.062939	0.040948	0.142212	0.042399	0.095208	0.082505
-4.95	0.047822	0.063063	0.041104	0.142362	0.042423	0.095189	0.082555
-4.93333	0.047798	0.063208	0.041141	0.142528	0.04249	0.095347	0.082664
-4.91667	0.047981	0.063375	0.041221	0.142674	0.04272	0.09513	0.082882
-4.9	0.047981	0.063397	0.04163	0.142903	0.042662	0.095187	0.082758
-4.88333	0.048088	0.063463	0.041497	0.142766	0.042761	0.095099	0.082899
-4.86667	0.048037	0.063305	0.041419	0.142744	0.042926	0.094916	0.082855
-4.85	0.048194	0.063105	0.041438	0.142647	0.043234	0.094888	0.082718
-4.83333	0.048126	0.0629	0.041589	0.142703	0.04327	0.095199	0.082702
-4.81667	0.048162	0.062725	0.041913	0.142583	0.043464	0.09538	0.082369
-4.8	0.048187	0.062861	0.041993	0.142694	0.043421	0.095457	0.082406
-4.78333	0.048408	0.062655	0.042028	0.142749	0.043441	0.095693	0.082325
-4.76667	0.048376	0.062704	0.041981	0.142577	0.043771	0.095686	0.08217
-4.75	0.04838	0.062416	0.042172	0.142412	0.043735	0.095823	0.082106
-4.73333	0.04838	0.06232	0.04199	0.142283	0.043736	0.095895	0.081964
-4.71667	0.048195	0.062357	0.042179	0.142481	0.043501	0.096165	0.081883
-4.7	0.048268	0.062266	0.042358	0.142515	0.043548	0.096643	0.082217
-4.68333	0.048362	0.06233	0.042651	0.1426	0.043339	0.096542	0.082201
-4.66667	0.048521	0.062466	0.042551	0.142561	0.043573	0.095953	0.082175
-4.65	0.048266	0.062561	0.042392	0.142556	0.04342	0.095747	0.082342
-4.63333	0.048289	0.062577	0.042569	0.142413	0.043526	0.095634	0.082084
-4.61667	0.048218	0.062719	0.04243	0.142205	0.043666	0.095674	0.082043
-4.6	0.048317	0.062788	0.042475	0.142189	0.043469	0.095825	0.081938
-4.58333	0.04818	0.062879	0.042555	0.142317	0.043422	0.096063	0.082008
-4.56667	0.048219	0.063021	0.04264	0.142393	0.04355	0.096074	0.082134
-4.55	0.048544	0.062942	0.042583	0.142546	0.043688	0.095842	0.082265
-4.53333	0.048636	0.063264	0.042566	0.142539	0.043601	0.095481	0.081967
-4.51667	0.048694	0.063294	0.042459	0.142687	0.043529	0.095707	0.082118
-4.5	0.048857	0.063137	0.042678	0.142757	0.04329	0.095821	0.082142
-4.48333	0.049292	0.063071	0.0427	0.14297	0.043315	0.096032	0.082335
-4.46667	0.049361	0.062979	0.042463	0.142851	0.043309	0.096173	0.082529
-4.45	0.04946	0.062855	0.042592	0.142937	0.043154	0.096315	0.082603
-4.43333	0.04943	0.062665	0.042551	0.143063	0.043193	0.096417	0.08265
-4.41667	0.049584	0.062779	0.042321	0.142829	0.043207	0.096426	0.082565
-4.4	0.04984	0.062718	0.042175	0.142899	0.043408	0.096263	0.08254
-4.38333	0.049678	0.062857	0.042225	0.142623	0.043528	0.096397	0.08252
-4.36667	0.049634	0.062707	0.042342	0.142543	0.043536	0.096586	0.082361
-4.35	0.04959	0.062867	0.042319	0.142545	0.043796	0.096496	0.082263
-4.33333	0.049517	0.063136	0.042301	0.142643	0.043988	0.096628	0.082191
-4.31667	0.049263	0.063387	0.042128	0.142482	0.044069	0.096706	0.081846
-4.3	0.049361	0.063404	0.04234	0.142715	0.044076	0.096587	0.081986
-4.28333	0.049625	0.063633	0.042277	0.14274	0.044085	0.096402	0.081786
-4.26667	0.049698	0.063711	0.042457	0.142694	0.044093	0.096198	0.081856
-4.25	0.049716	0.063786	0.042489	0.142978	0.04426	0.095953	0.081971
-4.23333	0.049786	0.06384	0.042522	0.142883	0.044303	0.096358	0.082053
-4.21667	0.050186	0.063892	0.042459	0.143144	0.044314	0.096467	0.08197
-4.2	0.050313	0.063889	0.042311	0.143132	0.044342	0.096226	0.082313
-4.18333	0.050149	0.063858	0.042317	0.143151	0.04416	0.0964	0.082303
-4.16667	0.050107	0.06356	0.042455	0.14301	0.04412	0.096446	0.082351
-4.15	0.050255	0.06353	0.042928	0.143264	0.04433	0.09654	0.082654
-4.13333	0.050274	0.063649	0.042704	0.14341	0.044347	0.096546	0.082591
-4.11667	0.050341	0.063498	0.042933	0.143534	0.044566	0.096621	0.082423
-4.1	0.050585	0.063601	0.042678	0.14374	0.044658	0.09688	0.082512
-4.08333	0.051035	0.063641	0.042705	0.143795	0.044744	0.096971	0.082502
-4.06667	0.051307	0.063813	0.042894	0.144156	0.044482	0.096931	0.082369
-4.05	0.051517	0.063756	0.042733	0.144128	0.044562	0.097001	0.08232
-4.03333	0.051859	0.063776	0.042599	0.144314	0.044614	0.097309	0.082133
-4.01667	0.052347	0.063606	0.042713	0.144377	0.044659	0.097151	0.081843
-4	0.052569	0.063794	0.042578	0.144503	0.044874	0.097073	0.081757
-3.98333	0.052642	0.063705	0.042268	0.144613	0.044903	0.096996	0.081632
-3.96667	0.052747	0.063718	0.042518	0.144652	0.045007	0.097454	0.081397
-3.95	0.052724	0.063969	0.042405	0.14459	0.045124	0.097532	0.081531
-3.93333	0.052599	0.063975	0.04261	0.144703	0.045087	0.097521	0.081322
-3.91667	0.052533	0.063871	0.04267	0.144743	0.044985	0.097532	0.081135
-3.9	0.052401	0.063763	0.04261	0.144677	0.045258	0.097569	0.081166
-3.88333	0.052394	0.063955	0.042775	0.144662	0.045263	0.097534	0.080947
-3.86667	0.052473	0.064083	0.04309	0.144741	0.045375	0.097311	0.081002
-3.85	0.052501	0.064093	0.04295	0.144683	0.045436	0.097465	0.081246
-3.83333	0.052656	0.064084	0.04308	0.144931	0.045357	0.09759	0.081199
-3.81667	0.052583	0.064033	0.043232	0.145091	0.045304	0.09773	0.081077
-3.8	0.052504	0.064096	0.043051	0.145164	0.045237	0.097797	0.080938
-3.78333	0.052507	0.064134	0.043034	0.145147	0.045073	0.097926	0.08111
-3.76667	0.0526	0.06414	0.043126	0.144962	0.045207	0.098121	0.081037
-3.75	0.052434	0.064262	0.04311	0.144674	0.045304	0.09841	0.081243
-3.73333	0.052407	0.064461	0.04311	0.144646	0.045147	0.098258	0.081297
-3.71667	0.052228	0.064422	0.043185	0.144736	0.045099	0.098332	0.081317
-3.7	0.052189	0.064488	0.043105	0.144691	0.04515	0.09865	0.081287
-3.68333	0.052299	0.064699	0.043006	0.144649	0.04522	0.098529	0.081383
-3.66667	0.052454	0.064774	0.042884	0.144634	0.045282	0.098853	0.081563
-3.65	0.052748	0.065048	0.042788	0.144474	0.045411	0.098915	0.081819
-3.63333	0.053183	0.065054	0.042933	0.144421	0.045657	0.098469	0.082313
-3.61667	0.05333	0.064796	0.042964	0.144494	0.045664	0.098476	0.082383
-3.6	0.053415	0.064806	0.043001	0.144564	0.045655	0.098239	0.082568
-3.58333	0.053542	0.064845	0.042942	0.144785	0.045805	0.09823	0.082328
-3.56667	0.053486	0.064779	0.042727	0.144797	0.045805	0.098335	0.0824
-3.55	0.053498	0.064636	0.042574	0.144745	0.045798	0.09832	0.08278
-3.53333	0.053528	0.064519	0.042503	0.144738	0.045712	0.098147	0.082972
-3.51667	0.053598	0.064423	0.042517	0.144875	0.045708	0.098427	0.082839
-3.5	0.053478	0.064475	0.042584	0.144633	0.045789	0.098094	0.082857
-3.48333	0.05358	0.064379	0.042579	0.144801	0.045839	0.098	0.082629
-3.46667	0.053407	0.064301	0.042581	0.144934	0.045696	0.098091	0.082607
-3.45	0.053224	0.064618	0.042459	0.144993	0.045763	0.098062	0.082407
-3.43333	0.053389	0.064526	0.042348	0.145015	0.045697	0.098179	0.08234
-3.41667	0.0535	0.064455	0.042447	0.145033	0.045564	0.098066	0.082737
-3.4	0.053699	0.064412	0.042568	0.145154	0.045579	0.098084	0.082657
-3.38333	0.0538	0.06448	0.042734	0.145131	0.045625	0.098202	0.082447
-3.36667	0.053613	0.064428	0.042703	0.14503	0.045631	0.098096	0.08221
-3.35	0.053385	0.064294	0.043005	0.144941	0.045642	0.097938	0.082567
-3.33333	0.053229	0.064233	0.042924	0.145215	0.045353	0.098026	0.082615
-3.31667	0.053009	0.063986	0.042997	0.144904	0.045133	0.097972	0.082979
-3.3	0.052883	0.064134	0.042854	0.144867	0.045082	0.097947	0.082651
-3.28333	0.052994	0.064048	0.042863	0.144962	0.044988	0.097802	0.082831
-3.26667	0.052856	0.064223	0.04283	0.144999	0.044939	0.097835	0.083157
-3.25	0.052848	0.064259	0.042801	0.145074	0.044818	0.098004	0.083087
-3.23333	0.052876	0.064221	0.042961	0.145183	0.044729	0.098113	0.083254
-3.21667	0.052814	0.064179	0.04293	0.145304	0.044748	0.098026	0.083345
-3.2	0.052948	0.064238	0.043039	0.145718	0.044894	0.097984	0.083567
-3.18333	0.053261	0.064338	0.042873	0.145869	0.04483	0.098043	0.083212
-3.16667	0.053414	0.064366	0.042896	0.145844	0.044943	0.097995	0.083116
-3.15	0.053451	0.064562	0.042901	0.145936	0.045036	0.097959	0.082774
-3.13333	0.053488	0.06442	0.043016	0.146042	0.045244	0.097968	0.083079
-3.11667	0.053412	0.064264	0.043127	0.145861	0.045315	0.098026	0.083143
-3.1	0.05326	0.06421	0.043113	0.145919	0.045274	0.097981	0.083139
-3.08333	0.053216	0.064127	0.042901	0.146069	0.045333	0.097946	0.083165
-3.06667	0.053201	0.064017	0.042741	0.146015	0.045494	0.097735	0.083327
-3.05	0.05335	0.064134	0.042861	0.146052	0.045395	0.097701	0.083589
-3.03333	0.053435	0.064061	0.042969	0.145925	0.045338	0.098132	0.083403
-3.01667	0.053462	0.064201	0.043225	0.14607	0.045434	0.098167	0.083684
-3	0.053713	0.064149	0.043214	0.146266	0.045593	0.098304	0.083994
-2.98333	0.054002	0.064316	0.043227	0.146356	0.045478	0.098266	0.084205
-2.96667	0.054146	0.064412	0.043205	0.146315	0.045378	0.098393	0.084231
-2.95	0.054173	0.064633	0.043363	0.14657	0.04534	0.098339	0.084395
-2.93333	0.054252	0.064655	0.043515	0.14672	0.045436	0.098155	0.084131
-2.91667	0.054267	0.064891	0.043602	0.146744	0.045439	0.097995	0.083983
-2.9	0.0542	0.065157	0.043752	0.14668	0.045379	0.098051	0.083803
-2.88333	0.05415	0.065072	0.043432	0.146685	0.04548	0.097952	0.083717
-2.86667	0.053953	0.065247	0.043295	0.146711	0.045357	0.097666	0.083801
-2.85	0.053771	0.065332	0.043066	0.146706	0.045293	0.097667	0.083741
-2.83333	0.053679	0.065516	0.043027	0.146614	0.045153	0.09751	0.083539
-2.81667	0.053724	0.065242	0.043228	0.146687	0.045474	0.097749	0.08368
-2.8	0.053769	0.065306	0.043396	0.146758	0.045468	0.097678	0.083668
-2.78333	0.053927	0.065193	0.043503	0.146887	0.045485	0.097574	0.083759
-2.76667	0.054166	0.065268	0.043532	0.146827	0.045613	0.097727	0.084012
-2.75	0.054254	0.065183	0.043938	0.146887	0.04582	0.097904	0.084332
-2.73333	0.054258	0.065159	0.043986	0.146993	0.045823	0.097949	0.084349
-2.71667	0.054149	0.06519	0.044567	0.146876	0.045846	0.098016	0.084477
-2.7	0.054196	0.065034	0.044815	0.146746	0.04611	0.098179	0.084718
-2.68333	0.054054	0.064939	0.044943	0.146791	0.046152	0.098103	0.084806
-2.66667	0.0541	0.065061	0.045046	0.146671	0.046349	0.097922	0.084813
-2.65	0.053828	0.065224	0.044968	0.14694	0.046108	0.097809	0.084744
-2.63333	0.053747	0.065028	0.044979	0.147017	0.046194	0.097849	0.084849
-2.61667	0.053992	0.06518	0.044703	0.146891	0.046261	0.098061	0.084744
-2.6	0.053942	0.065232	0.044595	0.146939	0.046454	0.098104	0.084535
-2.58333	0.05405	0.065418	0.044441	0.147225	0.046417	0.097919	0.084428
-2.56667	0.054235	0.065574	0.044532	0.147164	0.046533	0.097797	0.084447
-2.55	0.05432	0.065875	0.044301	0.147349	0.046589	0.097952	0.084053
-2.53333	0.05456	0.065976	0.044144	0.147515	0.046409	0.097941	0.084
-2.51667	0.054863	0.066084	0.044139	0.147479	0.046472	0.097875	0.084069
-2.5	0.054864	0.065909	0.044463	0.147799	0.046518	0.098024	0.083929
-2.48333	0.054848	0.066131	0.044562	0.147659	0.046665	0.098015	0.083922
-2.46667	0.054747	0.066383	0.044506	0.147654	0.046796	0.097808	0.084032
-2.45	0.054584	0.066449	0.044781	0.147614	0.046855	0.097829	0.083821
-2.43333	0.054822	0.066335	0.045085	0.147601	0.046591	0.097873	0.084009
-2.41667	0.054724	0.066306	0.04528	0.147339	0.046604	0.097877	0.083855
-2.4	0.054582	0.066269	0.045364	0.147694	0.046569	0.097897	0.083961
-2.38333	0.054721	0.06618	0.0455	0.147972	0.046545	0.09779	0.084247
-2.36667	0.054739	0.066329	0.045554	0.147882	0.04667	0.097742	0.084318
-2.35	0.054839	0.066488	0.045578	0.147955	0.046728	0.097746	0.084181
-2.33333	0.054797	0.066693	0.045304	0.147869	0.046623	0.097863	0.084278
-2.31667	0.055128	0.066642	0.045254	0.148151	0.046592	0.0981	0.084076
-2.3	0.055285	0.066737	0.04542	0.148117	0.046537	0.098392	0.083653
-2.28333	0.055175	0.06683	0.045478	0.148098	0.04676	0.098571	0.08353
-2.26667	0.055083	0.066933	0.045534	0.148238	0.046779	0.098568	0.083454
-2.25	0.055066	0.067083	0.045524	0.148211	0.046852	0.098533	0.083508
-2.23333	0.055142	0.067251	0.045518	0.147983	0.046935	0.09843	0.083322
-2.21667	0.05517	0.067129	0.045418	0.148016	0.04702	0.098532	0.083096
-2.2	0.054946	0.06716	0.045508	0.148198	0.04699	0.098795	0.082925
-2.18333	0.054869	0.067142	0.04571	0.148388	0.047145	0.098845	0.083008
-2.16667	0.054952	0.067206	0.046061	0.148366	0.047181	0.098912	0.082803
-2.15	0.05476	0.067111	0.046438	0.148156	0.047321	0.098788	0.0827
-2.13333	0.054878	0.067098	0.046547	0.148383	0.047243	0.098662	0.082964
-2.11667	0.055013	0.067026	0.046444	0.14878	0.047104	0.098535	0.083012
-2.1	0.054879	0.067061	0.046641	0.14888	0.04723	0.09835	0.082901
-2.08333	0.054982	0.066797	0.046752	0.149115	0.047354	0.098325	0.082867
-2.06667	0.055023	0.066557	0.046813	0.149338	0.047507	0.098338	0.082943
-2.05	0.054961	0.066692	0.046978	0.149368	0.047466	0.09843	0.082835
-2.03333	0.055242	0.066862	0.047144	0.149541	0.047582	0.098099	0.082881
-2.01667	0.055216	0.066787	0.047123	0.149437	0.04756	0.097878	0.082714
-2	0.055184	0.066834	0.047101	0.149643	0.047706	0.097939	0.082801
-1.98333	0.05537	0.067027	0.046718	0.149776	0.047688	0.098016	0.083075
-1.96667	0.055591	0.067037	0.046703	0.149747	0.047866	0.098114	0.082984
-1.95	0.055679	0.067046	0.047	0.149881	0.047894	0.098078	0.083054
-1.93333	0.055826	0.067201	0.046897	0.149935	0.047988	0.09832	0.083038
-1.91667	0.055838	0.067304	0.046777	0.150073	0.047985	0.098335	0.082946
-1.9	0.055916	0.067218	0.046993	0.150182	0.048152	0.09853	0.082855
-1.88333	0.05598	0.067291	0.046999	0.15024	0.048276	0.098378	0.083111
-1.86667	0.055912	0.067258	0.047115	0.150375	0.048419	0.098558	0.082949
-1.85	0.056078	0.067214	0.047208	0.150577	0.048573	0.098889	0.082782
-1.83333	0.056143	0.067326	0.047248	0.150733	0.048614	0.098722	0.082681
-1.81667	0.055938	0.067364	0.047506	0.150833	0.04889	0.098242	0.082508
-1.8	0.055806	0.067276	0.047485	0.151111	0.048988	0.09815	0.082489
-1.78333	0.055724	0.067245	0.047448	0.150975	0.049086	0.098217	0.082526
-1.76667	0.055669	0.067183	0.047303	0.151049	0.049203	0.097981	0.082347
-1.75	0.055996	0.067222	0.047155	0.151231	0.049309	0.098078	0.082475
-1.73333	0.056166	0.067628	0.046972	0.151303	0.049285	0.098183	0.082167
-1.71667	0.055974	0.067668	0.046919	0.151395	0.049405	0.097923	0.081921
-1.7	0.056068	0.067669	0.046753	0.151365	0.049384	0.097708	0.081667
-1.68333	0.056076	0.06783	0.046863	0.151493	0.049338	0.097549	0.081854
-1.66667	0.055727	0.067846	0.04686	0.151639	0.049345	0.097635	0.081849
-1.65	0.055888	0.067806	0.046896	0.151659	0.049198	0.097898	0.081836
-1.63333	0.05594	0.067931	0.04706	0.1516	0.049198	0.097878	0.081616
-1.61667	0.055902	0.067966	0.04709	0.151775	0.049177	0.097901	0.081249
-1.6	0.055803	0.068072	0.047211	0.151975	0.049134	0.097933	0.081146
-1.58333	0.055602	0.068219	0.047677	0.151772	0.048978	0.097851	0.080574
-1.56667	0.055817	0.068027	0.047978	0.151695	0.049041	0.097664	0.080839
-1.55	0.05623	0.067905	0.048296	0.151631	0.04904	0.097723	0.080671
-1.53333	0.056274	0.068034	0.048553	0.1517	0.049089	0.097615	0.080574
-1.51667	0.056369	0.068064	0.048698	0.151618	0.049143	0.097486	0.080261
-1.5	0.05695	0.068069	0.048713	0.151298	0.04919	0.097184	0.080341
-1.48333	0.057008	0.068153	0.048799	0.151513	0.049206	0.097132	0.079925
-1.46667	0.057042	0.068226	0.048721	0.151623	0.049278	0.09692	0.079649
-1.45	0.057286	0.068173	0.048755	0.151666	0.04934	0.096819	0.079465
-1.43333	0.057619	0.068053	0.048798	0.151616	0.049532	0.096627	0.079379
-1.41667	0.057623	0.068257	0.048616	0.151665	0.0498	0.096783	0.079411
-1.4	0.05745	0.06842	0.048631	0.151625	0.049685	0.096888	0.079188
-1.38333	0.057514	0.06861	0.048519	0.15179	0.049859	0.097058	0.079216
-1.36667	0.057649	0.068333	0.048589	0.151934	0.050014	0.097125	0.079038
-1.35	0.057638	0.06841	0.048425	0.152034	0.050068	0.097087	0.078749
-1.33333	0.057563	0.068278	0.048538	0.152267	0.050164	0.097216	0.078412
-1.31667	0.057832	0.068038	0.048436	0.152391	0.050338	0.097203	0.078507
-1.3	0.05779	0.067934	0.048517	0.152442	0.050411	0.097405	0.078581
-1.28333	0.057965	0.068011	0.048448	0.152392	0.050575	0.097421	0.078722
-1.26667	0.057998	0.068036	0.048384	0.152333	0.050593	0.097501	0.078667
-1.25	0.057928	0.067781	0.04838	0.152362	0.05057	0.097559	0.078625
-1.23333	0.0579	0.067683	0.04831	0.152655	0.050583	0.097033	0.078501
-1.21667	0.058002	0.067514	0.048321	0.15258	0.050507	0.096808	0.078263
-1.2	0.057949	0.067638	0.048179	0.152677	0.050519	0.096741	0.078233
-1.18333	0.057894	0.067597	0.048257	0.152762	0.05059	0.096908	0.078373
-1.16667	0.057856	0.067676	0.048364	0.152978	0.050714	0.096854	0.07847
-1.15	0.057764	0.067827	0.048405	0.152878	0.050697	0.097067	0.078448
-1.13333	0.057867	0.067898	0.048389	0.152856	0.050763	0.097026	0.078427
-1.11667	0.057958	0.068135	0.048443	0.153031	0.050791	0.096972	0.078333
-1.1	0.057952	0.068248	0.048525	0.153182	0.050804	0.097095	0.078321
-1.08333	0.058047	0.068444	0.048608	0.153256	0.050926	0.097013	0.078456
-1.06667	0.058351	0.06848	0.048492	0.153129	0.05103	0.097531	0.078196
-1.05	0.058416	0.068485	0.048409	0.153432	0.051108	0.097857	0.078527
-1.03333	0.058417	0.068459	0.048365	0.153442	0.051059	0.098199	0.078512
-1.01667	0.058583	0.068323	0.048643	0.15344	0.051073	0.098367	0.078403
-1	0.058705	0.068299	0.048643	0.153435	0.050957	0.098188	0.078366
-0.98333	0.058652	0.068219	0.048889	0.153515	0.051183	0.097982	0.077946
-0.96667	0.058664	0.068281	0.049062	0.153617	0.051041	0.097951	0.077966
-0.95	0.058573	0.068117	0.049075	0.153729	0.050977	0.098012	0.077899
-0.93333	0.058543	0.068187	0.049188	0.15378	0.051005	0.098134	0.077737
-0.91667	0.058716	0.068031	0.049411	0.154053	0.051	0.098054	0.07772
-0.9	0.058611	0.068058	0.04951	0.154221	0.051136	0.097844	0.077915
-0.88333	0.058605	0.068175	0.049751	0.154243	0.05119	0.097508	0.077583
-0.86667	0.058714	0.068065	0.049814	0.154335	0.051306	0.097242	0.077698
-0.85	0.058587	0.068212	0.049411	0.154541	0.051479	0.097168	0.077554
-0.83333	0.058706	0.068184	0.049398	0.154507	0.05155	0.097666	0.07757
-0.81667	0.059071	0.068351	0.049314	0.154449	0.051331	0.097466	0.077872
-0.8	0.059122	0.068389	0.049405	0.15457	0.051509	0.09749	0.07775
-0.78333	0.0592	0.068489	0.049373	0.154584	0.051583	0.097449	0.07768
-0.76667	0.059458	0.068412	0.049436	0.154528	0.051634	0.097395	0.077831
-0.75	0.059565	0.068543	0.049192	0.154433	0.051599	0.097309	0.077726
-0.73333	0.059403	0.068645	0.04914	0.154478	0.051615	0.097351	0.07739
-0.71667	0.059327	0.068699	0.049283	0.15456	0.051586	0.097441	0.077388
-0.7	0.059493	0.068807	0.049395	0.154433	0.051636	0.097673	0.077447
-0.68333	0.059666	0.068809	0.049673	0.154423	0.051531	0.097334	0.077555
-0.66667	0.059674	0.068814	0.049704	0.15457	0.051505	0.09692	0.077436
-0.65	0.05962	0.068696	0.049837	0.154746	0.051664	0.097115	0.077544
-0.63333	0.059861	0.068636	0.04979	0.154644	0.051655	0.097068	0.077762
-0.61667	0.059783	0.068466	0.049955	0.154793	0.05176	0.097165	0.077978
-0.6	0.059748	0.068377	0.049935	0.155047	0.051862	0.097145	0.077863
-0.58333	0.059952	0.068368	0.050252	0.15507	0.051921	0.097035	0.077636
-0.56667	0.059995	0.068389	0.050588	0.155252	0.052138	0.09712	0.077759
-0.55	0.060117	0.06851	0.05065	0.155278	0.052362	0.096983	0.077459
-0.53333	0.060074	0.068497	0.050769	0.155639	0.052409	0.096908	0.077601
-0.51667	0.060033	0.068366	0.050911	0.15569	0.052286	0.097151	0.077857
-0.5	0.060198	0.068252	0.051108	0.155699	0.052464	0.097377	0.0779
-0.48333	0.060187	0.068428	0.051191	0.155687	0.052505	0.097554	0.077757
-0.46667	0.060136	0.068363	0.051288	0.155689	0.052629	0.09761	0.077385
-0.45	0.060234	0.068485	0.051577	0.155512	0.05268	0.097469	0.077151
-0.43333	0.060467	0.06852	0.051585	0.155528	0.052714	0.097373	0.077027
-0.41667	0.060476	0.068435	0.051566	0.155607	0.052817	0.097718	0.076971
-0.4	0.060733	0.068407	0.051546	0.15556	0.052554	0.097774	0.076958
-0.38333	0.060981	0.068272	0.051522	0.155245	0.052583	0.097999	0.077027
-0.36667	0.061253	0.068346	0.051491	0.155256	0.052685	0.097998	0.076402
-0.35	0.061404	0.068444	0.051523	0.155326	0.052905	0.098013	0.075983
-0.33333	0.061496	0.068585	0.051362	0.155283	0.053002	0.098017	0.075906
-0.31667	0.061612	0.068672	0.051323	0.155331	0.052943	0.097563	0.075802
-0.3	0.061688	0.068677	0.051249	0.155649	0.052903	0.097328	0.076034
-0.28333	0.061743	0.068719	0.051125	0.155945	0.05289	0.097322	0.076057
-0.26667	0.061686	0.068753	0.051425	0.155966	0.052918	0.097415	0.076218
-0.25	0.061604	0.068777	0.051559	0.155943	0.052938	0.097259	0.076324
-0.23333	0.061781	0.06889	0.051537	0.15586	0.053056	0.097494	0.076403
-0.21667	0.061752	0.068797	0.051518	0.156343	0.053065	0.097319	0.076624
-0.2	0.061772	0.068958	0.051671	0.156141	0.05304	0.097154	0.076964
-0.18333	0.061946	0.069006	0.051745	0.156058	0.053091	0.097221	0.076926
-0.16667	0.061715	0.068978	0.051899	0.156244	0.053037	0.097484	0.076815
-0.15	0.061541	0.068877	0.052279	0.156376	0.053205	0.09789	0.076882
-0.13333	0.061671	0.068956	0.052393	0.156429	0.053373	0.098251	0.076504
-0.11667	0.061828	0.068906	0.052559	0.156236	0.053502	0.098362	0.076397
-0.1	0.06164	0.068974	0.052611	0.156294	0.05355	0.098482	0.076241
-0.08333	0.061821	0.069113	0.052603	0.156608	0.053533	0.098326	0.076205
-0.06667	0.061841	0.068954	0.052793	0.156813	0.053459	0.097889	0.076051
-0.05	0.061749	0.069009	0.052935	0.156683	0.0532	0.098029	0.075867
-0.03333	0.061588	0.068936	0.052936	0.156473	0.053139	0.098079	0.075584
-0.01667	0.061583	0.069031	0.052846	0.156528	0.053274	0.098013	0.075694
0	0.062208	0.069344	0.052887	0.157414	0.053484	0.098051	0.075654
0.016667	0.064246	0.071328	0.052757	0.159986	0.053528	0.100207	0.075749
0.033333	0.06815	0.075729	0.05271	0.16445	0.053517	0.105182	0.077026
0.05	0.075308	0.08381	0.052651	0.171377	0.053696	0.114427	0.080481
0.066667	0.08624	0.095588	0.052473	0.180572	0.054516	0.127466	0.087877
0.083333	0.09995	0.110915	0.052372	0.19179	0.056459	0.145005	0.09901
0.1	0.116475	0.128681	0.052417	0.205033	0.060101	0.165203	0.113921
0.116667	0.135174	0.148744	0.052496	0.219808	0.066289	0.187384	0.132334
0.133333	0.155419	0.170348	0.052498	0.236268	0.075187	0.211601	0.153615
0.15	0.177019	0.193076	0.052626	0.253325	0.086803	0.236873	0.177057
0.166667	0.199164	0.216527	0.052629	0.270452	0.100956	0.262867	0.202558
0.183333	0.220688	0.238922	0.052574	0.286703	0.117372	0.287781	0.22959
0.2	0.240931	0.259513	0.052541	0.301342	0.13579	0.310108	0.256942
0.216667	0.258479	0.27677	0.052613	0.314571	0.155774	0.328864	0.283306
0.233333	0.272818	0.29053	0.052664	0.325848	0.17657	0.344476	0.306147
0.25	0.284612	0.300884	0.052785	0.335023	0.197575	0.355742	0.326192
0.266667	0.293808	0.308935	0.052736	0.342516	0.218212	0.364868	0.342772
0.283333	0.301221	0.314823	0.052702	0.349226	0.237215	0.372078	0.356517
0.3	0.30734	0.319288	0.053277	0.354783	0.254032	0.377105	0.367841
0.316667	0.312456	0.32275	0.054495	0.359486	0.268736	0.38294	0.377517
0.333333	0.31683	0.325223	0.056881	0.363342	0.281619	0.389613	0.38533
0.35	0.320321	0.327068	0.060619	0.36691	0.292535	0.395153	0.39187
0.366667	0.323248	0.32845	0.066268	0.369931	0.302212	0.400524	0.397409
0.383333	0.325855	0.329571	0.073659	0.372671	0.310434	0.404982	0.40182
0.4	0.328327	0.330583	0.083415	0.374806	0.317947	0.407998	0.405871
0.416667	0.330048	0.331464	0.094962	0.376885	0.324259	0.410724	0.409374
0.433333	0.331817	0.332493	0.108732	0.379024	0.329743	0.413003	0.412509
0.45	0.333279	0.333373	0.124523	0.380713	0.334907	0.414903	0.415065
0.466667	0.33455	0.334128	0.141966	0.382417	0.339474	0.416698	0.417768
0.483333	0.335767	0.335006	0.160311	0.383697	0.343362	0.416059	0.420002
0.5	0.336669	0.335795	0.179094	0.385233	0.346922	0.413326	0.422145
0.516667	0.337646	0.336953	0.197837	0.386327	0.350727	0.411274	0.423992
0.533333	0.3381	0.337967	0.216511	0.387752	0.353698	0.40901	0.425945
0.55	0.338896	0.339157	0.234514	0.388537	0.356749	0.40687	0.427708
0.566667	0.339403	0.340011	0.251551	0.38967	0.359463	0.405479	0.429532
0.583333	0.34013	0.341085	0.267682	0.390645	0.362088	0.404673	0.4312
0.6	0.340782	0.341893	0.282224	0.391539	0.364579	0.403388	0.432469
0.616667	0.341416	0.342771	0.295546	0.392299	0.36644	0.402762	0.433758
0.633333	0.342039	0.34392	0.307666	0.393104	0.368672	0.402214	0.434507
0.65	0.342318	0.344402	0.318605	0.394276	0.37064	0.402287	0.435089
0.666667	0.342599	0.345447	0.328975	0.394971	0.372167	0.402233	0.435729
0.683333	0.343134	0.345958	0.338276	0.395822	0.372608	0.402328	0.436181
0.7	0.344037	0.346587	0.346364	0.396682	0.373002	0.402126	0.43635
0.716667	0.344416	0.346998	0.353636	0.397867	0.373629	0.402422	0.436418
0.733333	0.345073	0.347869	0.360265	0.398763	0.373784	0.40246	0.436556
0.75	0.3455	0.348309	0.365864	0.399953	0.373823	0.402327	0.43684
0.766667	0.345737	0.349018	0.371025	0.400685	0.373506	0.402853	0.437338
0.783333	0.346101	0.349715	0.375694	0.40148	0.373127	0.403123	0.43772
0.8	0.346493	0.349982	0.379893	0.402252	0.372464	0.403645	0.438425
0.816667	0.346827	0.350767	0.383657	0.402879	0.371878	0.404366	0.439263
0.833333	0.347442	0.350899	0.386771	0.403338	0.371133	0.405561	0.439496
0.85	0.347776	0.351584	0.389603	0.403596	0.371196	0.406243	0.439921
0.866667	0.347978	0.352193	0.392124	0.40397	0.371322	0.407561	0.440548
0.883333	0.348171	0.352856	0.394407	0.403938	0.370716	0.408339	0.44163
0.9	0.348073	0.353533	0.396247	0.403935	0.369919	0.409736	0.44204
0.916667	0.348198	0.353969	0.398234	0.403842	0.369401	0.410935	0.442029
0.933333	0.348454	0.354405	0.400171	0.403977	0.36853	0.411969	0.442436
0.95	0.348539	0.355043	0.401525	0.403809	0.368235	0.412964	0.442901
0.966667	0.34823	0.355998	0.402742	0.403614	0.367521	0.414085	0.442926
0.983333	0.347595	0.35709	0.403927	0.403487	0.36723	0.415331	0.442584
1	0.346909	0.358267	0.404643	0.403441	0.366882	0.416297	0.442731
1.01667	0.346494	0.359052	0.405643	0.403521	0.366261	0.417454	0.443054
1.03333	0.34591	0.359995	0.406761	0.403296	0.365371	0.418581	0.442806
1.05	0.345119	0.360858	0.407521	0.403398	0.3648	0.419507	0.442266
1.06667	0.344343	0.361431	0.408199	0.403313	0.364348	0.420633	0.44257
1.08333	0.343557	0.362496	0.409048	0.403311	0.363639	0.421628	0.442878
1.1	0.342745	0.363558	0.40953	0.403322	0.36336	0.423092	0.443222
1.11667	0.342024	0.364461	0.410177	0.403558	0.362854	0.423904	0.443237
1.13333	0.34148	0.365145	0.410777	0.40353	0.36232	0.424889	0.443481
1.15	0.34121	0.365466	0.411515	0.403775	0.361312	0.425442	0.443984
1.16667	0.340641	0.366057	0.412132	0.403867	0.360525	0.42657	0.44432
1.18333	0.340043	0.36656	0.412662	0.404023	0.359896	0.427182	0.444402
1.2	0.339624	0.367039	0.413186	0.404082	0.359515	0.427999	0.444603
1.21667	0.339228	0.36733	0.413636	0.403965	0.359057	0.428932	0.445076
1.23333	0.339147	0.367561	0.414145	0.404656	0.358574	0.429403	0.444905
1.25	0.339068	0.367895	0.414513	0.404984	0.358261	0.430323	0.444868
1.26667	0.338679	0.367973	0.41516	0.40544	0.357946	0.43074	0.444878
1.28333	0.338083	0.368052	0.415871	0.405821	0.357406	0.431905	0.445164
1.3	0.337627	0.368101	0.416276	0.406052	0.357325	0.432498	0.445086
1.31667	0.33699	0.368284	0.416727	0.40607	0.357176	0.433031	0.444846
1.33333	0.33719	0.368195	0.417458	0.40654	0.35705	0.433255	0.44484
1.35	0.33679	0.36829	0.417945	0.406743	0.356946	0.433908	0.444708
1.36667	0.336433	0.368277	0.418187	0.406902	0.356879	0.433894	0.444897
1.38333	0.336168	0.368344	0.418573	0.407462	0.356584	0.434436	0.444965
1.4	0.335918	0.368631	0.418826	0.407461	0.356496	0.434699	0.444944
1.41667	0.335515	0.368721	0.419115	0.407624	0.356384	0.435057	0.445132
1.43333	0.33519	0.368873	0.419223	0.407768	0.356107	0.43562	0.445269
1.45	0.335754	0.368769	0.419358	0.407818	0.3561	0.435539	0.444982
1.46667	0.336029	0.36893	0.419615	0.408187	0.355776	0.435534	0.445196
1.48333	0.336624	0.368889	0.41996	0.408382	0.355657	0.436034	0.445568
1.5	0.336585	0.368864	0.420161	0.40857	0.355561	0.436515	0.445904
1.51667	0.336786	0.368662	0.420247	0.408748	0.355353	0.436563	0.44578
1.53333	0.336926	0.368638	0.420706	0.409076	0.35499	0.437073	0.446148
1.55	0.337159	0.368777	0.420843	0.409312	0.354862	0.437395	0.445758
1.56667	0.336965	0.368656	0.421097	0.409311	0.354824	0.437377	0.446034
1.58333	0.336782	0.368635	0.421221	0.409565	0.354708	0.43743	0.445838
1.6	0.336867	0.368673	0.421319	0.409845	0.354552	0.436972	0.445758
1.61667	0.336237	0.368772	0.421705	0.409897	0.354445	0.437211	0.445874
1.63333	0.335976	0.368635	0.421724	0.410335	0.35439	0.437512	0.446037
1.65	0.335419	0.368518	0.42154	0.410578	0.354219	0.437563	0.446054
1.66667	0.334854	0.36853	0.42143	0.410549	0.354042	0.436932	0.445962
1.68333	0.334532	0.368718	0.421456	0.410699	0.353977	0.437291	0.446472
1.7	0.334168	0.368613	0.421237	0.411146	0.353845	0.437225	0.446295
1.71667	0.33391	0.368434	0.421312	0.4112	0.353796	0.436928	0.44652
1.73333	0.333822	0.368434	0.421376	0.411724	0.353435	0.432196	0.446269
1.75	0.333851	0.368225	0.421222	0.411842	0.353254	0.429053	0.446619
1.76667	0.333529	0.367848	0.421222	0.412151	0.353558	0.426438	0.446681
1.78333	0.333482	0.367957	0.420967	0.412752	0.353504	0.424178	0.447016
1.8	0.333079	0.36785	0.420969	0.412626	0.353498	0.42245	0.447138
1.81667	0.333296	0.367789	0.420999	0.413036	0.353582	0.420561	0.44699
1.83333	0.333048	0.367807	0.420988	0.413474	0.353442	0.41943	0.447065
1.85	0.333075	0.367845	0.421269	0.413885	0.353088	0.417495	0.446421
1.86667	0.332989	0.367948	0.421228	0.413999	0.353128	0.415429	0.445876
1.88333	0.332922	0.367891	0.42134	0.414119	0.35288	0.413688	0.445764
1.9	0.332794	0.368022	0.42162	0.41407	0.352882	0.417423	0.445855
1.91667	0.332679	0.368343	0.421931	0.414218	0.352695	0.418846	0.445299
1.93333	0.332737	0.368604	0.422035	0.413991	0.352328	0.420178	0.444898
1.95	0.332752	0.368576	0.422	0.413766	0.352049	0.420957	0.444134
1.96667	0.332754	0.368707	0.422192	0.413535	0.351818	0.421247	0.443642
1.98333	0.332364	0.368671	0.422403	0.413316	0.351306	0.4217	0.443227
2	0.332505	0.368866	0.422397	0.413465	0.351205	0.421676	0.442978
2.01667	0.332494	0.368896	0.422182	0.41312	0.351168	0.421752	0.442847
2.03333	0.332438	0.368905	0.422394	0.412914	0.351127	0.422322	0.443267
2.05	0.332086	0.369029	0.422363	0.412721	0.351229	0.422604	0.443214
2.06667	0.33185	0.368902	0.422046	0.412574	0.351175	0.422642	0.443453
2.08333	0.331669	0.368721	0.42205	0.41265	0.351105	0.422963	0.443454
2.1	0.331518	0.36837	0.422053	0.412813	0.350829	0.423051	0.443225
2.11667	0.331155	0.368098	0.422282	0.412835	0.350815	0.422934	0.443641
2.13333	0.33164	0.36772	0.422477	0.413108	0.350657	0.423181	0.443487
2.15	0.331963	0.367628	0.422426	0.413358	0.350757	0.422956	0.443232
2.16667	0.332007	0.367164	0.422556	0.413358	0.350863	0.418151	0.442978
2.18333	0.331906	0.366619	0.422578	0.413795	0.350991	0.414974	0.443627
2.2	0.332246	0.366183	0.422584	0.414149	0.350849	0.412463	0.443066
2.21667	0.332585	0.365701	0.4226	0.414657	0.350658	0.41031	0.443031
2.23333	0.332841	0.365441	0.42267	0.414968	0.350625	0.40819	0.442399
2.25	0.333056	0.364897	0.422579	0.41532	0.350662	0.406489	0.442401
2.26667	0.333504	0.364905	0.422606	0.415556	0.350814	0.40475	0.442298
2.28333	0.333939	0.364505	0.422455	0.415879	0.350647	0.403132	0.441802
2.3	0.333689	0.364548	0.42236	0.416311	0.350543	0.401489	0.441781
2.31667	0.333631	0.364341	0.422549	0.416684	0.350585	0.400442	0.441801
2.33333	0.333779	0.364353	0.422539	0.417004	0.350356	0.404195	0.441581
2.35	0.334088	0.364521	0.422572	0.41734	0.350246	0.406402	0.441132
2.36667	0.33429	0.364616	0.422691	0.417455	0.350203	0.407967	0.44134
2.38333	0.334551	0.364851	0.422504	0.417523	0.350155	0.409136	0.441291
2.4	0.334831	0.364606	0.422565	0.417726	0.350083	0.409739	0.441174
2.41667	0.335206	0.364897	0.422773	0.417538	0.349925	0.410374	0.441012
2.43333	0.335175	0.365046	0.422897	0.417715	0.349609	0.41093	0.440751
2.45	0.335486	0.365314	0.423223	0.417944	0.349559	0.41174	0.440474
2.46667	0.335638	0.36527	0.423162	0.417942	0.349528	0.412008	0.440267
2.48333	0.33605	0.365567	0.422792	0.417924	0.349525	0.411991	0.440147
2.5	0.336355	0.365664	0.422815	0.417961	0.349498	0.412219	0.44028
2.51667	0.336548	0.365556	0.422893	0.417905	0.349231	0.412275	0.439675
2.53333	0.336796	0.365486	0.42258	0.417985	0.34934	0.412056	0.439598
2.55	0.337102	0.36568	0.422973	0.418122	0.349171	0.412482	0.439296
2.56667	0.337452	0.365976	0.422894	0.418306	0.349015	0.413046	0.439395
2.58333	0.337542	0.365845	0.422683	0.418613	0.34894	0.413393	0.438842
2.6	0.338064	0.365685	0.422711	0.418709	0.349216	0.413793	0.439034
2.61667	0.338301	0.365745	0.42284	0.418716	0.349171	0.414016	0.439086
2.63333	0.338774	0.365648	0.422665	0.418964	0.349325	0.414276	0.43882
2.65	0.339039	0.365424	0.422996	0.419082	0.34929	0.41455	0.439032
2.66667	0.339294	0.365311	0.423256	0.419307	0.349279	0.414981	0.438882
2.68333	0.339443	0.365309	0.423494	0.419436	0.349508	0.415429	0.438968
2.7	0.339615	0.365239	0.423662	0.419552	0.349443	0.416265	0.43876
2.71667	0.339804	0.365053	0.423696	0.419724	0.349404	0.416117	0.43861
2.73333	0.339943	0.364803	0.423961	0.420044	0.349514	0.415982	0.438057
2.75	0.340443	0.364723	0.424043	0.420292	0.349746	0.416158	0.438
2.76667	0.340419	0.364597	0.424179	0.420236	0.349539	0.416331	0.437913
2.78333	0.340524	0.364501	0.424302	0.420387	0.349589	0.416548	0.437893
2.8	0.340734	0.364444	0.424641	0.420425	0.349536	0.416579	0.437333
2.81667	0.340952	0.364403	0.424549	0.420635	0.349413	0.416912	0.437232
2.83333	0.341288	0.364548	0.424696	0.420771	0.349445	0.417161	0.437048
2.85	0.341781	0.364627	0.424695	0.420893	0.349294	0.41724	0.436815
2.86667	0.342001	0.364517	0.424961	0.421036	0.349147	0.417118	0.436543
2.88333	0.342268	0.36444	0.424847	0.421129	0.349254	0.417426	0.436487
2.9	0.34258	0.364503	0.424838	0.420846	0.349164	0.418055	0.43679
2.91667	0.342633	0.364529	0.425027	0.420957	0.349035	0.418297	0.436761
2.93333	0.342937	0.364398	0.42512	0.421183	0.349062	0.418651	0.436736
2.95	0.34325	0.364501	0.424976	0.421284	0.349002	0.418758	0.436758
2.96667	0.343695	0.364775	0.425065	0.421571	0.348985	0.419095	0.437093
2.98333	0.343852	0.364892	0.425278	0.421627	0.34924	0.419137	0.436837
3	0.344026	0.364938	0.425056	0.421597	0.349237	0.418978	0.436772
3.01667	0.34403	0.365119	0.425051	0.421556	0.349429	0.419384	0.436869
3.03333	0.344234	0.36527	0.425169	0.421825	0.349491	0.419482	0.436935
3.05	0.344225	0.365226	0.425185	0.421901	0.349709	0.419687	0.436665
3.06667	0.344303	0.365332	0.424993	0.422132	0.349659	0.419678	0.436368
3.08333	0.344505	0.365319	0.425012	0.422148	0.349531	0.419707	0.436632
3.1	0.344612	0.365675	0.425089	0.422234	0.349598	0.419786	0.436377
3.11667	0.34481	0.365656	0.424956	0.422153	0.349809	0.419868	0.436069
3.13333	0.345	0.365348	0.424704	0.421987	0.349789	0.420135	0.435926
3.15	0.345273	0.365316	0.424514	0.422143	0.34959	0.420551	0.435768
3.16667	0.345292	0.365027	0.424567	0.422167	0.349756	0.420748	0.435567
3.18333	0.34532	0.364816	0.424581	0.422387	0.349785	0.420655	0.435689
3.2	0.345371	0.364799	0.424241	0.422196	0.349842	0.420779	0.435508
3.21667	0.345758	0.364793	0.424582	0.422244	0.349647	0.42094	0.435544
3.23333	0.345938	0.36494	0.424857	0.422211	0.349737	0.421216	0.435721
3.25	0.346051	0.364873	0.42451	0.422238	0.349838	0.421306	0.435458
3.26667	0.346444	0.364761	0.424364	0.422152	0.349762	0.420967	0.435088
3.28333	0.346544	0.364764	0.424375	0.422362	0.349665	0.421162	0.434973
3.3	0.346589	0.365	0.424731	0.422451	0.349567	0.421166	0.435327
3.31667	0.346654	0.364967	0.424917	0.422402	0.349345	0.421266	0.435291
3.33333	0.346842	0.364999	0.425031	0.422467	0.349019	0.421484	0.434891
3.35	0.347107	0.365066	0.425033	0.422364	0.348712	0.421591	0.434943
3.36667	0.347169	0.365216	0.425149	0.422654	0.348627	0.421775	0.435052
3.38333	0.347221	0.365087	0.425078	0.422478	0.348616	0.421662	0.434883
3.4	0.347401	0.364906	0.42475	0.422631	0.348614	0.42151	0.434679
3.41667	0.347552	0.364976	0.424996	0.422612	0.348456	0.421635	0.434474
3.43333	0.347515	0.365029	0.42517	0.422734	0.348547	0.42196	0.434718
3.45	0.347742	0.36489	0.425148	0.422503	0.3483	0.421865	0.434988
3.46667	0.347651	0.364818	0.424974	0.422461	0.348361	0.422041	0.434871
3.48333	0.34779	0.364905	0.424907	0.42233	0.348738	0.422146	0.435023
3.5	0.347871	0.364802	0.425054	0.422261	0.348818	0.422226	0.435435
3.51667	0.347918	0.36478	0.424944	0.422265	0.348993	0.422505	0.435319
3.53333	0.348118	0.36468	0.42488	0.422003	0.349032	0.422674	0.43512
3.55	0.348046	0.364717	0.424673	0.422008	0.348963	0.422634	0.4355
3.56667	0.348109	0.364693	0.424779	0.422017	0.348825	0.422628	0.43545
3.58333	0.348123	0.364783	0.424823	0.422048	0.349114	0.422587	0.435733
3.6	0.348263	0.364541	0.424696	0.422245	0.349018	0.422663	0.435857
3.61667	0.348287	0.364779	0.424672	0.422483	0.349194	0.422766	0.435522
3.63333	0.348494	0.364695	0.424975	0.422243	0.349141	0.422848	0.435427
3.65	0.34832	0.364593	0.424821	0.422276	0.349051	0.422837	0.435055
3.66667	0.348569	0.364676	0.424532	0.422279	0.348999	0.422522	0.435132
3.68333	0.348715	0.364461	0.424553	0.422355	0.348965	0.422674	0.435009
3.7	0.348693	0.364493	0.424646	0.42239	0.348837	0.422524	0.435089
3.71667	0.348849	0.364608	0.424961	0.422441	0.349021	0.422715	0.434788
3.73333	0.348958	0.364521	0.42507	0.422585	0.349125	0.422654	0.435002
3.75	0.349027	0.364343	0.425008	0.422703	0.348936	0.42262	0.435121
3.76667	0.348954	0.3643	0.425067	0.422629	0.349115	0.423186	0.435089
3.78333	0.348846	0.364001	0.425131	0.422373	0.349281	0.423264	0.435305
3.8	0.348813	0.36398	0.42477	0.422663	0.349296	0.423146	0.4352
3.81667	0.34896	0.363971	0.424978	0.42267	0.349111	0.423211	0.435184
3.83333	0.348938	0.363896	0.425048	0.42269	0.349171	0.423427	0.435064
3.85	0.348957	0.363953	0.425094	0.422778	0.349138	0.42326	0.435005
3.86667	0.349131	0.363974	0.425179	0.422804	0.349146	0.423676	0.4345
3.88333	0.349233	0.363803	0.425031	0.422985	0.349093	0.423933	0.43468
3.9	0.349089	0.363639	0.425003	0.422595	0.349006	0.424097	0.434383
3.91667	0.348971	0.363594	0.42524	0.422444	0.348964	0.424302	0.434095
3.93333	0.349072	0.363897	0.425118	0.422363	0.348934	0.424009	0.433986
3.95	0.349156	0.364081	0.425042	0.422534	0.348768	0.423856	0.433894
3.96667	0.349137	0.364039	0.425139	0.422435	0.34877	0.4238	0.43393
3.98333	0.349189	0.363979	0.4248	0.422402	0.348938	0.423736	0.433902
4	0.349047	0.364079	0.424944	0.422504	0.348839	0.423954	0.433651
4.01667	0.349003	0.364082	0.424858	0.422402	0.348983	0.423755	0.433807
4.03333	0.348952	0.364006	0.424699	0.422425	0.348977	0.423346	0.434328
4.05	0.348604	0.364152	0.424384	0.422396	0.348905	0.423173	0.43406
4.06667	0.348651	0.364277	0.424504	0.422661	0.348931	0.423555	0.434461
4.08333	0.348859	0.364477	0.424434	0.42258	0.349083	0.42342	0.434393
4.1	0.348707	0.364101	0.424444	0.422632	0.348992	0.423493	0.434266
4.11667	0.348634	0.364001	0.424497	0.422653	0.349233	0.423823	0.434289
4.13333	0.348575	0.363985	0.424646	0.422801	0.349411	0.423819	0.434085
4.15	0.348644	0.36401	0.424581	0.422729	0.349331	0.423687	0.434561
4.16667	0.348734	0.364026	0.424535	0.422643	0.349469	0.423447	0.434707
4.18333	0.34884	0.363904	0.424638	0.422706	0.34941	0.423786	0.434696
4.2	0.348728	0.363963	0.424655	0.422813	0.34958	0.423881	0.434622
4.21667	0.348737	0.363917	0.42488	0.42294	0.349523	0.423763	0.434736
4.23333	0.348626	0.363879	0.424982	0.423091	0.349759	0.423306	0.4344
4.25	0.348555	0.363836	0.42484	0.423166	0.34984	0.423553	0.434609
4.26667	0.348554	0.363838	0.424939	0.42334	0.349639	0.423325	0.434853
4.28333	0.348677	0.363966	0.425044	0.42325	0.349341	0.423014	0.435037
4.3	0.348754	0.36411	0.424912	0.423327	0.349159	0.423415	0.435194
4.31667	0.348661	0.363907	0.425422	0.423678	0.34906	0.423486	0.435217
4.33333	0.34849	0.363692	0.425491	0.423658	0.349007	0.423783	0.435447
4.35	0.348364	0.363791	0.425514	0.423706	0.349108	0.423551	0.435055
4.36667	0.34836	0.363676	0.425549	0.42352	0.349018	0.423498	0.435086
4.38333	0.348504	0.363504	0.425589	0.423509	0.349067	0.423652	0.4351
4.4	0.348649	0.363368	0.425363	0.423419	0.348903	0.42379	0.435076
4.41667	0.348754	0.363273	0.425534	0.42352	0.348611	0.423891	0.434944
4.43333	0.348759	0.363448	0.425318	0.423309	0.348905	0.423905	0.434928
4.45	0.34858	0.363229	0.425526	0.42341	0.348998	0.424062	0.434866
4.46667	0.34883	0.363022	0.425578	0.42319	0.34906	0.423944	0.434921
4.48333	0.348817	0.363126	0.425302	0.423026	0.349101	0.423885	0.434628
4.5	0.348829	0.36324	0.425095	0.423184	0.349064	0.423668	0.434512
4.51667	0.348774	0.363129	0.425101	0.42337	0.348869	0.423706	0.435047
4.53333	0.348724	0.363011	0.425182	0.423325	0.348821	0.424077	0.434795
4.55	0.348804	0.363157	0.424968	0.423386	0.348918	0.424216	0.434744
4.56667	0.348812	0.363119	0.425124	0.423303	0.348898	0.424353	0.435106
4.58333	0.348605	0.363066	0.425002	0.423371	0.348904	0.424118	0.435129
4.6	0.348493	0.362947	0.425058	0.423448	0.348763	0.424018	0.435006
4.61667	0.348519	0.362891	0.424951	0.423544	0.348655	0.423838	0.434743
4.63333	0.348073	0.36306	0.424956	0.42374	0.348492	0.423982	0.434734
4.65	0.347864	0.363062	0.425142	0.42364	0.348475	0.424068	0.434842
4.66667	0.347945	0.363009	0.425531	0.423756	0.34842	0.424026	0.434681
4.68333	0.347903	0.363165	0.425552	0.42382	0.348375	0.423634	0.434546
4.7	0.347913	0.363171	0.425614	0.424005	0.348271	0.423312	0.434769
4.71667	0.347934	0.363091	0.425806	0.423995	0.348226	0.423026	0.434826
4.73333	0.347879	0.363149	0.425759	0.424195	0.348309	0.423023	0.43436
4.75	0.347694	0.363	0.425678	0.42401	0.348226	0.423036	0.434254
4.76667	0.347626	0.363107	0.425882	0.423926	0.348203	0.422851	0.434084
4.78333	0.347518	0.363074	0.425891	0.42372	0.348337	0.423134	0.434296
4.8	0.347636	0.362944	0.425821	0.423501	0.348289	0.422634	0.434028
4.81667	0.347818	0.363071	0.425814	0.423782	0.348349	0.422531	0.43414
4.83333	0.347677	0.363119	0.425513	0.423602	0.348354	0.422565	0.434312
4.85	0.347581	0.36293	0.425455	0.423477	0.348344	0.422941	0.434141
4.86667	0.347596	0.362972	0.425444	0.423526	0.348368	0.422962	0.434122
4.88333	0.347589	0.362795	0.425607	0.42364	0.348353	0.42299	0.433906
4.9	0.347372	0.362827	0.425514	0.423526	0.348203	0.422774	0.434176
4.91667	0.347664	0.362945	0.425876	0.423628	0.348183	0.422553	0.434417
4.93333	0.347882	0.362778	0.425729	0.423583	0.348188	0.42268	0.434693
4.95	0.347877	0.362762	0.425738	0.423874	0.348099	0.422453	0.43435
4.96667	0.347696	0.362541	0.425925	0.424207	0.348337	0.422592	0.434876
4.98333	0.34761	0.362368	0.425954	0.424034	0.348232	0.422472	0.434688
5	0.347594	0.362306	0.426148	0.424377	0.348394	0.422276	0.434556
5.01667	0.347658	0.362449	0.426122	0.424149	0.348525	0.422075	0.434309
5.03333	0.347501	0.362199	0.426155	0.42427	0.348507	0.421851	0.434165
5.05	0.347338	0.362416	0.426112	0.423886	0.34844	0.421772	0.434194
5.06667	0.34744	0.362537	0.426213	0.42394	0.348365	0.421717	0.434178
5.08333	0.347284	0.362547	0.425979	0.424188	0.348617	0.421791	0.433773
5.1	0.34718	0.362528	0.426128	0.424294	0.348794	0.421933	0.433206
5.11667	0.347358	0.362486	0.426234	0.424142	0.348926	0.421902	0.432991
5.13333	0.347389	0.362737	0.42627	0.424311	0.348666	0.421811	0.432821
5.15	0.347421	0.362628	0.426292	0.424459	0.348639	0.421845	0.432802
5.16667	0.347541	0.362503	0.426203	0.424027	0.348759	0.422116	0.432643
5.18333	0.347514	0.362312	0.426392	0.42436	0.34855	0.422251	0.432976
5.2	0.347567	0.362496	0.426342	0.424391	0.348624	0.422361	0.432921
5.21667	0.3476	0.362205	0.426547	0.424485	0.348521	0.422437	0.432775
5.23333	0.347421	0.362183	0.42654	0.424481	0.34875	0.422449	0.432583
5.25	0.347435	0.361991	0.42679	0.42439	0.348547	0.422356	0.432781
5.26667	0.347516	0.36204	0.426989	0.424604	0.34841	0.422191	0.433139
5.28333	0.347389	0.362307	0.426807	0.424818	0.348259	0.422081	0.433553
5.3	0.34736	0.36216	0.426577	0.424462	0.348439	0.422308	0.43341
5.31667	0.347317	0.362344	0.426729	0.424305	0.348414	0.422082	0.433476
5.33333	0.3473	0.362512	0.426846	0.424448	0.348268	0.421598	0.433576
5.35	0.347362	0.362493	0.42698	0.42431	0.348356	0.421536	0.433503
5.36667	0.347496	0.362533	0.427084	0.424345	0.348202	0.421143	0.433742
5.38333	0.347692	0.362625	0.426847	0.424449	0.348389	0.420924	0.433803
5.4	0.347847	0.362476	0.42693	0.424303	0.348379	0.421161	0.433884
5.41667	0.34771	0.362846	0.426674	0.424258	0.348417	0.421125	0.433828
5.43333	0.347564	0.362724	0.426533	0.424266	0.348458	0.420908	0.433641
5.45	0.347467	0.362409	0.426733	0.424336	0.348419	0.420823	0.433455
5.46667	0.347396	0.362318	0.426866	0.424614	0.34835	0.420598	0.433526
5.48333	0.347427	0.362089	0.426578	0.424805	0.348357	0.420807	0.433481
5.5	0.347138	0.362	0.426728	0.424994	0.348145	0.420905	0.433559
5.51667	0.347088	0.362104	0.426613	0.425213	0.348093	0.420606	0.43328
5.53333	0.346867	0.362047	0.426765	0.424976	0.348193	0.420711	0.433084
5.55	0.346569	0.362131	0.426766	0.425198	0.348063	0.420619	0.433221
5.56667	0.346471	0.362075	0.426993	0.42539	0.347929	0.420306	0.433123
5.58333	0.346449	0.361702	0.427213	0.425338	0.347973	0.420351	0.433361
5.6	0.346598	0.361688	0.427359	0.425293	0.347858	0.420383	0.433481
5.61667	0.346476	0.361694	0.427274	0.425371	0.34777	0.420518	0.433586
5.63333	0.346663	0.361807	0.427435	0.425277	0.347685	0.42053	0.433102
5.65	0.346523	0.362147	0.427581	0.4252	0.34789	0.420433	0.432922
5.66667	0.34696	0.361926	0.427338	0.425175	0.347968	0.42047	0.43302
5.68333	0.347011	0.361935	0.427459	0.42523	0.347982	0.420665	0.433189
5.7	0.346973	0.361916	0.427268	0.425676	0.348014	0.42065	0.432997
5.71667	0.347137	0.361847	0.42737	0.42564	0.347986	0.420712	0.432716
5.73333	0.347226	0.362019	0.427306	0.425713	0.348009	0.420263	0.432799
5.75	0.347281	0.362092	0.427184	0.425853	0.348028	0.420302	0.43266
5.76667	0.347062	0.362143	0.427019	0.425889	0.347948	0.420349	0.432819
5.78333	0.347276	0.362203	0.427131	0.425859	0.34786	0.420156	0.432725
5.8	0.347349	0.362257	0.42721	0.425978	0.347958	0.419764	0.432795
5.81667	0.347465	0.362064	0.427572	0.426177	0.347768	0.419619	0.432887
5.83333	0.347319	0.362356	0.427618	0.426201	0.347704	0.419748	0.43274
5.85	0.347276	0.362139	0.427767	0.426172	0.34746	0.419428	0.432923
5.86667	0.347323	0.362112	0.427773	0.426218	0.347399	0.419341	0.433151
5.88333	0.347319	0.362117	0.428022	0.426338	0.347255	0.419009	0.433559
5.9	0.347374	0.3621	0.428057	0.426178	0.347139	0.419377	0.433724
5.91667	0.34739	0.361927	0.428174	0.426156	0.347246	0.419115	0.433697
5.93333	0.347518	0.361855	0.428412	0.42623	0.347401	0.418882	0.433544
5.95	0.347458	0.361848	0.428382	0.426362	0.347538	0.41872	0.433815
5.96667	0.347348	0.361713	0.428409	0.426495	0.347365	0.418637	0.434113
5.98333	0.347325	0.361569	0.428157	0.426465	0.347346	0.418566	0.433964
6	0.347196	0.361408	0.428257	0.426702	0.347171	0.418099	0.433841
6.01667	0.347137	0.361322	0.427991	0.426645	0.347354	0.418006	0.433926
6.03333	0.347116	0.361268	0.427959	0.426543	0.347377	0.417974	0.433798
6.05	0.347088	0.361473	0.427744	0.426466	0.347517	0.417947	0.433647
6.06667	0.34712	0.361169	0.427682	0.426761	0.347554	0.417733	0.433463
6.08333	0.347303	0.361228	0.428049	0.426852	0.347505	0.417226	0.43357
6.1	0.347469	0.361361	0.427761	0.42708	0.347239	0.417384	0.433454
6.11667	0.347516	0.36129	0.42789	0.426908	0.347383	0.417497	0.433196
6.13333	0.347488	0.361393	0.42781	0.426767	0.347571	0.417233	0.432961
6.15	0.347542	0.361366	0.428045	0.426924	0.347483	0.417086	0.433128
6.16667	0.347709	0.361234	0.428039	0.426968	0.347713	0.416781	0.433064
6.18333	0.347781	0.361489	0.428246	0.427121	0.34772	0.416743	0.432794
6.2	0.347899	0.361559	0.428197	0.427321	0.347735	0.416619	0.432652
6.21667	0.34777	0.361333	0.428122	0.427508	0.347716	0.416517	0.432934
6.23333	0.347789	0.36164	0.428063	0.427474	0.347612	0.416249	0.432818
6.25	0.347684	0.361615	0.427887	0.427794	0.347497	0.4162	0.43279
6.26667	0.347786	0.361526	0.428026	0.427736	0.347567	0.415586	0.433147
6.28333	0.347718	0.361467	0.428137	0.42813	0.34734	0.415044	0.433144
6.3	0.34786	0.36135	0.428332	0.428307	0.347214	0.4151	0.433364
6.31667	0.347673	0.361589	0.428094	0.428497	0.347414	0.414826	0.433134
6.33333	0.34748	0.361901	0.428395	0.428516	0.347362	0.415016	0.433294
6.35	0.347443	0.361994	0.428356	0.428655	0.347575	0.414603	0.433206
6.36667	0.347384	0.361879	0.428526	0.428372	0.347482	0.414141	0.433221
6.38333	0.347575	0.361927	0.428722	0.42832	0.347315	0.413898	0.433032
6.4	0.347459	0.361693	0.429077	0.428469	0.347218	0.413792	0.433451
6.41667	0.347535	0.361746	0.428993	0.428371	0.34715	0.413795	0.433216
6.43333	0.347456	0.361819	0.429202	0.428332	0.347286	0.413619	0.432679
6.45	0.34755	0.361858	0.428996	0.428175	0.34726	0.413576	0.433
6.46667	0.347535	0.361824	0.428926	0.428283	0.34723	0.413601	0.433061
6.48333	0.347582	0.36172	0.429075	0.428363	0.347127	0.413331	0.433084
6.5	0.347694	0.361586	0.4291	0.428299	0.347114	0.412979	0.433102
6.51667	0.34761	0.361396	0.429025	0.428267	0.346795	0.412923	0.433326
6.53333	0.347657	0.361363	0.429331	0.428349	0.346935	0.412696	0.433438
6.55	0.347476	0.361325	0.429279	0.428631	0.347186	0.412924	0.433228
6.56667	0.34778	0.361269	0.429175	0.428708	0.347294	0.412733	0.43254
6.58333	0.34788	0.361169	0.429381	0.428703	0.347187	0.41249	0.432331
6.6	0.347902	0.361183	0.429449	0.428833	0.347169	0.412637	0.432485
6.61667	0.347974	0.361238	0.429648	0.429035	0.347188	0.412431	0.432255
6.63333	0.347955	0.361293	0.429459	0.429197	0.347349	0.412035	0.431857
6.65	0.347974	0.361397	0.429645	0.429374	0.347289	0.411934	0.431986
6.66667	0.348072	0.361435	0.429476	0.429515	0.347172	0.411695	0.431798
6.68333	0.348259	0.361443	0.4296	0.429494	0.347237	0.411576	0.431651
6.7	0.348299	0.361697	0.429474	0.429683	0.347026	0.411636	0.431482
6.71667	0.348532	0.361613	0.429655	0.429516	0.346844	0.411019	0.4315
6.73333	0.348384	0.361758	0.429371	0.429232	0.3468	0.410956	0.431495
6.75	0.348358	0.361757	0.429252	0.429321	0.346969	0.410655	0.431819
6.76667	0.34827	0.36167	0.429179	0.42928	0.346828	0.410397	0.431809
6.78333	0.348184	0.36165	0.429083	0.429337	0.34695	0.410356	0.431801
6.8	0.348097	0.361617	0.429199	0.429247	0.346907	0.410119	0.432087
6.81667	0.348361	0.361389	0.429224	0.429029	0.346717	0.410161	0.432004
6.83333	0.348256	0.361168	0.429113	0.429208	0.346848	0.410029	0.432306
6.85	0.34827	0.361169	0.429089	0.429175	0.34691	0.409809	0.432044
6.86667	0.348413	0.360893	0.429072	0.429334	0.347136	0.409666	0.432303
6.88333	0.348436	0.360954	0.429172	0.42936	0.347222	0.409702	0.432326
6.9	0.348433	0.360933	0.429529	0.429548	0.347296	0.409036	0.432413
6.91667	0.348269	0.361204	0.429323	0.429447	0.347141	0.409022	0.432249
6.93333	0.34829	0.361293	0.429106	0.429576	0.347242	0.408979	0.432405
6.95	0.34829	0.361515	0.429194	0.429519	0.347208	0.408761	0.432275
6.96667	0.348491	0.361624	0.429205	0.429539	0.347075	0.408391	0.432329
6.98333	0.348521	0.361808	0.429078	0.429721	0.347267	0.407851	0.432346
7	0.348638	0.36202	0.429306	0.429543	0.347088	0.407646	0.43215
7.01667	0.348797	0.362113	0.429438	0.429662	0.347091	0.407304	0.432581
7.03333	0.348732	0.362086	0.429421	0.429609	0.346793	0.406814	0.432522
7.05	0.348635	0.361995	0.42924	0.429801	0.34678	0.406563	0.432413
7.06667	0.348546	0.36205	0.428933	0.430159	0.34675	0.406273	0.432557
7.08333	0.348713	0.361855	0.429022	0.430456	0.346886	0.405546	0.432621
7.1	0.348832	0.361784	0.429097	0.430445	0.34676	0.404927	0.432534
7.11667	0.348988	0.361582	0.428878	0.430318	0.346675	0.404405	0.432557
7.13333	0.348929	0.3615	0.428783	0.430335	0.346852	0.40405	0.432616
7.15	0.348878	0.361399	0.428784	0.430108	0.346965	0.403669	0.432496
7.16667	0.348895	0.361219	0.428498	0.430297	0.347202	0.402918	0.43228
7.18333	0.348896	0.361069	0.428352	0.430395	0.346975	0.402361	0.431961
7.2	0.34889	0.361082	0.428425	0.43048	0.347124	0.401869	0.432214
7.21667	0.348922	0.361112	0.428482	0.430327	0.347138	0.401258	0.432401
7.23333	0.349053	0.361151	0.428615	0.430407	0.347126	0.401067	0.432397
7.25	0.349069	0.361392	0.428765	0.430227	0.346925	0.400871	0.432387
7.26667	0.348938	0.361252	0.428811	0.430213	0.347017	0.40044	0.432274
7.28333	0.348972	0.361179	0.428854	0.430464	0.346861	0.399957	0.432226
7.3	0.349071	0.361078	0.428964	0.430679	0.346657	0.399487	0.432206
7.31667	0.349	0.361033	0.42889	0.430832	0.34659	0.39941	0.432281
7.33333	0.349101	0.361165	0.429045	0.430885	0.346302	0.398938	0.432468
7.35	0.349221	0.361469	0.429113	0.4307	0.346284	0.39854	0.432566
7.36667	0.349296	0.36137	0.429069	0.430754	0.346332	0.39793	0.432313
7.38333	0.34913	0.361424	0.428957	0.430918	0.346265	0.397162	0.4322
7.4	0.349187	0.36128	0.42901	0.430961	0.346358	0.396335	0.432288
7.41667	0.349195	0.361266	0.428896	0.431252	0.346524	0.395581	0.432431
7.43333	0.349367	0.361269	0.429035	0.431489	0.346568	0.394859	0.432561
7.45	0.349317	0.36123	0.429301	0.431519	0.346691	0.394185	0.432617
7.46667	0.34928	0.361173	0.429271	0.431479	0.34675	0.393493	0.43251
7.48333	0.349358	0.361038	0.429331	0.431672	0.346613	0.392144	0.432701
7.5	0.349461	0.36104	0.429231	0.431887	0.346908	0.391777	0.432812
7.51667	0.349288	0.360773	0.429423	0.432283	0.346958	0.39121	0.432845
7.53333	0.349165	0.360905	0.429457	0.432555	0.346944	0.390608	0.432822
7.55	0.349426	0.36089	0.429567	0.432693	0.346926	0.390253	0.433012
7.56667	0.349341	0.360816	0.429816	0.432646	0.346866	0.389885	0.4329
7.58333	0.349525	0.36069	0.429795	0.43259	0.346827	0.38958	0.432887
7.6	0.349345	0.36095	0.429721	0.432499	0.346549	0.389141	0.43289
7.61667	0.349323	0.360954	0.42948	0.432466	0.346637	0.388892	0.433146
7.63333	0.349505	0.361094	0.429464	0.432632	0.346354	0.388588	0.433112
7.65	0.34942	0.361325	0.429406	0.432717	0.346417	0.38854	0.433083
7.66667	0.349395	0.361229	0.429431	0.432498	0.346353	0.388045	0.432784
7.68333	0.349416	0.361425	0.429262	0.432454	0.346399	0.38736	0.432553
7.7	0.349636	0.361514	0.429175	0.432271	0.346335	0.386959	0.432512
7.71667	0.349838	0.361409	0.429214	0.432381	0.346282	0.386763	0.43231
7.73333	0.35002	0.36154	0.429016	0.432401	0.346128	0.386061	0.432135
7.75	0.349847	0.361646	0.428994	0.432569	0.34604	0.385433	0.431964
7.76667	0.34998	0.361407	0.429133	0.432827	0.346053	0.385071	0.431814
7.78333	0.35021	0.361538	0.429145	0.433232	0.345977	0.384452	0.431606
7.8	0.350083	0.361384	0.429266	0.43325	0.346174	0.383811	0.431539
7.81667	0.350327	0.36139	0.429419	0.433277	0.346186	0.383125	0.431709
7.83333	0.350378	0.361473	0.429613	0.433634	0.346168	0.383013	0.431888
7.85	0.350282	0.361315	0.429567	0.433544	0.346057	0.382764	0.43195
7.86667	0.350251	0.361303	0.429842	0.433651	0.346136	0.382811	0.432029
7.88333	0.350247	0.36153	0.429972	0.433668	0.346193	0.382044	0.431877
7.9	0.350168	0.361568	0.430081	0.433549	0.34633	0.38185	0.432129
7.91667	0.350119	0.361195	0.430362	0.433531	0.346438	0.381377	0.432185
7.93333	0.35018	0.361251	0.430154	0.433355	0.346581	0.380892	0.432137
7.95	0.350009	0.361184	0.430499	0.433205	0.34659	0.380313	0.43213
7.96667	0.350153	0.361518	0.430366	0.43317	0.346441	0.37987	0.432224
7.98333	0.350248	0.36141	0.430373	0.433208	0.346375	0.379373	0.431958
8	0.350302	0.361294	0.430409	0.433071	0.346374	0.378237	0.431981
8.01667	0.35052	0.361226	0.43063	0.433159	0.346453	0.377782	0.431978
8.03333	0.35056	0.361347	0.430531	0.433146	0.34635	0.377063	0.431869
8.05	0.35051	0.361201	0.430489	0.433514	0.3464	0.376537	0.432049
8.06667	0.350579	0.361087	0.430593	0.433946	0.346301	0.376488	0.431878
8.08333	0.350816	0.361347	0.430774	0.433982	0.346183	0.376145	0.431775
8.1	0.350906	0.361455	0.430895	0.434055	0.346152	0.375582	0.431717
8.11667	0.351016	0.361443	0.430925	0.434113	0.346258	0.375176	0.4317
8.13333	0.351061	0.361221	0.43109	0.434263	0.346499	0.375286	0.431606
8.15	0.350993	0.361161	0.430978	0.434221	0.346636	0.37491	0.431422
8.16667	0.35092	0.361368	0.431101	0.434194	0.346461	0.375188	0.431382
8.18333	0.350841	0.361397	0.431034	0.434312	0.346445	0.374784	0.431281
8.2	0.350933	0.361319	0.431169	0.434182	0.346448	0.374245	0.431344
8.21667	0.351001	0.36117	0.430979	0.433954	0.346496	0.374307	0.431244
8.23333	0.351082	0.36127	0.430951	0.433814	0.3465	0.373481	0.431313
8.25	0.351028	0.361192	0.430696	0.433681	0.346727	0.373434	0.43139
8.26667	0.350855	0.36103	0.430591	0.433824	0.346759	0.37365	0.431683
8.28333	0.350895	0.361139	0.430579	0.4339	0.346512	0.373709	0.431756
8.3	0.350857	0.361301	0.43069	0.433913	0.346389	0.372846	0.431737
8.31667	0.351038	0.361544	0.430761	0.434087	0.346327	0.372997	0.431937
8.33333	0.350972	0.361487	0.430627	0.43431	0.34648	0.372528	0.431839
8.35	0.351204	0.361447	0.430721	0.434398	0.346454	0.372952	0.432045
8.36667	0.351292	0.361444	0.430499	0.434732	0.346499	0.372838	0.432033
8.38333	0.351229	0.361427	0.430672	0.434994	0.346365	0.372417	0.432096
8.4	0.351103	0.361587	0.430838	0.435097	0.346323	0.372407	0.432017
8.41667	0.351054	0.361478	0.430977	0.435403	0.346155	0.372486	0.431876
8.43333	0.351258	0.361665	0.43119	0.435525	0.346126	0.371999	0.431763
8.45	0.351253	0.361639	0.431077	0.435511	0.346084	0.37152	0.4317
8.46667	0.351304	0.361644	0.431057	0.435723	0.346209	0.37173	0.431696
8.48333	0.351086	0.361463	0.431199	0.435666	0.346197	0.37146	0.431744
8.5	0.351207	0.361196	0.431142	0.435607	0.346024	0.370936	0.431938
8.51667	0.351124	0.361058	0.431281	0.435841	0.345896	0.370551	0.431843
8.53333	0.350995	0.361094	0.431474	0.435877	0.345747	0.370865	0.431639
8.55	0.351114	0.361302	0.431626	0.435767	0.345701	0.37078	0.431466
8.56667	0.351411	0.360984	0.431661	0.43586	0.345665	0.370807	0.43163
8.58333	0.351577	0.361245	0.43166	0.435762	0.345634	0.370206	0.431862
8.6	0.351686	0.36122	0.43166	0.435909	0.345715	0.370112	0.431886
8.61667	0.351847	0.361188	0.431781	0.4359	0.34579	0.369904	0.431767
8.63333	0.351888	0.361127	0.431842	0.435887	0.345587	0.369657	0.4318
8.65	0.3521	0.361183	0.431745	0.436067	0.345459	0.369296	0.431951
8.66667	0.352195	0.361508	0.431792	0.436117	0.345492	0.369483	0.431839
8.68333	0.352386	0.361696	0.431689	0.436131	0.345661	0.368996	0.43204
8.7	0.352626	0.361663	0.43163	0.436214	0.345611	0.368357	0.431925
8.71667	0.352615	0.361659	0.431671	0.436245	0.345732	0.367789	0.432015
8.73333	0.352586	0.361804	0.431477	0.436202	0.345914	0.367506	0.43203
8.75	0.352578	0.361617	0.431501	0.436202	0.34579	0.367243	0.431983
8.76667	0.352699	0.361494	0.431561	0.436142	0.345763	0.366959	0.431847
8.78333	0.352567	0.361531	0.431565	0.436518	0.34579	0.366871	0.431845
8.8	0.352564	0.361655	0.431481	0.436295	0.34589	0.36679	0.431696
8.81667	0.352604	0.361716	0.431563	0.436192	0.346008	0.366961	0.431348
8.83333	0.352636	0.361799	0.431704	0.436304	0.346028	0.36666	0.431359
8.85	0.352573	0.361971	0.431742	0.436273	0.34601	0.366709	0.431148
8.86667	0.352541	0.361803	0.431799	0.43638	0.346064	0.36668	0.431522
8.88333	0.352864	0.361703	0.431657	0.436268	0.345917	0.366571	0.431459
8.9	0.35291	0.36168	0.431665	0.436489	0.346052	0.366131	0.431441
8.91667	0.353113	0.361629	0.431572	0.436715	0.346354	0.366395	0.431298
8.93333	0.352942	0.361694	0.431674	0.436868	0.346252	0.366149	0.43143
8.95	0.353227	0.361596	0.43154	0.436799	0.346265	0.366191	0.431405
8.96667	0.353286	0.361381	0.431586	0.437161	0.346221	0.366149	0.431502
8.98333	0.353205	0.361404	0.431611	0.437002	0.346138	0.366042	0.431577
9	0.353188	0.361179	0.431562	0.436925	0.346229	0.36631	0.431623
9.01667	0.352895	0.361187	0.43165	0.436803	0.346175	0.365953	0.431802
9.03333	0.352823	0.361336	0.431932	0.4367	0.346159	0.365911	0.431563
9.05	0.352605	0.36136	0.432137	0.436695	0.346323	0.365954	0.431756
9.06667	0.352844	0.36134	0.432131	0.436822	0.346072	0.366447	0.431452
9.08333	0.352889	0.361511	0.43238	0.436758	0.346	0.366091	0.431671
9.1	0.353044	0.361463	0.4322	0.436895	0.345889	0.366138	0.431472
9.11667	0.353099	0.361459	0.432334	0.43684	0.345781	0.366104	0.431615
9.13333	0.353274	0.361581	0.432362	0.436727	0.3458	0.366025	0.431656
9.15	0.353453	0.361487	0.432476	0.437016	0.345809	0.365944	0.431722
9.16667	0.353494	0.361583	0.432631	0.437174	0.345761	0.365866	0.431701
9.18333	0.353889	0.361482	0.432652	0.437271	0.346011	0.36609	0.431399
9.2	0.354058	0.361328	0.432413	0.437438	0.346085	0.365878	0.431313
9.21667	0.354298	0.361431	0.432495	0.437568	0.346073	0.366076	0.431229
9.23333	0.353953	0.361681	0.432524	0.437496	0.34616	0.365748	0.431477
9.25	0.35407	0.361651	0.432528	0.437612	0.34607	0.365783	0.431259
9.26667	0.354268	0.361697	0.432787	0.437524	0.346287	0.365951	0.431443
9.28333	0.354436	0.361842	0.432942	0.437766	0.346356	0.36589	0.431201
9.3	0.354318	0.361718	0.433209	0.437761	0.346387	0.365898	0.431206
9.31667	0.354315	0.361882	0.433442	0.437728	0.346322	0.365921	0.430953
9.33333	0.354574	0.361787	0.43345	0.437716	0.346214	0.365898	0.43108
9.35	0.354784	0.361716	0.433325	0.438019	0.346041	0.365974	0.431155
9.36667	0.354939	0.361837	0.433531	0.437944	0.346022	0.366207	0.431428
9.38333	0.354898	0.361643	0.433322	0.437986	0.345751	0.366019	0.431251
9.4	0.355474	0.361627	0.43338	0.437822	0.345717	0.366269	0.431071
9.41667	0.355522	0.361503	0.433196	0.437909	0.345728	0.366341	0.43123
9.43333	0.355491	0.361531	0.433239	0.437767	0.345613	0.366268	0.430991
9.45	0.355377	0.361595	0.433123	0.437844	0.345452	0.366366	0.430947
9.46667	0.355563	0.361819	0.433126	0.438077	0.345381	0.366662	0.431062
9.48333	0.355758	0.361678	0.432794	0.438379	0.345465	0.366547	0.431033
9.5	0.355805	0.361779	0.432849	0.438563	0.345544	0.36648	0.4307
9.51667	0.355806	0.361694	0.433036	0.438668	0.345723	0.366362	0.43078
9.53333	0.355864	0.361666	0.432885	0.438966	0.345657	0.366642	0.430715
9.55	0.356081	0.362033	0.433151	0.439195	0.345751	0.36735	0.430899
9.56667	0.35584	0.361908	0.433286	0.439443	0.345828	0.367593	0.43095
9.58333	0.355914	0.362072	0.433491	0.439547	0.345773	0.368174	0.430904
9.6	0.355931	0.362055	0.433411	0.439747	0.345711	0.368402	0.43114
9.61667	0.356088	0.361932	0.43352	0.439562	0.345882	0.369206	0.431531
9.63333	0.356296	0.361762	0.433298	0.439637	0.345917	0.369671	0.431404
9.65	0.356222	0.361655	0.433311	0.43952	0.345962	0.370276	0.431425
9.66667	0.356421	0.361758	0.433426	0.439383	0.345914	0.371141	0.43165
9.68333	0.356318	0.362072	0.433376	0.439371	0.345652	0.372036	0.4317
9.7	0.356489	0.362228	0.433388	0.439174	0.345571	0.37287	0.431833
9.71667	0.356443	0.36199	0.433191	0.439171	0.345649	0.373548	0.4316
9.73333	0.3565	0.361892	0.433172	0.439052	0.345349	0.374232	0.43187
9.75	0.356497	0.361735	0.432904	0.439064	0.345294	0.375074	0.431709
9.76667	0.356578	0.36182	0.432911	0.439095	0.345295	0.376315	0.431678
9.78333	0.356722	0.361939	0.432774	0.439386	0.345244	0.377248	0.4313
9.8	0.356711	0.362156	0.432893	0.439515	0.345099	0.378196	0.431229
9.81667	0.35692	0.362471	0.432831	0.439602	0.345055	0.379584	0.431163
9.83333	0.35666	0.362468	0.432324	0.439737	0.345125	0.380888	0.431109
9.85	0.356833	0.362439	0.432367	0.43974	0.345237	0.382212	0.431098
9.86667	0.356724	0.362536	0.432187	0.439915	0.345405	0.383478	0.431094
9.88333	0.356689	0.362738	0.432308	0.440016	0.345394	0.384814	0.431152
9.9	0.356781	0.362821	0.432288	0.44013	0.345481	0.386127	0.43088
9.91667	0.356695	0.362878	0.432651	0.440318	0.34553	0.387718	0.430796
9.93333	0.356817	0.362825	0.432566	0.440441	0.34551	0.389308	0.430966
9.95	0.35678	0.362679	0.432867	0.440476	0.345594	0.391014	0.4313
9.96667	0.356728	0.362439	0.432881	0.440721	0.345665	0.39284	0.431409
9.98333	0.356437	0.36242	0.433104	0.440892	0.345568	0.394565	0.431634
10	0.35661	0.362217	0.433712	0.441004	0.3456	0.396643	0.43162
10.0167	0.356692	0.362142	0.433701	0.440922	0.34563	0.398531	0.431862
10.0333	0.356694	0.361945	0.434015	0.440954	0.345589	0.40043	0.431564
10.05	0.356749	0.361776	0.43386	0.441163	0.345732	0.40267	0.431711
10.0667	0.356858	0.361809	0.434025	0.441118	0.345899	0.405029	0.43183
10.0833	0.356992	0.361894	0.434133	0.440986	0.345891	0.407159	0.432088
10.1	0.356845	0.361806	0.434167	0.440942	0.346031	0.409378	0.431962
10.1167	0.356647	0.361885	0.434018	0.440804	0.346093	0.411412	0.43178
10.1333	0.356666	0.361852	0.433955	0.440578	0.346143	0.413435	0.431568
10.15	0.356952	0.361647	0.43386	0.440869	0.346118	0.415867	0.431526
10.1667	0.356864	0.361797	0.433607	0.440936	0.345909	0.41781	0.43125
10.1833	0.356807	0.361827	0.433474	0.441127	0.345673	0.419997	0.430998
10.2	0.356871	0.362016	0.433414	0.441425	0.345822	0.42231	0.431231
10.2167	0.356973	0.36196	0.433598	0.44103	0.345525	0.424262	0.431279
10.2333	0.356927	0.362021	0.433477	0.441225	0.345375	0.426377	0.431458
10.25	0.35687	0.36217	0.433388	0.44147	0.345381	0.428298	0.431167
10.2667	0.357074	0.36214	0.433547	0.441579	0.345223	0.430228	0.431052
10.2833	0.357133	0.362054	0.433474	0.441609	0.345294	0.432085	0.43132
10.3	0.357279	0.362035	0.433914	0.441557	0.345574	0.434116	0.431704
10.3167	0.357409	0.362144	0.433845	0.441344	0.345568	0.435835	0.431889
10.3333	0.357494	0.362178	0.433992	0.441205	0.345691	0.437324	0.431898
10.35	0.357565	0.362174	0.434437	0.441154	0.34581	0.439005	0.431776
10.3667	0.357623	0.362048	0.434764	0.441075	0.345788	0.440518	0.431797
10.3833	0.357541	0.362077	0.434823	0.441445	0.345893	0.441785	0.431652
10.4	0.357706	0.361969	0.43468	0.44157	0.346079	0.443157	0.431385
10.4167	0.357847	0.361886	0.434718	0.44138	0.346145	0.444617	0.43161
10.4333	0.357925	0.362092	0.434677	0.441419	0.346333	0.446196	0.431914
10.45	0.357961	0.362075	0.434573	0.441308	0.346169	0.447237	0.43154
10.4667	0.357843	0.362214	0.434368	0.441253	0.345954	0.44832	0.431237
10.4833	0.357658	0.362148	0.434655	0.44104	0.346065	0.449407	0.430979
10.5	0.357581	0.361966	0.43453	0.441096	0.346231	0.450559	0.431256
10.5167	0.357507	0.361733	0.434239	0.441201	0.346148	0.4518	0.431366
10.5333	0.357466	0.361541	0.434052	0.441102	0.346071	0.452789	0.431286
10.55	0.357445	0.361678	0.433968	0.440761	0.346115	0.45414	0.431425
10.5667	0.357465	0.361613	0.434185	0.440751	0.345955	0.45543	0.431451
10.5833	0.357421	0.361534	0.434136	0.440684	0.346085	0.456753	0.431758
10.6	0.357287	0.361389	0.434195	0.440745	0.346098	0.457705	0.431611
10.6167	0.357331	0.361554	0.43459	0.440832	0.346085	0.459073	0.431545
10.6333	0.357528	0.361439	0.434409	0.440839	0.345884	0.460672	0.431458
10.65	0.35743	0.36138	0.434389	0.440946	0.346138	0.461638	0.431797
10.6667	0.357571	0.361563	0.43463	0.440894	0.346079	0.46267	0.431821
10.6833	0.357561	0.361735	0.434796	0.440738	0.346236	0.463744	0.431911
10.7	0.357611	0.36182	0.434888	0.440921	0.346348	0.465278	0.431836
10.7167	0.357858	0.361812	0.435012	0.44115	0.346453	0.466422	0.431709
10.7333	0.357813	0.36204	0.435054	0.441208	0.346572	0.467457	0.431678
10.75	0.357778	0.362003	0.434927	0.441458	0.346394	0.46848	0.430989
10.7667	0.357753	0.361959	0.43483	0.441343	0.346451	0.46954	0.43126
10.7833	0.357754	0.361851	0.434825	0.441328	0.346674	0.470515	0.431345
10.8	0.357612	0.362035	0.435096	0.441091	0.347003	0.471459	0.431462
10.8167	0.357974	0.362111	0.435225	0.441125	0.346867	0.472801	0.430942
10.8333	0.35804	0.361818	0.435364	0.441057	0.346874	0.474037	0.431108
10.85	0.358431	0.361813	0.435426	0.440991	0.34696	0.475002	0.431236
10.8667	0.358397	0.361955	0.435336	0.440925	0.346814	0.475989	0.431439
10.8833	0.358146	0.361867	0.435334	0.441147	0.346799	0.476939	0.431329
10.9	0.358179	0.361733	0.43518	0.440771	0.346783	0.477853	0.43124
10.9167	0.35824	0.361774	0.4354	0.440383	0.346988	0.478969	0.431653
10.9333	0.35811	0.361918	0.43576	0.440377	0.347009	0.480148	0.431412
10.95	0.358205	0.361912	0.435696	0.440416	0.346854	0.481383	0.431468
10.9667	0.358287	0.361987	0.43564	0.440844	0.346704	0.482068	0.431688
10.9833	0.357928	0.361871	0.435675	0.440638	0.346597	0.483477	0.432008
11	0.357852	0.362077	0.435508	0.440678	0.346679	0.485103	0.431794
11.0167	0.357564	0.362185	0.435422	0.44095	0.346638	0.486919	0.431441
11.0333	0.357731	0.362307	0.435616	0.440647	0.346623	0.488229	0.431144
11.05	0.357781	0.362461	0.435498	0.440359	0.346767	0.489626	0.431486
11.0667	0.357643	0.362504	0.435835	0.44062	0.346919	0.491615	0.431674
11.0833	0.357613	0.362444	0.435934	0.440839	0.346837	0.492971	0.431366
11.1	0.357852	0.362456	0.435858	0.440507	0.346789	0.494829	0.431157
11.1167	0.35775	0.362569	0.435659	0.440372	0.346776	0.497079	0.431154
11.1333	0.35776	0.362342	0.435639	0.440138	0.346838	0.499221	0.430939
11.15	0.357913	0.362501	0.435615	0.44021	0.346956	0.501448	0.430907
11.1667	0.357874	0.362612	0.435656	0.440282	0.346958	0.503417	0.431029
11.1833	0.357989	0.36262	0.435767	0.439983	0.347038	0.504951	0.431285
11.2	0.357896	0.362529	0.435669	0.440272	0.347025	0.506798	0.431532
11.2167	0.358049	0.36251	0.435769	0.440292	0.346993	0.508904	0.431521
11.2333	0.358176	0.362368	0.435672	0.440365	0.346977	0.510548	0.431537
11.25	0.358015	0.362461	0.435542	0.440176	0.347033	0.512394	0.43188
11.2667	0.358003	0.362475	0.43546	0.440435	0.346936	0.514144	0.432259
11.2833	0.358073	0.362527	0.435567	0.440654	0.346968	0.515248	0.432457
11.3	0.358075	0.36258	0.435688	0.440729	0.347054	0.516922	0.432751
11.3167	0.358277	0.3627	0.435826	0.440791	0.346819	0.51771	0.432866
11.3333	0.35837	0.362918	0.435752	0.440807	0.346753	0.518919	0.432686
11.35	0.358386	0.36285	0.435563	0.440999	0.346787	0.520166	0.432614
11.3667	0.358142	0.363041	0.435416	0.441031	0.34692	0.521042	0.432818
11.3833	0.358095	0.36321	0.435495	0.440791	0.346803	0.521856	0.432558
11.4	0.357987	0.363274	0.435391	0.440672	0.346663	0.522824	0.432637
11.4167	0.358195	0.363328	0.435549	0.44075	0.346477	0.523971	0.432658
11.4333	0.35836	0.363306	0.435719	0.440902	0.346668	0.524626	0.432467
11.45	0.358369	0.363291	0.435886	0.440962	0.346633	0.525932	0.432484
11.4667	0.35858	0.363426	0.435535	0.44107	0.346566	0.526766	0.432149
11.4833	0.35831	0.363452	0.435414	0.441146	0.346864	0.527475	0.43228
11.5	0.358422	0.363455	0.435335	0.441253	0.346895	0.527941	0.432301
11.5167	0.358271	0.363545	0.435548	0.44128	0.34693	0.52841	0.432409
11.5333	0.35861	0.363286	0.435747	0.441104	0.346982	0.529175	0.432338
11.55	0.358498	0.363212	0.435742	0.441386	0.346905	0.530057	0.432451
11.5667	0.358624	0.363319	0.436167	0.441482	0.34707	0.530358	0.432362
11.5833	0.358666	0.363783	0.436238	0.441663	0.347323	0.530671	0.43227
11.6	0.358612	0.36407	0.43618	0.441615	0.347297	0.530917	0.432215
11.6167	0.358804	0.364183	0.43594	0.441505	0.347421	0.531016	0.432317
11.6333	0.358675	0.364524	0.436438	0.441133	0.347404	0.531281	0.432511
11.65	0.358937	0.364733	0.436287	0.441265	0.347316	0.531684	0.432371
11.6667	0.358728	0.364792	0.436258	0.441186	0.347313	0.532239	0.432389
11.6833	0.358741	0.365174	0.436442	0.441237	0.347426	0.532867	0.432324
11.7	0.358601	0.365612	0.436414	0.441398	0.347323	0.533222	0.432034
11.7167	0.358739	0.365849	0.436322	0.441748	0.347544	0.534274	0.431925
11.7333	0.358732	0.366453	0.436011	0.441935	0.347386	0.534695	0.431925
11.75	0.358701	0.366653	0.435772	0.442228	0.347454	0.535319	0.432105
11.7667	0.358516	0.367004	0.435709	0.442229	0.347461	0.536013	0.432161
11.7833	0.358684	0.367343	0.43601	0.442631	0.347412	0.536718	0.431904
11.8	0.358859	0.36733	0.436087	0.44317	0.347482	0.537439	0.431834
11.8167	0.359036	0.367556	0.436199	0.44316	0.347531	0.538229	0.431805
11.8333	0.35928	0.367777	0.436443	0.443417	0.347519	0.538765	0.431989
11.85	0.359558	0.367959	0.436228	0.443597	0.347518	0.539337	0.431901
11.8667	0.359714	0.368305	0.43633	0.443867	0.34764	0.540251	0.432009
11.8833	0.359875	0.368559	0.436537	0.444052	0.347588	0.540159	0.43233
11.9	0.359923	0.368786	0.436589	0.444253	0.347653	0.541034	0.432551
11.9167	0.360033	0.368834	0.436855	0.444605	0.347488	0.541664	0.432339
11.9333	0.360163	0.369128	0.437016	0.445238	0.347588	0.542402	0.432339
11.95	0.360114	0.369644	0.436944	0.445521	0.347804	0.542778	0.432353
11.9667	0.359968	0.37012	0.436509	0.445698	0.347802	0.543168	0.432539
11.9833	0.359896	0.3705	0.436641	0.446371	0.347942	0.543706	0.432423
12	0.360037	0.371099	0.436678	0.446872	0.348031	0.54446	0.432442
12.0167	0.360038	0.371422	0.436806	0.447654	0.348009	0.545241	0.43266
12.0333	0.360277	0.371759	0.436817	0.448025	0.3481	0.546021	0.432734
12.05	0.360257	0.372443	0.43707	0.448591	0.348308	0.546775	0.43247
12.0667	0.360425	0.372943	0.436982	0.449011	0.348378	0.547516	0.432236
12.0833	0.360397	0.373398	0.436919	0.449718	0.348586	0.54794	0.432455
12.1	0.360755	0.373779	0.436771	0.450416	0.348676	0.548416	0.432686
12.1167	0.360799	0.374062	0.436888	0.45092	0.348665	0.549332	0.432806
12.1333	0.36084	0.374584	0.43727	0.451645	0.348683	0.549711	0.432803
12.15	0.360966	0.375408	0.437606	0.452006	0.348699	0.550427	0.432761
12.1667	0.361202	0.376084	0.437528	0.452532	0.348724	0.550975	0.432607
12.1833	0.361511	0.376885	0.437471	0.452907	0.348669	0.5514	0.432538
12.2	0.361682	0.377449	0.437497	0.453753	0.3487	0.551737	0.432537
12.2167	0.362002	0.378023	0.437459	0.454186	0.348622	0.552596	0.432746
12.2333	0.362236	0.378686	0.437394	0.45477	0.348611	0.553455	0.432933
12.25	0.362791	0.379483	0.437425	0.455049	0.348558	0.554097	0.432742
12.2667	0.363068	0.380295	0.437704	0.455396	0.348471	0.555048	0.432486
12.2833	0.363268	0.38143	0.437876	0.455731	0.348447	0.555529	0.432516
12.3	0.36346	0.382409	0.437921	0.45637	0.348562	0.556642	0.432441
12.3167	0.363678	0.383	0.437667	0.456934	0.348745	0.557153	0.432386
12.3333	0.363798	0.383464	0.437844	0.457427	0.34888	0.557834	0.432478
12.35	0.364019	0.384123	0.43788	0.457789	0.349011	0.55865	0.432505
12.3667	0.36426	0.384975	0.438045	0.45778	0.349333	0.55927	0.432717
12.3833	0.364489	0.385755	0.438031	0.457935	0.349382	0.559629	0.432759
12.4	0.364669	0.3865	0.43841	0.458192	0.349631	0.560336	0.432525
12.4167	0.36475	0.387207	0.438291	0.458557	0.349741	0.560934	0.433041
12.4333	0.364947	0.388127	0.438426	0.459119	0.349975	0.561466	0.433153
12.45	0.365393	0.388609	0.438261	0.459827	0.35002	0.562063	0.433073
12.4667	0.365909	0.389283	0.43819	0.459998	0.35008	0.562891	0.433212
12.4833	0.366222	0.389918	0.438135	0.460449	0.349934	0.563262	0.433662
12.5	0.366425	0.390775	0.438068	0.460749	0.349925	0.56409	0.433366
12.5167	0.366662	0.391634	0.438001	0.460921	0.349894	0.564799	0.433444
12.5333	0.366901	0.392497	0.43813	0.461675	0.349674	0.566151	0.433118
12.55	0.367143	0.393498	0.438289	0.462087	0.349806	0.567005	0.433126
12.5667	0.367516	0.39433	0.438213	0.462571	0.349931	0.567141	0.433008
12.5833	0.367721	0.395036	0.438489	0.462856	0.350035	0.567999	0.432642
12.6	0.368054	0.395576	0.438347	0.462952	0.350075	0.568731	0.432693
12.6167	0.368302	0.396437	0.438322	0.462902	0.350264	0.569244	0.432761
12.6333	0.368561	0.396979	0.438322	0.463273	0.350455	0.569884	0.432608
12.65	0.368786	0.397936	0.438425	0.463565	0.350802	0.570779	0.432727
12.6667	0.369171	0.398844	0.438652	0.463969	0.350951	0.571068	0.433136
12.6833	0.369511	0.399702	0.438859	0.464526	0.351143	0.571743	0.433112
12.7	0.369794	0.400422	0.438751	0.46466	0.35132	0.57178	0.433449
12.7167	0.370035	0.40109	0.438624	0.464928	0.351455	0.572031	0.433492
12.7333	0.370119	0.401616	0.438696	0.465199	0.351492	0.57276	0.433759
12.75	0.37027	0.40253	0.438847	0.465702	0.351527	0.573172	0.433758
12.7667	0.370443	0.403444	0.438815	0.466013	0.351615	0.573321	0.433691
12.7833	0.370813	0.404269	0.439035	0.466417	0.351622	0.574054	0.433894
12.8	0.370991	0.405417	0.439277	0.466781	0.35178	0.57384	0.434151
12.8167	0.371239	0.406275	0.439276	0.467122	0.351673	0.573929	0.433697
12.8333	0.371452	0.406873	0.439128	0.467479	0.351686	0.574604	0.433692
12.85	0.371533	0.407785	0.438871	0.467867	0.351638	0.574861	0.433765
12.8667	0.371864	0.408608	0.438851	0.468388	0.351853	0.575046	0.433692
12.8833	0.372048	0.409351	0.438941	0.468847	0.351879	0.575871	0.433719
12.9	0.372334	0.410351	0.439016	0.469248	0.351784	0.576384	0.433811
12.9167	0.372808	0.411347	0.438965	0.469341	0.351852	0.577002	0.433945
12.9333	0.37317	0.412368	0.439138	0.469377	0.352025	0.577524	0.433817
12.95	0.373295	0.413175	0.439029	0.469742	0.352318	0.577558	0.433685
12.9667	0.373626	0.413928	0.439185	0.470048	0.352384	0.578448	0.433305
12.9833	0.374026	0.414729	0.439363	0.470213	0.352677	0.579218	0.433432
13	0.374334	0.415681	0.43936	0.470139	0.353037	0.579542	0.43331
13.0167	0.374539	0.416279	0.439748	0.470558	0.353298	0.580001	0.433092
13.0333	0.374625	0.417155	0.440006	0.470678	0.35324	0.580529	0.433176
13.05	0.375042	0.41796	0.439962	0.471193	0.353308	0.580892	0.433429
13.0667	0.375359	0.418654	0.43997	0.471402	0.353633	0.581538	0.433522
13.0833	0.375579	0.419351	0.439895	0.471546	0.35381	0.581767	0.433773
13.1	0.375711	0.419782	0.439685	0.472291	0.354039	0.582182	0.434227
13.1167	0.375873	0.420522	0.439848	0.472611	0.354261	0.582427	0.434142
13.1333	0.37608	0.421429	0.439713	0.472897	0.35437	0.582594	0.434519
13.15	0.376116	0.422349	0.439831	0.473209	0.354478	0.583094	0.434775
13.1667	0.376406	0.423308	0.440152	0.474003	0.354585	0.583452	0.434712
13.1833	0.37667	0.424146	0.440181	0.474371	0.354664	0.583665	0.434925
13.2	0.376794	0.425118	0.440032	0.474811	0.354912	0.584064	0.434817
13.2167	0.376935	0.425946	0.440002	0.474944	0.355508	0.584616	0.434583
13.2333	0.376983	0.426799	0.439932	0.475561	0.355569	0.58411	0.434689
13.25	0.377047	0.427679	0.440141	0.476269	0.356025	0.584231	0.434457
13.2667	0.377179	0.428797	0.440297	0.476545	0.355993	0.584566	0.434161
13.2833	0.37748	0.429523	0.44049	0.47686	0.356015	0.585924	0.434674
13.3	0.377823	0.430187	0.440513	0.477244	0.356125	0.586049	0.434626
13.3167	0.378026	0.430973	0.440125	0.477432	0.35625	0.586056	0.43464
13.3333	0.378062	0.431495	0.440068	0.477554	0.356451	0.586483	0.435225
13.35	0.378292	0.432227	0.440003	0.477622	0.356753	0.586902	0.435482
13.3667	0.378634	0.43249	0.440088	0.478028	0.357138	0.587748	0.435867
13.3833	0.378996	0.433213	0.440203	0.478554	0.357015	0.587728	0.436277
13.4	0.379475	0.433973	0.440568	0.478802	0.357507	0.588343	0.436343
13.4167	0.379985	0.434429	0.440363	0.479249	0.357659	0.588882	0.436806
13.4333	0.380481	0.434955	0.440371	0.479756	0.357983	0.589005	0.437459
13.45	0.380461	0.435615	0.440183	0.480423	0.358407	0.589057	0.437764
13.4667	0.380627	0.436378	0.440285	0.480842	0.35885	0.589563	0.438083
13.4833	0.380984	0.437038	0.440536	0.481574	0.35916	0.590142	0.43859
13.5	0.381541	0.43771	0.440462	0.482295	0.359576	0.59013	0.43919
13.5167	0.382112	0.43853	0.440428	0.482973	0.35989	0.590505	0.439648
13.5333	0.382779	0.439508	0.440184	0.483472	0.359862	0.589953	0.439828
13.55	0.383	0.439869	0.440332	0.484147	0.360236	0.589627	0.440125
13.5667	0.38349	0.440748	0.440363	0.484513	0.360443	0.590461	0.44049
13.5833	0.383997	0.44158	0.440331	0.484915	0.360674	0.590761	0.440774
13.6	0.384326	0.442185	0.440441	0.485348	0.36099	0.590694	0.440807
13.6167	0.385261	0.443087	0.440584	0.485708	0.361322	0.590751	0.441297
13.6333	0.385888	0.444012	0.440489	0.486409	0.36144	0.590897	0.441608
13.65	0.386593	0.44439	0.440588	0.487103	0.361696	0.590856	0.441879
13.6667	0.387123	0.445168	0.440795	0.487796	0.361789	0.591653	0.441883
13.6833	0.387702	0.445792	0.44083	0.488255	0.36206	0.591664	0.442343
13.7	0.387991	0.446486	0.441029	0.488671	0.362603	0.592907	0.443324
13.7167	0.388757	0.447758	0.44098	0.489122	0.362948	0.593511	0.443433
13.7333	0.389245	0.44833	0.440942	0.489927	0.36321	0.593034	0.444025
13.75	0.389786	0.449115	0.441179	0.490506	0.363392	0.593613	0.444293
13.7667	0.390551	0.44998	0.441421	0.490776	0.363786	0.594038	0.4449
13.7833	0.390913	0.450801	0.441415	0.491717	0.363983	0.594353	0.445187
13.8	0.391586	0.451184	0.441499	0.49215	0.364344	0.594713	0.445732
13.8167	0.392423	0.452093	0.441708	0.492326	0.364708	0.594909	0.446058
13.8333	0.393078	0.453047	0.441817	0.49254	0.365118	0.594984	0.446644
13.85	0.393752	0.453847	0.442104	0.493036	0.365449	0.595237	0.44703
13.8667	0.394626	0.454688	0.442271	0.493767	0.365719	0.594894	0.446937
13.8833	0.395332	0.455232	0.442473	0.493957	0.36603	0.595817	0.448003
13.9	0.396244	0.455918	0.442514	0.494364	0.36632	0.596559	0.448276
13.9167	0.397103	0.456851	0.442923	0.494833	0.366673	0.596915	0.448969
13.9333	0.39789	0.457474	0.443136	0.495824	0.366948	0.5973	0.449341
13.95	0.398961	0.457708	0.443432	0.495883	0.367194	0.597314	0.449641
13.9667	0.399776	0.45845	0.443836	0.496438	0.36754	0.597884	0.450663
13.9833	0.400455	0.458919	0.44387	0.497454	0.368115	0.598257	0.451528
14	0.401295	0.459352	0.444047	0.498096	0.368635	0.598481	0.452202
14.0167	0.402169	0.459671	0.44428	0.498765	0.368903	0.598209	0.452628
14.0333	0.402897	0.460327	0.444574	0.498854	0.369415	0.597942	0.453403
14.05	0.403976	0.460833	0.444785	0.499748	0.369709	0.597328	0.453606
14.0667	0.40488	0.461458	0.444831	0.500277	0.370264	0.597394	0.454736
14.0833	0.405771	0.461825	0.444841	0.500915	0.370768	0.597241	0.455259
14.1	0.406569	0.462254	0.444926	0.50107	0.371222	0.597503	0.456051
14.1167	0.40727	0.463148	0.44501	0.501721	0.371825	0.597739	0.456876
14.1333	0.40834	0.463514	0.445149	0.501928	0.372403	0.597872	0.457122
14.15	0.409339	0.463987	0.445381	0.502147	0.37275	0.598098	0.457713
14.1667	0.410482	0.464471	0.445559	0.502679	0.37315	0.597951	0.458106
14.1833	0.411536	0.465446	0.445652	0.503064	0.373819	0.598438	0.458676
14.2	0.41271	0.465926	0.445678	0.503588	0.3743	0.59912	0.459365
14.2167	0.413604	0.466271	0.445791	0.503735	0.375071	0.599855	0.460475
14.2333	0.414616	0.466769	0.446057	0.50407	0.375756	0.599847	0.460988
14.25	0.415538	0.467049	0.446189	0.504208	0.376172	0.600195	0.46177
14.2667	0.416583	0.467798	0.445959	0.504631	0.376755	0.600222	0.462166
14.2833	0.41785	0.468161	0.446258	0.50471	0.377295	0.600394	0.462726
14.3	0.418849	0.468696	0.446229	0.505023	0.377874	0.600234	0.463513
14.3167	0.419999	0.469309	0.44643	0.505293	0.378439	0.600249	0.464242
14.3333	0.421154	0.469798	0.44654	0.505469	0.379051	0.600645	0.464946
14.35	0.422096	0.470136	0.446644	0.505845	0.379523	0.601184	0.46567
14.3667	0.423217	0.470633	0.446999	0.506188	0.380158	0.60128	0.466395
14.3833	0.424286	0.471011	0.447272	0.506382	0.380764	0.600871	0.466506
14.4	0.425471	0.471493	0.44739	0.506683	0.381234	0.601086	0.466749
14.4167	0.426477	0.471915	0.447781	0.506931	0.381916	0.601639	0.467242
14.4333	0.427721	0.472413	0.448406	0.50692	0.382417	0.601957	0.468311
14.45	0.428683	0.472828	0.448507	0.506992	0.382944	0.602022	0.469149
14.4667	0.429634	0.47326	0.448882	0.507235	0.383498	0.602234	0.4697
14.4833	0.430624	0.473923	0.449096	0.507626	0.384213	0.602369	0.470415
14.5	0.431124	0.474752	0.44923	0.507776	0.384931	0.602809	0.471121
14.5167	0.432117	0.475062	0.44947	0.507799	0.385719	0.6028	0.472363
14.5333	0.432846	0.475253	0.449589	0.50815	0.386136	0.602262	0.472847
14.55	0.433944	0.475956	0.449816	0.508612	0.386807	0.602738	0.473821
14.5667	0.43465	0.476431	0.450386	0.50887	0.387492	0.602605	0.474871
14.5833	0.435668	0.476954	0.450695	0.508956	0.388351	0.601842	0.475732
14.6	0.436673	0.477294	0.450821	0.509568	0.389094	0.602241	0.476528
14.6167	0.437346	0.477624	0.451294	0.510533	0.389725	0.602268	0.477168
14.6333	0.438138	0.47817	0.451537	0.510846	0.390442	0.602514	0.477864
14.65	0.438684	0.478301	0.451824	0.511093	0.390909	0.602464	0.478519
14.6667	0.439768	0.478551	0.4523	0.511169	0.391347	0.601693	0.479465
14.6833	0.440684	0.479359	0.45283	0.511433	0.391902	0.602071	0.479657
14.7	0.441725	0.480018	0.452926	0.511641	0.392633	0.603105	0.480446
14.7167	0.44248	0.48057	0.453098	0.511927	0.393092	0.602893	0.480865
14.7333	0.443422	0.481091	0.453324	0.512253	0.393599	0.603219	0.481209
14.75	0.444234	0.481898	0.453467	0.512744	0.39407	0.603068	0.481412
14.7667	0.444669	0.482413	0.454021	0.512898	0.394611	0.602812	0.481907
14.7833	0.445863	0.483248	0.454193	0.512468	0.395277	0.602954	0.482477
14.8	0.446979	0.484052	0.454579	0.512844	0.395965	0.603137	0.483085
14.8167	0.448149	0.48476	0.454804	0.512822	0.396878	0.603474	0.483788
14.8333	0.449039	0.485398	0.455036	0.513147	0.397393	0.603958	0.484041
14.85	0.450018	0.485854	0.455275	0.513334	0.398283	0.60418	0.484431
14.8667	0.45086	0.486688	0.456098	0.51335	0.398904	0.60391	0.485006
14.8833	0.451836	0.487563	0.456799	0.513744	0.399662	0.604662	0.486085
14.9	0.452848	0.488546	0.457247	0.513779	0.400639	0.604553	0.486618
14.9167	0.454424	0.4891	0.45757	0.514098	0.401504	0.605472	0.487532
14.9333	0.456159	0.490005	0.457825	0.514033	0.402339	0.606433	0.487995
14.95	0.457648	0.490872	0.458314	0.514522	0.403022	0.607022	0.488554
14.9667	0.458703	0.491217	0.45853	0.515166	0.4035	0.606916	0.488976
14.9833	0.460028	0.49207	0.459087	0.51548	0.404129	0.606618	0.489208
15	0.461686	0.492647	0.45953	0.515887	0.404982	0.607245	0.490019
15.0167	0.463155	0.493189	0.46005	0.516214	0.405619	0.606554	0.490899
15.0333	0.464776	0.49378	0.460532	0.516641	0.40655	0.606531	0.491561
15.05	0.4662	0.494395	0.460756	0.516357	0.407077	0.606312	0.491855
15.0667	0.467749	0.494611	0.461043	0.516737	0.407568	0.607002	0.492333
15.0833	0.468964	0.495303	0.461203	0.516754	0.408385	0.606311	0.493037
15.1	0.470319	0.496055	0.461584	0.517282	0.409095	0.605614	0.493455
[truncated: 1,631 more rows]

## Sheet: 31
	fbL
[truncated: 3,501 more rows]

## Sheet: 32
	ΔΨ
[truncated: 3,501 more rows]

## Sheet: 33
fbL	Control	10 min Ischemia	20 min Ischemia	1 min Rep	2 min Rep	5 min Rep	10 min Rep	20 min Rep
[truncated: 7 more rows]

[truncated: 6 more sheets: 34, 35, 36, 37, 38, Key]
