# Supplementary material for: Rapid mitochondrial repolarization upon reperfusion after cardiac ischemia
Source: Nat Cardiovasc Res. 2025 Dec 11;4(12):1627–41. doi: 10.1038/s44161-025-00752-9 (PMC12708349; doi:10.1038/s44161-025-00752-9)
Supplement: Supplementary file 6 — Statistical source data. [file 44161_2025_752_MOESM6_ESM.xlsx]

## Sheet: 39
	Wt				Mb-/-
Wavelength (nm)	627.01	627.02	627.03		0223_0251	0223_0421	0224_01
535.106	0.999502	1.03624	0.908487		0.683573	0.684387	0.59677
535.501	1.00055	1.04075	0.913234		0.680996	0.682382	0.594004
535.896	1.00229	1.04281	0.916118		0.67929	0.681879	0.592342
536.291	1.00544	1.04842	0.919813		0.676458	0.679637	0.59043
536.686	1.00914	1.05198	0.923008		0.675717	0.677792	0.587773
537.08	1.0128	1.05358	0.925403		0.673717	0.677127	0.586113
537.475	1.01566	1.05886	0.929031		0.671861	0.674693	0.583718
537.869	1.01755	1.06162	0.930393		0.669346	0.67279	0.582001
538.263	1.02177	1.0661	0.935923		0.667745	0.671407	0.580033
538.658	1.0239	1.06872	0.93936		0.665126	0.66923	0.576901
539.052	1.0266	1.07207	0.942881		0.663013	0.667326	0.575899
539.446	1.02909	1.074	0.94597		0.660698	0.665399	0.572219
539.84	1.03123	1.07666	0.947563		0.657774	0.663697	0.569041
540.233	1.03136	1.07838	0.947286		0.655152	0.661587	0.567122
540.627	1.03574	1.08202	0.953026		0.652184	0.658526	0.564773
541.021	1.03611	1.08055	0.951459		0.650373	0.656578	0.561898
541.414	1.03678	1.08325	0.954171		0.6484	0.654512	0.560333
541.808	1.03725	1.08341	0.954382		0.646042	0.65328	0.557744
542.201	1.03885	1.08275	0.954711		0.643125	0.650887	0.555902
542.594	1.03726	1.08525	0.955535		0.641931	0.649536	0.553026
542.987	1.04106	1.08246	0.957758		0.640179	0.648297	0.551948
543.38	1.03892	1.08272	0.958008		0.638742	0.64708	0.550314
543.773	1.04249	1.08474	0.959865		0.637436	0.646662	0.549073
544.166	1.04003	1.08282	0.95872		0.637329	0.646576	0.548519
544.559	1.04155	1.08202	0.959802		0.636488	0.646701	0.548146
544.952	1.04108	1.08297	0.961276		0.637071	0.647743	0.54774
545.344	1.04175	1.08006	0.9593		0.637321	0.647902	0.547627
545.737	1.04224	1.08204	0.962811		0.637863	0.648585	0.548429
546.129	1.04256	1.07895	0.960536		0.639037	0.649927	0.549642
546.521	1.04249	1.07966	0.962537		0.639832	0.651604	0.549399
546.914	1.03831	1.07351	0.956537		0.640563	0.653032	0.550725
547.306	1.04437	1.07961	0.962962		0.642397	0.654472	0.551539
547.698	1.03886	1.07261	0.957017		0.642905	0.65496	0.550476
548.09	1.04276	1.07386	0.961023		0.643307	0.656579	0.551933
548.482	1.03887	1.06925	0.957896		0.643872	0.657451	0.551639
548.874	1.03824	1.06704	0.9561		0.644103	0.657373	0.551546
549.265	1.03035	1.06176	0.949393		0.643993	0.657226	0.551411
549.657	1.03168	1.05835	0.949195		0.642713	0.655723	0.550869
550.048	1.02825	1.05232	0.944655		0.64091	0.654582	0.54939
550.44	1.02469	1.0466	0.942886		0.640373	0.653087	0.548293
550.831	1.01943	1.04182	0.935656		0.638152	0.650704	0.546559
551.223	1.01519	1.03492	0.931772		0.635386	0.648384	0.544961
551.614	1.0095	1.02647	0.926465		0.632681	0.644941	0.542084
552.005	1.00229	1.0201	0.91742		0.62961	0.64188	0.539681
552.396	0.995244	1.01085	0.912475		0.626194	0.637964	0.537207
552.787	0.987733	1.00273	0.9028		0.622698	0.634226	0.534831
553.178	0.981814	0.992746	0.89739		0.619208	0.629805	0.532409
553.568	0.972336	0.983558	0.886959		0.616016	0.626613	0.529689
553.959	0.964384	0.975731	0.880341		0.612538	0.622932	0.527529
554.35	0.955971	0.965723	0.871183		0.610231	0.619715	0.525945
554.74	0.95223	0.958958	0.865282		0.608215	0.617215	0.524635
555.131	0.946201	0.951465	0.857921		0.605834	0.614995	0.52382
555.521	0.938927	0.944615	0.852021		0.604279	0.612927	0.523191
555.911	0.932277	0.935847	0.843932		0.602404	0.610775	0.523188
556.301	0.92559	0.928163	0.83875		0.600965	0.609055	0.522817
556.692	0.921009	0.92261	0.833337		0.599779	0.607955	0.523046
557.082	0.913247	0.915274	0.826689		0.599028	0.607124	0.523202
557.471	0.909148	0.907401	0.820676		0.598406	0.605975	0.523982
557.861	0.905388	0.902329	0.816209		0.597713	0.605118	0.524711
558.251	0.901138	0.897139	0.812336		0.59784	0.604176	0.525527
558.641	0.894072	0.891451	0.80529		0.59723	0.603984	0.525937
559.03	0.89118	0.887321	0.80365		0.596002	0.60303	0.526907
559.42	0.889593	0.884096	0.800309		0.596291	0.603064	0.526537
559.809	0.883838	0.877126	0.79429		0.595294	0.602035	0.527745
560.199	0.879384	0.873588	0.790502		0.594973	0.602163	0.527558
560.588	0.877145	0.869295	0.787103		0.59431	0.600842	0.527437
560.977	0.874133	0.866556	0.784209		0.593093	0.599763	0.526587
561.366	0.870491	0.864315	0.781319		0.591808	0.598329	0.525095
561.755	0.870534	0.861626	0.779772		0.590369	0.597128	0.524024
562.144	0.865934	0.857116	0.776418		0.588434	0.594867	0.521463
562.533	0.861762	0.852597	0.771384		0.585649	0.593113	0.519332
562.922	0.862186	0.851953	0.771571		0.582694	0.590094	0.515403
563.311	0.857256	0.848411	0.769448		0.579768	0.586775	0.511753
563.699	0.853505	0.845169	0.763912		0.575419	0.583158	0.507411
564.088	0.850937	0.843258	0.761064		0.571063	0.579203	0.502161
564.476	0.847736	0.839984	0.757785		0.566255	0.573927	0.495592
564.865	0.845724	0.837607	0.757512		0.560284	0.56897	0.489003
565.253	0.843105	0.834065	0.752662		0.553914	0.562886	0.48293
565.641	0.83871	0.830906	0.749519		0.547224	0.556671	0.475609
566.029	0.835247	0.82847	0.746017		0.540408	0.550203	0.467954
566.417	0.831092	0.824287	0.742574		0.532893	0.542546	0.459658
566.805	0.827353	0.820482	0.73946		0.524699	0.535773	0.451347
567.193	0.82375	0.818871	0.736998		0.517164	0.52817	0.443052
567.581	0.820971	0.815231	0.733405		0.50894	0.519932	0.434994
567.969	0.817375	0.812178	0.730605		0.501332	0.512716	0.426663
568.357	0.813	0.809361	0.725637		0.493011	0.505482	0.418645
568.744	0.810765	0.809003	0.726506		0.484575	0.497878	0.411241
569.132	0.807821	0.806084	0.721723		0.477542	0.490735	0.403508
569.519	0.805347	0.805789	0.72057		0.470059	0.484102	0.39619
569.907	0.804049	0.803552	0.719364		0.463045	0.477146	0.389086
570.294	0.801051	0.802459	0.718106		0.456148	0.471148	0.382955
570.681	0.801203	0.804388	0.718622		0.449785	0.465403	0.376685
571.068	0.799247	0.803498	0.716855		0.443614	0.458958	0.37138
571.456	0.799661	0.806171	0.719719		0.438816	0.454351	0.365858
571.843	0.800486	0.806997	0.719097		0.433186	0.449106	0.360518
572.23	0.801149	0.809332	0.719014		0.4283	0.4452	0.356418
572.616	0.802599	0.811017	0.72256		0.423691	0.440953	0.352385
573.003	0.801969	0.813046	0.721595		0.419604	0.436822	0.348208
573.39	0.803272	0.814001	0.724171		0.416035	0.43348	0.344928
573.777	0.806733	0.818907	0.72829		0.412096	0.429902	0.340936
574.163	0.807563	0.82107	0.729385		0.408583	0.426254	0.33758
574.55	0.80654	0.823169	0.728845		0.405681	0.423714	0.334628
574.936	0.81097	0.829101	0.733694		0.401979	0.420499	0.331625
575.323	0.812513	0.831191	0.735927		0.398803	0.417808	0.328951
575.709	0.813187	0.833684	0.737642		0.395777	0.415025	0.325823
576.095	0.8149	0.836404	0.740341		0.392874	0.412083	0.323597
576.481	0.817138	0.839703	0.74156		0.390498	0.409441	0.321
576.867	0.81794	0.841967	0.743236		0.388021	0.406388	0.318751
577.253	0.816736	0.843556	0.743063		0.38498	0.404722	0.316412
577.639	0.817938	0.846328	0.743759		0.382977	0.401596	0.31385
578.025	0.822981	0.850064	0.749266		0.38067	0.399393	0.312209
578.411	0.819696	0.849153	0.747172		0.378478	0.396872	0.310976
578.797	0.822679	0.852922	0.750276		0.376389	0.39454	0.308787
579.182	0.823209	0.853247	0.751395		0.374711	0.39251	0.306685
579.568	0.822428	0.854431	0.75053		0.372753	0.390113	0.305338
579.954	0.821169	0.853587	0.748555		0.370685	0.388298	0.303985
580.339	0.817624	0.851148	0.746894		0.369167	0.386011	0.302083
580.724	0.816968	0.848662	0.745367		0.367511	0.384515	0.300799
581.11	0.813277	0.846018	0.743028		0.365651	0.382021	0.300234
581.495	0.809511	0.842131	0.740004		0.363995	0.380513	0.29805
581.88	0.80454	0.838512	0.73491		0.363422	0.378716	0.297638
582.265	0.798755	0.831087	0.729147		0.3614	0.376533	0.295902
582.65	0.789038	0.821485	0.719085		0.360205	0.37542	0.295179
583.035	0.784346	0.814345	0.712596		0.35957	0.373828	0.294173
583.42	0.774265	0.804311	0.705		0.358221	0.372372	0.293788
583.805	0.763369	0.791317	0.693736		0.357571	0.371144	0.292886
584.19	0.751796	0.778389	0.684167
584.575	0.739935	0.764016	0.671147
584.959	0.726044	0.748412	0.658416

## Sheet: 40
Wavelength (nm)	Raw Experimental Spectrum	Raw Best Fit	MbD	MbO	Cyt bH	Cyt bL	Cyt c1	Cyt c	Line	Residual	Corrected Best Fit	Corrected Experimental Spectrum
535.106	1.24401	1.25055	0.152702	0.502545	0.016126	0.010875	0.019203	0.017128	0.531968	-0.00654	0.063331	0.056793
535.501	1.25116	1.25468	0.153766	0.50942	0.015603	0.010081	0.018672	0.017267	0.529867	-0.00352	0.061624	0.058107
535.896	1.25696	1.25928	0.154565	0.515607	0.015305	0.009956	0.018672	0.017407	0.527766	-0.00232	0.06134	0.05902
536.291	1.26352	1.26513	0.155363	0.522482	0.015155	0.010248	0.018624	0.017593	0.525666	-0.00161	0.061621	0.060013
536.686	1.26883	1.27005	0.156693	0.528669	0.014558	0.010499	0.018142	0.017919	0.523566	-0.00121	0.061117	0.059906
537.08	1.2736	1.27325	0.157757	0.534169	0.013961	0.009844	0.017804	0.018245	0.521467	0.000357	0.059854	0.06021
537.475	1.27724	1.27671	0.158555	0.538981	0.013662	0.009719	0.017756	0.018663	0.519369	0.000537	0.0598	0.060337
537.869	1.28061	1.28167	0.159885	0.544481	0.013588	0.00951	0.017949	0.018989	0.517271	-0.00106	0.060036	0.058973
538.263	1.28662	1.28524	0.160949	0.548606	0.013289	0.009816	0.017997	0.019408	0.515173	0.001377	0.06051	0.061888
538.658	1.28966	1.288	0.162013	0.553418	0.012468	0.009635	0.017466	0.01992	0.513076	0.001665	0.059489	0.061155
539.052	1.29362	1.29072	0.163078	0.557543	0.012393	0.008675	0.017707	0.020339	0.51098	0.002906	0.059114	0.06202
539.446	1.29599	1.29354	0.164408	0.561668	0.011796	0.008563	0.01737	0.020851	0.508884	0.002448	0.05858	0.061027
539.84	1.2985	1.29715	0.165472	0.565793	0.01187	0.008201	0.017707	0.021316	0.506788	0.001352	0.059096	0.060448
540.233	1.30049	1.29783	0.166536	0.568543	0.011796	0.006294	0.017997	0.021968	0.504693	0.002664	0.058054	0.060719
540.627	1.3028	1.30049	0.167866	0.572668	0.011348	0.005542	0.017852	0.022619	0.502599	0.002304	0.057361	0.059666
541.021	1.30529	1.30369	0.169462	0.576105	0.010975	0.005709	0.017707	0.023225	0.500505	0.001606	0.057615	0.059221
541.414	1.3053	1.3053	0.171059	0.578168	0.010676	0.004985	0.017804	0.024202	0.498411	-4.85e-06	0.057667	0.057662
541.808	1.30847	1.30555	0.172389	0.579543	0.010452	0.003815	0.017949	0.025086	0.496318	0.002922	0.057302	0.060224
542.201	1.30784	1.30483	0.173453	0.581605	0.010153	0.001241	0.018045	0.02611	0.494226	0.00301	0.055549	0.05856
542.594	1.30766	1.30611	0.174783	0.582292	0.010153	0.001192	0.018238	0.02732	0.492134	0.001543	0.056904	0.058447
542.987	1.30943	1.30811	0.176379	0.582292	0.010004	0.002339	0.018383	0.02867	0.490042	0.001316	0.059396	0.060712
543.38	1.30961	1.30798	0.177975	0.582292	0.009855	0.001076	0.018479	0.030345	0.487951	0.001635	0.059756	0.061391
543.773	1.30789	1.30733	0.179039	0.581605	0.009481	0.000799	0.018431	0.032114	0.48586	0.00056	0.060826	0.061386
544.166	1.30657	1.30689	0.18037	0.58023	0.009407	0.000521	0.018479	0.034115	0.48377	-0.00033	0.062522	0.062197
544.559	1.30427	1.30527	0.1817	0.57748	0.009407	8.03e-05	0.018576	0.036349	0.481681	-0.001	0.064412	0.063411
544.952	1.30299	1.30555	0.183296	0.575418	0.009481	3.84e-05	0.018865	0.038863	0.479592	-0.00256	0.067248	0.064689
545.344	1.30401	1.30399	0.184626	0.572668	0.009108	8.45e-05	0.018672	0.041329	0.477503	1.45e-05	0.069195	0.069209
545.737	1.30387	1.30344	0.18569	0.56923	0.009631	0.000382	0.019251	0.043843	0.475415	0.000431	0.073106	0.073538
546.129	1.30011	1.30272	0.187286	0.56648	0.009556	0.000277	0.019348	0.046449	0.473327	-0.00261	0.07563	0.073017
546.521	1.29935	1.29973	0.188351	0.562356	0.009631	-0.0003	0.019589	0.048869	0.47124	-0.00039	0.077786	0.077401
546.914	1.29279	1.29752	0.189681	0.558231	0.009929	-0.0007	0.020023	0.051196	0.469153	-0.00473	0.080453	0.075721
547.306	1.29409	1.29483	0.190745	0.553418	0.010377	-0.001	0.020699	0.053523	0.467067	-0.00074	0.083596	0.082856
547.698	1.28966	1.29258	0.191809	0.548606	0.010527	-0.00028	0.021085	0.055851	0.464981	-0.00292	0.087182	0.08426
548.09	1.28777	1.29021	0.192873	0.543794	0.010676	0.000789	0.021471	0.057712	0.462896	-0.00244	0.090649	0.088211
548.482	1.28451	1.28528	0.194203	0.537606	0.011124	0.000134	0.022291	0.059109	0.460811	-0.00077	0.092658	0.091889
548.874	1.28322	1.27965	0.195267	0.530732	0.011647	-1.89e-05	0.023256	0.060039	0.458726	0.003575	0.094923	0.098498
549.265	1.27478	1.2745	0.196332	0.523857	0.01187	0.001214	0.024076	0.060505	0.456643	0.000279	0.097666	0.097945
549.657	1.26896	1.26997	0.197662	0.51767	0.012542	0.001699	0.025331	0.060505	0.454559	-0.00101	0.100077	0.099065
550.048	1.26138	1.26216	0.19846	0.510795	0.01299	0.001713	0.026151	0.059574	0.452476	-0.00078	0.100428	0.099646
550.44	1.25532	1.25423	0.199524	0.50392	0.013364	0.001217	0.027164	0.058643	0.450394	0.001096	0.100388	0.101484
550.831	1.24808	1.24608	0.19979	0.496358	0.014185	0.002186	0.028467	0.056781	0.448312	0.002	0.101619	0.10362
551.223	1.24049	1.23851	0.200588	0.488796	0.014857	0.003592	0.029529	0.05492	0.44623	0.001977	0.102897	0.104874
551.614	1.2302	1.22837	0.201386	0.481921	0.015155	0.00362	0.030011	0.052127	0.444149	0.001826	0.100914	0.10274
552.005	1.22059	1.21885	0.201918	0.475734	0.015827	0.00323	0.030735	0.049335	0.442068	0.001739	0.099127	0.100866
552.396	1.20912	1.20952	0.20245	0.468859	0.016649	0.004135	0.031458	0.045984	0.439988	-0.00041	0.098226	0.097819
552.787	1.19927	1.19773	0.202716	0.460609	0.017171	0.005333	0.03141	0.042586	0.437908	0.001538	0.0965	0.098038
553.178	1.18946	1.18683	0.203248	0.452359	0.018067	0.006489	0.031603	0.039235	0.435829	0.002633	0.095394	0.098027
553.568	1.17618	1.1768	0.203514	0.445485	0.018814	0.007992	0.031314	0.035931	0.43375	-0.00062	0.09405	0.093433
553.959	1.16577	1.16705	0.204046	0.43861	0.019784	0.009287	0.030976	0.032673	0.431672	-0.00127	0.09272	0.091446
554.35	1.15394	1.15593	0.204313	0.431048	0.020904	0.009928	0.03059	0.029554	0.429594	-0.00199	0.090976	0.088991
554.74	1.14514	1.14511	0.204579	0.422798	0.021875	0.011627	0.029818	0.026901	0.427516	2.5e-05	0.090221	0.090246
555.131	1.13513	1.13625	0.204579	0.415923	0.02292	0.014481	0.02866	0.024248	0.425439	-0.00112	0.090309	0.089192
555.521	1.12548	1.12624	0.204579	0.409048	0.024264	0.015317	0.027792	0.021875	0.423362	-0.00075	0.089246	0.088495
555.911	1.11571	1.11661	0.204579	0.402174	0.025234	0.017544	0.026055	0.019734	0.421286	-0.00089	0.088567	0.087673
556.301	1.10633	1.10816	0.204845	0.395299	0.026578	0.019215	0.025138	0.017872	0.41921	-0.00182	0.088803	0.086979
556.692	1.0988	1.09853	0.204579	0.388424	0.028295	0.019772	0.024221	0.016104	0.417135	0.00027	0.088392	0.088662
557.082	1.08911	1.09039	0.204579	0.382237	0.02949	0.021443	0.022967	0.014614	0.41506	-0.00128	0.088513	0.087237
557.471	1.08226	1.08375	0.204313	0.376737	0.031057	0.023392	0.021857	0.013404	0.412986	-0.00149	0.089711	0.088223
557.861	1.07654	1.07648	0.204046	0.371925	0.032252	0.024646	0.020506	0.012194	0.410912	5.61e-05	0.089597	0.089654
558.251	1.06994	1.06987	0.20378	0.367112	0.03367	0.025899	0.019493	0.011077	0.408838	6.67e-05	0.090139	0.090206
558.641	1.06266	1.06344	0.20378	0.3623	0.034865	0.027013	0.018479	0.010239	0.406765	-0.00078	0.090596	0.089816
559.03	1.0575	1.05675	0.20378	0.357488	0.036209	0.02757	0.017611	0.009402	0.404693	0.000747	0.090791	0.091538
559.42	1.05189	1.05218	0.203248	0.354738	0.037478	0.028405	0.017032	0.008657	0.402621	-0.00029	0.091572	0.091282
559.809	1.04653	1.04744	0.202982	0.351988	0.038598	0.028962	0.016453	0.007912	0.400549	-0.00092	0.091925	0.091008
560.199	1.04161	1.04061	0.202184	0.34855	0.039494	0.028823	0.015777	0.007307	0.398477	0.001001	0.091401	0.092402
560.588	1.03665	1.03581	0.201918	0.345801	0.040091	0.029937	0.014909	0.006749	0.396406	0.000841	0.091685	0.092527
560.977	1.03327	1.03115	0.201652	0.343051	0.040539	0.030911	0.014378	0.006283	0.394336	0.002122	0.092112	0.094234
561.366	1.02931	1.02856	0.20112	0.340988	0.04136	0.032582	0.014427	0.005818	0.392266	0.000747	0.094187	0.094934
561.755	1.02694	1.02456	0.200854	0.338926	0.041136	0.034393	0.013655	0.005399	0.390196	0.002378	0.094582	0.09696
562.144	1.02456	1.02126	0.200322	0.337551	0.04136	0.035367	0.01351	0.005027	0.388127	0.003291	0.095264	0.098555
562.533	1.01877	1.01859	0.19979	0.336863	0.041061	0.037038	0.013124	0.004654	0.386058	0.000186	0.095877	0.096064
562.922	1.01577	1.0165	0.199524	0.336863	0.040539	0.038152	0.013076	0.004356	0.38399	-0.00073	0.096123	0.095396
563.311	1.01328	1.01263	0.199258	0.336176	0.039718	0.03857	0.012931	0.004058	0.381922	0.000649	0.095277	0.095925
563.699	1.00883	1.00968	0.198194	0.336176	0.038448	0.040658	0.012497	0.003849	0.379854	-0.00084	0.095452	0.094609
564.088	1.00641	1.00813	0.197396	0.337551	0.037105	0.042329	0.012352	0.003607	0.377787	-0.00172	0.095393	0.093677
564.476	1.00352	1.00523	0.196598	0.338926	0.035761	0.042329	0.012545	0.003356	0.375721	-0.00171	0.09399	0.092278
564.865	0.999096	1.00215	0.195799	0.340988	0.033969	0.04219	0.0124	0.003151	0.373654	-0.00306	0.09171	0.088654
565.253	0.995719	0.997322	0.195001	0.342363	0.031804	0.041633	0.012014	0.002918	0.371588	-0.0016	0.088369	0.086766
565.641	0.991834	0.992903	0.194469	0.344426	0.029639	0.04038	0.011725	0.002741	0.369523	-0.00107	0.084485	0.083416
566.029	0.98983	0.989188	0.193937	0.347176	0.027324	0.039405	0.01129	0.002597	0.367458	0.000642	0.080617	0.081259
566.417	0.984835	0.986035	0.193139	0.349925	0.025234	0.03843	0.011483	0.00243	0.365393	-0.0012	0.077577	0.076377
566.805	0.98176	0.982501	0.192075	0.35405	0.023218	0.036203	0.011387	0.002239	0.363329	-0.00074	0.073046	0.072305
567.193	0.978556	0.978931	0.191277	0.357488	0.021203	0.033975	0.011532	0.002192	0.361265	-0.00037	0.068901	0.068526
567.581	0.975778	0.973893	0.190213	0.361613	0.019038	0.030494	0.011194	0.002141	0.359202	0.001885	0.062866	0.064751
567.969	0.972503	0.970476	0.189415	0.365737	0.017395	0.02757	0.011242	0.001978	0.357139	0.002027	0.058185	0.060212
568.357	0.969493	0.968328	0.188617	0.371237	0.015753	0.024367	0.011435	0.001843	0.355076	0.001165	0.053398	0.054562
568.744	0.968311	0.966194	0.187819	0.376737	0.013961	0.021722	0.011146	0.001797	0.353014	0.002117	0.048625	0.050741
569.132	0.967473	0.964027	0.18702	0.382237	0.012318	0.018798	0.011049	0.001652	0.350952	0.003446	0.043817	0.047263
569.519	0.96487	0.963711	0.186222	0.388424	0.011124	0.016291	0.011097	0.001662	0.348891	0.001159	0.040174	0.041333
569.907	0.964924	0.963738	0.185158	0.395986	0.009855	0.013353	0.011001	0.001555	0.34683	0.001186	0.035763	0.03695
570.294	0.96401	0.963298	0.18436	0.402861	0.008586	0.010415	0.010808	0.001499	0.344769	0.000712	0.031307	0.032019
570.681	0.964866	0.96371	0.183296	0.410423	0.007466	0.007937	0.010422	0.001457	0.342709	0.001157	0.027281	0.028438
571.068	0.964955	0.965634	0.182232	0.417986	0.006637	0.006349	0.010422	0.001359	0.340649	-0.00068	0.024767	0.024088
571.456	0.967926	0.967988	0.181434	0.426235	0.00592	0.003927	0.010518	0.001364	0.33859	-6.16e-05	0.021729	0.021667
571.843	0.969537	0.97136	0.180902	0.434485	0.005047	0.002673	0.010325	0.001396	0.336531	-0.00182	0.019442	0.017619
572.23	0.973388	0.975899	0.180104	0.442735	0.004554	0.002451	0.010374	0.00121	0.334472	-0.00251	0.018588	0.016077
572.616	0.977496	0.977469	0.178773	0.450984	0.003957	-0.00014	0.010229	0.001247	0.332414	2.72e-05	0.015297	0.015324
573.003	0.979169	0.980084	0.177177	0.459922	0.003613	-0.00251	0.010325	0.001196	0.330356	-0.00091	0.012629	0.011714
573.39	0.982573	0.985533	0.175847	0.468859	0.003173	-0.00203	0.010229	0.001159	0.328299	-0.00296	0.012528	0.009568
573.777	0.987191	0.988909	0.175049	0.477796	0.00274	-0.00405	0.010036	0.001098	0.326242	-0.00172	0.009822	0.008104
574.163	0.992873	0.993519	0.173719	0.486733	0.002352	-0.00454	0.010036	0.001033	0.324185	-0.00065	0.008882	0.008236
574.55	0.996412	0.998092	0.172389	0.49567	0.001881	-0.00464	0.00965	0.00101	0.322129	-0.00168	0.007904	0.006224
574.936	1.00239	1.00146	0.170792	0.50392	0.001672	-0.00568	0.009698	0.000987	0.320073	0.000924	0.006676	0.0076
575.323	1.00687	1.00437	0.169462	0.51217	0.001441	-0.00728	0.009602	0.000959	0.318017	0.002502	0.004719	0.007221
575.709	1.01144	1.01014	0.168132	0.521107	0.001292	-0.00673	0.009553	0.000819	0.315962	0.001294	0.004939	0.006233
576.095	1.01586	1.01575	0.167068	0.530044	0.001	-0.00642	0.009312	0.000833	0.313908	0.000115	0.004727	0.004841
576.481	1.02044	1.02104	0.165738	0.538981	0.000971	-0.0067	0.009409	0.000782	0.311853	-0.00059	0.004464	0.003871
576.867	1.02574	1.02404	0.164408	0.546544	0.000836	-0.00769	0.009312	0.000824	0.309799	0.001698	0.003286	0.004984
577.253	1.02764	1.02803	0.163078	0.554793	0.001015	-0.00893	0.009553	0.000773	0.307746	-0.00039	0.002416	0.002025
577.639	1.0311	1.03168	0.162013	0.562356	0.000784	-0.00915	0.009264	0.000717	0.305692	-0.00058	0.001616	0.001035
578.025	1.03736	1.03598	0.160683	0.569918	0.000585	-0.00867	0.009119	0.000712	0.303639	0.001374	0.001741	0.003115
578.411	1.03914	1.03979	0.159353	0.57748	0.000371	-0.00842	0.008733	0.000689	0.301587	-0.00065	0.001369	0.000719
578.797	1.04185	1.04381	0.157757	0.584355	0.000505	-0.00794	0.008974	0.000619	0.299535	-0.00196	0.002162	0.000206
579.182	1.04417	1.04602	0.156427	0.590542	0.000383	-0.00809	0.008685	0.000591	0.297483	-0.00185	0.001569	-0.00028
579.568	1.04639	1.04653	0.154565	0.595354	0.00045	-0.00861	0.008733	0.0006	0.295432	-0.00014	0.001179	0.00104
579.954	1.0468	1.04653	0.152968	0.598792	0.000464	-0.00845	0.008781	0.0006	0.293381	0.000264	0.001394	0.001658
580.339	1.04502	1.04712	0.151372	0.602229	0.000428	-0.00749	0.008685	0.000568	0.29133	-0.0021	0.002189	9.2e-05
580.724	1.04535	1.04609	0.150042	0.604979	0.000508	-0.0078	0.00854	0.00054	0.28928	-0.00074	0.001791	0.00105
581.11	1.0423	1.04334	0.148712	0.607042	0.000502	-0.00922	0.00854	0.000535	0.28723	-0.00105	0.000359	-0.00069
581.495	1.03748	1.03971	0.147116	0.606354	0.000544	-0.00852	0.008492	0.000545	0.28518	-0.00223	0.001059	-0.00117
581.88	1.03317	1.03425	0.145253	0.604292	0.000655	-0.00812	0.008492	0.000545	0.283131	-0.00108	0.001574	0.000494
582.265	1.02593	1.02517	0.143657	0.600167	0.0007	-0.00934	0.008395	0.000507	0.281082	0.000764	0.00026	0.001024
582.65	1.0162	1.017	0.142327	0.595354	0.000606	-0.00902	0.008202	0.000498	0.279034	-0.0008	0.000284	-0.00051
583.035	1.0074	1.00684	0.140731	0.58848	0.000708	-0.00879	0.008251	0.00047	0.276986	0.000564	0.000642	0.001206
583.42	0.995291	0.994243	0.138869	0.579543	0.00067	-0.00833	0.008106	0.000444	0.274938	0.001048	0.000893	0.001942
583.805	0.981026	0.980841	0.137272	0.56923	0.000851	-0.0081	0.008251	0.00045	0.272891	0.000185	0.001447	0.001632
584.19	0.965958	0.96497	0.135942	0.556856	0.000933	-0.00827	0.008251	0.000415	0.270843	0.000988	0.001328	0.002316
584.575	0.950327	0.947344	0.134346	0.542419	0.000829	-0.00725	0.007768	0.00044	0.268797	0.002982	0.001783	0.004765
584.959	0.929246	0.926818	0.13275	0.525232	0.000978	-0.0071	0.007865	0.000344	0.26675	0.002429	0.002085	0.004514

## Sheet: 41
	Absorbance haem bH										Absorbance haem bL
Exp. ID:	627.01*	627.02*	627.03*	627.04*	629.01*	629.02*	629.03*	919.01*	919.02		627.01*	627.02*	627.03*	627.04*	629.01*	629.02*	629.03*	919.01*	919.02
Control	0.025818	0.028406	0.027423	0.0287712	0.0398158	0.0485367	0.0198879	0.0540902	0.04136		0.0294196	0.0276094	0.0245873	0.0337327	0.0310072	0.0450301	0.0268579	0.0395063	0.0423292
10 min Isc	0.107713	0.0916754	0.0983564	0.0891289	0.104864	0.0865198	0.0831525	0.153403	0.112542		0.0588006	0.0658659	0.0645901	0.0526798	0.0624362	0.0623183	0.057746	0.0723269	0.0703568
20 min Isc	0.114805	0.0785643	0.111972		0.108373			0.146867	0.167165		0.0424089	0.0383131	0.032901		0.0465554			0.0657065	0.0382587
1 min Rep	0.0583465	0.0361646	0.0356029	0.0480315	0.0571396	0.0392807		0.0547857	0.0513386		0.0318671	0.0323578	0.0315185	0.0332967	0.0355471	0.0293687		0.0440779	0.0358332
2 min Rep	0.0420483	0.0383214	0.0321106	0.044672	0.0560771	0.0399405	0.0285061	0.0550048	0.047669		0.0227005	0.0234302	0.0248742	0.0287567	0.0240641	0.0253157	0.0242296	0.0363686	0.036107
5 min rep	0.0378583	0.0395054	0.0408067	0.0432871	0.039382	0.0443547	0.0386634	0.04776	0.0557776		0.0193009	0.0167916	0.0193077	0.0246239	0.0191737	0.01909	0.0153195	0.0343772	0.0265013
10 min Rep	0.050487	0.0456223	0.0606391	0.054108	0.0796889	0.0551538	0.0541234	0.0774808	0.0684268		0.0313445	0.0306719	0.0416001	0.0356987	0.0409355	0.0388107	0.037814	0.0525004	0.0462472
20 min rep	0.0488503	0.0472054	0.0609073	0.0574289	0.0781053	0.0575954	0.0550755	0.079334	0.0619674		0.0325867	0.0324595	0.0435947	0.0381362	0.0408717	0.0439284	0.0379773	0.0517731	0.0415632

## Sheet: 42
	Absorbance cytochrome c
Exp. ID:	627.01*	627.02*	627.03*	627.04*	629.01*	629.02*	629.03*	919.01*	919.02
Control	0.0385636	0.0357241	0.0389723	0.0399909	0.0551205	0.0991854	0.0263229	0.0664973	0.0605048
10 min Isc	0.27697	0.25883	0.268482	0.240953	0.266969	0.245926	0.235969	0.35743	0.31553
20 min Isc	0.257447	0.18326	0.239109		0.23953			0.307616	0.361555
1 min Rep	0.0823247	0.027322	0.0274769	0.0546714	0.085228	0.0221776		0.0654088	0.10363
2 min Rep	0.0356844	0.017954	0.0161544	0.0324397	0.0618424	0.0154191	0.0119504	0.056971	0.0361158
5 min rep	0.0249009	0.0175946	0.0206022	0.0207423	0.0326686	0.0157227	0.013037	0.0367279	0.0356604
10 min Rep	0.0626757	0.0465258	0.109525	0.0574023	0.139112	0.0653343	0.078053	0.132559	0.0999866
20 min rep	0.0607662	0.0561074	0.113912	0.069699	0.136546	0.0830681	0.0883932	0.123565	0.0774236

## Sheet: 43
	MbO										MbD
Exp. ID:	627.01*	627.02*	627.03*	627.04*	629.01*	629.02*	629.03*	919.01*	919.02		627.01*	627.02*	627.03*	627.04*	629.01*	629.02*	629.03*	919.01*	919.02
Control	0.504957	0.435103	0.423335	0.483973	0.47445	0.298603	0.494246	0.593911	0.607042		0.184237	0.184934	0.187164	0.208361	0.224336	0.452766	0.214094	0.254754	0.204845
10 min Isc	-0.0158561	-0.0359756	-0.0340522	-0.0419792	-0.0238469	-0.0405496	-0.0333372	-0.0583246	-0.0551853		0.860427	0.814368	0.813905	0.646453	0.969729	0.746813	0.730305	1.10731	0.791794
20 min Isc	-0.00423931	0.00693151	-0.0118654		0.00106304			0.0319794	-0.0560651		0.920036	0.918478	0.903629		0.995494			1.08706	1.09084
1 min Rep	0.507103	0.634107	0.677382	0.58399	0.478637	0.662871		0.662004	0.632113		0.283388	0.138782	0.143104	0.238616	0.271921	0.118533		0.188439	0.352635
2 min Rep	0.604294	0.620329	0.612236	0.648854	0.53954	0.669257	0.596015	0.678466	0.775284		0.13306	0.0825494	0.0805704	0.125213	0.188959	0.0896278	0.0851954	0.143019	0.0867611
5 min rep	0.60429	0.568671	0.626792	0.678473	0.501011	0.670193	0.64687	0.720105	0.747067		0.0934517	0.0742883	0.0964811	0.0868063	0.0959118	0.0891878	0.0844521	0.0971213	0.0588953
10 min Rep	0.502474	0.465918	0.348019	0.561298	0.349338	0.491011	0.420355	0.511529	0.529855		0.226174	0.187663	0.377671	0.209775	0.407521	0.270651	0.306627	0.346298	0.260117
20 min rep	0.498332	0.43397	0.349004	0.531033	0.339082	0.434115	0.393202	0.54509	0.566177		0.227747	0.213143	0.391921	0.235057	0.393456	0.335336	0.313939	0.317403	0.203748

## Sheet: 44
fbL	Control	10 min Isc	20 min Isc	1 min Rep	2 min Rep	5 min Rep	10 min Rep	20 min Rep
627.01**	0.532601	0.353127	0.269753	0.353241	0.350593	0.337669	0.383037	0.400146
627.02**	0.492889	0.418087	0.327806	0.472223	0.379427	0.298268	0.402022	0.407451
627.03**	0.472739	0.396389	0.227102	0.469574	0.436507	0.321182	0.40689	0.417166
627.04**	0.53969	0.371485		0.409411	0.391627	0.36259	0.397506	0.39906
629.01**	0.437812	0.373199	0.300497	0.383519	0.300272	0.327444	0.339363	0.343526
629.02**	0.481261	0.418698		0.427807	0.387943	0.300892	0.413035	0.43269
629.03**	0.574552	0.409841			0.459453	0.283784	0.411302	0.408127
919.01**	0.422092	0.320414	0.3091	0.445846	0.398021	0.418534	0.403907	0.394892
919.02**	0.505791	0.384675	0.186243	0.411064	0.430995	0.322091	0.403293	0.401458

## Sheet: 45
	Wt										Mb-/-
Exp. ID:	627.01*	627.02*	627.03*	627.04*	629.01*	629.02*	629.03*	919.01*	919.02		0223_0251	0223_0421	0224_01	0308_1125	0308_1256	0417_02	0417_03
Control	181.43	166.891	161.255	184.895	152.854	163.547	214.565	149.434	170.976		178.381	181.269	143.548	156.881	184.041	161.352	189.613
10 min Isc	135.671	148.588	144.139	139.227	139.56	148.717	146.873	129.328	141.81		135.852	138.058	132.345	138.514	123.224	127.738	133.381
20 min Isc	118.965	130.772	108.887		125.375			127.096	96.5007		96.1845	87.6889	102.916	98.8953	95.6684		70.2102
1 min Rep	135.693	161.119	160.433	146.784	141.582	150.658		154.674	147.125		164.368	155.842	153.29	160.756	164.109	128.364	158.33
2 min Rep	135.182	140.778	152.563	143.188	125.33	142.456	157.896	144.467	151.35		157.657	158.956	155.036	159.457	143.895	144.427	157.501
5 min Rep	132.685	124.925	129.479	137.5	130.701	125.455	121.951	148.682	129.656		148.614	133.257	148.183	150.35	133.306	141.734	146.757
10 min Rep	141.487	145.275	146.267	144.364	133.013	147.533	147.174	145.658	145.533		150.905	148.721	147.87	151.992	152.716	140.227	153.721
20 min Rep	144.896	146.382	148.395	144.676	133.818	151.721	146.52	143.839	145.161		150.731	150.431	149.016	151.802	151.507	140.378	149.618

## Sheet: 46
	Glucose							Metabolic
Exp. ID:	0804_01	0804_02	0805_01	0709_1113	0709_1253	0711_1057		0804_01	0805_01	0805_02	0709_0213	0709_0334	0711_0307	0711_0155	0711_0420	0811_01	0811_02
Control	0.524082	0.534946	0.505583	0.578041	0.611316	0.440609		0.514954	0.544731	0.483785	0.526684	0.475455	0.537557	0.510783	0.58502	0.560111	0.560335
Ischaemia	0.410989	0.419729	0.421358	0.40529	0.430662	0.433247		0.391033	0.421293	0.428414	0.421869	0.426756	0.437823	0.404811	0.411198	0.434368	0.420796
1	0.474956	0.46417	0.478791	0.422455	0.499736	0.44519		0.385027	0.396767	0.36342	0.488583	0.431929	0.397033	0.433063	0.434135	0.39022	0.398391
2	0.432099	0.356689	0.451575	0.374013	0.461133	0.431272		0.35325	0.381406	0.356737	0.456042	0.445238	0.398474	0.447005	0.460886	0.40879	0.424925
5	0.335433	0.327173	0.336468	0.358149	0.37572	0.329742		0.36713	0.387425	0.375764	0.429842	0.398597	0.391453	0.424705	0.430466	0.38925	0.397083
10	0.392506	0.37299	0.403963	0.40786	0.435595	0.388449		0.375802	0.375756	0.338805	0.424783	0.415458	0.393987	0.425364	0.432886	0.406277	0.414019
20	0.420264	0.37673	0.422696	0.434834	0.44927	0.421223		0.372305	0.370604	0.328524	0.405614	0.414605	0.396833	0.42808	0.442665	0.405011	0.426144

## Sheet: 47
	Glucose							Metabolic
Exp. ID:	0804_01	0804_02	0805_01	0709_1113	0709_1253	0711_1057		0804_01	0805_01	0805_02	0709_0213	0709_0334	0711_0307	0711_0155	0711_0420	0811_01	0811_02
Control	177.729	182.533	170.907	220.891		153.481					174.189	187.635		178.814	161.972	183.81	172.69	242.974	198.184	198.373
Pre-contracture	147.11	148.934	149.278	145.94	151.277	151.843					143.069	149.265		149.387	150.431	152.856	145.842	147.153	152.09	149.159
1	161.839	159.062	162.869	149.511	169.003	154.523					141.879	144.215		165.62	151.554	144.269	151.803	152.038	142.908	144.542
2	151.591	136.359	156.007	139.719	158.308	151.411					135.695	141.166		157.07	154.534	144.558	154.941	158.248	146.656	150.038
5	132.252	130.648	132.453	136.641	140.052	131.148					138.38	142.353		151.099	144.583	143.153	149.991	151.235	142.715	144.279
10	143.363	139.52	145.669	146.465	152.361	142.556					140.069	140.06		150.008	148.037	143.658	150.132	151.764	146.141	147.737
20	149.047	140.25	149.563	152.193	155.467	149.25					139.386	139.055		146.006	147.859	144.228	150.717	153.947	145.883	150.3

## Sheet: Key
Sheet #	Description	Corresponding Figure	Notes:
Figure 5
39	Average absorbance of C57Bl6N or Mb-/- hearts	5a
40	Uncorrected representative absorbance spectrum from Wt mouse heart, uncorrected best fit, corrected spectrum and corrected best fit with chromophore contributions including line	5b-d	0919_02
41	Haem bL and bH absorbance in Wt mouse heart during global ischemia-reperfusion	5e	Four data points were excluded because corresponding spectra had low signal to noise ratio
42	Cytochrome c absorbance in Wt mouse heart during global ischemia-reperfusion	5f	Four data points were excluded because corresponding spectra had low signal to noise ratio
43	MbO and MbD absorbance in Wt mouse heart during global ischemia-reperfusion	5g	Four data points were excluded because corresponding spectra had low signal to noise ratio
44	FbL at select time points in Wt mouse heart during global ischemia-reperfusion	5h	Four data points were excluded because corresponding spectra had low signal to noise ratio
45	ΔΨ at select time points during ischemia-reperfusion of Wt and Mb-/- mouse hearts	5i	Four data points from Wt mice were excluded because corresponding spectra had low signal to noise ratio. One data point missing from Mb-/- hearts because ΔΨ can not be calculated from low values of fbL.
46	FbL at select time points in Wt mouse heart perfused with glucose-only or a complex buffer and subjected to global ischemia-reperfusion	5j
47	ΔΨ at select time points in Wt mouse heart perfused with glucose-only or a complex buffer and subjected to global ischemia-reperfusion	5k	One data point missing from glucose-only hearts because ΔΨ can not be calculated from high values of fbL.
