# Supplementary material for: Rapid mitochondrial repolarization upon reperfusion after cardiac ischemia
Source: Nat Cardiovasc Res. 2025 Dec 11;4(12):1627–41. doi: 10.1038/s44161-025-00752-9 (PMC12708349; doi:10.1038/s44161-025-00752-9)
Supplement: Supplementary file 7 — Statistical source data. [file 44161_2025_752_MOESM7_ESM.xlsx]

## Sheet: 48
Succinate (nmol/mg wet weight)
Time (min)	C57N							Mb-/-
0	0.096141	0.122758	0.007305	0.047654	0.022289	0.063995		0.201044	0.025681	0.088475	0.055093	0.073913	0.098525
20	1.81064	1.99097	1.80674	2.77212	2.37052	1.95506		1.83881	2.39239	2.25637	2.01895	2.02855
20.5	1.71586	1.91269	1.62557	2.03275	1.89853			1.41212	1.64535	1.05472	0.199796	0.392137	0.727818
22	0.110327	0.030653	0.005974	0.089247	0.110783	0.422435		0.033619	0.186793	0.00074	-0.00676	0.001583	0.004163
25	-0.01474	0.001706	-0.01229	0.043758	-0.00387	0.002077		0.018048	0.000962	-0.00483	-0.00921	0.003373	-0.00276
40	0.075406	0.044642	0.040376	0.023007	0.078518	0.045116		0.209622	0.086877	0.042712	0.060033	0.002029	0.075119

## Sheet: 49
UQH2 (%)
Time (min)	Wt							Mb-/-
0	70.9582	50.7677	63.0963	60.4485	59.6832	59.9282		61.1082	64.4934	70.5357	73.9195	63.0931	63.5356
20	83.2835	77.1824	82.3117	81.8966	82.4761	84.3352		86.9504	87.3592	75.9096	91.1966	90.3844	87.2579
20.5	77.2969	71.0335	59.4716	78.1844	58.6316	81.1035		72.0933	71.6273	65.1672	41.4541	66.0759	71.4143
22	31.5268	27.3449	20.0059	40.956	47.8618	32.4741		26.0328	33.6269	29.5868	30.9659	30.7574	29.6039
25	15.5624	20.2885	18.0596	10.8729	7.96592	14.3822		14.2981	24.4926	29.985	30.5553	17.4658	18.0282
40	45.4403	40.6146	35.5615	51.4803	58.1471	79.0163		65.138	61.5826	67.3841	58.2306	65.2398	63.8247

## Sheet: Key
Sheet #	Description	Corresponding Figure	Notes:
Figure 6
48	succinate (nmol mg-1 wet weight) in heart tissue from Wt or Mb-/- mice at different time points during global ischemia-reperfusion	6a
49	percent UQH2 in heart tissue from Wt or Mb-/- mice at different time points during global ischemia-reperfusion	6b
