# Supplementary material for: Rapid mitochondrial repolarization upon reperfusion after cardiac ischemia
Source: Nat Cardiovasc Res. 2025 Dec 11;4(12):1627–41. doi: 10.1038/s44161-025-00752-9 (PMC12708349; doi:10.1038/s44161-025-00752-9)
Supplement: Supplementary file 8 — Statistical source data. [file 44161_2025_752_MOESM8_ESM.xlsx]

## Sheet: 50
Wavelength (nm)	Raw Experimental Spectrum	Raw Best Fit	Cyt bH	Cyt bL	Cyt c1	Cyt c	Line	Residual	Corrected Best Fit	Corrected Experimental Spectrum
539.83	0.651361	0.6535	0.014315	0.010718	0.012471	0.021629	0.594367	-0.00214	0.059133	0.056994
540.235	0.648347	0.649574	0.014228	0.008188	0.012683	0.022306	0.592168	-0.00123	0.057405	0.056179
540.639	0.645808	0.64642	0.013673	0.007218	0.012576	0.022982	0.58997	-0.00061	0.056449	0.055838
541.042	0.643708	0.644508	0.013217	0.007414	0.012478	0.023626	0.587773	-0.0008	0.056735	0.055935
541.446	0.641514	0.642045	0.012856	0.006406	0.012556	0.024651	0.585576	-0.00053	0.056469	0.055937
541.85	0.639116	0.638816	0.012568	0.004642	0.012656	0.02557	0.58338	0.000301	0.055436	0.055736
542.253	0.63678	0.634171	0.012232	0.001358	0.012732	0.026665	0.581184	0.002609	0.052987	0.055596
542.657	0.635318	0.633884	0.012234	0.001847	0.012872	0.027942	0.578989	0.001433	0.054895	0.056328
543.06	0.633719	0.634128	0.012041	0.002917	0.012972	0.029403	0.576795	-0.00041	0.057333	0.056925
543.463	0.632076	0.631772	0.011801	0.00117	0.01302	0.031181	0.574601	0.000305	0.057171	0.057476
543.866	0.630995	0.630858	0.011384	0.001012	0.012991	0.033063	0.572407	0.000137	0.05845	0.058588
544.27	0.630839	0.630293	0.011335	0.000508	0.013028	0.035207	0.570215	0.000546	0.060078	0.060624
544.673	0.630306	0.630267	0.011409	4.55e-05	0.013164	0.037626	0.568022	3.86e-05	0.062245	0.062284
545.075	0.630833	0.630656	0.011274	4.88e-05	0.013249	0.040254	0.565831	0.000177	0.064825	0.065002
545.478	0.630295	0.631096	0.011142	0.000233	0.013264	0.042816	0.56364	-0.0008	0.067456	0.066655
545.881	0.631185	0.632775	0.011666	0.000542	0.01363	0.045487	0.561449	-0.00159	0.071326	0.069736
546.283	0.632027	0.632676	0.011511	8.35e-05	0.013676	0.048147	0.559259	-0.00065	0.073417	0.072768
546.686	0.633231	0.6327	0.011737	-0.00063	0.013911	0.050609	0.55707	0.000532	0.07563	0.076162
547.088	0.633767	0.633292	0.012231	-0.00116	0.014323	0.05302	0.554881	0.000476	0.078411	0.078886
547.49	0.635034	0.634499	0.012642	-0.00105	0.01474	0.05548	0.552692	0.000535	0.081807	0.082342
547.892	0.636119	0.636433	0.012756	0.000498	0.014968	0.057708	0.550505	-0.00031	0.085929	0.085614
548.294	0.636311	0.636969	0.013116	0.00075	0.015397	0.059389	0.548317	-0.00066	0.088652	0.087993
548.696	0.637178	0.636428	0.013807	-0.0002	0.016096	0.060592	0.546131	0.00075	0.090297	0.091047
549.098	0.636831	0.636954	0.01418	0.000865	0.016694	0.061271	0.543945	-0.00012	0.09301	0.092886
549.5	0.636453	0.637658	0.014779	0.002078	0.017501	0.061541	0.541759	-0.0012	0.095898	0.094694
549.901	0.635542	0.636523	0.015516	0.002333	0.01823	0.060871	0.539574	-0.00098	0.096949	0.095968
550.303	0.63357	0.633815	0.015915	0.001707	0.01886	0.059943	0.53739	-0.00025	0.096425	0.09618
550.704	0.633112	0.632264	0.016763	0.002239	0.019759	0.058297	0.535206	0.000847	0.097059	0.097906
551.105	0.631033	0.632041	0.017741	0.004254	0.020632	0.056392	0.533022	-0.00101	0.099019	0.09801
551.507	0.628963	0.628675	0.018171	0.004865	0.021062	0.053737	0.53084	0.000288	0.097835	0.098123
551.908	0.625852	0.62405	0.018844	0.004215	0.021509	0.050824	0.528657	0.001802	0.095392	0.097195
552.309	0.622464	0.620976	0.019897	0.005027	0.022102	0.047474	0.526476	0.001488	0.094501	0.095988
552.71	0.618821	0.617565	0.020567	0.00665	0.022141	0.043912	0.524294	0.001256	0.093271	0.094527
553.11	0.615776	0.614562	0.021608	0.008163	0.02226	0.040418	0.522114	0.001214	0.092448	0.093662
553.511	0.612054	0.611679	0.022559	0.010108	0.022109	0.036969	0.519934	0.000375	0.091745	0.09212
553.912	0.609373	0.608836	0.023706	0.011947	0.021856	0.033573	0.517754	0.000537	0.091082	0.091619
554.312	0.605904	0.605375	0.025093	0.012828	0.021591	0.030289	0.515575	0.000529	0.0898	0.090329
554.713	0.603619	0.603165	0.026308	0.014893	0.021066	0.027501	0.513396	0.000455	0.089768	0.090223
555.113	0.601645	0.602508	0.02758	0.018745	0.020227	0.024738	0.511218	-0.00086	0.09129	0.090427
555.513	0.599192	0.600053	0.029241	0.019912	0.019604	0.022256	0.509041	-0.00086	0.091012	0.090151
555.913	0.597882	0.598552	0.030447	0.02286	0.018356	0.020025	0.506864	-0.00067	0.091688	0.091018
556.313	0.596147	0.597653	0.032123	0.025052	0.0177	0.01809	0.504688	-0.00151	0.092965	0.091459
556.713	0.594476	0.595835	0.034226	0.025818	0.017023	0.016257	0.502512	-0.00136	0.093324	0.091965
557.113	0.594135	0.595039	0.035711	0.028141	0.016119	0.014731	0.500337	-0.0009	0.094702	0.093798
557.513	0.592845	0.59526	0.037639	0.030671	0.015307	0.013481	0.498162	-0.00242	0.097098	0.094683
557.912	0.592028	0.593957	0.039115	0.032292	0.014342	0.01222	0.495987	-0.00193	0.097969	0.096041
558.312	0.591405	0.593386	0.04086	0.033984	0.013629	0.0111	0.493814	-0.00198	0.099573	0.097591
558.711	0.59124	0.592454	0.042335	0.035337	0.012898	0.010243	0.49164	-0.00121	0.100813	0.099599
559.111	0.590947	0.591261	0.044011	0.036086	0.012314	0.009383	0.489468	-0.00031	0.101794	0.101479
559.51	0.59007	0.590605	0.045541	0.037245	0.011913	0.008611	0.487295	-0.00054	0.10331	0.102775
559.909	0.590027	0.588988	0.046867	0.03765	0.011484	0.007863	0.485124	0.001039	0.103864	0.104904
560.308	0.589363	0.586857	0.047888	0.03781	0.010952	0.007254	0.482952	0.002506	0.103904	0.10641
560.707	0.588906	0.585698	0.048493	0.039386	0.010338	0.0067	0.480782	0.003208	0.104917	0.108125
561.106	0.588017	0.585112	0.049273	0.040849	0.010156	0.006223	0.478612	0.002904	0.106501	0.109405
561.505	0.587221	0.585418	0.049873	0.043357	0.009999	0.005747	0.476442	0.001803	0.108976	0.110779
561.903	0.585669	0.584133	0.049686	0.045292	0.009546	0.005336	0.474273	0.001536	0.10986	0.111397
562.302	0.58454	0.583164	0.049836	0.046857	0.009422	0.004945	0.472104	0.001376	0.11106	0.112436
562.701	0.582412	0.582061	0.049281	0.049047	0.009207	0.00459	0.469936	0.000352	0.112125	0.112476
563.099	0.580017	0.579582	0.048519	0.049816	0.009199	0.00428	0.467768	0.000435	0.111813	0.112248
563.497	0.576701	0.577142	0.047223	0.051336	0.008969	0.004013	0.465601	-0.00044	0.11154	0.111099
563.895	0.573597	0.575793	0.045552	0.054304	0.008713	0.00379	0.463435	-0.0022	0.112359	0.110163
564.293	0.569676	0.572773	0.043936	0.055268	0.008778	0.003522	0.461268	-0.0031	0.111504	0.108407
564.692	0.565248	0.568253	0.042019	0.055018	0.008822	0.003292	0.459103	-0.003	0.10915	0.106145
565.09	0.56059	0.562698	0.039481	0.054642	0.008576	0.003061	0.456938	-0.00211	0.105761	0.103652
565.487	0.554582	0.556037	0.036804	0.053255	0.008357	0.002847	0.454773	-0.00145	0.101264	0.099809
565.885	0.547883	0.549031	0.033991	0.051706	0.008034	0.002691	0.452609	-0.00115	0.096422	0.095274
566.283	0.541744	0.542948	0.031291	0.050639	0.008041	0.002532	0.450445	-0.0012	0.092503	0.091299
566.68	0.534946	0.535553	0.028785	0.048121	0.008041	0.002325	0.448282	-0.00061	0.087271	0.086664
567.078	0.527201	0.528028	0.026329	0.045234	0.008115	0.00223	0.446119	-0.00083	0.081909	0.081081
567.475	0.520046	0.518704	0.023638	0.040955	0.007955	0.002199	0.443957	0.001342	0.074747	0.076089
567.873	0.511808	0.510018	0.021444	0.036841	0.007883	0.002054	0.441795	0.00179	0.068222	0.070012
568.27	0.504142	0.501672	0.019467	0.032626	0.008055	0.00189	0.439634	0.00247	0.062038	0.064508
568.667	0.495981	0.493468	0.017275	0.028979	0.007899	0.001841	0.437474	0.002513	0.055995	0.058508
569.064	0.488023	0.485074	0.015165	0.025117	0.007784	0.001695	0.435313	0.002949	0.049761	0.05271
569.461	0.479787	0.47801	0.013629	0.021719	0.00782	0.001688	0.433154	0.001777	0.044856	0.046633
569.858	0.47247	0.470327	0.012087	0.017888	0.007764	0.001593	0.430994	0.002143	0.039332	0.041476
570.255	0.465481	0.462447	0.010508	0.01394	0.007639	0.001524	0.428835	0.003034	0.033612	0.036646
570.651	0.458276	0.455147	0.009099	0.010527	0.007359	0.001485	0.426677	0.003129	0.02847	0.031599
571.048	0.451599	0.449696	0.008052	0.008402	0.007339	0.001384	0.424519	0.001903	0.025176	0.02708
571.444	0.445718	0.443526	0.007171	0.005196	0.007414	0.001382	0.422362	0.002192	0.021164	0.023356
571.841	0.439386	0.438474	0.006092	0.003483	0.007277	0.001418	0.420205	0.000912	0.018269	0.019181
572.237	0.434191	0.435225	0.005481	0.003159	0.00731	0.001227	0.418049	-0.00103	0.017177	0.016143
572.633	0.428653	0.42875	0.004748	-0.00037	0.007207	0.001267	0.415893	-9.68e-05	0.012857	0.012761
573.03	0.424062	0.42327	0.00433	-0.00329	0.007279	0.00121	0.413737	0.000793	0.009533	0.010325
573.426	0.419186	0.42097	0.003775	-0.00275	0.007193	0.001173	0.411582	-0.00178	0.009388	0.007604
573.822	0.415752	0.415349	0.003252	-0.00551	0.007072	0.001106	0.409428	0.000403	0.005922	0.006324
574.218	0.412117	0.412224	0.002756	-0.00589	0.007043	0.001044	0.407274	-0.00011	0.00495	0.004843
574.613	0.40818	0.408984	0.002209	-0.00615	0.006786	0.001021	0.40512	-0.0008	0.003864	0.00306
575.009	0.404418	0.404915	0.001967	-0.00785	0.006832	0.001002	0.402967	-0.0005	0.001949	0.001451
575.405	0.401723	0.400691	0.0017	-0.00953	0.00676	0.000945	0.400814	0.001032	-0.00012	0.000909
575.8	0.398049	0.399096	0.001475	-0.00856	0.006692	0.000825	0.398662	-0.00105	0.000434	-0.00061
576.196	0.395161	0.396712	0.00118	-0.00838	0.006568	0.000836	0.39651	-0.00155	0.000202	-0.00135
576.591	0.391782	0.393894	0.001118	-0.00899	0.006611	0.0008	0.394359	-0.00211	-0.00046	-0.00258
576.987	0.389149	0.390166	0.001067	-0.01055	0.006613	0.000832	0.392208	-0.00102	-0.00204	-0.00306
577.382	0.386889	0.386798	0.001179	-0.01189	0.006692	0.00076	0.390058	9.09e-05	-0.00326	-0.00317
577.777	0.384423	0.384262	0.000852	-0.01171	0.006492	0.000723	0.387908	0.000161	-0.00365	-0.00348
578.172	0.381623	0.382199	0.00058	-0.01117	0.006306	0.00072	0.385758	-0.00058	-0.00356	-0.00413
578.567	0.37926	0.380289	0.000501	-0.0107	0.00621	0.000672	0.383609	-0.00103	-0.00332	-0.00435
578.962	0.376772	0.378601	0.000565	-0.0103	0.006263	0.000609	0.38146	-0.00183	-0.00286	-0.00469
579.357	0.374471	0.375633	0.000473	-0.01086	0.006103	0.000602	0.379312	-0.00116	-0.00368	-0.00484
579.751	0.372657	0.373247	0.000572	-0.01129	0.006185	0.000613	0.377165	-0.00059	-0.00392	-0.00451
580.146	0.370694	0.371945	0.000526	-0.01036	0.006165	0.000595	0.375017	-0.00125	-0.00307	-0.00432

## Sheet: 51
Wavelength (nm)	Raw Experimental Spectrum	Raw Best Fit	Cyt bH	Cyt bL	Cyt c1	Cyt c	Line	Residual	Corrected Best Fit	Corrected Experimental Spectrum
539.83	1.00172	1.00783	0.080423	0.012364	0.131523	0.206504	0.577021	-0.00611	0.430813	0.424704
540.235	1.00422	1.01257	0.079937	0.009446	0.133759	0.212961	0.576462	-0.00834	0.436104	0.427763
540.639	1.00813	1.0131	0.076819	0.008327	0.132635	0.219415	0.575904	-0.00497	0.437196	0.432223
541.042	1.01243	1.01532	0.074254	0.008553	0.131602	0.225562	0.575346	-0.00289	0.439971	0.437085
541.446	1.01835	1.02218	0.072229	0.00739	0.132421	0.235348	0.574788	-0.00382	0.447388	0.443563
541.85	1.0259	1.02779	0.070608	0.005355	0.133478	0.244123	0.57423	-0.0019	0.453565	0.451665
542.253	1.03621	1.03281	0.068723	0.001567	0.134274	0.254578	0.573672	0.003396	0.459141	0.462537
542.657	1.0455	1.0465	0.068732	0.002131	0.135757	0.26677	0.573114	-0.001	0.47339	0.472389
543.06	1.05826	1.0611	0.067648	0.003365	0.136813	0.280715	0.572557	-0.00284	0.488542	0.485703
543.463	1.0735	1.07465	0.066298	0.001349	0.137311	0.297695	0.572	-0.00116	0.502654	0.501496
543.866	1.09177	1.08925	0.063954	0.001168	0.137013	0.315667	0.571442	0.002527	0.517803	0.520329
544.27	1.11233	1.10868	0.063683	0.000586	0.137397	0.336132	0.570885	0.003642	0.537799	0.54144
544.673	1.1334	1.13254	0.0641	5.25e-05	0.138836	0.359228	0.570328	0.000853	0.562216	0.563068
545.075	1.15837	1.15721	0.063338	5.63e-05	0.139727	0.38432	0.569772	0.001158	0.587441	0.588599
545.478	1.18362	1.18076	0.062599	0.000269	0.139895	0.408781	0.569215	0.002859	0.611543	0.614402
545.881	1.21138	1.21286	0.065542	0.000626	0.143751	0.43428	0.568659	-0.00147	0.644198	0.642724
546.283	1.24048	1.23678	0.06467	9.63e-05	0.144235	0.459674	0.568102	0.003704	0.668674	0.672378
546.686	1.26635	1.26266	0.065941	-0.00072	0.146716	0.483185	0.567546	0.003691	0.695118	0.698809
547.088	1.29539	1.29162	0.068716	-0.00134	0.151059	0.506196	0.56699	0.003774	0.72463	0.728404
547.49	1.32225	1.32138	0.071023	-0.00122	0.155455	0.529685	0.566434	0.000866	0.754946	0.755812
547.892	1.34712	1.34693	0.071664	0.000574	0.157856	0.550955	0.565878	0.00019	0.781049	0.781239
548.294	1.36881	1.36927	0.073688	0.000865	0.162386	0.567006	0.565323	-0.00045	0.803945	0.803491
548.696	1.39005	1.39035	0.077568	-0.00023	0.169758	0.578487	0.564767	-0.0003	0.825586	0.825282
549.098	1.40617	1.40591	0.079664	0.000998	0.176068	0.58497	0.564212	0.000256	0.8417	0.841955
549.5	1.41889	1.42121	0.08303	0.002397	0.184573	0.587552	0.563657	-0.00232	0.857552	0.855229
549.901	1.42423	1.42638	0.087168	0.002691	0.192265	0.581152	0.563102	-0.00215	0.863277	0.861125
550.303	1.42679	1.42513	0.089412	0.00197	0.198905	0.572297	0.562547	0.001663	0.862583	0.864246
550.704	1.42333	1.42373	0.094175	0.002583	0.208391	0.556585	0.561992	-0.0004	0.861734	0.861336
551.105	1.41702	1.422	0.09967	0.004908	0.217594	0.538395	0.561437	-0.00498	0.860566	0.855583
551.507	1.40281	1.40376	0.10209	0.005612	0.222135	0.513041	0.560883	-0.00095	0.842877	0.841923
551.908	1.38541	1.38314	0.105871	0.004863	0.226842	0.485235	0.560328	0.002267	0.822811	0.825078
552.309	1.3631	1.36371	0.111786	0.005799	0.233105	0.453247	0.559774	-0.00062	0.803938	0.803322
552.71	1.33718	1.3352	0.115546	0.007672	0.233517	0.419245	0.55922	0.00198	0.775979	0.777959
553.11	1.31068	1.31013	0.121396	0.009416	0.234762	0.385886	0.558666	0.000553	0.75146	0.752014
553.511	1.28362	1.28264	0.12674	0.011661	0.233176	0.352955	0.558112	0.000979	0.724531	0.72551
553.912	1.25592	1.25556	0.133184	0.013782	0.230506	0.32053	0.557559	0.000364	0.698002	0.698366
554.312	1.2304	1.22966	0.140974	0.014798	0.22771	0.289176	0.557005	0.000733	0.672659	0.673392
554.713	1.20368	1.20617	0.147804	0.01718	0.222177	0.262559	0.556452	-0.00249	0.64972	0.647229
555.113	1.17953	1.18197	0.154947	0.021625	0.213325	0.236177	0.555898	-0.00245	0.626074	0.623629
555.513	1.15893	1.16183	0.164281	0.02297	0.206757	0.212481	0.555345	-0.0029	0.606488	0.603587
555.913	1.1397	1.137	0.171054	0.026372	0.193591	0.19119	0.554792	0.0027	0.582206	0.584906
556.313	1.12311	1.12299	0.180474	0.028901	0.186669	0.172709	0.554239	0.000117	0.568753	0.56887
556.713	1.1092	1.1105	0.192286	0.029784	0.179536	0.155208	0.553687	-0.0013	0.556814	0.555512
557.113	1.09549	1.09687	0.200628	0.032463	0.170004	0.140645	0.553134	-0.00139	0.54374	0.542352
557.513	1.08592	1.08957	0.211461	0.035382	0.16144	0.12871	0.552582	-0.00365	0.536993	0.533339
557.912	1.07861	1.07697	0.21975	0.037253	0.151263	0.116671	0.552029	0.001642	0.524938	0.52658
558.312	1.07173	1.06995	0.229556	0.039205	0.143736	0.105971	0.551477	0.001779	0.518469	0.520248
558.711	1.06597	1.06336	0.237846	0.040765	0.136029	0.097794	0.550925	0.002614	0.512433	0.515048
559.111	1.06273	1.05872	0.24726	0.041629	0.129875	0.08958	0.550373	0.004016	0.508344	0.51236
559.51	1.05935	1.05649	0.255854	0.042967	0.125638	0.082215	0.549821	0.002851	0.506674	0.509524
559.909	1.05564	1.0522	0.263307	0.043433	0.121114	0.075072	0.549269	0.00344	0.502928	0.506367
560.308	1.0535	1.04615	0.269042	0.043618	0.115511	0.069258	0.548718	0.007355	0.497428	0.504783
560.707	1.05079	1.03904	0.272438	0.045436	0.109035	0.063966	0.548166	0.011751	0.490875	0.502626
561.106	1.04455	1.03808	0.276822	0.047124	0.10711	0.059413	0.547615	0.006468	0.490469	0.496936
561.505	1.04062	1.0376	0.280194	0.050017	0.105454	0.054873	0.547064	0.003018	0.490538	0.493556
561.903	1.034	1.02953	0.279143	0.05225	0.100677	0.050945	0.546513	0.004477	0.483014	0.487491
562.302	1.02722	1.02659	0.279986	0.054054	0.099373	0.047212	0.545962	0.00063	0.480625	0.481256
562.701	1.01778	1.01978	0.276868	0.056581	0.097098	0.043826	0.545411	-0.002	0.474373	0.472371
563.099	1.00762	1.01279	0.272585	0.057469	0.097014	0.04086	0.544861	-0.00517	0.467928	0.462761
563.497	0.995645	1.00174	0.265303	0.059222	0.09459	0.038311	0.54431	-0.00609	0.457426	0.451335
563.895	0.982193	0.990396	0.255915	0.062646	0.091888	0.036188	0.54376	-0.0082	0.446636	0.438434
564.293	0.967276	0.98001	0.246838	0.063758	0.092582	0.033623	0.543209	-0.01273	0.436801	0.424067
564.692	0.952939	0.966665	0.236069	0.063469	0.09304	0.031427	0.542659	-0.01373	0.424006	0.41028
565.09	0.935851	0.94663	0.221809	0.063036	0.090451	0.029225	0.542109	-0.01078	0.404521	0.393742
565.487	0.918434	0.925089	0.206772	0.061436	0.088142	0.02718	0.541559	-0.00666	0.38353	0.376874
565.885	0.899844	0.902046	0.190964	0.059649	0.084733	0.02569	0.54101	-0.0022	0.361036	0.358835
566.283	0.882876	0.883652	0.175795	0.058418	0.084801	0.024178	0.54046	-0.00078	0.343192	0.342416
566.68	0.864123	0.864142	0.161716	0.055513	0.08481	0.022193	0.53991	-1.85e-05	0.324232	0.324213
567.078	0.845804	0.846347	0.147922	0.052182	0.085591	0.02129	0.539361	-0.00054	0.306986	0.306443
567.475	0.827135	0.823752	0.132802	0.047246	0.083899	0.020993	0.538812	0.003383	0.28494	0.288323
567.873	0.809446	0.803986	0.120477	0.0425	0.083134	0.019611	0.538263	0.00546	0.265723	0.271183
568.27	0.792414	0.787718	0.10937	0.037637	0.084949	0.018048	0.537714	0.004696	0.250004	0.2547
568.667	0.775011	0.76854	0.097054	0.03343	0.083312	0.017578	0.537165	0.006472	0.231375	0.237847
569.064	0.758243	0.749063	0.085202	0.028975	0.082092	0.016178	0.536616	0.00918	0.212447	0.221627
569.461	0.74291	0.736286	0.076571	0.025055	0.082473	0.016119	0.536067	0.006625	0.200218	0.206843
569.858	0.727975	0.721156	0.067907	0.020636	0.081883	0.015211	0.535519	0.006819	0.185637	0.192456
570.255	0.714685	0.705208	0.059034	0.016082	0.080568	0.014553	0.53497	0.009477	0.170237	0.179714
570.651	0.701687	0.689477	0.05112	0.012144	0.077612	0.014178	0.534422	0.01221	0.155055	0.167265
571.048	0.690037	0.679411	0.045236	0.009693	0.077398	0.01321	0.533874	0.010626	0.145537	0.156163
571.444	0.678535	0.671001	0.040288	0.005995	0.078193	0.013199	0.533326	0.007534	0.137675	0.145209
571.841	0.668101	0.661303	0.034225	0.004018	0.076743	0.013539	0.532778	0.006798	0.128525	0.135323
572.237	0.659152	0.655474	0.030794	0.003644	0.077092	0.011713	0.53223	0.003678	0.123243	0.126922
572.633	0.650114	0.64605	0.026675	-0.00042	0.076014	0.0121	0.531683	0.004064	0.114368	0.118431
573.03	0.64221	0.639991	0.024324	-0.00379	0.076768	0.011555	0.531135	0.002219	0.108856	0.111075
573.426	0.634673	0.635681	0.02121	-0.00318	0.075863	0.011196	0.530588	-0.00101	0.105094	0.104086
573.822	0.628886	0.627109	0.018273	-0.00636	0.074589	0.010563	0.53004	0.001777	0.097069	0.098846
574.218	0.622725	0.622424	0.015481	-0.0068	0.074282	0.009965	0.529493	0.000301	0.092931	0.093232
574.613	0.617215	0.615576	0.012411	-0.0071	0.071567	0.009749	0.528946	0.001639	0.08663	0.088269
575.009	0.612062	0.612011	0.011052	-0.00906	0.072057	0.009562	0.528399	5.03e-05	0.083612	0.083663
575.405	0.60745	0.606732	0.009553	-0.01099	0.0713	0.00902	0.527852	0.000718	0.07888	0.079598
575.8	0.602841	0.604174	0.008286	-0.00987	0.070578	0.007877	0.527305	-0.00133	0.076869	0.075535
576.196	0.598712	0.600975	0.006631	-0.00967	0.069274	0.007982	0.526759	-0.00226	0.074216	0.071953
576.591	0.594979	0.599478	0.006279	-0.01038	0.069722	0.00764	0.526212	-0.0045	0.073266	0.068767
576.987	0.591882	0.59717	0.005992	-0.01217	0.069744	0.007943	0.525666	-0.00529	0.071504	0.066216
577.382	0.588527	0.595857	0.006622	-0.01372	0.070576	0.007256	0.52512	-0.00733	0.070738	0.063407
577.777	0.585612	0.59122	0.004788	-0.01351	0.068473	0.006898	0.524573	-0.00561	0.066647	0.061038
578.172	0.583842	0.587789	0.003257	-0.01288	0.06651	0.006876	0.524027	-0.00395	0.063762	0.059815
578.567	0.581175	0.58586	0.002817	-0.01235	0.065495	0.006414	0.523481	-0.00469	0.062378	0.057693
578.962	0.579491	0.586104	0.003176	-0.01188	0.066055	0.005816	0.522936	-0.00661	0.063169	0.056555
579.357	0.577727	0.582639	0.002656	-0.01253	0.064366	0.005752	0.52239	-0.00491	0.060249	0.055337
579.751	0.576464	0.583125	0.003214	-0.01302	0.065232	0.005856	0.521844	-0.00666	0.06128	0.054619
580.146	0.574891	0.583012	0.002955	-0.01195	0.065024	0.005684	0.521299	-0.00812	0.061713	0.053593

## Sheet: 52
Wavelength (nm)	Raw Experimental Spectrum	Raw Best Fit	Cyt bH	Cyt bL	Cyt c1	Cyt c	Line	Residual	Corrected Best Fit	Corrected Experimental Spectrum
539.83	0.709819	0.71018	0.019771	0.012539	0.003665	0.01272	0.661485	-0.00036	0.048695	0.048334
540.235	0.705566	0.705196	0.019651	0.00958	0.003727	0.013118	0.659119	0.00037	0.046077	0.046447
540.639	0.702222	0.701295	0.018885	0.008445	0.003696	0.013516	0.656754	0.000926	0.044541	0.045468
541.042	0.69882	0.698879	0.018254	0.008675	0.003667	0.013894	0.654389	-5.87e-05	0.04449	0.044431
541.446	0.695805	0.695463	0.017756	0.007495	0.00369	0.014497	0.652025	0.000342	0.043438	0.04378
541.85	0.692182	0.691208	0.017358	0.005431	0.003719	0.015038	0.649662	0.000974	0.041546	0.04252
542.253	0.688749	0.685205	0.016894	0.001589	0.003741	0.015682	0.647299	0.003544	0.037906	0.04145
542.657	0.685159	0.68421	0.016897	0.002161	0.003783	0.016433	0.644937	0.000949	0.039273	0.040222
543.06	0.682521	0.683722	0.01663	0.003413	0.003812	0.017292	0.642575	-0.0012	0.041147	0.039945
543.463	0.680149	0.680045	0.016298	0.001368	0.003826	0.018337	0.640215	0.000104	0.03983	0.039935
543.866	0.678165	0.678023	0.015722	0.001184	0.003818	0.019445	0.637854	0.000142	0.040169	0.040311
544.27	0.675514	0.676278	0.015655	0.000595	0.003828	0.020705	0.635495	-0.00076	0.040784	0.040019
544.673	0.67437	0.674943	0.015758	5.32e-05	0.003869	0.022128	0.633135	-0.00057	0.041808	0.041235
545.075	0.672984	0.673972	0.015571	5.71e-05	0.003893	0.023673	0.630777	-0.00099	0.043195	0.042207
545.478	0.671521	0.673159	0.015389	0.000273	0.003898	0.02518	0.628419	-0.00164	0.04474	0.043102
545.881	0.670922	0.673565	0.016112	0.000635	0.004006	0.026751	0.626062	-0.00264	0.047503	0.04486
546.283	0.670502	0.672035	0.015898	9.77e-05	0.004019	0.028315	0.623705	-0.00153	0.04833	0.046796
546.686	0.67003	0.670677	0.016211	-0.00073	0.004088	0.029763	0.621349	-0.00065	0.049327	0.048681
547.088	0.669788	0.669916	0.016893	-0.00136	0.004209	0.031181	0.618994	-0.00013	0.050922	0.050794
547.49	0.669728	0.669824	0.01746	-0.00123	0.004332	0.032628	0.616639	-9.65e-05	0.053185	0.053089
547.892	0.669305	0.670821	0.017617	0.000582	0.004399	0.033938	0.614285	-0.00152	0.056536	0.055021
548.294	0.669678	0.670375	0.018115	0.000877	0.004525	0.034927	0.611931	-0.0007	0.058444	0.057747
548.696	0.669223	0.66878	0.019069	-0.00023	0.00473	0.035634	0.609578	0.000443	0.059202	0.059645
549.098	0.669022	0.668761	0.019584	0.001012	0.004906	0.036033	0.607226	0.000261	0.061535	0.061797
549.5	0.668525	0.669051	0.020412	0.002431	0.005143	0.036192	0.604874	-0.00053	0.064178	0.063651
549.901	0.667427	0.667836	0.021429	0.002729	0.005357	0.035798	0.602522	-0.00041	0.065314	0.064904
550.303	0.666052	0.664945	0.02198	0.001998	0.005542	0.035252	0.600172	0.001107	0.064773	0.06588
550.704	0.665074	0.663685	0.023151	0.00262	0.005807	0.034285	0.597822	0.001389	0.065863	0.067252
551.105	0.663525	0.664179	0.024502	0.004977	0.006063	0.033164	0.595472	-0.00065	0.068707	0.068053
551.507	0.662704	0.661704	0.025097	0.005692	0.00619	0.031602	0.593123	0.001	0.068581	0.069581
551.908	0.660328	0.657944	0.026027	0.004932	0.006321	0.02989	0.590775	0.002385	0.067169	0.069553
552.309	0.658664	0.656204	0.027481	0.005882	0.006495	0.027919	0.588427	0.00246	0.067777	0.070237
552.71	0.65677	0.654597	0.028405	0.007781	0.006507	0.025825	0.58608	0.002173	0.068517	0.07069
553.11	0.655084	0.653438	0.029843	0.00955	0.006541	0.02377	0.583733	0.001646	0.069705	0.07135
553.511	0.653738	0.652609	0.031157	0.011826	0.006497	0.021741	0.581387	0.001128	0.071222	0.07235
553.912	0.652619	0.651928	0.032741	0.013978	0.006423	0.019744	0.579042	0.000691	0.072886	0.073577
554.312	0.651599	0.650519	0.034656	0.015008	0.006345	0.017813	0.576697	0.00108	0.073822	0.074902
554.713	0.65114	0.650476	0.036335	0.017424	0.006191	0.016173	0.574353	0.000663	0.076124	0.076787
555.113	0.65099	0.652525	0.038091	0.021932	0.005944	0.014548	0.572009	-0.00153	0.080516	0.078981
555.513	0.6511	0.652198	0.040386	0.023297	0.005761	0.013088	0.569666	-0.0011	0.082532	0.081434
555.913	0.651157	0.653292	0.042051	0.026746	0.005394	0.011777	0.567323	-0.00214	0.085969	0.083833
556.313	0.652028	0.654499	0.044367	0.029311	0.005201	0.010639	0.564981	-0.00247	0.089518	0.087046
556.713	0.652711	0.65468	0.047271	0.030207	0.005003	0.009561	0.56264	-0.00197	0.09204	0.090071
557.113	0.653921	0.655945	0.049321	0.032924	0.004737	0.008663	0.560299	-0.00202	0.095646	0.093622
557.513	0.65418	0.658255	0.051984	0.035885	0.004498	0.007928	0.557959	-0.00407	0.100296	0.096221
557.912	0.655471	0.658825	0.054022	0.037782	0.004215	0.007187	0.555619	-0.00335	0.103206	0.099852
558.312	0.65726	0.660007	0.056433	0.039762	0.004005	0.006528	0.55328	-0.00275	0.106727	0.10398
558.711	0.657868	0.66057	0.058471	0.041344	0.00379	0.006024	0.550941	-0.0027	0.109629	0.106927
559.111	0.65908	0.660745	0.060785	0.04222	0.003619	0.005518	0.548603	-0.00167	0.112142	0.110477
559.51	0.660256	0.661305	0.062898	0.043577	0.003501	0.005064	0.546265	-0.00105	0.11504	0.113991
559.909	0.661345	0.660708	0.06473	0.04405	0.003375	0.004624	0.543928	0.000637	0.11678	0.117417
560.308	0.66184	0.659454	0.06614	0.044237	0.003219	0.004266	0.541592	0.002386	0.117862	0.120248
560.707	0.663196	0.65929	0.066975	0.046081	0.003038	0.00394	0.539256	0.003906	0.120034	0.12394
561.106	0.662771	0.65941	0.068052	0.047793	0.002985	0.00366	0.536921	0.003361	0.12249	0.12585
561.505	0.662704	0.660513	0.068882	0.050727	0.002938	0.00338	0.534586	0.002191	0.125927	0.128118
561.903	0.661762	0.65981	0.068623	0.052992	0.002805	0.003138	0.532252	0.001952	0.127558	0.12951
562.302	0.661078	0.659248	0.06883	0.054822	0.002769	0.002908	0.529918	0.00183	0.129329	0.13116
562.701	0.659181	0.658438	0.068064	0.057384	0.002706	0.0027	0.527585	0.000742	0.130853	0.131596
563.099	0.657337	0.655768	0.067011	0.058285	0.002703	0.002517	0.525252	0.001569	0.130516	0.132085
563.497	0.65439	0.6532	0.065221	0.060063	0.002636	0.00236	0.52292	0.00119	0.13028	0.13147
563.895	0.650626	0.651827	0.062913	0.063536	0.00256	0.002229	0.520589	-0.0012	0.131238	0.130037
564.293	0.646126	0.648254	0.060681	0.064664	0.00258	0.002071	0.518258	-0.00213	0.129996	0.127868
564.692	0.640088	0.64286	0.058034	0.06437	0.002592	0.001936	0.515927	-0.00277	0.126933	0.12416
565.09	0.634242	0.636378	0.054528	0.063931	0.00252	0.0018	0.513598	-0.00214	0.12278	0.120645
565.487	0.627426	0.628538	0.050832	0.062308	0.002456	0.001674	0.511268	-0.00111	0.11727	0.116157
565.885	0.619581	0.620325	0.046946	0.060496	0.002361	0.001582	0.508939	-0.00074	0.111385	0.110642
566.283	0.612402	0.612928	0.043216	0.059248	0.002363	0.001489	0.506611	-0.00053	0.106317	0.105791
566.68	0.603493	0.60407	0.039755	0.056301	0.002363	0.001367	0.504283	-0.00058	0.099787	0.09921
567.078	0.594264	0.59494	0.036364	0.052923	0.002385	0.001311	0.501956	-0.00068	0.092984	0.092308
567.475	0.584756	0.583825	0.032647	0.047917	0.002338	0.001293	0.499629	0.000931	0.084196	0.085126
567.873	0.57513	0.573549	0.029618	0.043104	0.002316	0.001208	0.497303	0.001581	0.076246	0.077827
568.27	0.565397	0.563515	0.026887	0.038172	0.002367	0.001112	0.494977	0.001882	0.068537	0.07042
568.667	0.555434	0.553821	0.023859	0.033905	0.002321	0.001083	0.492652	0.001613	0.061169	0.062782
569.064	0.54574	0.543944	0.020946	0.029387	0.002287	0.000997	0.490328	0.001795	0.053617	0.055412
569.461	0.537194	0.535529	0.018824	0.025411	0.002298	0.000993	0.488004	0.001664	0.047526	0.04919
569.858	0.528224	0.526521	0.016694	0.020929	0.002282	0.000937	0.48568	0.001702	0.040841	0.042544
570.255	0.520056	0.517321	0.014513	0.01631	0.002245	0.000896	0.483357	0.002735	0.033964	0.036699
570.651	0.511338	0.508954	0.012567	0.012317	0.002163	0.000873	0.481034	0.002384	0.02792	0.030304
571.048	0.504362	0.502634	0.011121	0.009831	0.002157	0.000814	0.478712	0.001728	0.023922	0.02565
571.444	0.4966	0.495366	0.009904	0.00608	0.002179	0.000813	0.476391	0.001234	0.018976	0.020209
571.841	0.49002	0.489531	0.008414	0.004075	0.002138	0.000834	0.47407	0.00049	0.015461	0.015951
572.237	0.484027	0.485885	0.00757	0.003696	0.002148	0.000722	0.471749	-0.00186	0.014136	0.012277
572.633	0.478196	0.478423	0.006558	-0.00043	0.002118	0.000745	0.469429	-0.00023	0.008993	0.008767
573.03	0.472865	0.472095	0.00598	-0.00384	0.002139	0.000712	0.46711	0.00077	0.004986	0.005755
573.426	0.467848	0.469588	0.005214	-0.00322	0.002114	0.00069	0.464791	-0.00174	0.004797	0.003058
573.822	0.463645	0.463247	0.004492	-0.00645	0.002078	0.000651	0.462472	0.000398	0.000775	0.001173
574.218	0.459352	0.45975	0.003806	-0.00689	0.00207	0.000614	0.460154	-0.0004	-0.0004	-0.0008
574.613	0.455502	0.456284	0.003051	-0.0072	0.001994	0.000601	0.457837	-0.00078	-0.00155	-0.00233
575.009	0.451512	0.451646	0.002717	-0.00919	0.002008	0.000589	0.45552	-0.00013	-0.00387	-0.00401
575.405	0.448748	0.446946	0.002348	-0.01115	0.001987	0.000556	0.453203	0.001803	-0.00626	-0.00445
575.8	0.444432	0.445364	0.002037	-0.01001	0.001967	0.000485	0.450887	-0.00093	-0.00552	-0.00645
576.196	0.441726	0.442816	0.00163	-0.00981	0.00193	0.000492	0.448572	-0.00109	-0.00576	-0.00685
576.591	0.438053	0.439691	0.001544	-0.01052	0.001943	0.000471	0.446257	-0.00164	-0.00657	-0.0082
576.987	0.435464	0.435501	0.001473	-0.01235	0.001943	0.000489	0.443942	-3.66e-05	-0.00844	-0.00848
577.382	0.432372	0.431758	0.001628	-0.01391	0.001967	0.000447	0.441628	0.000614	-0.00987	-0.00926
577.777	0.429658	0.429121	0.001177	-0.0137	0.001908	0.000425	0.439314	0.000538	-0.01019	-0.00966
578.172	0.427001	0.427015	0.000801	-0.01306	0.001853	0.000424	0.437001	-1.38e-05	-0.00999	-0.01
578.567	0.424207	0.425079	0.000692	-0.01252	0.001825	0.000395	0.434689	-0.00087	-0.00961	-0.01048
578.962	0.42182	0.423309	0.000781	-0.01205	0.001841	0.000358	0.432377	-0.00149	-0.00907	-0.01056
579.357	0.419152	0.420163	0.000653	-0.0127	0.001794	0.000354	0.430065	-0.00101	-0.0099	-0.01091
579.751	0.41685	0.417515	0.00079	-0.01321	0.001818	0.000361	0.427754	-0.00067	-0.01024	-0.0109
580.146	0.414825	0.416212	0.000727	-0.01212	0.001812	0.00035	0.425443	-0.00139	-0.00923	-0.01062

## Sheet: 53
Wavelength (nm)	Raw Experimental Spectrum	Raw Best Fit	Cyt bH	Cyt bL	Cyt c1	Cyt c	Line	Residual	Corrected Best Fit	Corrected Experimental Spectrum
539.83	0.62639	0.628987	0.025119	0.012706	0.029993	0.050506	0.510664	-0.0026	0.118323	0.115726
540.235	0.624473	0.626168	0.024967	0.009707	0.030503	0.052085	0.508906	-0.0017	0.117262	0.115567
540.639	0.623839	0.623609	0.023993	0.008557	0.030247	0.053663	0.507149	0.00023	0.11646	0.11669
541.042	0.621701	0.622551	0.023192	0.00879	0.030011	0.055167	0.505392	-0.00085	0.117159	0.11631
541.446	0.620754	0.621547	0.02256	0.007594	0.030198	0.05756	0.503635	-0.00079	0.117912	0.117119
541.85	0.619716	0.619581	0.022053	0.005503	0.030439	0.059706	0.501879	0.000135	0.117702	0.117837
542.253	0.618845	0.616082	0.021465	0.00161	0.03062	0.062263	0.500124	0.002763	0.115958	0.118721
542.657	0.619405	0.61823	0.021467	0.00219	0.030959	0.065245	0.498369	0.001175	0.119861	0.121036
543.06	0.620394	0.621056	0.021129	0.003458	0.031199	0.068656	0.496614	-0.00066	0.124442	0.12378
543.463	0.621463	0.621075	0.020707	0.001387	0.031313	0.072809	0.49486	0.000388	0.126215	0.126603
543.866	0.623319	0.62273	0.019975	0.0012	0.031245	0.077204	0.493106	0.000589	0.129624	0.130213
544.27	0.625959	0.625388	0.01989	0.000603	0.031333	0.082209	0.491353	0.000571	0.134035	0.134606
544.673	0.629164	0.629193	0.020021	5.39e-05	0.031661	0.087858	0.4896	-2.92e-05	0.139593	0.139564
545.075	0.633732	0.633547	0.019783	5.79e-05	0.031864	0.093995	0.487848	0.000185	0.145699	0.145884
545.478	0.637743	0.637804	0.019552	0.000276	0.031902	0.099977	0.486096	-6.11e-05	0.151708	0.151647
545.881	0.642928	0.644454	0.020471	0.000643	0.032782	0.106214	0.484344	-0.00153	0.160109	0.158584
546.283	0.647995	0.648207	0.020199	9.9e-05	0.032892	0.112424	0.482593	-0.00021	0.165614	0.165402
546.686	0.653377	0.652327	0.020596	-0.00074	0.033458	0.118175	0.480843	0.00105	0.171484	0.172534
547.088	0.658065	0.657427	0.021462	-0.00138	0.034448	0.123803	0.479093	0.000638	0.178335	0.178972
547.49	0.663528	0.663274	0.022183	-0.00125	0.035451	0.129547	0.477343	0.000254	0.185931	0.186185
547.892	0.667947	0.669315	0.022383	0.00059	0.035998	0.13475	0.475594	-0.00137	0.193721	0.192353
548.294	0.672647	0.673456	0.023015	0.000889	0.037031	0.138675	0.473845	-0.00081	0.199611	0.198802
548.696	0.676088	0.676286	0.024227	-0.00023	0.038712	0.141483	0.472097	-0.0002	0.204189	0.203991
549.098	0.679514	0.679476	0.024882	0.001026	0.040151	0.143069	0.470349	3.73e-05	0.209127	0.209165
549.5	0.68086	0.682789	0.025933	0.002463	0.042091	0.1437	0.468601	-0.00193	0.214187	0.212258
549.901	0.681793	0.682826	0.027226	0.002766	0.043845	0.142135	0.466854	-0.00103	0.215971	0.214938
550.303	0.680954	0.680387	0.027926	0.002024	0.045359	0.139969	0.465108	0.000567	0.215279	0.215846
550.704	0.679708	0.67908	0.029414	0.002655	0.047522	0.136127	0.463362	0.000629	0.215718	0.216347
551.105	0.677528	0.679089	0.03113	0.005043	0.049621	0.131678	0.461616	-0.00156	0.217473	0.215912
551.507	0.674204	0.673657	0.031886	0.005767	0.050657	0.125477	0.459871	0.000547	0.213787	0.214333
551.908	0.668523	0.666596	0.033067	0.004997	0.05173	0.118676	0.458126	0.001927	0.20847	0.210397
552.309	0.663017	0.661267	0.034915	0.00596	0.053158	0.110853	0.456381	0.00175	0.204886	0.206635
552.71	0.656664	0.654399	0.036089	0.007884	0.053252	0.102537	0.454638	0.002265	0.199762	0.202027
553.11	0.650403	0.648401	0.037916	0.009677	0.053536	0.094378	0.452894	0.002002	0.195507	0.197509
553.511	0.643343	0.642217	0.039585	0.011983	0.053174	0.086324	0.451151	0.001125	0.191067	0.192192
553.912	0.636896	0.636129	0.041598	0.014163	0.052566	0.078393	0.449408	0.000767	0.18672	0.187487
554.312	0.630584	0.629558	0.044031	0.015208	0.051928	0.070725	0.447666	0.001026	0.181892	0.182918
554.713	0.625317	0.624625	0.046164	0.017656	0.050666	0.064215	0.445924	0.000691	0.178701	0.179392
555.113	0.619629	0.621212	0.048395	0.022223	0.048648	0.057763	0.444183	-0.00158	0.177029	0.175446
555.513	0.614914	0.616475	0.051311	0.023606	0.04715	0.051967	0.442442	-0.00156	0.174033	0.172473
555.913	0.611135	0.612136	0.053426	0.027101	0.044147	0.04676	0.440701	-0.001	0.171435	0.170434
556.313	0.608591	0.609838	0.056368	0.0297	0.042569	0.04224	0.438961	-0.00125	0.170877	0.16963
556.713	0.604971	0.606789	0.060057	0.030608	0.040942	0.03796	0.437221	-0.00182	0.169567	0.16775
557.113	0.602698	0.604673	0.062663	0.033361	0.038769	0.034398	0.435482	-0.00198	0.169191	0.167215
557.513	0.600187	0.604445	0.066047	0.036361	0.036816	0.031479	0.433743	-0.00426	0.170702	0.166444
557.912	0.599923	0.601953	0.068636	0.038283	0.034495	0.028535	0.432005	-0.00203	0.169948	0.167919
558.312	0.598483	0.60095	0.071698	0.040289	0.032778	0.025918	0.430267	-0.00247	0.170684	0.168216
558.711	0.597847	0.599648	0.074288	0.041892	0.031021	0.023918	0.428529	-0.0018	0.171118	0.169318
559.111	0.597513	0.598326	0.077228	0.04278	0.029617	0.021909	0.426792	-0.00081	0.171534	0.170721
559.51	0.597562	0.597881	0.079912	0.044155	0.028651	0.020108	0.425055	-0.00032	0.172826	0.172507
559.909	0.597535	0.596174	0.08224	0.044635	0.027619	0.018361	0.423319	0.001361	0.172855	0.174216
560.308	0.597084	0.593718	0.084031	0.044824	0.026342	0.016939	0.421583	0.003365	0.172135	0.175501
560.707	0.596828	0.592141	0.085092	0.046692	0.024865	0.015645	0.419847	0.004688	0.172294	0.176981
561.106	0.595818	0.591957	0.086461	0.048427	0.024426	0.014531	0.418112	0.003861	0.173845	0.177706
561.505	0.594788	0.59276	0.087514	0.0514	0.024048	0.013421	0.416377	0.002028	0.176383	0.178411
561.903	0.593214	0.590943	0.087186	0.053695	0.022959	0.01246	0.414643	0.002272	0.1763	0.178571
562.302	0.591546	0.590116	0.087449	0.055549	0.022661	0.011547	0.412909	0.00143	0.177207	0.178637
562.701	0.589077	0.588658	0.086475	0.058146	0.022143	0.010719	0.411175	0.000419	0.177483	0.177902
563.099	0.585912	0.585755	0.085138	0.059058	0.022124	0.009993	0.409442	0.000157	0.176313	0.17647
563.497	0.581978	0.582374	0.082863	0.06086	0.021571	0.00937	0.40771	-0.0004	0.174664	0.174269
563.895	0.577868	0.580092	0.079931	0.064379	0.020954	0.008851	0.405977	-0.00222	0.174115	0.171891
564.293	0.57222	0.576199	0.077096	0.065522	0.021113	0.008223	0.404245	-0.00398	0.171954	0.167975
564.692	0.566186	0.570374	0.073733	0.065224	0.021217	0.007686	0.402514	-0.00419	0.167861	0.163672
565.09	0.55929	0.562615	0.069279	0.06478	0.020627	0.007148	0.400783	-0.00333	0.161833	0.158507
565.487	0.551858	0.553517	0.064582	0.063135	0.0201	0.006648	0.399052	-0.00166	0.154465	0.152806
565.885	0.543288	0.543871	0.059645	0.061299	0.019323	0.006283	0.397322	-0.00058	0.146549	0.145966
566.283	0.535028	0.535784	0.054907	0.060034	0.019338	0.005913	0.395592	-0.00076	0.140193	0.139437
566.68	0.525944	0.526188	0.050509	0.057048	0.01934	0.005428	0.393862	-0.00024	0.132326	0.132082
567.078	0.515973	0.516685	0.046201	0.053626	0.019518	0.005207	0.392133	-0.00071	0.124552	0.12384
567.475	0.506258	0.504703	0.041479	0.048553	0.019133	0.005134	0.390404	0.001555	0.114299	0.115854
567.873	0.495981	0.493735	0.037629	0.043676	0.018958	0.004796	0.388676	0.002245	0.10506	0.107305
568.27	0.485683	0.483572	0.03416	0.038678	0.019372	0.004414	0.386948	0.00211	0.096624	0.098735
568.667	0.475946	0.473187	0.030313	0.034355	0.018999	0.004299	0.38522	0.00276	0.087967	0.090726
569.064	0.466111	0.462559	0.026611	0.029777	0.018721	0.003957	0.383493	0.003552	0.079066	0.082618
569.461	0.456153	0.45418	0.023916	0.025748	0.018807	0.003942	0.381766	0.001973	0.072414	0.074387
569.858	0.447197	0.444849	0.02121	0.021207	0.018673	0.00372	0.38004	0.002347	0.06481	0.067157
570.255	0.438942	0.435211	0.018438	0.016527	0.018373	0.003559	0.378314	0.003731	0.056898	0.060628
570.651	0.430355	0.426201	0.015967	0.01248	0.017699	0.003468	0.376588	0.004154	0.049613	0.053767
571.048	0.422465	0.419834	0.014129	0.009961	0.01765	0.003231	0.374863	0.002631	0.044971	0.047602
571.444	0.415107	0.412941	0.012583	0.00616	0.017832	0.003228	0.373138	0.002166	0.039803	0.041969
571.841	0.407804	0.407044	0.01069	0.004129	0.017501	0.003311	0.371413	0.00076	0.035631	0.036391
572.237	0.40197	0.403497	0.009618	0.003745	0.01758	0.002865	0.369689	-0.00153	0.033808	0.032281
572.633	0.396441	0.396157	0.008332	-0.00043	0.017335	0.002959	0.367965	0.000283	0.028192	0.028476
573.03	0.39124	0.390276	0.007597	-0.0039	0.017507	0.002826	0.366242	0.000964	0.024034	0.024998
573.426	0.385973	0.387918	0.006625	-0.00326	0.0173	0.002738	0.364519	-0.00194	0.0234	0.021455
573.822	0.381742	0.381565	0.005707	-0.00653	0.01701	0.002583	0.362796	0.000178	0.018769	0.018946
574.218	0.377632	0.378301	0.004835	-0.00699	0.01694	0.002437	0.361074	-0.00067	0.017227	0.016558
574.613	0.373831	0.37464	0.003876	-0.00729	0.01632	0.002384	0.359352	-0.00081	0.015288	0.014479
575.009	0.36994	0.370544	0.003452	-0.00931	0.016432	0.002339	0.35763	-0.0006	0.012914	0.012309
575.405	0.366701	0.366062	0.002984	-0.0113	0.01626	0.002206	0.355909	0.000638	0.010153	0.010792
575.8	0.363199	0.364653	0.002588	-0.01015	0.016095	0.001926	0.354188	-0.00145	0.010464	0.009011
576.196	0.360443	0.362351	0.002071	-0.00994	0.015798	0.001952	0.352468	-0.00191	0.009883	0.007975
576.591	0.35785	0.359815	0.001961	-0.01066	0.0159	0.001868	0.350748	-0.00197	0.009067	0.007102
576.987	0.354978	0.356236	0.001871	-0.01251	0.015905	0.001943	0.349028	-0.00126	0.007208	0.00595
577.382	0.352796	0.353151	0.002068	-0.0141	0.016094	0.001775	0.347309	-0.00035	0.005842	0.005487
577.777	0.350429	0.350502	0.001495	-0.01389	0.015615	0.001687	0.34559	-7.26e-05	0.004912	0.004839
578.172	0.348206	0.3485	0.001017	-0.01324	0.015167	0.001682	0.343871	-0.00029	0.004629	0.004334
578.567	0.346285	0.346849	0.00088	-0.01269	0.014936	0.001569	0.342153	-0.00056	0.004696	0.004132
578.962	0.343642	0.345706	0.000992	-0.01221	0.015063	0.001422	0.340435	-0.00206	0.005271	0.003207
579.357	0.341848	0.342761	0.00083	-0.01287	0.014678	0.001407	0.338718	-0.00091	0.004043	0.003131
579.751	0.340436	0.34093	0.001004	-0.01338	0.014876	0.001432	0.337	-0.00049	0.00393	0.003436
580.146	0.338358	0.340144	0.000923	-0.01228	0.014828	0.00139	0.335284	-0.00179	0.004861	0.003074

## Sheet: 54
fbL	Glycogen Depleted Hearts
Time (min)	0511_01	0511_02	0511_03	0515_01	0515_02
-5	0.475417	0.485661	0.545725	0.53601	0.544144
-4.98333	0.477436	0.483484	0.544269	0.533555	0.542435
-4.96667	0.478424	0.483397	0.546825	0.536574	0.545501
-4.95	0.480642	0.482363	0.547196	0.531607	0.547395
-4.93333	0.478788	0.48156	0.542964	0.533822	0.549688
-4.91667	0.483982	0.484904	0.541727	0.531018	0.548141
-4.9	0.481246	0.48645	0.543195	0.532403	0.549158
-4.88333	0.479341	0.487648	0.541847	0.530102	0.549091
-4.86667	0.47506	0.486717	0.546116	0.53267	0.545484
-4.85	0.474163	0.489264	0.549468	0.533545	0.543446
-4.83333	0.472281	0.489347	0.551622	0.537464	0.544673
-4.81667	0.47249	0.488319	0.549915	0.536806	0.540203
-4.8	0.472357	0.486676	0.545934	0.535663	0.540997
-4.78333	0.475669	0.489371	0.543486	0.537313	0.54453
-4.76667	0.478682	0.491056	0.54278	0.536386	0.546451
-4.75	0.477961	0.491697	0.54249	0.538767	0.549338
-4.73333	0.478991	0.490899	0.544828	0.536644	0.552765
-4.71667	0.481635	0.488635	0.54973	0.537387	0.549307
-4.7	0.479904	0.489939	0.55437	0.536638	0.549963
-4.68333	0.478827	0.485151	0.555152	0.534149	0.547692
-4.66667	0.479577	0.485576	0.556117	0.532416	0.542719
-4.65	0.480983	0.487564	0.555358	0.534185	0.543892
-4.63333	0.478184	0.491122	0.55336	0.537404	0.547895
-4.61667	0.477946	0.487147	0.548465	0.533748	0.548078
-4.6	0.4782	0.490838	0.549895	0.536225	0.549351
-4.58333	0.481987	0.490294	0.550007	0.534779	0.554453
-4.56667	0.478177	0.490373	0.549467	0.533717	0.555347
-4.55	0.478895	0.491084	0.55246	0.531325	0.55347
-4.53333	0.476693	0.4949	0.552695	0.536669	0.54938
-4.51667	0.475877	0.493664	0.552926	0.537666	0.546677
-4.5	0.470047	0.493849	0.55235	0.537781	0.545218
-4.48333	0.472463	0.49592	0.550134	0.53997	0.544784
-4.46667	0.476027	0.496097	0.548412	0.540833	0.54531
-4.45	0.476772	0.496329	0.551058	0.540723	0.550289
-4.43333	0.477459	0.498702	0.547568	0.540176	0.552366
-4.41667	0.476933	0.499367	0.544561	0.541624	0.548082
-4.4	0.476354	0.499598	0.551464	0.539348	0.549535
-4.38333	0.474897	0.498288	0.546795	0.537108	0.548578
-4.36667	0.476	0.495605	0.546329	0.536093	0.548052
-4.35	0.475213	0.492351	0.549	0.535454	0.550693
-4.33333	0.476239	0.490222	0.550632	0.534417	0.549332
-4.31667	0.475862	0.490516	0.545895	0.5379	0.551369
-4.3	0.474587	0.495332	0.550093	0.539911	0.551662
-4.28333	0.475857	0.496471	0.551339	0.539966	0.547936
-4.26667	0.478105	0.500193	0.552439	0.542886	0.545409
-4.25	0.480947	0.498717	0.553209	0.541654	0.550497
-4.23333	0.482178	0.494749	0.554617	0.539748	0.545325
-4.21667	0.482475	0.489989	0.557722	0.539185	0.542224
-4.2	0.481991	0.487709	0.557921	0.538095	0.549458
-4.18333	0.482806	0.483315	0.557011	0.53895	0.549198
-4.16667	0.48241	0.48623	0.560101	0.538086	0.550033
-4.15	0.482196	0.484386	0.559961	0.53925	0.55299
-4.13333	0.483782	0.485441	0.559003	0.538997	0.552117
-4.11667	0.482735	0.485949	0.556886	0.539927	0.545671
-4.1	0.480961	0.488012	0.556663	0.534762	0.54557
-4.08333	0.479239	0.485805	0.553267	0.537485	0.54616
-4.06667	0.480203	0.487016	0.553123	0.534934	0.54375
-4.05	0.479769	0.486582	0.553863	0.534559	0.546938
-4.03333	0.480048	0.486567	0.556452	0.534467	0.547872
-4.01667	0.480648	0.486584	0.557693	0.537272	0.548915
-4	0.483082	0.491686	0.557578	0.537663	0.547752
-3.98333	0.479889	0.493125	0.557193	0.538388	0.54672
-3.96667	0.479663	0.491246	0.555808	0.537707	0.55141
-3.95	0.479688	0.494349	0.556594	0.538349	0.552097
-3.93333	0.478844	0.490956	0.556044	0.537634	0.551845
-3.91667	0.478742	0.4876	0.556071	0.535847	0.553758
-3.9	0.479883	0.484695	0.55725	0.538451	0.557744
-3.88333	0.477345	0.489071	0.5572	0.539744	0.552721
-3.86667	0.47833	0.490764	0.554202	0.539313	0.555563
-3.85	0.47804	0.494345	0.553604	0.537845	0.556873
-3.83333	0.475883	0.492992	0.552757	0.538592	0.555387
-3.81667	0.476303	0.495689	0.55151	0.536059	0.552227
-3.8	0.477246	0.494101	0.552408	0.537771	0.555853
-3.78333	0.477408	0.492425	0.552605	0.539132	0.550939
-3.76667	0.476537	0.492646	0.550614	0.540444	0.550449
-3.75	0.477916	0.495633	0.551031	0.539232	0.552621
-3.73333	0.479253	0.495609	0.550412	0.53683	0.556305
-3.71667	0.482865	0.494625	0.54368	0.534244	0.553085
-3.7	0.481891	0.494377	0.5416	0.534352	0.5566
-3.68333	0.483092	0.495325	0.538492	0.532745	0.55672
-3.66667	0.484077	0.494547	0.536306	0.536314	0.555928
-3.65	0.483536	0.494085	0.533033	0.537572	0.552312
-3.63333	0.478893	0.494676	0.534362	0.539167	0.554488
-3.61667	0.479628	0.49282	0.532727	0.538708	0.554593
-3.6	0.480074	0.493141	0.534014	0.540218	0.55441
-3.58333	0.4773	0.493215	0.5361	0.543031	0.553765
-3.56667	0.476889	0.493123	0.538569	0.545809	0.554066
-3.55	0.479306	0.49171	0.540661	0.546108	0.552269
-3.53333	0.478767	0.488955	0.540879	0.545214	0.550466
-3.51667	0.477919	0.487837	0.540241	0.544499	0.549106
-3.5	0.483118	0.485264	0.537475	0.538329	0.545857
-3.48333	0.481585	0.483846	0.534099	0.538373	0.547779
-3.46667	0.481375	0.486217	0.534001	0.538897	0.549577
-3.45	0.482184	0.492064	0.534477	0.541866	0.552447
-3.43333	0.483931	0.491171	0.533248	0.54127	0.552538
-3.41667	0.482124	0.488669	0.535933	0.545862	0.556968
-3.4	0.484701	0.493407	0.538133	0.541521	0.558441
-3.38333	0.484231	0.491567	0.536127	0.541	0.558288
-3.36667	0.482906	0.490562	0.539094	0.539621	0.557152
-3.35	0.481474	0.492141	0.539759	0.540794	0.560829
-3.33333	0.480477	0.495271	0.536797	0.540836	0.558967
-3.31667	0.479968	0.492508	0.536886	0.545058	0.55858
-3.3	0.479704	0.493338	0.534067	0.547116	0.560391
-3.28333	0.480543	0.493327	0.531987	0.544672	0.561966
-3.26667	0.481939	0.493484	0.534662	0.546994	0.557679
-3.25	0.480146	0.494768	0.535927	0.542556	0.559787
-3.23333	0.482386	0.496757	0.537214	0.540366	0.558407
-3.21667	0.481701	0.496936	0.542001	0.539455	0.556651
-3.2	0.481784	0.495429	0.544228	0.540773	0.55359
-3.18333	0.481047	0.494638	0.542641	0.539453	0.555119
-3.16667	0.482208	0.492664	0.542857	0.540958	0.550881
-3.15	0.480062	0.491222	0.540507	0.544621	0.552417
-3.13333	0.483542	0.493109	0.535266	0.544471	0.552225
-3.11667	0.484334	0.494909	0.532424	0.541372	0.550044
-3.1	0.484399	0.496581	0.533385	0.538435	0.549948
-3.08333	0.483616	0.49922	0.531718	0.539519	0.5511
-3.06667	0.481712	0.499654	0.527962	0.538396	0.549606
-3.05	0.480044	0.497523	0.532049	0.538033	0.546396
-3.03333	0.476342	0.496993	0.530221	0.539473	0.549364
-3.01667	0.477	0.494142	0.531215	0.541784	0.549897
-3	0.478714	0.495717	0.53495	0.540547	0.55098
-2.98333	0.481595	0.493598	0.53741	0.540347	0.55204
-2.96667	0.480657	0.493638	0.536736	0.539087	0.555245
-2.95	0.483517	0.493408	0.538298	0.539802	0.556074
-2.93333	0.481566	0.493406	0.535364	0.538756	0.55606
-2.91667	0.479582	0.488959	0.533586	0.540091	0.555197
-2.9	0.480161	0.489097	0.537004	0.539716	0.554309
-2.88333	0.481231	0.48846	0.536935	0.539527	0.555421
-2.86667	0.487042	0.48827	0.539359	0.53821	0.553943
-2.85	0.489524	0.490778	0.541208	0.541867	0.552842
-2.83333	0.490052	0.49312	0.540543	0.541835	0.551252
-2.81667	0.492412	0.496117	0.537204	0.54486	0.551588
-2.8	0.492023	0.496778	0.539182	0.546182	0.549339
-2.78333	0.486522	0.495986	0.537358	0.546097	0.550702
-2.76667	0.485272	0.492553	0.538434	0.545508	0.551265
-2.75	0.482186	0.490758	0.539765	0.544503	0.554428
-2.73333	0.477083	0.489709	0.538122	0.542615	0.554662
-2.71667	0.477525	0.488347	0.538036	0.542243	0.554066
-2.7	0.479503	0.488365	0.535909	0.545141	0.554791
-2.68333	0.479509	0.488949	0.536725	0.54397	0.555927
-2.66667	0.482728	0.488512	0.535611	0.54412	0.553147
-2.65	0.485935	0.488006	0.538472	0.545145	0.553823
-2.63333	0.481978	0.490911	0.535122	0.546122	0.555231
-2.61667	0.480031	0.490566	0.538291	0.548008	0.556095
-2.6	0.479819	0.493742	0.535291	0.550902	0.557159
-2.58333	0.481633	0.496094	0.535786	0.547812	0.560507
-2.56667	0.481145	0.496716	0.534876	0.545183	0.560104
-2.55	0.483873	0.492951	0.537567	0.542572	0.558499
-2.53333	0.482819	0.490145	0.534246	0.539336	0.557794
-2.51667	0.483884	0.488149	0.532254	0.533978	0.557268
-2.5	0.47977	0.487423	0.53207	0.537293	0.556101
-2.48333	0.478995	0.486953	0.533301	0.537566	0.555146
-2.46667	0.478246	0.486508	0.531715	0.539721	0.556887
-2.45	0.478747	0.491187	0.533086	0.538271	0.555251
-2.43333	0.475355	0.489189	0.53536	0.542154	0.555989
-2.41667	0.478425	0.490338	0.5325	0.541339	0.554207
-2.4	0.474546	0.489451	0.532891	0.540724	0.55541
-2.38333	0.476207	0.489758	0.533265	0.539531	0.553783
-2.36667	0.475741	0.486778	0.535499	0.541201	0.555287
-2.35	0.479272	0.489441	0.536379	0.535529	0.55049
-2.33333	0.478325	0.489537	0.538415	0.532106	0.550211
-2.31667	0.480881	0.487881	0.540948	0.530806	0.546705
-2.3	0.478176	0.488735	0.538761	0.5277	0.549304
-2.28333	0.478615	0.488886	0.540158	0.524701	0.54986
-2.26667	0.476244	0.487636	0.539816	0.524832	0.54986
-2.25	0.474908	0.488776	0.541661	0.524843	0.554615
-2.23333	0.47589	0.493019	0.539364	0.522772	0.554898
-2.21667	0.478969	0.493022	0.54309	0.521804	0.552192
-2.2	0.479659	0.494191	0.537958	0.521427	0.549658
-2.18333	0.48076	0.497679	0.535913	0.520814	0.553387
-2.16667	0.484336	0.495695	0.536491	0.51742	0.549807
-2.15	0.486116	0.494344	0.53752	0.516438	0.55348
-2.13333	0.485156	0.495069	0.538706	0.516921	0.555698
-2.11667	0.48187	0.494391	0.536505	0.51636	0.555605
-2.1	0.484187	0.492792	0.540558	0.517597	0.553482
-2.08333	0.479813	0.491093	0.538112	0.517485	0.555984
-2.06667	0.476732	0.488972	0.537357	0.516197	0.554763
-2.05	0.47808	0.486633	0.532361	0.515106	0.551879
-2.03333	0.480892	0.486617	0.533158	0.513983	0.553682
-2.01667	0.477083	0.482854	0.532791	0.511202	0.554557
-2	0.479634	0.483069	0.534287	0.511999	0.548907
-1.98333	0.478647	0.482805	0.533665	0.51189	0.551352
-1.96667	0.476281	0.486991	0.534518	0.513761	0.552229
-1.95	0.478003	0.487681	0.537892	0.510341	0.555107
-1.93333	0.478782	0.492441	0.537855	0.509551	0.554087
-1.91667	0.478747	0.493513	0.538991	0.508294	0.558092
-1.9	0.479896	0.493345	0.536878	0.509891	0.553497
-1.88333	0.480026	0.49106	0.53563	0.507701	0.555614
-1.86667	0.476553	0.490889	0.534792	0.510767	0.552487
-1.85	0.477001	0.486204	0.5348	0.510914	0.554733
-1.83333	0.477931	0.486138	0.532266	0.513231	0.553747
-1.81667	0.479063	0.486542	0.5339	0.512521	0.55527
-1.8	0.481693	0.485084	0.534955	0.51012	0.554874
-1.78333	0.482563	0.48492	0.537122	0.509626	0.559484
-1.76667	0.481798	0.486255	0.537395	0.509649	0.557044
-1.75	0.478633	0.484624	0.538148	0.508002	0.558319
-1.73333	0.477173	0.484093	0.538044	0.508087	0.557596
-1.71667	0.474527	0.487419	0.536602	0.509957	0.556172
-1.7	0.474596	0.486442	0.535851	0.508838	0.548966
-1.68333	0.476064	0.488015	0.535097	0.510852	0.550012
-1.66667	0.477994	0.489822	0.534663	0.512862	0.548494
-1.65	0.478706	0.49143	0.532968	0.512424	0.548357
-1.63333	0.476497	0.486544	0.538905	0.510924	0.549994
-1.61667	0.476107	0.490613	0.539536	0.511581	0.551802
-1.6	0.475189	0.489101	0.538394	0.508488	0.552717
-1.58333	0.476533	0.490992	0.533787	0.506272	0.551648
-1.56667	0.477314	0.487976	0.531386	0.50751	0.547603
-1.55	0.480628	0.491328	0.530105	0.509208	0.547672
-1.53333	0.480054	0.488352	0.528144	0.511738	0.546001
-1.51667	0.479662	0.489747	0.528767	0.511449	0.54393
-1.5	0.475956	0.49244	0.531515	0.513593	0.542628
-1.48333	0.475605	0.494455	0.534493	0.51099	0.544591
-1.46667	0.475826	0.497181	0.531444	0.513503	0.541255
-1.45	0.480048	0.497773	0.530734	0.510664	0.542386
-1.43333	0.478218	0.497922	0.524465	0.513058	0.540435
-1.41667	0.481732	0.493309	0.525635	0.512759	0.539748
-1.4	0.482219	0.495856	0.524165	0.514787	0.541173
-1.38333	0.482096	0.495975	0.523073	0.51246	0.539218
-1.36667	0.480948	0.494043	0.524853	0.514095	0.537196
-1.35	0.484553	0.492259	0.527527	0.513501	0.539654
-1.33333	0.484688	0.490732	0.525765	0.513397	0.53848
-1.31667	0.483707	0.488838	0.527524	0.514477	0.538102
-1.3	0.484521	0.486079	0.533458	0.515429	0.538598
-1.28333	0.483065	0.486237	0.533828	0.517973	0.537184
-1.26667	0.483926	0.487543	0.537104	0.518552	0.533988
-1.25	0.485273	0.486124	0.539876	0.520725	0.532577
-1.23333	0.486565	0.486137	0.539937	0.520257	0.53059
-1.21667	0.488286	0.487164	0.534238	0.519433	0.53035
-1.2	0.491029	0.490317	0.533124	0.518206	0.530161
-1.18333	0.490082	0.490797	0.535143	0.518655	0.531592
-1.16667	0.486846	0.491534	0.533381	0.515633	0.535447
-1.15	0.487014	0.492205	0.533756	0.515579	0.530922
-1.13333	0.484542	0.490618	0.538463	0.515949	0.533567
-1.11667	0.48315	0.488912	0.539783	0.51288	0.534122
-1.1	0.48254	0.487446	0.53658	0.51236	0.53288
-1.08333	0.485254	0.490413	0.537053	0.513524	0.531988
-1.06667	0.483289	0.491871	0.535064	0.511798	0.533914
-1.05	0.483233	0.490178	0.531406	0.512639	0.535481
-1.03333	0.482856	0.488917	0.528364	0.515499	0.535888
-1.01667	0.485909	0.493903	0.529854	0.514669	0.537322
-1	0.487851	0.495602	0.530694	0.513903	0.539029
-0.98333	0.489786	0.492021	0.531379	0.514301	0.546083
-0.96667	0.489877	0.49162	0.532904	0.51269	0.542502
-0.95	0.492169	0.493243	0.534062	0.509334	0.543636
-0.93333	0.491539	0.488987	0.530188	0.510854	0.545562
-0.91667	0.487855	0.487346	0.529924	0.508488	0.545128
-0.9	0.486532	0.488799	0.531512	0.50678	0.539494
-0.88333	0.486013	0.490713	0.53125	0.508469	0.543312
-0.86667	0.482463	0.491716	0.532044	0.509708	0.541434
-0.85	0.484124	0.493176	0.532774	0.509307	0.536361
-0.83333	0.487713	0.494869	0.532969	0.509253	0.533906
-0.81667	0.487434	0.493086	0.528176	0.50964	0.534784
-0.8	0.488301	0.493128	0.52556	0.508618	0.531607
-0.78333	0.488428	0.490539	0.527803	0.509705	0.53242
-0.76667	0.485643	0.490235	0.53139	0.510992	0.531981
-0.75	0.482903	0.48761	0.533476	0.515559	0.535371
-0.73333	0.48483	0.489368	0.536438	0.516428	0.534659
-0.71667	0.48472	0.490904	0.535897	0.51641	0.5358
-0.7	0.486926	0.490551	0.533361	0.518034	0.529958
-0.68333	0.487512	0.490361	0.531033	0.516136	0.532606
-0.66667	0.48552	0.489503	0.525882	0.514221	0.526817
-0.65	0.484374	0.490689	0.526718	0.516648	0.527652
-0.63333	0.486534	0.490496	0.526913	0.516794	0.525555
-0.61667	0.486777	0.491612	0.524294	0.516978	0.529544
-0.6	0.485176	0.488928	0.523351	0.51535	0.525677
-0.58333	0.485746	0.487687	0.527815	0.513577	0.525847
-0.56667	0.484822	0.489253	0.523607	0.512442	0.524166
-0.55	0.48312	0.488539	0.522932	0.514616	0.522013
-0.53333	0.483825	0.487902	0.525901	0.51476	0.519522
-0.51667	0.484695	0.491596	0.527482	0.51784	0.521523
-0.5	0.486078	0.493135	0.524404	0.518461	0.524275
-0.48333	0.487994	0.491625	0.528876	0.51808	0.525956
-0.46667	0.487436	0.493436	0.530665	0.516671	0.525238
-0.45	0.488976	0.496912	0.528177	0.514075	0.524562
-0.43333	0.489203	0.495872	0.528554	0.511201	0.523566
-0.41667	0.488608	0.496178	0.530725	0.511862	0.5182
-0.4	0.488577	0.497593	0.530162	0.510546	0.516763
-0.38333	0.491235	0.494966	0.533865	0.509509	0.51445
-0.36667	0.487891	0.490384	0.536379	0.508427	0.516956
-0.35	0.486958	0.490406	0.535326	0.509118	0.516978
-0.33333	0.489516	0.490376	0.534358	0.510419	0.520621
-0.31667	0.48708	0.487108	0.533301	0.51017	0.520222
-0.3	0.484214	0.489058	0.530835	0.511112	0.52145
-0.28333	0.486461	0.489016	0.527098	0.513078	0.521046
-0.26667	0.487863	0.488694	0.528667	0.513918	0.520044
-0.25	0.485759	0.486804	0.527752	0.512153	0.520635
-0.23333	0.489334	0.488727	0.529585	0.51206	0.520633
-0.21667	0.49096	0.486229	0.528871	0.510883	0.522441
-0.2	0.487788	0.487112	0.531032	0.511236	0.520464
-0.18333	0.487132	0.487908	0.531201	0.512598	0.521612
-0.16667	0.488523	0.490156	0.531384	0.515825	0.51892
-0.15	0.48861	0.489276	0.529221	0.516269	0.518204
-0.13333	0.489737	0.492018	0.527437	0.51618	0.51962
-0.11667	0.491027	0.492961	0.5264	0.515482	0.521462
-0.1	0.490046	0.492991	0.523917	0.513475	0.518424
-0.08333	0.489756	0.492772	0.52546	0.509446	0.517334
-0.06667	0.491862	0.493479	0.527043	0.510581	0.519224
-0.05	0.490003	0.494589	0.530522	0.510018	0.515938
-0.03333	0.491905	0.495793	0.532215	0.511397	0.514057
-0.01667	0.495037	0.493931	0.533047	0.508774	0.514144
0	0.495936	0.49092	0.531944	0.510954	0.511733
0.016667	0.492418	0.489012	0.533176	0.511979	0.50556
0.033333	0.493403	0.486471	0.533727	0.514116	0.505484
0.05	0.492394	0.484681	0.533427	0.509907	0.501883
0.066667	0.49042	0.486191	0.53182	0.513272	0.502099
0.083333	0.489936	0.48999	0.536225	0.513872	0.503629
0.1	0.488917	0.490128	0.530274	0.502642	0.506489
0.116667	0.487317	0.492871	0.515283	0.487164	0.502728
0.133333	0.484451	0.491372	0.495748	0.472602	0.503989
0.15	0.480525	0.490879	0.47641	0.454225	0.499853
0.166667	0.470146	0.484535	0.452106	0.438457	0.500889
0.183333	0.459818	0.472497	0.433831	0.43029	0.498483
0.2	0.445697	0.456922	0.422074	0.425642	0.498838
0.216667	0.42888	0.444612	0.416647	0.424089	0.49801
0.233333	0.409909	0.430542	0.412343	0.427192	0.490991
0.25	0.396246	0.420644	0.409135	0.42792	0.471942
0.266667	0.367004	0.416636	0.40971	0.429911	0.45343
0.283333	0.336483	0.411093	0.409982	0.431131	0.4363
0.3	0.303837	0.408647	0.411296	0.433244	0.422986
0.316667	0.277915	0.408777	0.413181	0.43213	0.417235
0.333333	0.243539	0.408852	0.414454	0.433824	0.417964
0.35	0.224665	0.40972	0.415433	0.435504	0.419184
0.366667	0.210896	0.413601	0.416993	0.437962	0.421515
0.383333	0.207128	0.41558	0.416802	0.438295	0.422091
0.4	0.199655	0.416659	0.417031	0.43941	0.421258
0.416667	0.196908	0.420864	0.419209	0.441166	0.421441
0.433333	0.197786	0.420197	0.421331	0.439539	0.422692
0.45	0.203021	0.421625	0.42303	0.438623	0.423903
0.466667	0.206952	0.421375	0.424756	0.439049	0.424674
0.483333	0.21092	0.423446	0.425177	0.439896	0.426568
0.5	0.217701	0.422172	0.424749	0.438139	0.424571
0.516667	0.22683	0.424887	0.424556	0.440248	0.42407
0.533333	0.233263	0.424433	0.424761	0.440093	0.424733
0.55	0.242623	0.425026	0.424251	0.440141	0.424414
0.566667	0.250484	0.422874	0.425388	0.44098	0.422552
0.583333	0.260808	0.422333	0.426102	0.440686	0.424509
0.6	0.269167	0.42209	0.425819	0.440029	0.425395
0.616667	0.277565	0.422618	0.426888	0.441327	0.424133
0.633333	0.283089	0.424543	0.427553	0.439496	0.424964
0.65	0.292398	0.424251	0.428176	0.438907	0.427551
0.666667	0.300841	0.427324	0.428137	0.439068	0.426077
0.683333	0.308283	0.428381	0.427966	0.438679	0.424917
0.7	0.317265	0.428169	0.427563	0.439059	0.425531
0.716667	0.325662	0.427119	0.427476	0.44074	0.425906
0.733333	0.331805	0.427784	0.428113	0.440345	0.424889
0.75	0.337907	0.425074	0.427851	0.440569	0.425379
0.766667	0.344092	0.424765	0.429954	0.441677	0.425655
0.783333	0.349178	0.424351	0.429538	0.439331	0.425791
0.8	0.353187	0.425191	0.429376	0.439095	0.426263
0.816667	0.357867	0.426748	0.428168	0.440119	0.427767
0.833333	0.363069	0.426164	0.429784	0.440388	0.428287
0.85	0.368057	0.427456	0.429931	0.438947	0.429643
0.866667	0.372146	0.427605	0.431113	0.441218	0.429937
0.883333	0.374779	0.425577	0.432131	0.440778	0.427667
0.9	0.377952	0.425373	0.434678	0.440425	0.426699
0.916667	0.379814	0.426466	0.4324	0.44	0.427986
0.933333	0.381934	0.423569	0.431179	0.440353	0.427121
0.95	0.382065	0.422542	0.431556	0.439755	0.427555
0.966667	0.384752	0.424953	0.431096	0.439815	0.429166
0.983333	0.387327	0.423183	0.427014	0.439826	0.428641
1	0.390235	0.421587	0.428176	0.439598	0.427779
1.01667	0.394033	0.423629	0.428028	0.438577	0.428541
1.03333	0.399436	0.424385	0.426675	0.437667	0.427174
1.05	0.402486	0.422461	0.425944	0.439527	0.427483
1.06667	0.406323	0.422264	0.426216	0.438954	0.427806
1.08333	0.408884	0.423619	0.425193	0.439297	0.42738
1.1	0.410107	0.423016	0.425389	0.44069	0.427005
1.11667	0.410069	0.421733	0.423853	0.439646	0.427585
1.13333	0.410342	0.420996	0.423838	0.438876	0.426685
1.15	0.411949	0.422732	0.42445	0.438955	0.427342
1.16667	0.412933	0.421925	0.426564	0.438401	0.427207
1.18333	0.413096	0.421771	0.426996	0.437745	0.427219
1.2	0.415084	0.423752	0.429934	0.439751	0.425522
1.21667	0.417355	0.424559	0.428814	0.438319	0.424727
1.23333	0.416263	0.425048	0.428807	0.437293	0.424626
1.25	0.416828	0.425917	0.429016	0.43741	0.424515
1.26667	0.416627	0.425858	0.426395	0.436796	0.424017
1.28333	0.415938	0.424409	0.424428	0.43554	0.426282
1.3	0.415817	0.424119	0.42435	0.437024	0.427457
1.31667	0.415555	0.422064	0.424704	0.436704	0.427208
1.33333	0.414563	0.422775	0.422983	0.437906	0.427818
1.35	0.414653	0.422186	0.42428	0.438397	0.427349
1.36667	0.414301	0.42286	0.426246	0.438763	0.426458
1.38333	0.413119	0.422908	0.427312	0.438343	0.427087
1.4	0.412455	0.422188	0.42683	0.436658	0.426288
1.41667	0.411427	0.421575	0.425874	0.436073	0.426461
1.43333	0.411148	0.420976	0.42438	0.435641	0.425993
1.45	0.41162	0.420684	0.422813	0.43615	0.424901
1.46667	0.412267	0.420933	0.423307	0.436862	0.424877
1.48333	0.413931	0.421507	0.423767	0.440772	0.424394
1.5	0.415511	0.419607	0.424171	0.439477	0.424553
1.51667	0.41716	0.421078	0.424845	0.44052	0.424421
1.53333	0.417475	0.421603	0.422512	0.439832	0.427181
1.55	0.417836	0.421388	0.421601	0.438035	0.427132
1.56667	0.417127	0.420994	0.42205	0.435548	0.428643
1.58333	0.415487	0.423703	0.422622	0.436068	0.427069
1.6	0.416083	0.421802	0.422783	0.432766	0.426556
1.61667	0.415625	0.419646	0.42272	0.431146	0.425563
1.63333	0.415207	0.419139	0.423859	0.431319	0.424498
1.65	0.415562	0.419304	0.423477	0.431448	0.423615
1.66667	0.415018	0.418662	0.421963	0.431098	0.422635
1.68333	0.412567	0.420914	0.421758	0.433664	0.4244
1.7	0.412222	0.421795	0.424015	0.433998	0.422852
1.71667	0.412085	0.422585	0.422125	0.434242	0.423701
1.73333	0.41043	0.423261	0.420454	0.433722	0.422234
1.75	0.410918	0.421881	0.420709	0.432742	0.423616
1.76667	0.409995	0.419954	0.419687	0.43068	0.422322
1.78333	0.410549	0.418832	0.419288	0.431246	0.423659
1.8	0.409913	0.418771	0.419842	0.430877	0.42226
1.81667	0.40977	0.417896	0.421389	0.430889	0.421987
1.83333	0.409528	0.418583	0.422141	0.431284	0.421074
1.85	0.409103	0.418189	0.423008	0.431333	0.419816
1.86667	0.408683	0.419083	0.422253	0.429679	0.419281
1.88333	0.408131	0.419891	0.42293	0.428836	0.420035
1.9	0.409474	0.418829	0.420364	0.42948	0.420014
1.91667	0.410321	0.417317	0.421225	0.429132	0.4205
1.93333	0.412895	0.41812	0.422759	0.430367	0.422032
1.95	0.411962	0.417909	0.422138	0.430549	0.422005
1.96667	0.413263	0.417916	0.420907	0.430379	0.420859
1.98333	0.413694	0.418717	0.422918	0.430345	0.422493
2	0.413146	0.418531	0.421797	0.431028	0.421424
2.01667	0.413829	0.419121	0.419801	0.430469	0.421765
2.03333	0.41389	0.419137	0.420291	0.431346	0.421912
2.05	0.41412	0.417846	0.421259	0.431234	0.423617
2.06667	0.413439	0.418894	0.419833	0.430942	0.422695
2.08333	0.413892	0.419842	0.419679	0.430938	0.424105
2.1	0.412894	0.417505	0.419014	0.432508	0.425004
2.11667	0.412802	0.417919	0.417956	0.431786	0.422707
2.13333	0.411768	0.417724	0.418994	0.432123	0.422442
2.15	0.411083	0.416065	0.419594	0.431814	0.422122
2.16667	0.410268	0.416705	0.418627	0.43134	0.420172
2.18333	0.408013	0.418793	0.419965	0.430647	0.419366
2.2	0.408023	0.417607	0.420885	0.432265	0.419424
2.21667	0.407216	0.417462	0.41761	0.432384	0.418492
2.23333	0.406001	0.418502	0.416373	0.431884	0.420299
2.25	0.406292	0.416393	0.41667	0.430982	0.421646
2.26667	0.406655	0.414389	0.416422	0.431226	0.42134
2.28333	0.405875	0.41394	0.416923	0.428344	0.423276
2.3	0.405282	0.41311	0.416686	0.427608	0.42231
2.31667	0.405572	0.412821	0.41859	0.427242	0.422003
2.33333	0.40252	0.412421	0.420376	0.426552	0.421104
2.35	0.401903	0.412142	0.419231	0.425172	0.419816
2.36667	0.401564	0.413341	0.418409	0.42588	0.416893
2.38333	0.401748	0.412794	0.418006	0.42538	0.416101
2.4	0.401251	0.41188	0.416485	0.426578	0.41482
2.41667	0.402559	0.413782	0.415283	0.428779	0.414733
2.43333	0.402836	0.414371	0.417378	0.429753	0.414986
2.45	0.402502	0.412128	0.419634	0.430432	0.415339
2.46667	0.401137	0.413625	0.421837	0.431787	0.416252
2.48333	0.399192	0.413771	0.423335	0.431078	0.415584
2.5	0.400635	0.413348	0.422703	0.430662	0.416987
2.51667	0.398062	0.413684	0.419956	0.428743	0.416424
2.53333	0.397716	0.41542	0.417116	0.428521	0.419399
2.55	0.397598	0.413664	0.415715	0.428	0.419203
2.56667	0.397351	0.412324	0.414404	0.426931	0.419225
2.58333	0.395095	0.412959	0.413154	0.426189	0.417744
2.6	0.395955	0.412999	0.416154	0.426776	0.419234
2.61667	0.393458	0.412403	0.416479	0.426282	0.417018
2.63333	0.393612	0.413552	0.417238	0.425716	0.417223
2.65	0.393505	0.415632	0.417653	0.426689	0.417554
2.66667	0.392102	0.413523	0.41643	0.426815	0.41731
2.68333	0.391554	0.412621	0.414096	0.426185	0.414507
2.7	0.392413	0.413363	0.414087	0.427053	0.413413
2.71667	0.39014	0.41163	0.413663	0.427858	0.41242
2.73333	0.389431	0.411505	0.41349	0.427084	0.412013
2.75	0.389556	0.411306	0.415766	0.427185	0.41202
2.76667	0.387229	0.411327	0.418241	0.428077	0.412905
2.78333	0.387191	0.4127	0.417548	0.427423	0.414315
2.8	0.386187	0.413147	0.41702	0.426728	0.415591
2.81667	0.385194	0.41293	0.416711	0.427262	0.415775
2.83333	0.384961	0.414409	0.41696	0.425344	0.415574
2.85	0.384882	0.414027	0.41493	0.424092	0.417179
2.86667	0.382426	0.411947	0.414872	0.424227	0.416267
2.88333	0.382182	0.413852	0.416233	0.424715	0.415462
2.9	0.380763	0.413927	0.41566	0.423962	0.4148
2.91667	0.37955	0.412803	0.415507	0.42469	0.414463
2.93333	0.378493	0.413418	0.414985	0.424774	0.412245
2.95	0.378147	0.415551	0.415641	0.423362	0.413446
2.96667	0.377215	0.41312	0.413117	0.422218	0.413265
2.98333	0.376676	0.412043	0.413798	0.421848	0.414829
3	0.375281	0.411816	0.413599	0.420919	0.414962
3.01667	0.375436	0.411488	0.414414	0.422128	0.4154
3.03333	0.374427	0.409475	0.414941	0.422157	0.414189
3.05	0.373822	0.409572	0.415888	0.421131	0.413786
3.06667	0.373338	0.409671	0.414779	0.421485	0.413471
3.08333	0.370606	0.410046	0.412815	0.422727	0.413917
3.1	0.368788	0.41124	0.41143	0.422221	0.414746
3.11667	0.367868	0.409734	0.408967	0.422562	0.41582
3.13333	0.367228	0.410048	0.407615	0.422743	0.416751
3.15	0.367718	0.409358	0.407864	0.422995	0.416748
3.16667	0.369549	0.409025	0.407792	0.421576	0.416904
3.18333	0.369906	0.407369	0.40777	0.42109	0.415649
3.2	0.369693	0.407109	0.409666	0.420535	0.416142
3.21667	0.369283	0.408113	0.409879	0.421373	0.41613
3.23333	0.36713	0.408936	0.409121	0.42062	0.41514
3.25	0.364689	0.408999	0.4103	0.420439	0.414341
3.26667	0.364328	0.408747	0.409366	0.420369	0.414046
3.28333	0.363393	0.410459	0.407111	0.421557	0.412962
3.3	0.363034	0.409433	0.404935	0.420737	0.412869
3.31667	0.362637	0.409517	0.404278	0.41972	0.413743
3.33333	0.363126	0.40976	0.4046	0.419504	0.414619
3.35	0.360317	0.410085	0.403236	0.418036	0.416434
3.36667	0.359283	0.409612	0.403358	0.416263	0.416123
3.38333	0.358825	0.410247	0.40653	0.416796	0.416307
3.4	0.35905	0.409077	0.407363	0.417267	0.416125
3.41667	0.358019	0.4081	0.405108	0.418517	0.414612
3.43333	0.358139	0.408414	0.407224	0.419026	0.413628
3.45	0.35684	0.407377	0.406466	0.419832	0.412896
3.46667	0.35283	0.407134	0.405008	0.418395	0.413505
3.48333	0.34981	0.407195	0.403005	0.418	0.412703
3.5	0.348847	0.408889	0.401928	0.418029	0.415238
3.51667	0.349	0.4088	0.399634	0.417661	0.416329
3.53333	0.348582	0.40842	0.400039	0.415861	0.416821
3.55	0.350647	0.40854	0.399397	0.415648	0.414784
3.56667	0.351328	0.406204	0.399025	0.415635	0.41564
3.58333	0.350362	0.40414	0.398929	0.414502	0.413083
3.6	0.349307	0.403573	0.398116	0.413509	0.411474
3.61667	0.34924	0.40594	0.396521	0.413673	0.411646
3.63333	0.348173	0.406616	0.396247	0.415185	0.410675
3.65	0.346999	0.409254	0.396847	0.416095	0.409679
3.66667	0.346681	0.410138	0.397424	0.416931	0.409923
3.68333	0.3455	0.409551	0.397151	0.418895	0.41094
3.7	0.345189	0.406743	0.397463	0.418564	0.411478
3.71667	0.343533	0.405275	0.396162	0.415814	0.41245
3.73333	0.343443	0.406337	0.393614	0.416612	0.411785
3.75	0.341973	0.405602	0.393084	0.4145	0.411648
3.76667	0.341453	0.405359	0.393673	0.413619	0.411254
3.78333	0.339792	0.406757	0.392855	0.415166	0.409621
3.8	0.339602	0.405642	0.392753	0.416935	0.409227
3.81667	0.338757	0.403783	0.393933	0.414125	0.41003
3.83333	0.339383	0.403026	0.393568	0.414679	0.409807
3.85	0.338954	0.404031	0.393205	0.413627	0.409384
3.86667	0.340293	0.403944	0.393001	0.412962	0.410208
3.88333	0.337846	0.404014	0.391602	0.410479	0.410208
3.9	0.337048	0.404034	0.389005	0.41172	0.409637
3.91667	0.337134	0.403933	0.387208	0.411406	0.408793
3.93333	0.337669	0.404406	0.386175	0.41158	0.406886
3.95	0.336116	0.404563	0.385457	0.410293	0.406956
3.96667	0.336042	0.406286	0.386916	0.410705	0.407125
3.98333	0.33473	0.406299	0.388681	0.409856	0.407478
4	0.332328	0.406879	0.38905	0.410409	0.407446
4.01667	0.330223	0.405216	0.386449	0.411114	0.407342
4.03333	0.329156	0.40494	0.384729	0.411371	0.408324
4.05	0.328838	0.403258	0.382887	0.411656	0.407942
4.06667	0.328061	0.403478	0.383325	0.410992	0.407114
4.08333	0.328294	0.403497	0.382001	0.411254	0.40885
4.1	0.325771	0.403789	0.382484	0.409624	0.410564
4.11667	0.325031	0.40227	0.38143	0.409575	0.409537
4.13333	0.32499	0.4011	0.381541	0.410704	0.409978
4.15	0.325195	0.400945	0.378286	0.408997	0.410581
4.16667	0.322523	0.400635	0.376423	0.407647	0.408325
4.18333	0.324868	0.399324	0.377034	0.408111	0.408188
4.2	0.32461	0.399483	0.37685	0.408792	0.407126
4.21667	0.324622	0.399375	0.372249	0.408251	0.405647
4.23333	0.324215	0.398277	0.372449	0.410066	0.404947
4.25	0.325495	0.398714	0.373459	0.410899	0.407209
4.26667	0.323489	0.400139	0.370897	0.410184	0.404677
4.28333	0.322462	0.399814	0.369312	0.408719	0.405699
4.3	0.322993	0.399825	0.370075	0.406636	0.406503
4.31667	0.321863	0.401014	0.367929	0.406702	0.405635
4.33333	0.319746	0.400512	0.366604	0.404357	0.40594
4.35	0.318531	0.400025	0.366311	0.403807	0.407781
4.36667	0.318188	0.399827	0.366721	0.404291	0.407898
4.38333	0.317577	0.400224	0.366263	0.406224	0.408235
4.4	0.317143	0.398692	0.365876	0.406823	0.408526
4.41667	0.31879	0.400281	0.364854	0.407539	0.407549
4.43333	0.318614	0.399784	0.364104	0.407443	0.408506
4.45	0.317093	0.39989	0.36198	0.405995	0.408106
4.46667	0.315022	0.398518	0.360706	0.405564	0.407553
4.48333	0.314745	0.397915	0.358226	0.404356	0.406362
4.5	0.312849	0.396129	0.355491	0.403854	0.405665
4.51667	0.313164	0.396446	0.353152	0.40361	0.403698
4.53333	0.31314	0.396133	0.351681	0.402219	0.40385
4.55	0.31261	0.39542	0.351369	0.402416	0.403299
4.56667	0.312035	0.396772	0.352103	0.40028	0.405445
4.58333	0.311701	0.396791	0.351037	0.399634	0.404903
4.6	0.310875	0.396655	0.352701	0.397889	0.404915
4.61667	0.309768	0.396783	0.353778	0.398458	0.404553
4.63333	0.30869	0.395984	0.351838	0.395328	0.405081
4.65	0.309035	0.39405	0.351226	0.395703	0.40565
4.66667	0.308333	0.392465	0.351945	0.39437	0.407392
4.68333	0.308131	0.389959	0.348694	0.396321	0.407481
4.7	0.309279	0.389776	0.348023	0.395841	0.4072
4.71667	0.308225	0.392172	0.347233	0.397436	0.405976
4.73333	0.307181	0.391769	0.34484	0.39728	0.405074
4.75	0.306665	0.390562	0.341616	0.396655	0.403047
4.76667	0.3058	0.388568	0.340263	0.394788	0.403928
4.78333	0.30424	0.385105	0.338441	0.395799	0.403426
4.8	0.304253	0.38269	0.338533	0.394554	0.404
4.81667	0.300792	0.380046	0.336835	0.392658	0.402552
4.83333	0.301497	0.37867	0.337632	0.392799	0.404689
4.85	0.300413	0.379846	0.335541	0.391521	0.404895
4.86667	0.299726	0.380058	0.333036	0.389769	0.403173
4.88333	0.298077	0.381916	0.329901	0.388502	0.404331
4.9	0.300066	0.383968	0.33055	0.388277	0.406825
4.91667	0.298463	0.385091	0.329173	0.387993	0.405243
4.93333	0.297757	0.384167	0.329609	0.389152	0.404663
4.95	0.297193	0.385098	0.328343	0.387586	0.406159
4.96667	0.297789	0.383582	0.327596	0.387093	0.405673
4.98333	0.29632	0.382466	0.325494	0.387305	0.402523
5	0.2959	0.381487	0.32425	0.387072	0.403024
5.01667	0.296274	0.381585	0.323044	0.386662	0.402784
5.03333	0.296336	0.380323	0.323503	0.387159	0.403089
5.05	0.296204	0.379107	0.321854	0.386697	0.403649
5.06667	0.295498	0.379268	0.320071	0.385994	0.404112
5.08333	0.29446	0.37899	0.316598	0.384477	0.403062
5.1	0.293888	0.379204	0.313591	0.383225	0.402723
5.11667	0.292481	0.37806	0.310482	0.381887	0.401522
5.13333	0.292125	0.376663	0.310204	0.382162	0.400654
5.15	0.292983	0.372885	0.307619	0.380932	0.401628
5.16667	0.293152	0.372568	0.309863	0.380589	0.400785
5.18333	0.291862	0.370379	0.30995	0.378427	0.400969
5.2	0.290642	0.370486	0.310149	0.378046	0.401414
5.21667	0.291867	0.369937	0.309998	0.375502	0.399929
5.23333	0.2915	0.37299	0.309685	0.374505	0.399112
5.25	0.290828	0.371511	0.309151	0.374723	0.400924
5.26667	0.2918	0.370903	0.308166	0.37493	0.400401
5.28333	0.292842	0.369378	0.306931	0.373601	0.40091
5.3	0.289165	0.370038	0.304979	0.372809	0.401477
5.31667	0.289689	0.366404	0.304589	0.371237	0.403434
5.33333	0.288296	0.365329	0.302014	0.370561	0.403545
5.35	0.286203	0.3636	0.301665	0.369562	0.404581
5.36667	0.285047	0.363144	0.299386	0.370699	0.403421
5.38333	0.286707	0.361138	0.298585	0.37091	0.404856
5.4	0.283273	0.361418	0.298164	0.371849	0.402793
5.41667	0.281026	0.361112	0.29792	0.369554	0.402642
5.43333	0.280751	0.360437	0.295886	0.367923	0.401651
5.45	0.279943	0.359993	0.29587	0.364867	0.40304
5.46667	0.278033	0.358751	0.294354	0.364984	0.400098
5.48333	0.277594	0.356742	0.292518	0.364066	0.40006
5.5	0.276774	0.357131	0.291228	0.362208	0.399345
5.51667	0.275729	0.355879	0.2907	0.361479	0.398911
5.53333	0.274504	0.353829	0.288432	0.361175	0.397865
5.55	0.272921	0.353051	0.287741	0.359605	0.398485
5.56667	0.272474	0.354805	0.288463	0.357904	0.398425
5.58333	0.273952	0.352051	0.286495	0.358496	0.398694
5.6	0.273954	0.353998	0.284079	0.35756	0.398282
5.61667	0.273627	0.353367	0.28349	0.355603	0.397886
5.63333	0.273552	0.352925	0.282623	0.355074	0.39956
5.65	0.273623	0.349336	0.280269	0.354969	0.400893
5.66667	0.274997	0.348411	0.279033	0.351497	0.399951
5.68333	0.27399	0.345886	0.279137	0.351423	0.403048
5.7	0.273958	0.345155	0.279711	0.351471	0.402519
5.71667	0.2723	0.340252	0.278251	0.347542	0.400239
5.73333	0.271557	0.339584	0.277345	0.344369	0.397659
5.75	0.2686	0.339317	0.277726	0.34426	0.397095
5.76667	0.268395	0.336872	0.276387	0.342062	0.394197
5.78333	0.266413	0.335088	0.273002	0.341416	0.394266
5.8	0.266767	0.338365	0.270119	0.34083	0.396525
5.81667	0.267046	0.335772	0.268158	0.338432	0.399048
5.83333	0.266388	0.333079	0.264246	0.337683	0.39872
5.85	0.267097	0.331736	0.261531	0.336977	0.397487
5.86667	0.268622	0.329318	0.259534	0.3356	0.397932
5.88333	0.268882	0.325804	0.259763	0.335397	0.395735
5.9	0.266004	0.325379	0.258732	0.335104	0.394644
5.91667	0.264146	0.324764	0.257195	0.334545	0.396356
5.93333	0.262167	0.323462	0.256572	0.333747	0.39823
5.95	0.261206	0.323645	0.255801	0.331754	0.397408
5.96667	0.259897	0.32242	0.252907	0.330262	0.398488
5.98333	0.260151	0.321609	0.250353	0.329422	0.397974
6	0.260136	0.319129	0.249753	0.328273	0.395519
6.01667	0.259523	0.317315	0.246579	0.327105	0.39339
6.03333	0.259408	0.315141	0.245806	0.325762	0.393731
6.05	0.257819	0.314167	0.244015	0.323386	0.391483
6.06667	0.257264	0.310857	0.243566	0.322924	0.389834
6.08333	0.25618	0.308835	0.241646	0.319881	0.391422
6.1	0.255052	0.308352	0.242278	0.31631	0.393031
6.11667	0.251029	0.307475	0.24209	0.314044	0.392294
6.13333	0.251713	0.305422	0.241771	0.314063	0.394439
6.15	0.251164	0.307841	0.240458	0.312288	0.39478
6.16667	0.25032	0.306057	0.239889	0.310958	0.393006
6.18333	0.249249	0.304048	0.237863	0.310894	0.391775
6.2	0.248825	0.302761	0.236982	0.309312	0.393442
6.21667	0.248123	0.301972	0.236976	0.306851	0.394035
6.23333	0.245524	0.299976	0.235159	0.305867	0.395703
6.25	0.244937	0.30038	0.234147	0.304108	0.394897
6.26667	0.245565	0.298153	0.235374	0.302472	0.394634
6.28333	0.245406	0.296577	0.233101	0.302279	0.392446
6.3	0.244295	0.295324	0.232978	0.301343	0.392094
6.31667	0.244857	0.293059	0.234525	0.298251	0.390923
6.33333	0.244377	0.292223	0.232633	0.296708	0.39164
6.35	0.241824	0.293078	0.232146	0.293483	0.393274
6.36667	0.24261	0.293331	0.233076	0.289832	0.393222
6.38333	0.239673	0.292156	0.230213	0.288287	0.39152
6.4	0.238636	0.291329	0.22806	0.28705	0.391447
6.41667	0.239826	0.290777	0.226264	0.285624	0.391677
6.43333	0.241118	0.289731	0.22426	0.285544	0.390232
6.45	0.239883	0.286195	0.221527	0.284355	0.389733
6.46667	0.240543	0.284111	0.219384	0.282713	0.390804
6.48333	0.239585	0.281216	0.219231	0.281291	0.391614
6.5	0.236306	0.278959	0.220596	0.279985	0.392744
6.51667	0.232749	0.276642	0.218982	0.277337	0.392816
6.53333	0.233118	0.276785	0.218516	0.277083	0.39294
6.55	0.233547	0.277406	0.219256	0.275152	0.391972
6.56667	0.233909	0.277326	0.217251	0.273746	0.391106
6.58333	0.234691	0.275613	0.215393	0.271852	0.390474
6.6	0.234061	0.275718	0.214254	0.269251	0.389391
6.61667	0.232579	0.274224	0.21464	0.268123	0.388938
6.63333	0.231511	0.272463	0.21473	0.264723	0.388623
6.65	0.231522	0.271327	0.214221	0.262449	0.388401
6.66667	0.22924	0.271053	0.216323	0.260241	0.387448
6.68333	0.228793	0.269206	0.216109	0.260608	0.388494
6.7	0.228659	0.267898	0.214799	0.258747	0.391196
6.71667	0.228658	0.267106	0.213734	0.257126	0.391208
6.73333	0.226342	0.266769	0.21417	0.25732	0.390275
6.75	0.226944	0.264848	0.211235	0.255427	0.390552
6.76667	0.226382	0.26491	0.211177	0.251864	0.389046
6.78333	0.22378	0.264307	0.209731	0.249408	0.387659
6.8	0.222729	0.262925	0.211047	0.249849	0.387887
6.81667	0.223541	0.261509	0.209433	0.247469	0.388385
6.83333	0.223481	0.261347	0.209799	0.247105	0.38865
6.85	0.224833	0.259805	0.211297	0.247737	0.387888
6.86667	0.225331	0.259188	0.211079	0.245303	0.383349
6.88333	0.223165	0.259397	0.210462	0.243824	0.382156
6.9	0.222755	0.259386	0.212835	0.240109	0.379657
6.91667	0.220834	0.259214	0.211298	0.238779	0.377317
6.93333	0.21855	0.258576	0.209071	0.23708	0.377523
6.95	0.218452	0.257496	0.210316	0.236631	0.379809
6.96667	0.218021	0.255985	0.209401	0.235223	0.37998
6.98333	0.217597	0.253309	0.206851	0.236671	0.380938
7	0.218509	0.252469	0.207443	0.236391	0.382713
7.01667	0.219861	0.252378	0.206865	0.232373	0.380721
7.03333	0.218922	0.251007	0.206249	0.233411	0.380338
7.05	0.220652	0.249325	0.205268	0.231867	0.378243
7.06667	0.217786	0.251024	0.205645	0.232371	0.37614
7.08333	0.217993	0.247558	0.206391	0.229824	0.373786
7.1	0.216471	0.245047	0.204742	0.231183	0.373695
7.11667	0.216145	0.246059	0.203954	0.227513	0.374505
7.13333	0.214691	0.246312	0.203201	0.227456	0.37499
7.15	0.214413	0.243651	0.203403	0.225458	0.374811
7.16667	0.212422	0.246063	0.202381	0.225992	0.372831
7.18333	0.213021	0.245885	0.203296	0.225857	0.372868
7.2	0.210256	0.244032	0.202695	0.223933	0.369102
7.21667	0.208821	0.244169	0.204317	0.224383	0.366561
7.23333	0.209578	0.243059	0.201885	0.221231	0.365326
7.25	0.209504	0.241912	0.203944	0.21844	0.366438
7.26667	0.208321	0.239377	0.205634	0.216408	0.365118
7.28333	0.207344	0.237174	0.206684	0.216336	0.36635
7.3	0.207421	0.234483	0.205124	0.21199	0.365283
7.31667	0.206557	0.235554	0.207345	0.211302	0.36411
7.33333	0.207262	0.234264	0.204722	0.211682	0.362359
7.35	0.205764	0.235651	0.203935	0.212088	0.361512
7.36667	0.206834	0.23559	0.203046	0.210973	0.359164
7.38333	0.207415	0.236559	0.202976	0.21091	0.360616
7.4	0.208367	0.233375	0.20473	0.210717	0.359674
7.41667	0.206619	0.234083	0.205171	0.21135	0.35876
7.43333	0.207459	0.234061	0.204912	0.211557	0.358835
7.45	0.20834	0.234118	0.20561	0.210219	0.35902
7.46667	0.206624	0.232093	0.207199	0.211392	0.358213
7.48333	0.205666	0.231477	0.204402	0.211498	0.360611
7.5	0.20617	0.227898	0.204624	0.210006	0.359517
7.51667	0.204953	0.227805	0.20356	0.206146	0.358212
7.53333	0.204482	0.227238	0.20289	0.206437	0.35646
7.55	0.205204	0.22595	0.201403	0.204558	0.355766
7.56667	0.203206	0.227105	0.202545	0.202811	0.352659
7.58333	0.203402	0.227204	0.202204	0.200264	0.352725
7.6	0.203288	0.223947	0.204347	0.197768	0.351325
7.61667	0.202912	0.221738	0.203988	0.19722	0.350909
7.63333	0.2032	0.221223	0.205393	0.192111	0.349195
7.65	0.205433	0.217913	0.205694	0.191136	0.348241
7.66667	0.204081	0.217102	0.206586	0.189571	0.346484
7.68333	0.203986	0.217351	0.205639	0.190043	0.347259
7.7	0.202162	0.217458	0.205317	0.188731	0.346888
7.71667	0.199864	0.216666	0.20401	0.192816	0.34645
7.73333	0.198772	0.217898	0.202716	0.193509	0.346687
7.75	0.200918	0.217217	0.203239	0.195638	0.346254
7.76667	0.201382	0.215861	0.203638	0.197055	0.345249
7.78333	0.203709	0.215415	0.202898	0.198816	0.345652
7.8	0.203441	0.215034	0.201634	0.197091	0.34508
7.81667	0.202341	0.21394	0.201647	0.195069	0.344478
7.83333	0.198498	0.213612	0.202021	0.193904	0.344185
7.85	0.198184	0.215467	0.202065	0.193884	0.344767
7.86667	0.197271	0.215493	0.204792	0.191148	0.342457
7.88333	0.198844	0.214627	0.209069	0.191055	0.341461
7.9	0.201012	0.213193	0.207815	0.19123	0.3391
7.91667	0.201224	0.211285	0.208475	0.189942	0.34076
7.93333	0.201521	0.207804	0.207427	0.187862	0.339375
7.95	0.200913	0.206329	0.204878	0.189738	0.338945
7.96667	0.19809	0.20733	0.203669	0.189482	0.338463
7.98333	0.195125	0.208691	0.205102	0.189437	0.337758
8	0.195638	0.208313	0.204023	0.187245	0.334267
8.01667	0.194151	0.20896	0.206745	0.188305	0.333458
8.03333	0.196053	0.207657	0.209191	0.18614	0.332484
8.05	0.197026	0.206654	0.206296	0.185944	0.331704
8.06667	0.19775	0.20536	0.205908	0.18506	0.332733
8.08333	0.198345	0.206105	0.20361	0.187747	0.33165
8.1	0.197907	0.204526	0.202669	0.187378	0.329139
8.11667	0.19544	0.203871	0.20141	0.186821	0.329879
8.13333	0.19649	0.203334	0.205009	0.186569	0.327992
8.15	0.197768	0.20437	0.205208	0.18795	0.325381
8.16667	0.197455	0.20286	0.205527	0.187723	0.32326
8.18333	0.197756	0.203237	0.205717	0.187747	0.323414
8.2	0.196855	0.205488	0.207098	0.19038	0.322027
8.21667	0.197213	0.203614	0.205072	0.189771	0.322935
8.23333	0.195897	0.201552	0.20691	0.189109	0.322801
8.25	0.195784	0.20397	0.208589	0.188414	0.322144
8.26667	0.196901	0.206321	0.208065	0.187187	0.319538
8.28333	0.196605	0.204216	0.208043	0.185418	0.317805
8.3	0.196007	0.206524	0.207751	0.1841	0.316371
8.31667	0.195358	0.208202	0.206748	0.181879	0.316656
8.33333	0.19577	0.208603	0.205916	0.180791	0.317716
8.35	0.196495	0.20713	0.206154	0.181605	0.317854
8.36667	0.197319	0.209669	0.206208	0.180838	0.31643
8.38333	0.197242	0.207711	0.206842	0.180174	0.314505
8.4	0.19825	0.206873	0.207524	0.182335	0.311988
8.41667	0.196974	0.206664	0.208233	0.183057	0.311231
8.43333	0.196232	0.205657	0.20967	0.182914	0.311744
8.45	0.197001	0.205175	0.209856	0.183271	0.31223
8.46667	0.197608	0.206828	0.21024	0.183981	0.312766
8.48333	0.19749	0.206186	0.21057	0.183701	0.311514
8.5	0.198377	0.202636	0.211901	0.184364	0.309826
8.51667	0.197628	0.202483	0.212375	0.185211	0.308406
8.53333	0.199462	0.200715	0.212081	0.183241	0.305773
8.55	0.196968	0.200243	0.212966	0.18497	0.304659
8.56667	0.196272	0.200584	0.212756	0.184426	0.306601
8.58333	0.196263	0.203008	0.213522	0.183866	0.305035
8.6	0.196156	0.203566	0.21221	0.181861	0.302839
8.61667	0.194024	0.203719	0.212083	0.184546	0.303697
8.63333	0.195864	0.201866	0.212804	0.184499	0.302957
8.65	0.195752	0.201073	0.212904	0.185768	0.30017
8.66667	0.195159	0.200661	0.211095	0.184693	0.29954
8.68333	0.196179	0.199416	0.211319	0.18489	0.299466
8.7	0.196121	0.200709	0.210304	0.1841	0.296917
8.71667	0.195964	0.202138	0.212118	0.183169	0.296434
8.73333	0.195991	0.203329	0.211081	0.181887	0.294874
8.75	0.196218	0.201926	0.210804	0.182448	0.29599
8.76667	0.196275	0.20213	0.211005	0.182239	0.29456
8.78333	0.194577	0.200351	0.212099	0.181365	0.295273
8.8	0.195825	0.200381	0.209859	0.180915	0.29365
8.81667	0.197476	0.197932	0.208313	0.17998	0.293033
8.83333	0.198554	0.195646	0.208135	0.180608	0.290542
8.85	0.198074	0.196297	0.206768	0.180655	0.288269
8.86667	0.201679	0.196614	0.20716	0.181729	0.286664
8.88333	0.200836	0.196627	0.206378	0.181833	0.283106
8.9	0.199251	0.196748	0.209462	0.180876	0.281286
8.91667	0.199556	0.19887	0.209851	0.180093	0.280664
8.93333	0.19897	0.197952	0.210699	0.179472	0.280758
8.95	0.196538	0.198097	0.210748	0.178921	0.280661
8.96667	0.197808	0.199059	0.212707	0.17962	0.281058
8.98333	0.19873	0.200895	0.212928	0.180459	0.280808
9	0.19789	0.202178	0.212724	0.179912	0.279378
9.01667	0.198899	0.204332	0.213388	0.180793	0.278463
9.03333	0.199686	0.203621	0.214648	0.180834	0.275156
9.05	0.198623	0.202838	0.213002	0.180423	0.275941
9.06667	0.198369	0.20317	0.213947	0.180461	0.275679
9.08333	0.197	0.203322	0.213248	0.18156	0.273633
9.1	0.197047	0.20359	0.211869	0.181917	0.274446
9.11667	0.197324	0.203752	0.211066	0.181166	0.274595
9.13333	0.198836	0.202703	0.209816	0.182337	0.273629
9.15	0.198758	0.203182	0.208912	0.183218	0.272948
9.16667	0.201647	0.201982	0.210997	0.183499	0.272991
9.18333	0.200874	0.199738	0.213761	0.184806	0.270663
9.2	0.201906	0.201436	0.213485	0.184963	0.268033
9.21667	0.201668	0.202509	0.214625	0.183976	0.266521
9.23333	0.202233	0.200666	0.214815	0.184367	0.265975
9.25	0.200543	0.202415	0.214922	0.183516	0.265361
9.26667	0.203666	0.203578	0.213369	0.181374	0.263698
9.28333	0.204439	0.204243	0.215022	0.179808	0.26365
9.3	0.204639	0.204576	0.217047	0.180812	0.26151
9.31667	0.204103	0.204861	0.216333	0.180641	0.259388
9.33333	0.203702	0.203972	0.217033	0.180967	0.259518
9.35	0.200758	0.20353	0.218127	0.183547	0.259505
9.36667	0.200562	0.202259	0.218473	0.18512	0.259619
9.38333	0.200209	0.202105	0.21722	0.185678	0.260238
9.4	0.202154	0.203182	0.218507	0.185393	0.258627
9.41667	0.202269	0.203604	0.217763	0.185672	0.255232
9.43333	0.202618	0.204776	0.217015	0.185478	0.252612
9.45	0.202843	0.205382	0.213436	0.185287	0.250138
9.46667	0.202741	0.205414	0.213973	0.184225	0.24935
9.48333	0.202545	0.204181	0.212376	0.185801	0.250005
9.5	0.2035	0.202617	0.213595	0.186649	0.250711
9.51667	0.205308	0.201408	0.213265	0.184175	0.250948
9.53333	0.205405	0.201185	0.21626	0.184879	0.252024
9.55	0.205473	0.201174	0.216523	0.185157	0.250051
9.56667	0.204216	0.201888	0.216868	0.184542	0.245315
9.58333	0.205169	0.205125	0.21742	0.183588	0.243584
9.6	0.20309	0.205845	0.220763	0.185049	0.242314
9.61667	0.202227	0.20643	0.221862	0.185158	0.239463
9.63333	0.20221	0.205571	0.221943	0.183192	0.239194
9.65	0.202246	0.206772	0.223708	0.183772	0.241523
9.66667	0.201698	0.205425	0.222273	0.184514	0.242073
9.68333	0.203729	0.206519	0.220606	0.184538	0.243335
9.7	0.204746	0.205286	0.219185	0.183392	0.243722
9.71667	0.205214	0.207193	0.217689	0.186898	0.242488
9.73333	0.207307	0.206053	0.217372	0.185712	0.24149
9.75	0.208801	0.206325	0.217349	0.186831	0.239241
9.76667	0.208791	0.205517	0.218033	0.185679	0.237635
9.78333	0.207191	0.205016	0.218218	0.187646	0.235078
9.8	0.206692	0.204907	0.219889	0.188135	0.235237
9.81667	0.205677	0.204983	0.219834	0.18758	0.236468
9.83333	0.204952	0.204424	0.221566	0.186685	0.235029
9.85	0.20368	0.203882	0.218553	0.187524	0.232279
9.86667	0.204629	0.205595	0.220231	0.188199	0.233684
9.88333	0.20593	0.205141	0.219808	0.187041	0.231949
9.9	0.205358	0.205684	0.220115	0.188521	0.227828
9.91667	0.204124	0.207089	0.219034	0.189569	0.228726
9.93333	0.204892	0.206862	0.221544	0.189062	0.228827
9.95	0.204865	0.206445	0.221344	0.188532	0.227768
9.96667	0.203704	0.206081	0.221507	0.188653	0.226908
9.98333	0.203719	0.207682	0.220913	0.188665	0.229568
10	0.20452	0.207407	0.222424	0.188171	0.228029
10.0167	0.205711	0.208648	0.223312	0.18847	0.228363
10.0333	0.205423	0.209551	0.224067	0.188549	0.22798
10.05	0.206752	0.210085	0.225248	0.18929	0.228571
10.0667	0.209652	0.208447	0.22679	0.189932	0.226598
10.0833	0.211248	0.207084	0.225171	0.18999	0.22561
10.1	0.210425	0.206545	0.223483	0.190934	0.223731
10.1167	0.212127	0.206746	0.222281	0.190534	0.222767
10.1333	0.211341	0.20694	0.222332	0.189253	0.221368
10.15	0.210792	0.208362	0.221741	0.18856	0.219503
10.1667	0.209453	0.210126	0.224298	0.189603	0.22019
10.1833	0.209997	0.210345	0.225288	0.19033	0.218906
10.2	0.208148	0.211542	0.224209	0.19123	0.218991
10.2167	0.209936	0.212537	0.225632	0.190865	0.216814
10.2333	0.209712	0.212395	0.226134	0.190375	0.21793
10.25	0.21122	0.213421	0.224462	0.191344	0.214067
10.2667	0.21127	0.212569	0.224142	0.191355	0.21436
10.2833	0.213673	0.212728	0.22612	0.188625	0.211628
10.3	0.211489	0.21187	0.223856	0.1906	0.212957
10.3167	0.21131	0.209722	0.223353	0.190885	0.212446
10.3333	0.211616	0.209499	0.222333	0.188153	0.215105
10.35	0.213359	0.209544	0.223502	0.187292	0.216736
10.3667	0.212231	0.208166	0.222386	0.190472	0.218842
10.3833	0.211611	0.207154	0.22397	0.18969	0.217327
10.4	0.211205	0.209433	0.224668	0.190134	0.217431
10.4167	0.211771	0.209256	0.226432	0.189381	0.215402
10.4333	0.211121	0.212601	0.226234	0.189592	0.21304
10.45	0.210833	0.211639	0.226204	0.191436	0.209761
10.4667	0.212184	0.212315	0.226196	0.190344	0.209034
10.4833	0.213826	0.212479	0.225801	0.191848	0.205826
10.5	0.211278	0.211534	0.225256	0.193543	0.204843
10.5167	0.211242	0.21016	0.224731	0.194928	0.203745
10.5333	0.212322	0.209976	0.225031	0.193995	0.207409
10.55	0.213683	0.210416	0.225036	0.196284	0.206363
10.5667	0.212101	0.210551	0.225767	0.195148	0.205406
10.5833	0.215932	0.211638	0.225683	0.196939	0.206324
10.6	0.215645	0.210772	0.229716	0.196663	0.206511
10.6167	0.214888	0.210365	0.231271	0.198512	0.205739
10.6333	0.213654	0.21067	0.230387	0.197407	0.207674
10.65	0.215332	0.210856	0.2304	0.196819	0.208861
10.6667	0.213194	0.209081	0.232553	0.194937	0.208228
10.6833	0.214334	0.209677	0.22999	0.194324	0.209275
10.7	0.215549	0.211685	0.230598	0.19157	0.207597
10.7167	0.216478	0.211629	0.23149	0.192322	0.20424
10.7333	0.215713	0.209832	0.230614	0.193072	0.2051
10.75	0.217941	0.20933	0.229561	0.193368	0.205944
10.7667	0.216563	0.210123	0.227869	0.193772	0.204764
10.7833	0.216212	0.209617	0.226824	0.193334	0.202024
10.8	0.2162	0.210336	0.227186	0.193072	0.202009
10.8167	0.215618	0.212093	0.228657	0.194006	0.199957
10.8333	0.214091	0.213676	0.227152	0.194717	0.19808
10.85	0.214756	0.212979	0.227414	0.195275	0.19691
10.8667	0.21584	0.215531	0.227417	0.195898	0.198863
10.8833	0.216271	0.215517	0.22654	0.19581	0.199205
10.9	0.218017	0.21419	0.226899	0.194547	0.198119
10.9167	0.218485	0.214981	0.227709	0.193258	0.199651
10.9333	0.217112	0.21437	0.230922	0.193762	0.197817
10.95	0.217446	0.212456	0.231173	0.19269	0.196904
10.9667	0.21656	0.211898	0.233175	0.192876	0.197134
10.9833	0.215593	0.213789	0.232056	0.194428	0.200075
11	0.214647	0.213589	0.232265	0.196137	0.198621
11.0167	0.216097	0.214719	0.231133	0.197558	0.198088
11.0333	0.216936	0.216474	0.230938	0.199788	0.198475
11.05	0.219855	0.218023	0.230618	0.198992	0.199241
11.0667	0.221536	0.216621	0.234176	0.20047	0.196669
11.0833	0.221297	0.217726	0.236438	0.201174	0.195474
11.1	0.222653	0.216477	0.234448	0.199622	0.197264
11.1167	0.221979	0.213779	0.235099	0.199529	0.197149
11.1333	0.221433	0.213222	0.233029	0.200144	0.192699
11.15	0.219583	0.215501	0.230263	0.197883	0.19267
11.1667	0.219919	0.214071	0.229691	0.197247	0.194563
11.1833	0.219762	0.216543	0.231292	0.198562	0.195916
11.2	0.220572	0.218512	0.230069	0.198969	0.194967
11.2167	0.220137	0.219619	0.231353	0.198733	0.197888
11.2333	0.22173	0.217502	0.231679	0.199382	0.198799
11.25	0.222652	0.218531	0.232272	0.198798	0.197226
11.2667	0.222393	0.217229	0.232786	0.199774	0.194816
11.2833	0.221768	0.217643	0.233483	0.197708	0.194203
11.3	0.221552	0.217186	0.234157	0.200052	0.194759
11.3167	0.219982	0.219041	0.236489	0.202904	0.19341
11.3333	0.221119	0.217955	0.236483	0.205468	0.192555
11.35	0.221204	0.219001	0.235907	0.202937	0.192907
11.3667	0.220858	0.219568	0.237018	0.204205	0.192801
11.3833	0.221815	0.219782	0.237282	0.203427	0.190629
11.4	0.22403	0.219894	0.235489	0.201943	0.190893
11.4167	0.224866	0.218968	0.235591	0.201208	0.191765
11.4333	0.224647	0.21982	0.237585	0.202525	0.192311
11.45	0.225455	0.218751	0.237958	0.203064	0.191316
11.4667	0.225095	0.217966	0.236751	0.203305	0.192189
11.4833	0.225045	0.217479	0.23622	0.201278	0.191329
11.5	0.223649	0.217612	0.235621	0.199616	0.191487
11.5167	0.223964	0.216346	0.234695	0.201326	0.18957
11.5333	0.223346	0.215778	0.234847	0.202994	0.190099
11.55	0.22367	0.216252	0.237154	0.201235	0.190431
11.5667	0.221887	0.215904	0.239615	0.203109	0.192708
11.5833	0.223022	0.215696	0.239875	0.203144	0.193944
11.6	0.2232	0.215251	0.237406	0.202131	0.19334
11.6167	0.223549	0.216933	0.237865	0.203261	0.194316
11.6333	0.222705	0.218929	0.235789	0.206124	0.192621
11.65	0.225619	0.219671	0.235479	0.205877	0.189462
11.6667	0.225714	0.22287	0.235971	0.20763	0.186211
11.6833	0.225458	0.224693	0.238564	0.206175	0.188808
11.7	0.227134	0.225039	0.238228	0.205278	0.187867
11.7167	0.226551	0.223138	0.238869	0.204745	0.1886
11.7333	0.225913	0.223567	0.239214	0.205759	0.190297
11.75	0.22549	0.222902	0.239712	0.206635	0.192537
11.7667	0.22648	0.221588	0.239357	0.207212	0.190818
11.7833	0.224662	0.219633	0.239329	0.209323	0.19043
11.8	0.226123	0.219532	0.242557	0.210013	0.189634
11.8167	0.225157	0.221085	0.242571	0.208802	0.188765
11.8333	0.224223	0.222275	0.2426	0.207629	0.188069
11.85	0.224434	0.223472	0.242596	0.208873	0.188306
11.8667	0.224709	0.225494	0.24097	0.206882	0.188846
11.8833	0.222642	0.225317	0.239834	0.205693	0.19092
11.9	0.222381	0.222229	0.238285	0.207328	0.191815
11.9167	0.221396	0.221388	0.238951	0.207398	0.190302
11.9333	0.22154	0.221437	0.239109	0.208148	0.189779
11.95	0.221144	0.21995	0.240531	0.208066	0.190523
11.9667	0.223963	0.221015	0.240964	0.209073	0.189606
11.9833	0.225272	0.222845	0.24151	0.209285	0.190253
12	0.226631	0.223491	0.238684	0.21154	0.192742
12.0167	0.225863	0.224179	0.240179	0.211967	0.193333
12.0333	0.228587	0.226411	0.240387	0.210384	0.191059
12.05	0.223155	0.227894	0.240712	0.210727	0.19014
12.0667	0.223393	0.224643	0.241467	0.21015	0.187817
12.0833	0.22517	0.222873	0.242966	0.209722	0.187053
12.1	0.225072	0.220275	0.241719	0.209671	0.186876
12.1167	0.224915	0.2199	0.240784	0.210927	0.188102
12.1333	0.230139	0.218825	0.239793	0.210847	0.188077
12.15	0.228726	0.222773	0.238219	0.211219	0.188179
12.1667	0.227157	0.224185	0.238093	0.21119	0.187447
12.1833	0.228416	0.225942	0.239986	0.212913	0.187871
12.2	0.228475	0.224817	0.243025	0.213958	0.187345
12.2167	0.228108	0.226982	0.241485	0.21553	0.189734
12.2333	0.229878	0.225615	0.24458	0.216037	0.190575
12.25	0.2307	0.227065	0.246053	0.214005	0.189624
12.2667	0.231309	0.226867	0.24562	0.213505	0.18859
12.2833	0.231589	0.227808	0.244794	0.214158	0.189415
12.3	0.231933	0.227018	0.246609	0.213263	0.18734
12.3167	0.230262	0.22625	0.245412	0.212809	0.187265
12.3333	0.23209	0.224753	0.24498	0.214625	0.188378
12.35	0.231671	0.223216	0.244799	0.213187	0.189298
12.3667	0.232882	0.223738	0.246066	0.21245	0.187729
12.3833	0.232875	0.222563	0.245874	0.212557	0.188223
12.4	0.232925	0.224725	0.244101	0.212714	0.188314
12.4167	0.231198	0.224841	0.245412	0.212444	0.187084
12.4333	0.230173	0.227099	0.246373	0.212292	0.186265
12.45	0.22746	0.22839	0.245235	0.212511	0.185557
12.4667	0.228085	0.228219	0.247718	0.212626	0.186673
12.4833	0.230331	0.228406	0.24876	0.214236	0.187424
12.5	0.230725	0.228281	0.248432	0.216557	0.187316
12.5167	0.23204	0.229063	0.24809	0.218173	0.18773
12.5333	0.232497	0.226741	0.247997	0.219215	0.190025
12.55	0.231746	0.227386	0.248402	0.21877	0.189559
12.5667	0.231029	0.225735	0.249401	0.218768	0.188342
12.5833	0.230281	0.226265	0.247996	0.217278	0.188452
12.6	0.22918	0.224692	0.247564	0.216312	0.187388
12.6167	0.230473	0.226069	0.247775	0.213988	0.186905
12.6333	0.231685	0.22634	0.245018	0.21428	0.185245
12.65	0.233431	0.227539	0.245428	0.215023	0.184564
12.6667	0.234664	0.227556	0.245874	0.215974	0.182761
12.6833	0.234576	0.227862	0.246475	0.217304	0.184602
12.7	0.23309	0.226488	0.244288	0.219807	0.184373
12.7167	0.23324	0.226711	0.245468	0.218739	0.184748
12.7333	0.232397	0.228246	0.244859	0.217631	0.184717
12.75	0.231721	0.228805	0.246559	0.21733	0.18703
12.7667	0.232991	0.230302	0.247011	0.215417	0.185868
12.7833	0.235317	0.23122	0.248886	0.214351	0.185595
12.8	0.234567	0.230604	0.250482	0.216387	0.185415
12.8167	0.233838	0.229266	0.25108	0.215789	0.184746
12.8333	0.234909	0.229371	0.250033	0.215324	0.186481
12.85	0.233248	0.227093	0.250069	0.218035	0.186474
12.8667	0.232168	0.226641	0.250421	0.218391	0.187218
12.8833	0.233936	0.226191	0.249514	0.218703	0.186521
12.9	0.236585	0.22607	0.248049	0.218873	0.18594
12.9167	0.2363	0.226376	0.248956	0.219539	0.183321
12.9333	0.238617	0.228278	0.248415	0.218897	0.18329
12.95	0.239227	0.229231	0.249118	0.22116	0.182048
12.9667	0.238022	0.230644	0.249054	0.221736	0.186558
12.9833	0.235226	0.231509	0.250277	0.22072	0.188611
13	0.235695	0.231418	0.250872	0.220969	0.191376
13.0167	0.23529	0.232995	0.251405	0.221871	0.191609
13.0333	0.234806	0.233293	0.252557	0.220963	0.192086
13.05	0.236402	0.231646	0.252671	0.221582	0.190164
13.0667	0.238199	0.232865	0.254531	0.223429	0.190471
13.0833	0.237645	0.232653	0.25489	0.225715	0.189328
13.1	0.236956	0.232865	0.254999	0.223817	0.187281
13.1167	0.238477	0.232431	0.252989	0.224476	0.186113
13.1333	0.237621	0.233455	0.253781	0.223182	0.183226
13.15	0.237115	0.231516	0.254087	0.223566	0.18391
13.1667	0.237033	0.230846	0.253078	0.221131	0.184768
13.1833	0.23776	0.230596	0.254241	0.224812	0.18484
13.2	0.235225	0.230917	0.257146	0.224134	0.187105
13.2167	0.235917	0.232469	0.258515	0.222936	0.189325
13.2333	0.237481	0.233322	0.256477	0.222507	0.188273
13.25	0.237625	0.233904	0.256864	0.224605	0.187459
13.2667	0.239586	0.232962	0.255531	0.223535	0.188798
13.2833	0.241668	0.232439	0.255521	0.223204	0.187636
13.3	0.240493	0.231921	0.253104	0.225401	0.185633
13.3167	0.240065	0.231249	0.255199	0.225598	0.185043
13.3333	0.240377	0.231621	0.256161	0.224139	0.185767
13.35	0.240055	0.232935	0.258125	0.221113	0.186432
13.3667	0.240039	0.233008	0.255505	0.221707	0.185467
13.3833	0.241046	0.233359	0.257676	0.220678	0.186838
13.4	0.24043	0.232623	0.255709	0.222971	0.18805
13.4167	0.240848	0.232059	0.256363	0.22432	0.186626
13.4333	0.239941	0.230335	0.255404	0.225143	0.186703
13.45	0.240639	0.231889	0.255786	0.22351	0.187523
13.4667	0.241007	0.231738	0.253577	0.223475	0.187991
13.4833	0.241608	0.233632	0.255816	0.220937	0.186456
13.5	0.24243	0.235677	0.254006	0.220327	0.186221
13.5167	0.243426	0.236545	0.252986	0.221059	0.185962
13.5333	0.24174	0.23615	0.253676	0.224411	0.187025
13.55	0.241844	0.236569	0.255177	0.226703	0.187255
13.5667	0.242467	0.236458	0.256006	0.228631	0.188662
13.5833	0.242063	0.235078	0.256698	0.228888	0.189939
13.6	0.242393	0.234497	0.258602	0.229069	0.191735
13.6167	0.24377	0.234298	0.26056	0.227772	0.18945
13.6333	0.244531	0.234564	0.261638	0.227373	0.188813
13.65	0.242871	0.235153	0.259884	0.227867	0.1876
13.6667	0.24332	0.236144	0.260593	0.22671	0.186848
13.6833	0.241661	0.237138	0.259944	0.228183	0.187749
13.7	0.241407	0.237467	0.259637	0.227261	0.189255
13.7167	0.240396	0.236724	0.258184	0.227532	0.191388
13.7333	0.240824	0.237205	0.259175	0.225367	0.193026
13.75	0.242494	0.238018	0.2587	0.226901	0.192217
13.7667	0.243777	0.238654	0.258802	0.225287	0.188291
13.7833	0.243673	0.238681	0.258722	0.226399	0.190995
13.8	0.244426	0.238539	0.261358	0.226025	0.189294
13.8167	0.245735	0.238309	0.260221	0.228255	0.187597
13.8333	0.244938	0.238171	0.260659	0.22731	0.188387
13.85	0.24555	0.23648	0.262052	0.228517	0.190411
13.8667	0.246426	0.238072	0.259707	0.226841	0.190463
13.8833	0.245461	0.240686	0.259304	0.227368	0.190728
13.9	0.245812	0.241073	0.260023	0.22772	0.192463
13.9167	0.245034	0.241589	0.259448	0.228809	0.19234
13.9333	0.244139	0.244635	0.258384	0.228216	0.191735
13.95	0.243638	0.242832	0.258765	0.233061	0.188842
13.9667	0.244774	0.242277	0.256999	0.234128	0.189446
13.9833	0.244564	0.241985	0.256547	0.234053	0.188379
14	0.246052	0.241219	0.257298	0.234865	0.189178
14.0167	0.246736	0.240186	0.256648	0.23622	0.188711
14.0333	0.246735	0.240552	0.25867	0.234569	0.188832
14.05	0.246277	0.239721	0.258232	0.234545	0.186349
14.0667	0.245793	0.2398	0.261375	0.235094	0.187578
14.0833	0.243639	0.23939	0.260638	0.235707	0.187026
14.1	0.243648	0.237989	0.262747	0.234142	0.189318
14.1167	0.244583	0.240248	0.263014	0.233052	0.18903
14.1333	0.244042	0.240234	0.264733	0.231618	0.188662
14.15	0.244104	0.240606	0.263121	0.230564	0.188407
14.1667	0.24594	0.241816	0.264382	0.229818	0.188865
14.1833	0.247209	0.242364	0.262866	0.229409	0.18742
14.2	0.248056	0.240181	0.263293	0.231082	0.187402
14.2167	0.250376	0.238652	0.260977	0.232443	0.190756
14.2333	0.250014	0.238055	0.259768	0.230362	0.191472
14.25	0.249319	0.238356	0.260469	0.229316	0.192948
14.2667	0.24832	0.240318	0.261871	0.23227	0.194517
14.2833	0.249693	0.243231	0.261348	0.230273	0.195688
14.3	0.248387	0.243651	0.263507	0.229702	0.192782
14.3167	0.248602	0.245572	0.265156	0.233559	0.191117
14.3333	0.249962	0.246229	0.264946	0.234747	0.190807
14.35	0.249484	0.244672	0.265002	0.234183	0.189535
14.3667	0.248012	0.243258	0.265476	0.235645	0.189601
14.3833	0.24982	0.244314	0.265458	0.237751	0.190082
14.4	0.25044	0.243852	0.264581	0.236889	0.191154
14.4167	0.249855	0.240994	0.264733	0.237163	0.191054
14.4333	0.250817	0.242852	0.263996	0.237947	0.191197
14.45	0.249919	0.242292	0.262873	0.236848	0.192553
14.4667	0.249834	0.241838	0.262805	0.234662	0.192469
14.4833	0.250285	0.241723	0.263738	0.234374	0.192318
14.5	0.251287	0.24472	0.264316	0.235244	0.190535
14.5167	0.25149	0.243956	0.263216	0.234317	0.190849
14.5333	0.251304	0.244731	0.265753	0.235232	0.189214
14.55	0.250055	0.246404	0.265702	0.235226	0.19123
14.5667	0.251372	0.246094	0.265745	0.236075	0.190466
14.5833	0.251592	0.244018	0.264496	0.234661	0.190646
14.6	0.253697	0.243979	0.26725	0.234456	0.188571
14.6167	0.255434	0.244152	0.266644	0.235986	0.188843
14.6333	0.256617	0.24406	0.26862	0.235495	0.189111
14.65	0.255495	0.245161	0.269211	0.235635	0.189213
14.6667	0.254865	0.247824	0.268691	0.2372	0.191814
14.6833	0.252042	0.246705	0.268551	0.236902	0.195241
14.7	0.251497	0.24511	0.269615	0.234623	0.196421
14.7167	0.250969	0.243674	0.268141	0.235364	0.196437
14.7333	0.250788	0.243588	0.267735	0.234997	0.196854
14.75	0.25056	0.241892	0.270483	0.23434	0.196034
14.7667	0.252181	0.242657	0.269095	0.23527	0.193873
14.7833	0.250934	0.243843	0.26747	0.236315	0.192998
14.8	0.250842	0.244096	0.267695	0.237122	0.192443
14.8167	0.250535	0.243779	0.269429	0.238603	0.192652
14.8333	0.250634	0.246129	0.267035	0.2382	0.192797
14.85	0.251651	0.247858	0.268119	0.23831	0.19249
14.8667	0.252268	0.24898	0.269163	0.238816	0.193254
14.8833	0.253349	0.249088	0.269554	0.238831	0.193529
14.9	0.254761	0.25107	0.266882	0.238704	0.194502
14.9167	0.254354	0.249355	0.26858	0.238672	0.192999
14.9333	0.253043	0.250818	0.269768	0.239451	0.195244
14.95	0.255222	0.250659	0.269526	0.239009	0.196043
14.9667	0.256202	0.251498	0.268956	0.240922	0.196118
14.9833	0.255994	0.251124	0.269243	0.241366	0.195824
15	0.256652	0.252001	0.26825	0.243322	0.196409
15.0167	0.257226	0.250207	0.266566	0.242473	0.19639
15.0333	0.256329	0.250473	0.267419	0.244013	0.195215
15.05	0.254968	0.251448	0.268532	0.243592	0.195203
15.0667	0.255113	0.248809	0.269278	0.241737	0.195931
15.0833	0.257309	0.249642	0.268911	0.241567	0.196914
15.1	0.257058	0.250866	0.269616	0.242818	0.197303
15.1167	0.258006	0.250368	0.268206	0.242076	0.19861
15.1333	0.257702	0.249188	0.267451	0.242773	0.199599
15.15	0.255459	0.250669	0.267563	0.24368	0.197672
15.1667	0.254051	0.249755	0.268244	0.244208	0.195867
15.1833	0.255967	0.247951	0.270225	0.245073	0.193791
15.2	0.255015	0.248723	0.27042	0.247031	0.192638
15.2167	0.256448	0.248872	0.270567	0.245539	0.191349
15.2333	0.260211	0.247944	0.271624	0.246221	0.191373
15.25	0.261938	0.247978	0.271526	0.244838	0.192266
15.2667	0.261095	0.247997	0.269751	0.246791	0.195023
15.2833	0.262217	0.247581	0.270329	0.244877	0.194851
15.3	0.261273	0.249266	0.271587	0.244776	0.19584
15.3167	0.258514	0.251309	0.271074	0.243259	0.196628
15.3333	0.258789	0.251597	0.273936	0.244489	0.196452
15.35	0.256741	0.251899	0.275019	0.241603	0.195052
15.3667	0.256705	0.251821	0.275165	0.244055	0.193998
15.3833	0.257592	0.251541	0.275404	0.244451	0.192898
15.4	0.25972	0.250564	0.275119	0.245322	0.193345
15.4167	0.258027	0.250225	0.27286	0.24542	0.195144
15.4333	0.260148	0.251117	0.273415	0.24548	0.194894
15.45	0.259173	0.251485	0.273285	0.245123	0.197428
15.4667	0.25824	0.252123	0.272252	0.246219	0.199968
15.4833	0.259066	0.251713	0.272183	0.248233	0.199739
15.5	0.259852	0.251563	0.273437	0.247675	0.200676
15.5167	0.258913	0.251858	0.272482	0.248827	0.19883
15.5333	0.258292	0.251791	0.273659	0.24661	0.198198
15.55	0.260685	0.25168	0.272863	0.245597	0.196065
15.5667	0.261048	0.252619	0.273087	0.242246	0.196247
15.5833	0.260057	0.251761	0.272696	0.241004	0.19467
15.6	0.260903	0.251681	0.272445	0.240711	0.196376
15.6167	0.262519	0.250789	0.27045	0.240597	0.196065
15.6333	0.260336	0.25149	0.271367	0.242003	0.197746
15.65	0.260024	0.252217	0.271369	0.242994	0.198661
15.6667	0.260365	0.254011	0.273136	0.245458	0.199323
15.6833	0.262052	0.253403	0.27424	0.247596	0.201477
15.7	0.261596	0.255196	0.27551	0.249974	0.200466
15.7167	0.262854	0.254791	0.275717	0.248208	0.200178
15.7333	0.261369	0.253443	0.27527	0.25114	0.201063
15.75	0.26336	0.253549	0.275449	0.251813	0.200546
15.7667	0.262797	0.25327	0.275131	0.249661	0.199964
15.7833	0.262752	0.253917	0.275798	0.249347	0.200883
15.8	0.262431	0.254283	0.275941	0.251937	0.201983
15.8167	0.264379	0.256341	0.27616	0.25119	0.201948
15.8333	0.262336	0.257532	0.2739	0.250486	0.202009
15.85	0.261038	0.260297	0.27468	0.251996	0.20183
15.8667	0.261343	0.261408	0.275617	0.251419	0.203963
15.8833	0.261055	0.261153	0.276387	0.250838	0.200623
15.9	0.260044	0.261818	0.277131	0.251069	0.201739
15.9167	0.25892	0.260496	0.278882	0.25008	0.2015
15.9333	0.260555	0.259357	0.279609	0.248096	0.202638
15.95	0.262608	0.257045	0.277802	0.249806	0.203775
15.9667	0.263415	0.255977	0.27716	0.24909	0.205207
15.9833	0.264525	0.254861	0.276963	0.247656	0.20254
16	0.265372	0.255922	0.276197	0.24927	0.203158
16.0167	0.26428	0.254398	0.273312	0.249624	0.200718
16.0333	0.262789	0.254591	0.27444	0.250333	0.198153
16.05	0.262875	0.255918	0.275651	0.251509	0.200087
16.0667	0.262779	0.255443	0.276873	0.252352	0.199709
16.0833	0.263961	0.254234	0.27672	0.250984	0.199338
16.1	0.263922	0.255822	0.278983	0.250502	0.199607
16.1167	0.265309	0.256529	0.279844	0.248901	0.201385
16.1333	0.265824	0.255787	0.278632	0.248594	0.197885
16.15	0.265923	0.256745	0.279883	0.249672	0.200322
16.1667	0.266943	0.258261	0.280779	0.251037	0.200894
16.1833	0.267419	0.257923	0.281974	0.253149	0.201385
16.2	0.26615	0.258017	0.280064	0.255736	0.201431
16.2167	0.265476	0.259289	0.279259	0.256721	0.203264
16.2333	0.263967	0.259427	0.278313	0.258948	0.201782
16.25	0.263244	0.259325	0.278142	0.258076	0.202002
16.2667	0.266399	0.259708	0.274839	0.259204	0.202179
16.2833	0.267317	0.258267	0.277138	0.256845	0.20212
16.3	0.268816	0.257183	0.278394	0.255275	0.203675
16.3167	0.271645	0.258604	0.277755	0.255275	0.203743
16.3333	0.270123	0.259222	0.276961	0.257621	0.203439
16.35	0.267962	0.259958	0.279365	0.255941	0.204283
16.3667	0.267299	0.262439	0.278553	0.256974	0.202926
16.3833	0.266244	0.261924	0.27902	0.260535	0.202413
16.4	0.266114	0.25924	0.279466	0.258125	0.202759
16.4167	0.267856	0.259566	0.279088	0.257302	0.203024
16.4333	0.266728	0.260568	0.279293	0.257435	0.203072
16.45	0.26725	0.260896	0.278165	0.257833	0.204245
16.4667	0.267353	0.261916	0.278284	0.254225	0.203117
16.4833	0.265657	0.261781	0.278568	0.255107	0.201101
16.5	0.265556	0.261315	0.279424	0.254102	0.202252
16.5167	0.265833	0.259435	0.278425	0.253671	0.204125
16.5333	0.264074	0.258625	0.279771	0.254581	0.203355
16.55	0.265602	0.258782	0.28001	0.257611	0.203496
16.5667	0.26711	0.261472	0.278986	0.257338	0.205038
16.5833	0.267692	0.261298	0.279474	0.257864	0.204822
16.6	0.269383	0.262749	0.279599	0.258092	0.202113
16.6167	0.271089	0.261956	0.280739	0.256179	0.203367
16.6333	0.269398	0.260906	0.281758	0.253785	0.205908
16.65	0.267821	0.260093	0.283333	0.253211	0.206629
16.6667	0.26821	0.260473	0.283821	0.252803	0.205046
16.6833	0.268856	0.261089	0.284876	0.253912	0.208006
16.7	0.26883	0.260683	0.284223	0.254611	0.207363
16.7167	0.269208	0.262226	0.283946	0.256642	0.206185
16.7333	0.27019	0.260744	0.284552	0.257406	0.207566
16.75	0.269204	0.261122	0.284609	0.259701	0.20889
16.7667	0.268553	0.260167	0.285678	0.259648	0.206307
16.7833	0.267909	0.259765	0.28571	0.259892	0.206813
16.8	0.268486	0.261356	0.285298	0.259665	0.206022
16.8167	0.268864	0.264894	0.285645	0.260186	0.203959
16.8333	0.270257	0.265406	0.28632	0.259079	0.202801
16.85	0.27013	0.266246	0.283902	0.260569	0.203935
16.8667	0.270301	0.268063	0.283157	0.261757	0.204318
16.8833	0.271267	0.265905	0.28373	0.262014	0.204044
16.9	0.271493	0.263393	0.282587	0.261504	0.205726
16.9167	0.271262	0.263129	0.281354	0.261205	0.205765
16.9333	0.270039	0.261977	0.283194	0.260168	0.205858
16.95	0.271118	0.264087	0.282625	0.260472	0.205277
16.9667	0.268134	0.265204	0.283826	0.261325	0.206632
16.9833	0.269465	0.267704	0.284783	0.262689	0.206936
17	0.268919	0.267739	0.286838	0.264345	0.208048
17.0167	0.269898	0.269221	0.285491	0.265413	0.208971
17.0333	0.271388	0.26803	0.287399	0.264734	0.208687
17.05	0.274021	0.269909	0.285141	0.264026	0.208312
17.0667	0.273351	0.267436	0.284443	0.262961	0.206349
17.0833	0.273967	0.266106	0.282702	0.261988	0.205305
17.1	0.273232	0.265878	0.283502	0.261243	0.207033
17.1167	0.272327	0.265274	0.283619	0.262098	0.207728
17.1333	0.271464	0.264814	0.284787	0.260619	0.208331
17.15	0.270197	0.2667	0.28478	0.261442	0.20938
17.1667	0.271929	0.267118	0.285698	0.263156	0.210455
17.1833	0.272243	0.267255	0.285131	0.263724	0.209911
17.2	0.272106	0.267589	0.283596	0.262747	0.210822
17.2167	0.272369	0.267033	0.284759	0.262965	0.212014
17.2333	0.272123	0.26598	0.284703	0.261806	0.212778
17.25	0.270783	0.267949	0.284753	0.259214	0.213321
17.2667	0.272298	0.267144	0.285726	0.25847	0.21107
17.2833	0.271495	0.267843	0.287643	0.259196	0.210049
17.3	0.273498	0.267122	0.285215	0.259873	0.208921
17.3167	0.274388	0.26836	0.285694	0.258922	0.208905
17.3333	0.274792	0.267638	0.286159	0.259999	0.210377
17.35	0.274894	0.26729	0.288297	0.260235	0.212701
17.3667	0.276983	0.269048	0.286909	0.259617	0.213217
17.3833	0.27547	0.26832	0.289557	0.260231	0.216797
17.4	0.275824	0.268211	0.290676	0.262417	0.218549
17.4167	0.275179	0.267353	0.292415	0.261477	0.217592
17.4333	0.274393	0.270069	0.289773	0.260161	0.216068
17.45	0.273801	0.267904	0.291488	0.260773	0.216511
17.4667	0.274587	0.270056	0.291832	0.260022	0.213503
17.4833	0.27544	0.270223	0.290648	0.259667	0.21303
17.5	0.276392	0.270504	0.289352	0.261442	0.211874
17.5167	0.275807	0.270242	0.290016	0.263353	0.213149
17.5333	0.277007	0.271159	0.290564	0.26288	0.212176
17.55	0.277431	0.270425	0.288282	0.264471	0.212612
17.5667	0.277032	0.271203	0.289405	0.264653	0.212067
17.5833	0.27604	0.271772	0.289042	0.26656	0.214047
17.6	0.274422	0.269822	0.289203	0.265277	0.213333
17.6167	0.272544	0.268558	0.287609	0.265593	0.214744
17.6333	0.27098	0.267468	0.28896	0.265712	0.214617
17.65	0.271253	0.265928	0.288283	0.26704	0.214779
17.6667	0.27244	0.265114	0.286904	0.264672	0.213539
17.6833	0.274853	0.266556	0.286649	0.265185	0.214824
17.7	0.274697	0.26721	0.286864	0.26444	0.214046
17.7167	0.276034	0.269383	0.287196	0.263438	0.21259
17.7333	0.274547	0.269607	0.287614	0.263404	0.21269
17.75	0.273788	0.27187	0.289436	0.264189	0.213549
17.7667	0.273096	0.271862	0.289213	0.266126	0.211122
17.7833	0.274826	0.273458	0.289619	0.268801	0.210825
17.8	0.276496	0.274341	0.289476	0.269428	0.211401
17.8167	0.276353	0.273316	0.290549	0.269693	0.213072
17.8333	0.277147	0.27254	0.290377	0.269215	0.213722
17.85	0.277172	0.272265	0.290679	0.268701	0.215791
17.8667	0.276866	0.26907	0.290835	0.268937	0.216747
17.8833	0.275617	0.267414	0.291378	0.269073	0.21869
17.9	0.275933	0.268815	0.29103	0.269754	0.214727
17.9167	0.275364	0.268114	0.291201	0.27074	0.213517
17.9333	0.275697	0.267983	0.29047	0.270955	0.214144
17.95	0.274814	0.270587	0.291012	0.26918	0.214641
17.9667	0.275234	0.272092	0.29109	0.270145	0.212481
17.9833	0.275067	0.272087	0.289347	0.26874	0.212605
18	0.276734	0.272424	0.289876	0.269939	0.213591
18.0167	0.277808	0.273258	0.291548	0.269673	0.213473
18.0333	0.278125	0.272664	0.292276	0.270718	0.214662
18.05	0.276529	0.27117	0.293188	0.270796	0.214512
18.0667	0.277544	0.271511	0.297007	0.271768	0.216758
18.0833	0.276403	0.271173	0.297223	0.270172	0.216613
18.1	0.276319	0.271375	0.298423	0.270611	0.217212
18.1167	0.276487	0.269903	0.297076	0.271482	0.215478
18.1333	0.278661	0.270812	0.29666	0.271182	0.216848
18.15	0.279396	0.270657	0.292768	0.272207	0.218215
18.1667	0.278677	0.271724	0.293477	0.273396	0.21754
18.1833	0.279346	0.270952	0.291854	0.274565	0.215193
18.2	0.28048	0.272605	0.292699	0.271945	0.216782
18.2167	0.279127	0.272447	0.292058	0.273379	0.216751
18.2333	0.278027	0.27217	0.293423	0.272403	0.21673
18.25	0.280194	0.272639	0.292254	0.27234	0.218543
18.2667	0.280233	0.273129	0.292366	0.271851	0.21944
18.2833	0.280539	0.272929	0.292563	0.274056	0.218443
18.3	0.281762	0.272638	0.291055	0.27251	0.220343
18.3167	0.282875	0.275398	0.292457	0.271609	0.219492
18.3333	0.281358	0.275487	0.292371	0.271095	0.219201
18.35	0.281589	0.275859	0.294335	0.272091	0.221454
18.3667	0.2806	0.275292	0.293772	0.271008	0.22125
18.3833	0.278834	0.27568	0.296036	0.273661	0.218832
18.4	0.280304	0.273644	0.295601	0.273215	0.221154
18.4167	0.279627	0.272313	0.293965	0.273841	0.221124
18.4333	0.279866	0.272242	0.292395	0.273643	0.219881
18.45	0.280817	0.274187	0.292318	0.274691	0.219071
18.4667	0.282133	0.275365	0.289686	0.273391	0.221656
18.4833	0.281223	0.27479	0.288498	0.274612	0.221822
18.5	0.281852	0.27591	0.291486	0.275485	0.222916
18.5167	0.28231	0.277035	0.291134	0.274493	0.223184
18.5333	0.279899	0.278387	0.292228	0.275598	0.226319
18.55	0.280447	0.277304	0.292099	0.274963	0.226723
18.5667	0.279896	0.278794	0.292407	0.276962	0.22494
18.5833	0.280718	0.279799	0.292992	0.275733	0.224685
18.6	0.280296	0.277449	0.293078	0.2767	0.225174
18.6167	0.282155	0.276151	0.292873	0.276741	0.222994
18.6333	0.282029	0.276524	0.295106	0.276889	0.220052
18.65	0.282917	0.275441	0.296579	0.2758	0.218846
18.6667	0.282793	0.274204	0.29594	0.274664	0.218156
18.6833	0.282328	0.274601	0.296902	0.275138	0.218775
18.7	0.281826	0.273313	0.297015	0.272067	0.219901
18.7167	0.281726	0.273045	0.295489	0.272354	0.221757
18.7333	0.281499	0.273721	0.294332	0.271903	0.222956
18.75	0.280559	0.274183	0.29333	0.273424	0.222922
18.7667	0.280119	0.275425	0.294415	0.271719	0.221271
18.7833	0.280061	0.276924	0.295365	0.274689	0.220264
18.8	0.281521	0.277677	0.297261	0.27616	0.220682
18.8167	0.28107	0.277311	0.296676	0.274648	0.221623
18.8333	0.283044	0.277691	0.296371	0.275254	0.2216
18.85	0.281893	0.276741	0.295093	0.276017	0.221561
18.8667	0.282715	0.274203	0.292815	0.276898	0.223148
18.8833	0.281567	0.273576	0.293138	0.27375	0.222403
18.9	0.281134	0.27319	0.29531	0.27571	0.223171
18.9167	0.280931	0.272497	0.296559	0.277266	0.22237
18.9333	0.281585	0.272746	0.296668	0.278775	0.224749
18.95	0.280882	0.273393	0.299513	0.278649	0.224023
18.9667	0.280099	0.27493	0.298912	0.280825	0.224466
18.9833	0.280984	0.276847	0.296767	0.281302	0.224151
19	0.279545	0.276623	0.296147	0.280595	0.227295
19.0167	0.280477	0.27679	0.29517	0.280597	0.22631
19.0333	0.280993	0.27805	0.29269	0.279945	0.224805
19.05	0.282349	0.277636	0.293099	0.279946	0.224028
19.0667	0.282499	0.276247	0.294914	0.281619	0.224708
19.0833	0.281764	0.277043	0.295693	0.279992	0.223482
19.1	0.282289	0.27792	0.296803	0.279187	0.222844
19.1167	0.282311	0.277668	0.298817	0.278135	0.226274
19.1333	0.281358	0.276029	0.298138	0.277993	0.227959
19.15	0.27999	0.27784	0.297322	0.275578	0.226008
19.1667	0.281256	0.27919	0.298265	0.27647	0.227498
19.1833	0.280055	0.278745	0.298622	0.275828	0.227776
19.2	0.281219	0.279782	0.29642	0.276939	0.227142
19.2167	0.282073	0.279413	0.297425	0.277661	0.227745
19.2333	0.284812	0.278051	0.298414	0.278751	0.227094
19.25	0.287481	0.27779	0.296558	0.280405	0.226627
19.2667	0.287918	0.278053	0.296784	0.28032	0.226639
19.2833	0.287324	0.27803	0.298646	0.279499	0.226088
19.3	0.288379	0.27786	0.297836	0.279759	0.222436
19.3167	0.287113	0.278952	0.29659	0.281262	0.224862
19.3333	0.285394	0.278232	0.296546	0.278317	0.224042
19.35	0.286165	0.279884	0.294546	0.279233	0.226252
19.3667	0.286877	0.279861	0.294322	0.280003	0.226496
19.3833	0.28644	0.281629	0.296049	0.277509	0.231259
19.4	0.284688	0.281992	0.294861	0.276883	0.231063
19.4167	0.284234	0.2821	0.295042	0.280548	0.230308
19.4333	0.284236	0.281822	0.297123	0.281315	0.227429
19.45	0.283527	0.283975	0.297106	0.279585	0.227042
19.4667	0.283094	0.285349	0.297093	0.281471	0.225488
19.4833	0.285012	0.284484	0.299474	0.281424	0.222507
19.5	0.284806	0.284226	0.300418	0.279322	0.22508
19.5167	0.286361	0.282772	0.299481	0.278319	0.227907
19.5333	0.286016	0.281152	0.298574	0.279855	0.227829
19.55	0.284715	0.281108	0.298118	0.279198	0.228852
19.5667	0.283732	0.28162	0.298367	0.277891	0.23239
19.5833	0.283402	0.281881	0.298644	0.276925	0.230134
19.6	0.280261	0.281978	0.299751	0.27799	0.228024
19.6167	0.279897	0.281989	0.300765	0.277624	0.225914
19.6333	0.281509	0.281937	0.300272	0.279539	0.226366
19.65	0.282651	0.28051	0.301049	0.280499	0.227308
19.6667	0.283766	0.279744	0.301272	0.280869	0.227814
19.6833	0.284275	0.28186	0.299077	0.282148	0.228024
19.7	0.284794	0.282819	0.299259	0.283416	0.228238
19.7167	0.28362	0.281543	0.300597	0.281759	0.226753
19.7333	0.282822	0.282661	0.299801	0.281232	0.226358
19.75	0.282221	0.284324	0.297893	0.283913	0.226654
19.7667	0.283483	0.282801	0.299951	0.281054	0.229087
19.7833	0.285143	0.281472	0.301315	0.27953	0.232791
19.8	0.285066	0.2819	0.300945	0.280171	0.233856
19.8167	0.285817	0.282506	0.300089	0.28073	0.233066
19.8333	0.287548	0.28221	0.301704	0.280132	0.233691
19.85	0.287935	0.282935	0.300485	0.281652	0.231589
19.8667	0.288032	0.28336	0.299671	0.281753	0.230564
19.8833	0.290083	0.284596	0.297384	0.282002	0.229397
19.9	0.289701	0.28356	0.298433	0.28354	0.228599
19.9167	0.289376	0.282339	0.298114	0.284262	0.227591
19.9333	0.289042	0.284088	0.300136	0.285222	0.225704
19.95	0.287237	0.284339	0.300425	0.288809	0.229094
19.9667	0.285478	0.283658	0.30293	0.290902	0.23061
19.9833	0.285686	0.283163	0.301684	0.291492	0.231964
20	0.284134	0.284052	0.302776	0.292635	0.233386
20.0167	0.284847	0.282905	0.302289	0.294027	0.235828
20.0333	0.285493	0.281875	0.300858	0.295116	0.232879
20.05	0.28493	0.282027	0.299483	0.295645	0.232051
20.0667	0.28455	0.2846	0.299227	0.297367	0.232788
20.0833	0.285803	0.285654	0.298067	0.297797	0.234057
20.1	0.285813	0.286315	0.298575	0.298013	0.234429
20.1167	0.287681	0.287502	0.298702	0.299071	0.236245
20.1333	0.28995	0.288413	0.298519	0.298373	0.236581
20.15	0.292308	0.286743	0.301455	0.297072	0.236391
20.1667	0.292549	0.287096	0.300053	0.296814	0.236319
20.1833	0.291013	0.286508	0.299301	0.298685	0.237397
20.2	0.289929	0.285551	0.301417	0.297962	0.237906
20.2167	0.290607	0.285522	0.303081	0.299552	0.239042
20.2333	0.290179	0.286575	0.300358	0.300608	0.241749
20.25	0.29096	0.2865	0.302962	0.301302	0.24309
20.2667	0.292856	0.287511	0.303634	0.30015	0.246077
20.2833	0.293306	0.291264	0.302454	0.300168	0.245028
20.3	0.292536	0.291034	0.300417	0.299274	0.248837
20.3167	0.293857	0.292463	0.303822	0.299565	0.250184
20.3333	0.293207	0.292612	0.302565	0.300924	0.252096
20.35	0.293443	0.290891	0.303341	0.300881	0.254253
20.3667	0.293343	0.289074	0.304909	0.301768	0.2594
20.3833	0.292947	0.288904	0.305939	0.304038	0.261687
20.4	0.292624	0.287433	0.303296	0.304325	0.265363
20.4167	0.293188	0.286851	0.302966	0.303873	0.270611
20.4333	0.292336	0.286602	0.302099	0.304254	0.275829
20.45	0.292929	0.286628	0.301418	0.305694	0.281211
20.4667	0.293508	0.286767	0.301693	0.3056	0.28807
20.4833	0.292934	0.286853	0.300798	0.306665	0.295631
20.5	0.293064	0.288488	0.302568	0.30802	0.301197
20.5167	0.294748	0.290524	0.304089	0.310625	0.306701
20.5333	0.293894	0.288982	0.303276	0.31041	0.312111
20.55	0.293507	0.289262	0.304429	0.311943	0.317122
20.5667	0.292946	0.290393	0.305946	0.313952	0.321687
20.5833	0.293526	0.290754	0.306158	0.314205	0.328466
20.6	0.291662	0.290309	0.30584	0.314633	0.334224
20.6167	0.29278	0.292736	0.305757	0.314598	0.345303
20.6333	0.293642	0.292595	0.305673	0.316693	0.35505
20.65	0.296005	0.292034	0.306062	0.315214	0.361666
20.6667	0.296538	0.290062	0.304725	0.315951	0.369805
20.6833	0.297579	0.290002	0.304759	0.315873	0.379158
20.7	0.297119	0.289841	0.306141	0.31808	0.385456
20.7167	0.297669	0.28908	0.307959	0.318237	0.394227
20.7333	0.296615	0.289738	0.309829	0.320554	0.403954
20.75	0.295282	0.29075	0.311925	0.322675	0.414702
20.7667	0.29734	0.29047	0.311803	0.324651	0.4233
20.7833	0.298691	0.289329	0.310963	0.324506	0.431097
20.8	0.297923	0.291852	0.311395	0.326452	0.434935
20.8167	0.298422	0.291011	0.311945	0.327896	0.441879
20.8333	0.300941	0.292865	0.312498	0.327992	0.444478
20.85	0.30168	0.293588	0.31401	0.329567	0.450357
20.8667	0.300514	0.294814	0.31696	0.330874	0.454362
20.8833	0.301444	0.293574	0.316175	0.331013	0.460751
20.9	0.300013	0.294465	0.315323	0.331929	0.466082
20.9167	0.299927	0.292094	0.317269	0.333323	0.468403
20.9333	0.301858	0.295342	0.316872	0.334998	0.472771
20.95	0.303199	0.297376	0.318491	0.336791	0.477967
20.9667	0.303009	0.297945	0.319494	0.337737	0.480984
20.9833	0.305858	0.299978	0.322834	0.338318	0.478962
21	0.306515	0.300986	0.322236	0.338953	0.484312
21.0167	0.304798	0.29723	0.324176	0.337466	0.478997
21.0333	0.305267	0.296664	0.32209	0.337775	0.476214
21.05	0.306051	0.297154	0.323896	0.337608	0.473931
21.0667	0.304276	0.296929	0.324704	0.340261	0.476813
21.0833	0.304116	0.299275	0.327524	0.340918	0.470672
21.1	0.304045	0.300736	0.330577	0.341718	0.469961
21.1167	0.303636	0.301831	0.331475	0.341062	0.466821
21.1333	0.306457	0.301058	0.333004	0.344095	0.464437
21.15	0.310327	0.300932	0.333202	0.342923	0.461605
21.1667	0.310463	0.301732	0.332029	0.343553	0.462436
21.1833	0.310409	0.302827	0.328601	0.343373	0.462673
21.2	0.313868	0.301719	0.332055	0.344635	0.459276
21.2167	0.313068	0.303919	0.333327	0.344748	0.45848
21.2333	0.311295	0.304348	0.332666	0.34478	0.456177
21.25	0.310904	0.303439	0.335455	0.344856	0.453162
21.2667	0.311131	0.303735	0.338482	0.346729	0.453013
21.2833	0.310466	0.304332	0.337456	0.347551	0.456669
21.3	0.309587	0.304536	0.335466	0.34703	0.453874
21.3167	0.309592	0.306394	0.33915	0.34852	0.450323
21.3333	0.310639	0.306131	0.33804	0.348449	0.450412
21.35	0.313279	0.307603	0.337718	0.349638	0.449958
21.3667	0.312775	0.309353	0.339636	0.350878	0.449666
21.3833	0.313098	0.311321	0.343886	0.349555	0.452328
21.4	0.314303	0.311711	0.343395	0.348683	0.456221
21.4167	0.31485	0.31238	0.344208	0.34692	0.454008
21.4333	0.311457	0.311739	0.346903	0.345049	0.453535
21.45	0.312377	0.311987	0.348303	0.343138	0.453538
21.4667	0.31281	0.312037	0.345889	0.343617	0.453148
21.4833	0.310711	0.311358	0.345233	0.34358	0.452719
21.5	0.30925	0.31095	0.345927	0.347006	0.455086
21.5167	0.310449	0.311428	0.346158	0.346651	0.455739
21.5333	0.311391	0.30979	0.347059	0.347635	0.453633
21.55	0.312543	0.307815	0.348375	0.347916	0.45461
21.5667	0.315405	0.308274	0.348928	0.350559	0.452467
21.5833	0.315619	0.310031	0.350519	0.350262	0.452945
21.6	0.317591	0.309355	0.352708	0.351845	0.452808
21.6167	0.316355	0.311182	0.351695	0.352012	0.452346
21.6333	0.316151	0.314023	0.353073	0.352538	0.451402
21.65	0.317279	0.312937	0.352744	0.349938	0.452914
21.6667	0.317802	0.313784	0.353198	0.347902	0.454208
21.6833	0.31672	0.315153	0.352171	0.347637	0.45195
21.7	0.314372	0.31627	0.351466	0.347081	0.452575
21.7167	0.313643	0.314488	0.348942	0.34708	0.449666
21.7333	0.31172	0.315923	0.349757	0.348431	0.448978
21.75	0.313317	0.313545	0.347027	0.351285	0.448544
21.7667	0.313138	0.314016	0.346143	0.351524	0.450086
21.7833	0.315331	0.313332	0.345935	0.351264	0.449788
21.8	0.315888	0.313688	0.347434	0.351171	0.449129
21.8167	0.316403	0.313005	0.348391	0.349032	0.447475
21.8333	0.315569	0.31492	0.351216	0.347794	0.445391
21.85	0.31571	0.315735	0.351989	0.348126	0.446254
21.8667	0.316138	0.31632	0.351648	0.348781	0.446558
21.8833	0.316941	0.31674	0.353499	0.348708	0.448715
21.9	0.316141	0.317344	0.353512	0.350284	0.451474
21.9167	0.317358	0.320719	0.351254	0.353065	0.450974
21.9333	0.317828	0.319868	0.348732	0.350578	0.447929
21.95	0.317736	0.317956	0.348223	0.351341	0.445281
21.9667	0.318536	0.319726	0.34479	0.350699	0.443213
21.9833	0.318494	0.322602	0.342723	0.350219	0.440322
22	0.317502	0.321232	0.342763	0.3474	0.439364
22.0167	0.316578	0.32126	0.342804	0.351037	0.438762
22.0333	0.317635	0.32296	0.344981	0.34688	0.437734
22.05	0.31482	0.321597	0.34513	0.347813	0.435934
22.0667	0.3143	0.321132	0.343104	0.347117	0.434215
22.0833	0.315346	0.32191	0.343598	0.34735	0.433026
22.1	0.316341	0.322011	0.345208	0.345006	0.434015
22.1167	0.316046	0.321188	0.343903	0.346396	0.432044
22.1333	0.31777	0.322151	0.346287	0.346135	0.433946
22.15	0.318416	0.320247	0.348995	0.346223	0.433528
22.1667	0.316089	0.319861	0.34808	0.345885	0.434289
22.1833	0.316019	0.319626	0.344814	0.3469	0.43075
22.2	0.314888	0.321768	0.344331	0.348874	0.432558
22.2167	0.313572	0.321338	0.342198	0.347439	0.430006
22.2333	0.31409	0.322122	0.340478	0.348402	0.431324
22.25	0.31499	0.322651	0.34005	0.350125	0.429075
22.2667	0.313385	0.322533	0.341032	0.352105	0.433016
22.2833	0.313857	0.322113	0.341268	0.352293	0.433345
22.3	0.314398	0.32512	0.339743	0.351947	0.43321
22.3167	0.314807	0.327971	0.339399	0.350503	0.429619
22.3333	0.316468	0.327305	0.337094	0.349858	0.430995
22.35	0.318752	0.328372	0.338894	0.345263	0.429446
22.3667	0.318703	0.328609	0.338742	0.34521	0.429654
22.3833	0.318345	0.326654	0.339108	0.345865	0.430438
22.4	0.318118	0.325174	0.340443	0.347076	0.432711
22.4167	0.315201	0.325526	0.343689	0.346355	0.434013
22.4333	0.314397	0.326117	0.340689	0.348824	0.431783
22.45	0.311243	0.324481	0.340558	0.347293	0.430584
22.4667	0.312835	0.324475	0.340376	0.348091	0.429214
22.4833	0.311225	0.32428	0.33834	0.346964	0.430379
22.5	0.312553	0.323171	0.337622	0.345947	0.426032
22.5167	0.311413	0.323702	0.338645	0.34714	0.42765
22.5333	0.314617	0.32369	0.338667	0.348854	0.426798
22.55	0.314668	0.323778	0.340559	0.348398	0.426959
22.5667	0.314108	0.323187	0.34109	0.349253	0.427905
22.5833	0.314685	0.323816	0.34112	0.350773	0.430257
22.6	0.314301	0.325611	0.341675	0.350126	0.426644
22.6167	0.314398	0.327428	0.340188	0.349191	0.429549
22.6333	0.314159	0.328564	0.338902	0.348341	0.428677
22.65	0.313046	0.327584	0.338141	0.347614	0.425471
22.6667	0.313053	0.328235	0.336387	0.346485	0.423389
22.6833	0.313811	0.324684	0.335173	0.344552	0.424015
22.7	0.312433	0.325176	0.333756	0.345163	0.42383
22.7167	0.312614	0.325383	0.336335	0.346267	0.424506
22.7333	0.313494	0.327708	0.337888	0.346045	0.427315
22.75	0.313255	0.328069	0.338826	0.344569	0.431517
22.7667	0.313119	0.329909	0.340787	0.343584	0.432229
22.7833	0.313724	0.329318	0.344136	0.343624	0.431216
22.8	0.31187	0.32805	0.34075	0.343578	0.429656
22.8167	0.313648	0.327419	0.339513	0.344202	0.426744
22.8333	0.313213	0.327868	0.340721	0.345462	0.423373
22.85	0.313197	0.327084	0.340982	0.347676	0.423271
22.8667	0.313965	0.327715	0.340285	0.346988	0.419853
22.8833	0.313811	0.328637	0.340957	0.344958	0.424876
22.9	0.311972	0.328893	0.34405	0.343785	0.426612
22.9167	0.312111	0.326228	0.342574	0.343345	0.425655
22.9333	0.314515	0.328419	0.34135	0.342874	0.428926
22.95	0.313306	0.328641	0.341135	0.342171	0.429621
22.9667	0.314472	0.329102	0.341431	0.344247	0.426436
22.9833	0.317254	0.329527	0.340696	0.344658	0.427054
23	0.31561	0.332721	0.340738	0.342929	0.429218
23.0167	0.313563	0.332663	0.339355	0.341714	0.427632
23.0333	0.313573	0.331925	0.34009	0.342019	0.426981
23.05	0.314332	0.333078	0.338959	0.340622	0.427103
23.0667	0.312913	0.333589	0.337994	0.341448	0.427409
23.0833	0.314917	0.33103	0.339156	0.343123	0.427076
23.1	0.316869	0.331339	0.340282	0.34258	0.42421
23.1167	0.316592	0.332445	0.338205	0.342107	0.424348
23.1333	0.315367	0.330723	0.338222	0.341854	0.425691
23.15	0.316219	0.329519	0.338564	0.341131	0.423504
23.1667	0.314436	0.331755	0.33798	0.340418	0.422358
23.1833	0.3123	0.33075	0.336581	0.341346	0.423327
23.2	0.313402	0.33005	0.335435	0.340419	0.424806
23.2167	0.314422	0.329898	0.33589	0.340249	0.425721
23.2333	0.313782	0.329788	0.335635	0.337997	0.425543
23.25	0.315881	0.330806	0.336562	0.338534	0.428682
23.2667	0.316315	0.331451	0.336726	0.33934	0.426809
23.2833	0.313982	0.33185	0.338152	0.33859	0.427544
23.3	0.313686	0.329603	0.338215	0.34105	0.425503
23.3167	0.314598	0.32984	0.337071	0.342031	0.426996
23.3333	0.31311	0.328568	0.337239	0.341414	0.42683
23.35	0.312543	0.327127	0.340252	0.34141	0.431221
23.3667	0.313326	0.32651	0.340634	0.343555	0.428643
23.3833	0.31382	0.329857	0.34069	0.340089	0.427587
23.4	0.314485	0.331212	0.341507	0.338876	0.428591
23.4167	0.315198	0.330309	0.337051	0.340093	0.426866
23.4333	0.315046	0.329707	0.333548	0.338327	0.42429
23.45	0.316651	0.33003	0.334216	0.337803	0.427633
23.4667	0.315071	0.327524	0.333662	0.339011	0.429062
23.4833	0.311542	0.325086	0.33381	0.339667	0.428347
23.5	0.312095	0.324029	0.335494	0.339109	0.427619
23.5167	0.313043	0.324444	0.338218	0.340064	0.4273
23.5333	0.312312	0.322566	0.339351	0.340679	0.424233
23.55	0.311194	0.323069	0.340899	0.341625	0.424939
23.5667	0.312601	0.324851	0.339475	0.343211	0.423846
23.5833	0.312487	0.325022	0.341017	0.341288	0.421928
23.6	0.311266	0.322769	0.338517	0.340867	0.421834
23.6167	0.310027	0.323231	0.336758	0.340791	0.424089
23.6333	0.310745	0.322356	0.334818	0.339048	0.428365
23.65	0.313103	0.323995	0.332909	0.336531	0.427206
23.6667	0.312214	0.323174	0.331904	0.338217	0.431091
23.6833	0.312548	0.326569	0.333235	0.338247	0.435495
23.7	0.312483	0.329185	0.331587	0.337491	0.435127
23.7167	0.313556	0.329333	0.332791	0.337489	0.431806
23.7333	0.311322	0.327347	0.334904	0.339634	0.436989
23.75	0.312054	0.328255	0.336979	0.339464	0.43856
23.7667	0.311786	0.325545	0.336239	0.341617	0.437972
23.7833	0.313325	0.323324	0.337295	0.342305	0.438667
23.8	0.313811	0.322906	0.335968	0.34388	0.436287
23.8167	0.313921	0.321944	0.335818	0.345973	0.43481
23.8333	0.312982	0.320948	0.335415	0.344485	0.43299
23.85	0.314317	0.322863	0.333642	0.341591	0.429703
23.8667	0.313102	0.32365	0.333703	0.341261	0.431601
23.8833	0.313335	0.324056	0.333424	0.33928	0.43534
23.9	0.314162	0.323715	0.334097	0.335989	0.433436
23.9167	0.31625	0.322973	0.333313	0.337937	0.430368
23.9333	0.316739	0.32214	0.335238	0.339492	0.428948
23.95	0.317353	0.321699	0.335189	0.339327	0.427409
23.9667	0.316392	0.322856	0.333648	0.34211	0.429749
23.9833	0.315461	0.322964	0.332236	0.34131	0.429309
24	0.313403	0.324009	0.333158	0.340589	0.430862
24.0167	0.311635	0.325413	0.331894	0.339911	0.433939
24.0333	0.311667	0.324678	0.330302	0.340166	0.436436
24.05	0.312579	0.324553	0.330591	0.337846	0.429374
24.0667	0.312705	0.324937	0.3319	0.340291	0.427421
24.0833	0.312398	0.324457	0.330768	0.339525	0.427765
24.1	0.312094	0.323716	0.329609	0.339684	0.426781
24.1167	0.313516	0.324829	0.329146	0.339414	0.422976
24.1333	0.313782	0.325484	0.329595	0.339192	0.426396
24.15	0.314607	0.324809	0.326377	0.33626	0.429761
24.1667	0.315899	0.324827	0.32507	0.334722	0.428621
24.1833	0.317374	0.32372	0.325252	0.333852	0.42831
24.2	0.316297	0.322188	0.326386	0.333824	0.4321
24.2167	0.315921	0.321682	0.327006	0.334163	0.434275
24.2333	0.314102	0.320885	0.326964	0.333629	0.434298
24.25	0.314918	0.321665	0.327101	0.336559	0.436869
24.2667	0.315699	0.321516	0.327795	0.335783	0.438124
24.2833	0.315882	0.323394	0.328007	0.335855	0.43565
24.3	0.31577	0.322738	0.32851	0.337403	0.432621
24.3167	0.318119	0.324971	0.331378	0.341296	0.430871
24.3333	0.318137	0.324231	0.329928	0.340579	0.433999
24.35	0.315546	0.324712	0.329412	0.341364	0.43665
24.3667	0.314309	0.323785	0.330076	0.339514	0.436749
24.3833	0.31306	0.325871	0.329611	0.337359	0.439055
24.4	0.310293	0.323744	0.327754	0.335579	0.437513
24.4167	0.310286	0.322443	0.32915	0.335149	0.430306
24.4333	0.312939	0.323011	0.328771	0.334504	0.426616
24.45	0.313773	0.322782	0.327514	0.335532	0.426146
24.4667	0.314276	0.318759	0.32791	0.33596	0.424905
24.4833	0.315275	0.319943	0.326468	0.334896	0.428869
24.5	0.315594	0.321218	0.326122	0.3356	0.431708
24.5167	0.315756	0.319164	0.326405	0.336244	0.433358
24.5333	0.317818	0.316989	0.3253	0.337042	0.431943
24.55	0.31917	0.317396	0.32264	0.338329	0.430359
24.5667	0.32018	0.317253	0.324652	0.339786	0.427511
24.5833	0.319072	0.31754	0.324717	0.338087	0.42962
24.6	0.318669	0.318213	0.32644	0.336677	0.428741
24.6167	0.317032	0.320745	0.326555	0.335842	0.430464
24.6333	0.315754	0.32252	0.328846	0.334389	0.435149
24.65	0.315873	0.322259	0.3282	0.333941	0.433271
24.6667	0.315917	0.321942	0.327825	0.334604	0.432418
24.6833	0.314179	0.322515	0.326191	0.337178	0.433445
24.7	0.315206	0.320564	0.327419	0.338971	0.434052
24.7167	0.316339	0.318702	0.326291	0.339319	0.428716
24.7333	0.316633	0.317952	0.327479	0.338819	0.429649
24.75	0.315488	0.317519	0.326345	0.340101	0.429426
24.7667	0.315281	0.317786	0.326558	0.34084	0.430853
24.7833	0.315091	0.318936	0.325765	0.338716	0.429674
24.8	0.314206	0.321134	0.32668	0.338297	0.431664
24.8167	0.314051	0.321692	0.327937	0.339781	0.434422
24.8333	0.3165	0.322538	0.328268	0.338295	0.432056
24.85	0.317115	0.32346	0.329952	0.335531	0.425819
24.8667	0.313826	0.323857	0.330435	0.335346	0.425763
24.8833	0.313412	0.322912	0.328634	0.334728	0.425963
24.9	0.313133	0.322703	0.324607	0.331655	0.424453
24.9167	0.311929	0.322533	0.325512	0.333367	0.427377
24.9333	0.311735	0.320893	0.325824	0.335873	0.434105
24.95	0.313865	0.320449	0.32624	0.335772	0.431888
24.9667	0.311934	0.321202	0.3267	0.337251	0.431618
24.9833	0.312159	0.32097	0.328932	0.339908	0.430883
25	0.311138	0.321378	0.329043	0.341209	0.431181
25.0167	0.310718	0.32173	0.326496	0.340151	0.428289
25.0333	0.312072	0.324559	0.324484	0.341303	0.428896
25.05	0.314869	0.323435	0.325853	0.341421	0.426988
25.0667	0.316022	0.325164	0.323714	0.341979	0.42682
25.0833	0.31461	0.323626	0.325971	0.338172	0.426934
25.1	0.316297	0.322903	0.326745	0.335987	0.429156
25.1167	0.314103	0.320231	0.32856	0.336364	0.430923
25.1333	0.312086	0.318261	0.328249	0.337163	0.432378
25.15	0.310599	0.31735	0.330017	0.337436	0.435247
25.1667	0.312447	0.318585	0.326679	0.338166	0.434524
25.1833	0.31148	0.318495	0.325601	0.341697	0.434488
25.2	0.312988	0.3185	0.324709	0.340307	0.434427
25.2167	0.31536	0.321498	0.32446	0.338629	0.43446
25.2333	0.314984	0.319736	0.324998	0.335132	0.430621
25.25	0.315167	0.320065	0.323507	0.334402	0.432306
25.2667	0.316091	0.32208	0.325487	0.331147	0.430646
25.2833	0.315143	0.322126	0.326483	0.332718	0.432096
25.3	0.315522	0.322599	0.326698	0.333434	0.429779
25.3167	0.31691	0.324746	0.32614	0.335844	0.432606
25.3333	0.317499	0.32477	0.327888	0.33577	0.428959
25.35	0.318027	0.323549	0.328478	0.338102	0.427648
25.3667	0.319781	0.323611	0.32735	0.338034	0.424212
25.3833	0.31906	0.322155	0.329164	0.337215	0.427386
25.4	0.319051	0.320161	0.328955	0.336058	0.425337
25.4167	0.317329	0.319365	0.329569	0.336804	0.42839
25.4333	0.318613	0.320467	0.32801	0.335678	0.428764
25.45	0.317156	0.321522	0.327101	0.336146	0.432056
25.4667	0.316485	0.321369	0.325997	0.338134	0.429945
25.4833	0.315714	0.323764	0.327011	0.339744	0.431955
25.5	0.31799	0.323704	0.329406	0.341019	0.429391
25.5167	0.31626	0.323245	0.328142	0.340141	0.430702
25.5333	0.318139	0.323531	0.330173	0.339235	0.429703
25.55	0.318277	0.322074	0.329995	0.337136	0.428736
25.5667	0.317128	0.320167	0.328408	0.33549	0.428619
25.5833	0.317182	0.320559	0.325225	0.332247	0.430485
25.6	0.318019	0.321966	0.324977	0.333229	0.430508
25.6167	0.317566	0.322204	0.323199	0.332379	0.431304
25.6333	0.318473	0.323547	0.323048	0.333622	0.432455
25.65	0.320267	0.325238	0.32325	0.335423	0.432954
25.6667	0.318729	0.325519	0.325212	0.337721	0.433952
25.6833	0.317851	0.323872	0.327306	0.337714	0.434815
25.7	0.316101	0.323826	0.331041	0.337976	0.434199
25.7167	0.315061	0.325739	0.330406	0.337714	0.434515
25.7333	0.315069	0.324215	0.332638	0.337543	0.434421
25.75	0.316144	0.325205	0.329439	0.336917	0.433651
25.7667	0.316402	0.324675	0.328885	0.338127	0.430014
25.7833	0.317165	0.322848	0.323958	0.337335	0.427006
25.8	0.31909	0.322437	0.324155	0.336773	0.429455
25.8167	0.317739	0.322543	0.324731	0.337486	0.42829
25.8333	0.319294	0.322218	0.325503	0.337167	0.425692
25.85	0.318792	0.322792	0.328426	0.335872	0.428049
25.8667	0.319147	0.320904	0.331049	0.338375	0.428453
25.8833	0.318837	0.321636	0.332231	0.338592	0.426753
25.9	0.317635	0.3224	0.330251	0.335422	0.430454
25.9167	0.315767	0.322774	0.330828	0.337477	0.432232
25.9333	0.315035	0.322128	0.32816	0.337103	0.432866
25.95	0.314304	0.324552	0.33074	0.336228	0.433964
25.9667	0.313432	0.323656	0.328972	0.338897	0.431988
25.9833	0.314825	0.324806	0.329624	0.339317	0.427353
26	0.313219	0.323753	0.331415	0.336261	0.428029
26.0167	0.312624	0.324666	0.331999	0.338453	0.425252
26.0333	0.313422	0.326473	0.331155	0.338257	0.426448
26.05	0.314405	0.326695	0.331571	0.335564	0.428789
26.0667	0.314544	0.325346	0.32883	0.337929	0.430311
26.0833	0.31674	0.324984	0.327221	0.340683	0.426251
26.1	0.320051	0.323664	0.326162	0.338786	0.428089
26.1167	0.322239	0.32254	0.325894	0.337024	0.429574
26.1333	0.320532	0.320783	0.328379	0.337114	0.430483
26.15	0.321065	0.32164	0.332071	0.336704	0.431513
26.1667	0.320074	0.323538	0.332548	0.335917	0.434498
26.1833	0.318447	0.323068	0.33364	0.334406	0.432329
26.2	0.317824	0.321124	0.332623	0.334124	0.431058
26.2167	0.317822	0.321237	0.329936	0.334214	0.427143
26.2333	0.31832	0.321152	0.329515	0.330811	0.425444
26.25	0.317623	0.321677	0.32989	0.330726	0.426153
26.2667	0.318348	0.322562	0.328136	0.331499	0.427154
26.2833	0.316619	0.322002	0.328225	0.333322	0.427086
26.3	0.316109	0.324172	0.325957	0.335117	0.430162
26.3167	0.317071	0.324799	0.326157	0.340273	0.430904
26.3333	0.31944	0.322736	0.326361	0.341096	0.430303
26.35	0.318023	0.323797	0.326422	0.342479	0.429913
26.3667	0.318098	0.325867	0.32525	0.343026	0.431504
26.3833	0.320519	0.323889	0.327953	0.342653	0.431988
26.4	0.317163	0.322213	0.326107	0.340153	0.433838
26.4167	0.315412	0.322884	0.325685	0.341065	0.43271
26.4333	0.317213	0.320676	0.327796	0.340524	0.434295
26.45	0.317928	0.322383	0.329964	0.339326	0.430492
26.4667	0.317452	0.323532	0.330571	0.33653	0.429671
26.4833	0.320728	0.324517	0.330799	0.337902	0.428256
26.5	0.321382	0.324179	0.330846	0.337459	0.430745
26.5167	0.32084	0.326089	0.329081	0.33793	0.430869
26.5333	0.320165	0.324083	0.327765	0.338974	0.433955
26.55	0.321118	0.323954	0.328503	0.339955	0.436948
26.5667	0.320325	0.323964	0.330384	0.337738	0.434839
26.5833	0.319226	0.326083	0.331082	0.335427	0.430932
26.6	0.320801	0.325397	0.330311	0.331988	0.429986
26.6167	0.320967	0.327541	0.330418	0.331222	0.427509
26.6333	0.319965	0.328247	0.327786	0.330997	0.420963
26.65	0.317839	0.328991	0.326122	0.331748	0.42275
26.6667	0.319688	0.327891	0.324696	0.334828	0.421372
26.6833	0.3164	0.330447	0.327097	0.337883	0.423614
26.7	0.315137	0.329175	0.328242	0.337271	0.423024
26.7167	0.314997	0.328546	0.328736	0.336789	0.425779
26.7333	0.315332	0.327068	0.329736	0.336333	0.426985
26.75	0.313449	0.328434	0.330999	0.333545	0.431569
26.7667	0.315516	0.327101	0.329625	0.33274	0.429681
26.7833	0.317412	0.327564	0.328443	0.332158	0.430878
26.8	0.31675	0.327345	0.328382	0.332562	0.433214
26.8167	0.316973	0.329826	0.32661	0.333471	0.432204
26.8333	0.319172	0.327749	0.327027	0.334605	0.42929
26.85	0.31825	0.328249	0.329695	0.334415	0.43104
26.8667	0.318039	0.327399	0.330495	0.335878	0.429236
26.8833	0.321131	0.327614	0.331677	0.336084	0.429771
26.9	0.322989	0.324239	0.33385	0.336545	0.433259
26.9167	0.323201	0.323131	0.332779	0.336911	0.438229
26.9333	0.322258	0.324661	0.328873	0.336069	0.438228
26.95	0.321733	0.323694	0.328265	0.337555	0.44141
26.9667	0.319487	0.323485	0.328239	0.337453	0.44013
26.9833	0.32183	0.324645	0.327177	0.336383
27	0.318175	0.324947	0.326415	0.337155
27.0167	0.319184	0.320698	0.329262	0.33876
27.0333	0.320785	0.321685	0.330012	0.337472
27.05	0.322004	0.32367	0.330315	0.337406
27.0667	0.319945	0.32427	0.330912	0.337434
27.0833	0.322918	0.325571	0.333294	0.334011
27.1	0.32249	0.327449	0.333914	0.334545
27.1167	0.320421	0.327397	0.331849	0.333823
27.1333	0.318647	0.326659	0.331916	0.335649
27.15	0.318167	0.327226	0.331633	0.336428
27.1667	0.318311	0.326922	0.33149	0.337966
27.1833	0.321117	0.326142	0.331932	0.336913
27.2	0.323149	0.326255	0.334153	0.336141
27.2167	0.322462	0.325119	0.331949	0.33329
27.2333	0.322127	0.323273	0.331381	0.330836
27.25	0.321603	0.322803	0.330283	0.33189
27.2667	0.31775	0.324144	0.328751	0.331107
27.2833	0.317938	0.323771	0.328843	0.330904
27.3	0.318784	0.323984	0.331277	0.331252
27.3167	0.320403	0.327634	0.331894	0.332708
27.3333	0.320401	0.328775	0.332722	0.330243
27.35	0.322326	0.329593	0.332073	0.333369
27.3667	0.321509	0.330781	0.330295	0.332927
27.3833	0.322611	0.330788	0.331631	0.334252
27.4	0.321986	0.330336	0.331888	0.333986
27.4167	0.323069	0.331695	0.3302	0.334907
27.4333	0.323848	0.330737	0.333091	0.332993
27.45	0.323619	0.332047	0.334099	0.335005
27.4667	0.324388	0.334463	0.332675	0.333302
27.4833	0.323638	0.33422	0.331929	0.334365
27.5	0.323186	0.332646	0.331304	0.33372
27.5167	0.321852	0.333835	0.329926	0.33346
27.5333	0.321157	0.331955	0.331973	0.333906
27.55	0.318511	0.328673	0.330387	0.335814
27.5667	0.320339	0.327578	0.331986	0.336563
27.5833	0.320527	0.329926	0.333785	0.337122
27.6	0.320582	0.329567	0.331903	0.338977
27.6167	0.319578	0.330004	0.331431	0.340115
27.6333	0.320212	0.330986	0.330828	0.340567
27.65	0.319464	0.331459	0.330904	0.337496
27.6667	0.320071	0.327989	0.33186	0.338704
27.6833	0.321017	0.32782	0.332892	0.335856
27.7	0.320401	0.33009	0.330381	0.333345
27.7167	0.319498	0.331786	0.332519	0.334034
27.7333	0.317651	0.332545	0.332142	0.335146
27.75	0.315933	0.333878	0.332669	0.335794
27.7667	0.315263	0.33318	0.33623	0.336052
27.7833	0.317484	0.331242	0.337163	0.336016
27.8	0.319472	0.331454	0.337139	0.333766
27.8167	0.320623	0.330318	0.33502	0.334888
27.8333	0.320798	0.330777	0.334687	0.335063
27.85	0.321883	0.333557	0.332832	0.336451
27.8667	0.323236	0.334817	0.332892	0.33764
27.8833	0.321918	0.335541	0.333519	0.338009
27.9	0.321522	0.338193	0.333726	0.336214
27.9167	0.322902	0.338661	0.331785	0.335927
27.9333	0.321528	0.334529	0.330712	0.334207
27.95	0.322808	0.335226	0.332987	0.333926
27.9667	0.32321	0.336145	0.330875	0.334783
27.9833	0.324508	0.331366	0.331221	0.336674
28	0.324959	0.332077	0.331504	0.336837
28.0167	0.326117	0.335038	0.331238	0.336595
28.0333	0.324088	0.335978	0.326973	0.335976
28.05	0.324553	0.333626	0.329461	0.335505
28.0667	0.324086	0.334186	0.331346	0.333184
28.0833	0.324425	0.33337	0.333116	0.332127
28.1	0.323148	0.332412	0.332141	0.333078
28.1167	0.322524	0.330188	0.334006	0.331416
28.1333	0.322062	0.330812	0.332458	0.331909
28.15	0.322357	0.332262	0.330582	0.331739
28.1667	0.321033	0.329314	0.330136	0.333753
28.1833	0.321952	0.33039	0.331655	0.334916
28.2	0.322988	0.330288	0.333234	0.335579
28.2167	0.321856	0.32852	0.333767	0.334785
28.2333	0.320308	0.329322	0.33419	0.334852
28.25	0.319344	0.3321	0.335649	0.331832
28.2667	0.320518	0.331191	0.334759	0.332252
28.2833	0.318656	0.329349	0.332087	0.335303
[truncated: 840 more rows]

## Sheet: 55
fbL	BAM15
Time (min)	0418_01	0418_02	1006_01	1013_01	1014_02
-5	0.477345	0.470835	0.480101	0.413099	0.545237
-4.98333	0.477333	0.472179	0.48045	0.416489	0.545029
-4.96667	0.478465	0.473107	0.481479	0.416708	0.543418
-4.95	0.474902	0.474104	0.482123	0.41717	0.542447
-4.93333	0.475868	0.475177	0.482861	0.419092	0.542966
-4.91667	0.476963	0.475022	0.483936	0.419245	0.54592
-4.9	0.477185	0.477755	0.484381	0.419861	0.546468
-4.88333	0.474368	0.475903	0.486326	0.41963	0.547318
-4.86667	0.474334	0.475239	0.485699	0.419999	0.54458
-4.85	0.472948	0.474917	0.484988	0.420023	0.544075
-4.83333	0.474385	0.475745	0.487145	0.421291	0.544682
-4.81667	0.473144	0.477056	0.486961	0.420899	0.542891
-4.8	0.470373	0.475932	0.487584	0.41945	0.543114
-4.78333	0.472724	0.474468	0.487228	0.417988	0.542511
-4.76667	0.471955	0.474582	0.48826	0.416622	0.543314
-4.75	0.469376	0.474855	0.487951	0.418128	0.541711
-4.73333	0.46808	0.474659	0.488394	0.416944	0.541696
-4.71667	0.467785	0.474865	0.488648	0.417182	0.541521
-4.7	0.46872	0.474871	0.489994	0.416803	0.544886
-4.68333	0.470703	0.474659	0.491882	0.415775	0.542023
-4.66667	0.470932	0.476521	0.489249	0.414105	0.541536
-4.65	0.470437	0.474701	0.489966	0.415533	0.543615
-4.63333	0.47245	0.475579	0.487924	0.416513	0.545143
-4.61667	0.472754	0.474245	0.48896	0.416764	0.546475
-4.6	0.473515	0.472606	0.486773	0.417468	0.545234
-4.58333	0.475028	0.472075	0.488075	0.417605	0.544455
-4.56667	0.476167	0.472188	0.488861	0.418423	0.542024
-4.55	0.477357	0.473429	0.488575	0.418895	0.541795
-4.53333	0.476479	0.47389	0.489301	0.418179	0.5413
-4.51667	0.475694	0.474323	0.488282	0.420486	0.545528
-4.5	0.476624	0.47219	0.48752	0.421171	0.542969
-4.48333	0.474769	0.472591	0.487207	0.419054	0.542913
-4.46667	0.471264	0.473358	0.488355	0.418075	0.542677
-4.45	0.471554	0.475572	0.488632	0.418276	0.542999
-4.43333	0.471302	0.476406	0.489022	0.419368	0.542131
-4.41667	0.470863	0.4768	0.486361	0.41837	0.54177
-4.4	0.470161	0.476379	0.485921	0.420609	0.543949
-4.38333	0.469896	0.47489	0.485317	0.417908	0.543637
-4.36667	0.469053	0.474287	0.484695	0.419147	0.543607
-4.35	0.468354	0.474275	0.485097	0.417785	0.539793
-4.33333	0.466888	0.473202	0.488338	0.41786	0.541424
-4.31667	0.468584	0.472749	0.488948	0.418784	0.540594
-4.3	0.470529	0.472448	0.48972	0.420998	0.541407
-4.28333	0.468949	0.471662	0.490413	0.420142	0.541039
-4.26667	0.468373	0.471223	0.492519	0.420123	0.54349
-4.25	0.468181	0.469627	0.494161	0.420663	0.543421
-4.23333	0.467711	0.470086	0.491784	0.418977	0.543785
-4.21667	0.469508	0.47015	0.491968	0.421942	0.54415
-4.2	0.47114	0.470749	0.490079	0.421239	0.544677
-4.18333	0.471875	0.469822	0.488666	0.42309	0.545088
-4.16667	0.471719	0.471325	0.486547	0.423668	0.54554
-4.15	0.471664	0.470287	0.485625	0.423905	0.547754
-4.13333	0.472747	0.468926	0.484241	0.423063	0.547444
-4.11667	0.474727	0.469746	0.482682	0.423359	0.548399
-4.1	0.476813	0.470689	0.480177	0.422955	0.549417
-4.08333	0.477103	0.471572	0.479021	0.422063	0.551923
-4.06667	0.479821	0.469936	0.480402	0.421685	0.551201
-4.05	0.477291	0.470155	0.479493	0.420473	0.552373
-4.03333	0.477542	0.470299	0.479928	0.419501	0.55172
-4.01667	0.477973	0.46932	0.481519	0.419031	0.554035
-4	0.479666	0.468086	0.481502	0.419789	0.555688
-3.98333	0.479734	0.469402	0.48071	0.420437	0.55474
-3.96667	0.479714	0.469781	0.481082	0.420855	0.553533
-3.95	0.479449	0.467888	0.479802	0.420904	0.552777
-3.93333	0.478713	0.466849	0.478124	0.422242	0.549827
-3.91667	0.47937	0.467192	0.478066	0.422861	0.547493
-3.9	0.478433	0.468626	0.479253	0.424304	0.549367
-3.88333	0.480782	0.468569	0.479783	0.424798	0.548391
-3.86667	0.481169	0.468431	0.482141	0.426905	0.548982
-3.85	0.48238	0.468685	0.480042	0.427238	0.549083
-3.83333	0.480841	0.47005	0.479356	0.426409	0.545843
-3.81667	0.481594	0.469679	0.479728	0.425287	0.545607
-3.8	0.480107	0.469911	0.479145	0.425645	0.545985
-3.78333	0.479944	0.469301	0.480293	0.426486	0.545941
-3.76667	0.481383	0.471123	0.482774	0.42443	0.548823
-3.75	0.479899	0.471339	0.481708	0.423617	0.551923
-3.73333	0.477543	0.469562	0.479949	0.425263	0.55073
-3.71667	0.475689	0.469293	0.479709	0.425975	0.550571
-3.7	0.474492	0.469943	0.477482	0.426501	0.55057
-3.68333	0.471464	0.470658	0.479271	0.42632	0.550822
-3.66667	0.471693	0.471837	0.479179	0.426486	0.552999
-3.65	0.471297	0.472737	0.481372	0.426805	0.552932
-3.63333	0.473417	0.471017	0.481533	0.427185	0.551765
-3.61667	0.474559	0.472463	0.483892	0.426851	0.550348
-3.6	0.474886	0.471816	0.484534	0.427302	0.549952
-3.58333	0.475092	0.471395	0.487272	0.429651	0.549502
-3.56667	0.476544	0.472389	0.488656	0.426359	0.550167
-3.55	0.478538	0.473748	0.488929	0.427129	0.551237
-3.53333	0.479655	0.474072	0.489776	0.425973	0.549383
-3.51667	0.481682	0.473857	0.489336	0.426532	0.548811
-3.5	0.480926	0.472559	0.491456	0.427253	0.548892
-3.48333	0.482618	0.472961	0.490521	0.428037	0.547881
-3.46667	0.481465	0.474133	0.490981	0.42863	0.551419
-3.45	0.480753	0.474401	0.489293	0.428416	0.551484
-3.43333	0.478659	0.476496	0.487892	0.428446	0.549314
-3.41667	0.479032	0.477339	0.488428	0.426578	0.547034
-3.4	0.48021	0.477977	0.48634	0.429125	0.546842
-3.38333	0.480189	0.477785	0.485841	0.427988	0.547302
-3.36667	0.479505	0.477105	0.486025	0.429395	0.550024
-3.35	0.480903	0.478759	0.488576	0.428299	0.551616
-3.33333	0.481621	0.478584	0.4878	0.428344	0.552315
-3.31667	0.481721	0.477759	0.487885	0.42767	0.554566
-3.3	0.484113	0.47787	0.488837	0.427517	0.553263
-3.28333	0.484265	0.47849	0.490874	0.429323	0.554607
-3.26667	0.485543	0.476984	0.490804	0.430259	0.554061
-3.25	0.487624	0.476188	0.490153	0.431356	0.554251
-3.23333	0.487965	0.475671	0.490728	0.430988	0.554318
-3.21667	0.48708	0.475411	0.491665	0.432075	0.551909
-3.2	0.486823	0.475596	0.492341	0.430524	0.552388
-3.18333	0.483531	0.474578	0.490244	0.430454	0.551859
-3.16667	0.484851	0.474364	0.490263	0.429227	0.550681
-3.15	0.483768	0.474922	0.48971	0.431358	0.551383
-3.13333	0.481867	0.475326	0.488482	0.430563	0.551033
-3.11667	0.48006	0.475892	0.487315	0.429875	0.550518
-3.1	0.477536	0.473658	0.488082	0.429137	0.552709
-3.08333	0.476081	0.473156	0.489263	0.429275	0.552826
-3.06667	0.474759	0.473744	0.490246	0.428598	0.553804
-3.05	0.475831	0.472525	0.492487	0.430283	0.555837
-3.03333	0.474943	0.472695	0.491976	0.43103	0.554739
-3.01667	0.474918	0.473847	0.493725	0.430814	0.555959
-3	0.475275	0.475428	0.492357	0.430363	0.559967
-2.98333	0.476869	0.475696	0.492368	0.4294	0.559995
-2.96667	0.47683	0.475862	0.492868	0.42939	0.560258
-2.95	0.479035	0.476527	0.493384	0.429773	0.560319
-2.93333	0.480514	0.476498	0.495199	0.431185	0.558926
-2.91667	0.481182	0.47688	0.494106	0.431835	0.561608
-2.9	0.482202	0.47676	0.494361	0.432193	0.559731
-2.88333	0.480989	0.479689	0.492766	0.431821	0.559458
-2.86667	0.482239	0.48058	0.492792	0.432973	0.560614
-2.85	0.483839	0.479336	0.492261	0.43325	0.560955
-2.83333	0.484884	0.476525	0.494271	0.43465	0.55878
-2.81667	0.483595	0.474895	0.492595	0.434473	0.560182
-2.8	0.48301	0.474262	0.491768	0.433381	0.561378
-2.78333	0.482884	0.474071	0.491172	0.43447	0.563692
-2.76667	0.484779	0.477539	0.49002	0.433805	0.564629
-2.75	0.484564	0.478895	0.491548	0.431927	0.563818
-2.73333	0.484864	0.478769	0.49047	0.432565	0.565845
-2.71667	0.485122	0.478177	0.492331	0.432085	0.567387
-2.7	0.485574	0.477403	0.491191	0.431785	0.565876
-2.68333	0.4871	0.479844	0.491569	0.4326	0.563207
-2.66667	0.485336	0.481108	0.492615	0.433782	0.561477
-2.65	0.486767	0.480974	0.495562	0.433564	0.558812
-2.63333	0.487603	0.481892	0.496199	0.43436	0.558054
-2.61667	0.486794	0.482073	0.496375	0.43255	0.557468
-2.6	0.487089	0.480207	0.4985	0.433275	0.557806
-2.58333	0.487564	0.478116	0.494999	0.434734	0.557654
-2.56667	0.489722	0.47699	0.497506	0.43297	0.55852
-2.55	0.489424	0.476652	0.495911	0.431733	0.557244
-2.53333	0.488118	0.476636	0.498131	0.432432	0.55834
-2.51667	0.485404	0.474198	0.49795	0.431633	0.559495
-2.5	0.485764	0.47613	0.495584	0.430748	0.56168
-2.48333	0.484721	0.477051	0.49594	0.431019	0.562066
-2.46667	0.484506	0.477593	0.496563	0.430162	0.562076
-2.45	0.484394	0.478118	0.497138	0.430114	0.563006
-2.43333	0.48287	0.478695	0.495772	0.429188	0.562615
-2.41667	0.481844	0.480376	0.496595	0.429801	0.563587
-2.4	0.478361	0.480187	0.496846	0.430176	0.563031
-2.38333	0.482049	0.479407	0.495919	0.429684	0.563962
-2.36667	0.483055	0.479942	0.495658	0.428842	0.564092
-2.35	0.484955	0.480972	0.495501	0.42927	0.564974
-2.33333	0.485347	0.480003	0.494806	0.429846	0.563724
-2.31667	0.487269	0.48026	0.494189	0.431387	0.563741
-2.3	0.487393	0.480114	0.495294	0.434722	0.563268
-2.28333	0.487417	0.479076	0.494618	0.43497	0.563371
-2.26667	0.48687	0.480164	0.494236	0.435336	0.563831
-2.25	0.487824	0.479843	0.495841	0.434686	0.563143
-2.23333	0.488798	0.482446	0.494784	0.435948	0.563484
-2.21667	0.486481	0.481255	0.495588	0.436046	0.562919
-2.2	0.487313	0.481815	0.495503	0.435627	0.564163
-2.18333	0.488301	0.480499	0.493914	0.436965	0.564132
-2.16667	0.488717	0.480705	0.498173	0.437634	0.566531
-2.15	0.490206	0.480363	0.498427	0.436821	0.568072
-2.13333	0.490343	0.479469	0.497822	0.434502	0.567778
-2.11667	0.490654	0.478628	0.498751	0.434204	0.564298
-2.1	0.4919	0.477466	0.498725	0.435537	0.56308
-2.08333	0.492295	0.478309	0.498291	0.435796	0.562375
-2.06667	0.492588	0.476185	0.499563	0.435953	0.562346
-2.05	0.491973	0.47684	0.499883	0.438655	0.56239
-2.03333	0.493447	0.47549	0.500245	0.439175	0.56215
-2.01667	0.493254	0.477115	0.501347	0.438663	0.561008
-2	0.492088	0.477744	0.498948	0.438161	0.559672
-1.98333	0.490999	0.477518	0.499982	0.438732	0.560596
-1.96667	0.490866	0.479038	0.500154	0.439964	0.560209
-1.95	0.490838	0.480603	0.499932	0.441069	0.563266
-1.93333	0.491586	0.480721	0.501152	0.439796	0.564571
-1.91667	0.491687	0.480439	0.50208	0.440352	0.564157
-1.9	0.492974	0.482541	0.502011	0.440371	0.565243
-1.88333	0.494101	0.484304	0.501879	0.438887	0.566748
-1.86667	0.492792	0.48438	0.500867	0.440404	0.564725
-1.85	0.492136	0.482809	0.503571	0.440131	0.565547
-1.83333	0.491679	0.48158	0.505075	0.440341	0.564737
-1.81667	0.492572	0.482907	0.505847	0.440431	0.56251
-1.8	0.495994	0.48203	0.504874	0.439816	0.56533
-1.78333	0.49866	0.480933	0.507033	0.438409	0.566016
-1.76667	0.498569	0.480247	0.505448	0.439329	0.564745
-1.75	0.498452	0.478849	0.504311	0.438968	0.563954
-1.73333	0.499848	0.478637	0.504498	0.439225	0.561189
-1.71667	0.498587	0.478148	0.505072	0.440125	0.559825
-1.7	0.499845	0.478537	0.506129	0.438834	0.560802
-1.68333	0.500009	0.478737	0.504867	0.439647	0.560561
-1.66667	0.501313	0.478677	0.504238	0.439786	0.561783
-1.65	0.500118	0.477032	0.502696	0.438615	0.563735
-1.63333	0.498679	0.474719	0.503837	0.438294	0.562527
-1.61667	0.498923	0.476759	0.500249	0.440503	0.562397
-1.6	0.49753	0.47834	0.502147	0.440187	0.564999
-1.58333	0.498278	0.479042	0.504871	0.440969	0.564679
-1.56667	0.496335	0.479675	0.504044	0.44237	0.565949
-1.55	0.499264	0.478328	0.503728	0.442976	0.566193
-1.53333	0.499399	0.477117	0.50358	0.445418	0.567064
-1.51667	0.500354	0.477162	0.504465	0.445327	0.56611
-1.5	0.501571	0.477086	0.505607	0.444493	0.565777
-1.48333	0.500299	0.478256	0.505339	0.444851	0.564556
-1.46667	0.500709	0.480977	0.503833	0.446937	0.564028
-1.45	0.499526	0.478252	0.50675	0.445108	0.564559
-1.43333	0.500963	0.477064	0.502902	0.445513	0.563064
-1.41667	0.499459	0.477346	0.50233	0.445851	0.56401
-1.4	0.500071	0.47748	0.502769	0.444317	0.564363
-1.38333	0.498989	0.478273	0.503833	0.44256	0.564509
-1.36667	0.49847	0.478597	0.50468	0.440942	0.562332
-1.35	0.496043	0.478479	0.503226	0.442139	0.562494
-1.33333	0.495184	0.479537	0.505208	0.442658	0.561291
-1.31667	0.495279	0.479055	0.505334	0.444068	0.559986
-1.3	0.494069	0.475803	0.507529	0.442791	0.55971
-1.28333	0.493803	0.476379	0.506097	0.445971	0.557702
-1.26667	0.49339	0.475172	0.510442	0.447823	0.557321
-1.25	0.49336	0.475637	0.511492	0.446972	0.556087
-1.23333	0.494858	0.475449	0.512245	0.447781	0.555073
-1.21667	0.492579	0.47374	0.511887	0.448973	0.556633
-1.2	0.494281	0.474794	0.512332	0.449013	0.557339
-1.18333	0.494717	0.4753	0.513939	0.447187	0.55738
-1.16667	0.494046	0.475021	0.512027	0.447597	0.558019
-1.15	0.495216	0.475544	0.513436	0.448186	0.5582
-1.13333	0.496328	0.477654	0.513018	0.44933	0.558375
-1.11667	0.496901	0.476937	0.514545	0.449236	0.557007
-1.1	0.497271	0.476831	0.5131	0.447964	0.556793
-1.08333	0.49825	0.475214	0.511034	0.449169	0.558268
-1.06667	0.496024	0.472295	0.510796	0.448982	0.557884
-1.05	0.497388	0.473425	0.509522	0.4487	0.556183
-1.03333	0.495163	0.472247	0.510849	0.448946	0.55768
-1.01667	0.495713	0.472054	0.510085	0.450585	0.558605
-1	0.494822	0.47132	0.510406	0.452155	0.558159
-0.98333	0.494046	0.470215	0.508339	0.450717	0.557243
-0.96667	0.494235	0.470611	0.509945	0.450127	0.557275
-0.95	0.494482	0.471877	0.507735	0.449584	0.559424
-0.93333	0.494539	0.472582	0.508572	0.447983	0.560164
-0.91667	0.49486	0.473212	0.510642	0.447426	0.559978
-0.9	0.496058	0.474398	0.511445	0.446034	0.561008
-0.88333	0.496534	0.475265	0.512888	0.445651	0.557904
-0.86667	0.4963	0.47546	0.511224	0.444799	0.557342
-0.85	0.498174	0.475325	0.510472	0.443769	0.555887
-0.83333	0.49903	0.474423	0.510629	0.441394	0.556202
-0.81667	0.500186	0.475643	0.512883	0.443218	0.55894
-0.8	0.499915	0.476888	0.511094	0.443119	0.558528
-0.78333	0.498844	0.477403	0.514402	0.441739	0.55754
-0.76667	0.497875	0.478102	0.51308	0.442939	0.556819
-0.75	0.498228	0.478696	0.512162	0.442773	0.556005
-0.73333	0.496656	0.478302	0.51265	0.444918	0.554465
-0.71667	0.496813	0.478146	0.511729	0.445359	0.555896
-0.7	0.497135	0.477567	0.512772	0.445381	0.553875
-0.68333	0.494494	0.478904	0.514791	0.446254	0.554171
-0.66667	0.494339	0.480273	0.513844	0.449161	0.553512
-0.65	0.4919	0.479756	0.512252	0.447815	0.551962
-0.63333	0.491554	0.478394	0.514491	0.448203	0.55115
-0.61667	0.490511	0.478951	0.512633	0.448796	0.552261
-0.6	0.490181	0.479563	0.513666	0.450553	0.552303
-0.58333	0.490642	0.478997	0.513805	0.451525	0.550984
-0.56667	0.491546	0.479952	0.511911	0.450753	0.550389
-0.55	0.490277	0.479948	0.511526	0.452151	0.550755
-0.53333	0.489548	0.480425	0.509859	0.453482	0.551742
-0.51667	0.49147	0.479945	0.509279	0.453546	0.551882
-0.5	0.491134	0.479368	0.510661	0.45277	0.552249
-0.48333	0.492215	0.479021	0.509723	0.450393	0.551204
-0.46667	0.49258	0.4789	0.507457	0.450563	0.551143
-0.45	0.49226	0.476645	0.508565	0.451427	0.548729
-0.43333	0.492555	0.475318	0.509773	0.44966	0.546959
-0.41667	0.491561	0.476197	0.509252	0.448489	0.550426
-0.4	0.490396	0.474089	0.510821	0.447899	0.550499
-0.38333	0.489555	0.472468	0.513509	0.446956	0.549562
-0.36667	0.489031	0.472212	0.512906	0.445315	0.547405
-0.35	0.489058	0.471297	0.513524	0.44468	0.544581
-0.33333	0.489431	0.471388	0.513111	0.444301	0.544275
-0.31667	0.489353	0.471332	0.515616	0.446801	0.543924
-0.3	0.486054	0.471753	0.517629	0.446829	0.543725
-0.28333	0.486949	0.47244	0.516617	0.445626	0.545024
-0.26667	0.485475	0.472336	0.515504	0.444593	0.545975
-0.25	0.485556	0.471476	0.515145	0.445833	0.542706
-0.23333	0.48593	0.473703	0.515034	0.445785	0.543848
-0.21667	0.486672	0.473481	0.512287	0.445625	0.541174
-0.2	0.486122	0.473751	0.514084	0.447165	0.542475
-0.18333	0.484415	0.472298	0.512805	0.448023	0.543659
-0.16667	0.481793	0.472068	0.512585	0.448716	0.541492
-0.15	0.480768	0.472969	0.512438	0.448562	0.541796
-0.13333	0.48199	0.473001	0.514157	0.448428	0.542573
-0.11667	0.481669	0.473833	0.514955	0.448508	0.540332
-0.1	0.482488	0.473093	0.516276	0.449683	0.539723
-0.08333	0.480457	0.471547	0.516155	0.450597	0.540225
-0.06667	0.479085	0.471429	0.517284	0.451575	0.538345
-0.05	0.478692	0.471466	0.520943	0.452635	0.540637
-0.03333	0.478378	0.470478	0.519453	0.453253	0.54091
-0.01667	0.479386	0.470675	0.519962	0.452986	0.54111
0	0.482059	0.468971	0.519696	0.45197	0.543139
0.016667	0.482319	0.468009	0.519131	0.451752	0.542174
0.033333	0.481725	0.468141	0.513882	0.451513	0.539391
0.05	0.481475	0.466453	0.511523	0.450795	0.540323
0.066667	0.479174	0.466742	0.505645	0.451899	0.540589
0.083333	0.475916	0.466335	0.499779	0.450576	0.539866
0.1	0.472487	0.465983	0.489962	0.449003	0.537787
0.116667	0.46689	0.464588	0.479352	0.448072	0.537002
0.133333	0.460661	0.463517	0.473726	0.445561	0.534635
0.15	0.454046	0.462373	0.464559	0.444027	0.532188
0.166667	0.446078	0.459898	0.455969	0.440991	0.52841
0.183333	0.439367	0.454192	0.448444	0.438507	0.526182
0.2	0.434971	0.449736	0.442461	0.434647	0.52325
0.216667	0.429909	0.444724	0.435741	0.432321	0.521044
0.233333	0.425667	0.440121	0.430573	0.427462	0.517379
0.25	0.423153	0.438533	0.426702	0.423282	0.514934
0.266667	0.421342	0.434762	0.424665	0.420642	0.513797
0.283333	0.420108	0.433102	0.422975	0.416349	0.509836
0.3	0.420067	0.430524	0.419616	0.415015	0.505224
0.316667	0.420147	0.429367	0.417759	0.411705	0.496636
0.333333	0.419907	0.428613	0.416625	0.409988	0.489943
0.35	0.421403	0.428966	0.415778	0.408811	0.481029
0.366667	0.421768	0.428901	0.415268	0.407738	0.47288
0.383333	0.422107	0.429579	0.414889	0.406956	0.461769
0.4	0.423316	0.430635	0.414842	0.406232	0.452264
0.416667	0.424952	0.430872	0.414676	0.406076	0.443126
0.433333	0.424224	0.431169	0.415117	0.405337	0.434257
0.45	0.425898	0.431409	0.415386	0.406888	0.428034
0.466667	0.425867	0.432931	0.415339	0.406159	0.4222
0.483333	0.425942	0.433246	0.417741	0.407153	0.420494
0.5	0.427187	0.433509	0.417966	0.407785	0.417065
0.516667	0.427331	0.43457	0.418494	0.408663	0.413961
0.533333	0.428155	0.434258	0.41866	0.410016	0.412566
0.55	0.429344	0.434497	0.419665	0.410515	0.411802
0.566667	0.430149	0.435304	0.421008	0.410836	0.410871
0.583333	0.42927	0.434408	0.422201	0.412063	0.410368
0.6	0.430827	0.435649	0.422921	0.412339	0.410354
0.616667	0.430615	0.436936	0.423566	0.412408	0.41027
0.633333	0.430835	0.435921	0.424896	0.412937	0.410123
0.65	0.431254	0.435952	0.42479	0.412853	0.410569
0.666667	0.432204	0.435971	0.425841	0.412862	0.410443
0.683333	0.431575	0.43553	0.426697	0.41275	0.411638
0.7	0.431627	0.435273	0.427301	0.412396	0.412767
0.716667	0.431283	0.435808	0.427024	0.412323	0.41384
0.733333	0.431814	0.435508	0.426484	0.413408	0.416422
0.75	0.433027	0.436304	0.426011	0.412992	0.417399
0.766667	0.433379	0.436338	0.42542	0.414307	0.419672
0.783333	0.434194	0.43547	0.424919	0.413287	0.419858
0.8	0.435681	0.436258	0.425259	0.412612	0.421575
0.816667	0.436472	0.435913	0.424551	0.412577	0.421369
0.833333	0.436347	0.435489	0.424358	0.412964	0.422562
0.85	0.437217	0.435775	0.42322	0.412709	0.423794
0.866667	0.436152	0.437062	0.42303	0.412622	0.424379
0.883333	0.436097	0.437213	0.423084	0.412427	0.425576
0.9	0.435323	0.43705	0.423815	0.411387	0.425171
0.916667	0.434463	0.43695	0.423183	0.41152	0.426562
0.933333	0.434268	0.436819	0.423853	0.410662	0.425442
0.95	0.433429	0.437346	0.423354	0.411568	0.425619
0.966667	0.432755	0.437408	0.421878	0.412232	0.425061
0.983333	0.430598	0.438809	0.421642	0.41341	0.424858
1	0.430449	0.439094	0.420499	0.413142	0.424924
1.01667	0.430369	0.438403	0.420887	0.412821	0.424578
1.03333	0.431121	0.438099	0.420506	0.413919	0.42373
1.05	0.430204	0.438695	0.42007	0.414731	0.423788
1.06667	0.430622	0.439009	0.419375	0.415575	0.423655
1.08333	0.431708	0.438839	0.420203	0.414399	0.423124
1.1	0.4322	0.438228	0.418916	0.415138	0.423527
1.11667	0.431454	0.438416	0.419427	0.415183	0.425061
1.13333	0.431492	0.439149	0.420166	0.414392	0.425348
1.15	0.432451	0.438165	0.41912	0.413895	0.425302
1.16667	0.432185	0.438253	0.419209	0.41359	0.42509
1.18333	0.432004	0.43852	0.418368	0.414057	0.424747
1.2	0.431344	0.438195	0.418717	0.413207	0.424712
1.21667	0.432587	0.437056	0.41807	0.412918	0.425176
1.23333	0.43274	0.435783	0.417871	0.412851	0.424669
1.25	0.432034	0.436285	0.417681	0.413325	0.424806
1.26667	0.430853	0.435851	0.417286	0.412355	0.425026
1.28333	0.430575	0.435304	0.416214	0.41168	0.423979
1.3	0.430292	0.434785	0.415974	0.411492	0.423857
1.31667	0.430175	0.434737	0.417075	0.410696	0.424021
1.33333	0.430465	0.435415	0.417445	0.411091	0.423807
1.35	0.430197	0.435086	0.417546	0.410723	0.423501
1.36667	0.430723	0.435483	0.416925	0.411101	0.423616
1.38333	0.430612	0.435498	0.417606	0.411403	0.422297
1.4	0.430386	0.436743	0.41711	0.411268	0.422909
1.41667	0.430716	0.436436	0.416807	0.412385	0.42196
1.43333	0.43046	0.43719	0.416623	0.412876	0.42219
1.45	0.430843	0.437527	0.416383	0.41369	0.422936
1.46667	0.430658	0.437862	0.415642	0.414764	0.422675
1.48333	0.431645	0.437904	0.415362	0.414492	0.422294
1.5	0.430893	0.437255	0.414888	0.414467	0.422356
1.51667	0.430948	0.437581	0.414847	0.414069	0.422481
1.53333	0.430884	0.436896	0.41438	0.412905	0.422167
1.55	0.430541	0.437459	0.413413	0.411912	0.421923
1.56667	0.431178	0.437192	0.413388	0.411882	0.422271
1.58333	0.429219	0.436596	0.413076	0.410786	0.421839
1.6	0.429286	0.435592	0.412951	0.411158	0.421047
1.61667	0.429182	0.435162	0.414249	0.409927	0.419252
1.63333	0.42921	0.434376	0.414969	0.409247	0.417953
1.65	0.427194	0.434692	0.414756	0.409789	0.416894
1.66667	0.427425	0.434888	0.415046	0.40939	0.416261
1.68333	0.427135	0.434788	0.41444	0.408856	0.416693
1.7	0.425598	0.435138	0.414247	0.408491	0.416764
1.71667	0.426075	0.434652	0.414252	0.409044	0.415365
1.73333	0.425416	0.43487	0.41388	0.408634	0.413848
1.75	0.427037	0.435316	0.413859	0.408399	0.414487
1.76667	0.426977	0.435837	0.414134	0.407359	0.414412
1.78333	0.426978	0.436255	0.412916	0.407243	0.414494
1.8	0.426076	0.437006	0.412125	0.406209	0.414537
1.81667	0.427476	0.436183	0.411853	0.405839	0.41563
1.83333	0.427432	0.436258	0.411028	0.405638	0.415381
1.85	0.427499	0.436086	0.412098	0.406427	0.413926
1.86667	0.428173	0.435329	0.412712	0.407403	0.412767
1.88333	0.427357	0.435611	0.412814	0.406339	0.413318
1.9	0.426748	0.43564	0.412698	0.405836	0.41384
1.91667	0.425136	0.435767	0.412344	0.405597	0.413347
1.93333	0.425002	0.43539	0.412	0.40675	0.412587
1.95	0.42426	0.43464	0.412739	0.406913	0.413296
1.96667	0.4245	0.433766	0.412773	0.407673	0.413798
1.98333	0.424561	0.433674	0.412792	0.408627	0.412579
2	0.425074	0.432899	0.413008	0.408669	0.413327
2.01667	0.424868	0.433617	0.412422	0.407906	0.413246
2.03333	0.425035	0.434796	0.41188	0.408287	0.413609
2.05	0.425315	0.434364	0.411951	0.409211	0.414303
2.06667	0.425591	0.433445	0.411748	0.409422	0.414341
2.08333	0.425596	0.433299	0.412115	0.409479	0.414863
2.1	0.426047	0.433997	0.412162	0.40907	0.415419
2.11667	0.426415	0.434106	0.412713	0.408669	0.415896
2.13333	0.426833	0.434591	0.413695	0.408833	0.416098
2.15	0.426635	0.434826	0.413908	0.407653	0.416987
2.16667	0.426065	0.435452	0.414441	0.407621	0.416035
2.18333	0.426879	0.435633	0.413996	0.408221	0.416307
2.2	0.426114	0.43512	0.413442	0.407194	0.41662
2.21667	0.42553	0.43517	0.413117	0.405966	0.415935
2.23333	0.424847	0.43595	0.413034	0.405758	0.414204
2.25	0.425793	0.435496	0.412495	0.405821	0.412925
2.26667	0.425851	0.435405	0.412161	0.405196	0.41232
2.28333	0.425968	0.435535	0.412019	0.405443	0.410148
2.3	0.425248	0.434812	0.411059	0.405754	0.410008
2.31667	0.425073	0.435035	0.411253	0.405183	0.409426
2.33333	0.425629	0.434826	0.41021	0.405372	0.409203
2.35	0.425439	0.434383	0.40996	0.404582	0.408191
2.36667	0.427222	0.433921	0.410303	0.404861	0.40771
2.38333	0.427727	0.434283	0.409486	0.405692	0.406952
2.4	0.429004	0.433979	0.409574	0.405809	0.407826
2.41667	0.428379	0.43366	0.408629	0.405862	0.40808
2.43333	0.428153	0.433108	0.409515	0.405476	0.408419
2.45	0.428237	0.433204	0.408388	0.405933	0.409168
2.46667	0.428537	0.433078	0.408361	0.405737	0.408623
2.48333	0.428246	0.433078	0.408008	0.405865	0.408969
2.5	0.427111	0.433681	0.408555	0.405031	0.409169
2.51667	0.426317	0.434303	0.408072	0.405802	0.409863
2.53333	0.425522	0.435031	0.408175	0.405959	0.409824
2.55	0.425827	0.43492	0.409821	0.405308	0.410034
2.56667	0.423849	0.434682	0.410144	0.405391	0.410078
2.58333	0.42382	0.43523	0.411286	0.405722	0.410522
2.6	0.423443	0.434989	0.410816	0.405056	0.410271
2.61667	0.422548	0.434815	0.410992	0.404242	0.409591
2.63333	0.422187	0.434707	0.41048	0.403972	0.409754
2.65	0.42276	0.434323	0.409648	0.404117	0.409016
2.66667	0.42324	0.433492	0.40975	0.404671	0.408515
2.68333	0.422917	0.432362	0.410194	0.404719	0.408376
2.7	0.422365	0.431552	0.409782	0.403862	0.407873
2.71667	0.421683	0.430961	0.408841	0.402998	0.408429
2.73333	0.422592	0.430319	0.407893	0.402857	0.407666
2.75	0.423177	0.430714	0.407879	0.402013	0.406856
2.76667	0.423489	0.43071	0.407259	0.402816	0.406311
2.78333	0.424022	0.430178	0.407748	0.402658	0.40661
2.8	0.423532	0.430936	0.408675	0.402742	0.406905
2.81667	0.422435	0.430497	0.409777	0.403258	0.407422
2.83333	0.422097	0.430731	0.409414	0.404167	0.40713
2.85	0.421932	0.430807	0.408863	0.403403	0.407747
2.86667	0.421664	0.431175	0.409483	0.403879	0.407819
2.88333	0.421143	0.43103	0.409411	0.404074	0.407844
2.9	0.420384	0.432424	0.410067	0.404451	0.407745
2.91667	0.420574	0.432122	0.409686	0.404693	0.408127
2.93333	0.420119	0.432398	0.40984	0.403986	0.409312
2.95	0.419815	0.432878	0.409183	0.404544	0.409465
2.96667	0.420335	0.432776	0.40891	0.404748	0.408315
2.98333	0.420041	0.43293	0.407655	0.403853	0.407296
3	0.420131	0.431777	0.40812	0.402717	0.407701
3.01667	0.420447	0.431404	0.409576	0.401905	0.406824
3.03333	0.420206	0.431071	0.408358	0.401236	0.406542
3.05	0.420207	0.43114	0.408646	0.401332	0.406116
3.06667	0.420841	0.429576	0.407492	0.400538	0.406557
3.08333	0.420412	0.428741	0.407192	0.400605	0.406113
3.1	0.420486	0.428048	0.4075	0.401589	0.405003
3.11667	0.420714	0.427751	0.406665	0.401857	0.404218
3.13333	0.420424	0.426684	0.406242	0.401295	0.404645
3.15	0.421785	0.426172	0.406252	0.402152	0.404475
3.16667	0.421342	0.427356	0.405262	0.402124	0.404198
3.18333	0.421197	0.427146	0.404666	0.402619	0.403771
3.2	0.421736	0.427599	0.405359	0.403873	0.403834
3.21667	0.421121	0.427196	0.405165	0.404121	0.404595
3.23333	0.421301	0.427625	0.406352	0.405165	0.40376
3.25	0.422165	0.427883	0.407163	0.404701	0.403876
3.26667	0.422152	0.427895	0.406582	0.403834	0.404391
3.28333	0.42188	0.428005	0.407065	0.402896	0.404375
3.3	0.421889	0.428558	0.406806	0.402784	0.404336
3.31667	0.421166	0.428669	0.407573	0.402261	0.405288
3.33333	0.421157	0.427704	0.408314	0.402504	0.405717
3.35	0.420487	0.427395	0.408191	0.403771	0.40564
3.36667	0.420409	0.426557	0.407685	0.403476	0.40531
3.38333	0.420908	0.427551	0.406323	0.403432	0.404642
3.4	0.420231	0.427409	0.404588	0.402039	0.404335
3.41667	0.418653	0.427014	0.404156	0.40156	0.40446
3.43333	0.418252	0.427742	0.404328	0.401994	0.404608
3.45	0.418839	0.427262	0.404603	0.402536	0.404356
3.46667	0.419126	0.427393	0.403932	0.402062	0.404234
3.48333	0.41907	0.427851	0.4023	0.401774	0.404886
3.5	0.420301	0.427843	0.401839	0.400553	0.404405
3.51667	0.42083	0.427874	0.402436	0.39923	0.404462
3.53333	0.420718	0.427369	0.402218	0.398265	0.404974
3.55	0.420422	0.427071	0.403465	0.39779	0.405116
3.56667	0.419968	0.426896	0.404503	0.397282	0.405606
3.58333	0.420353	0.427763	0.404738	0.397097	0.405886
3.6	0.420428	0.426836	0.405309	0.396764	0.405244
3.61667	0.419194	0.427184	0.404732	0.396738	0.406018
3.63333	0.418783	0.426312	0.404423	0.397721	0.406411
3.65	0.418274	0.42593	0.405561	0.397163	0.40458
3.66667	0.417365	0.426097	0.405389	0.397084	0.404113
3.68333	0.416483	0.426783	0.40474	0.397612	0.404858
3.7	0.416872	0.427827	0.405379	0.398091	0.405123
3.71667	0.416393	0.427284	0.404933	0.397503	0.403985
3.73333	0.417531	0.427981	0.405322	0.398487	0.404724
3.75	0.417153	0.426555	0.404128	0.399377	0.403468
3.76667	0.41732	0.427051	0.404057	0.398353	0.403472
3.78333	0.417341	0.426367	0.403897	0.397904	0.403118
3.8	0.417685	0.426532	0.403957	0.397689	0.403233
3.81667	0.417511	0.426445	0.403409	0.398338	0.405061
3.83333	0.416989	0.426407	0.403327	0.399162	0.405824
3.85	0.417942	0.426442	0.402411	0.398842	0.405322
3.86667	0.416984	0.425466	0.402584	0.398767	0.405742
3.88333	0.418612	0.425192	0.403559	0.399768	0.406805
3.9	0.418096	0.424824	0.403411	0.399777	0.40571
3.91667	0.419182	0.42486	0.403964	0.399423	0.406134
3.93333	0.419087	0.42451	0.402621	0.400481	0.405604
3.95	0.419486	0.425161	0.404172	0.400515	0.405915
3.96667	0.418882	0.425683	0.405602	0.399086	0.405061
3.98333	0.41896	0.425926	0.405784	0.399826	0.403422
4	0.419097	0.425371	0.405399	0.398408	0.403607
4.01667	0.419872	0.425019	0.406394	0.39828	0.40462
4.03333	0.420153	0.425276	0.405983	0.397485	0.403733
4.05	0.419024	0.425418	0.405229	0.397747	0.403637
4.06667	0.419217	0.425493	0.404298	0.397309	0.404758
4.08333	0.418791	0.426442	0.404979	0.397445	0.404894
4.1	0.418392	0.426159	0.405587	0.39752	0.404927
4.11667	0.418065	0.425744	0.404053	0.397804	0.40497
4.13333	0.418683	0.425437	0.402833	0.39826	0.40511
4.15	0.418872	0.424986	0.401699	0.397009	0.40571
4.16667	0.41861	0.425604	0.401596	0.398192	0.404695
4.18333	0.418228	0.425329	0.400787	0.397743	0.403463
4.2	0.418948	0.425486	0.40059	0.398832	0.403487
4.21667	0.418795	0.425326	0.401002	0.397756	0.403149
4.23333	0.418102	0.424904	0.402733	0.397427	0.403061
4.25	0.418025	0.425056	0.401054	0.397432	0.403008
4.26667	0.417817	0.424893	0.401299	0.396786	0.402969
4.28333	0.418532	0.424781	0.401585	0.395988	0.402102
4.3	0.418321	0.424896	0.402486	0.396356	0.401938
4.31667	0.418412	0.424175	0.403749	0.396158	0.402064
4.33333	0.418917	0.424056	0.404555	0.396012	0.402332
4.35	0.417877	0.424287	0.404285	0.395879	0.402405
4.36667	0.417282	0.424173	0.403985	0.394938	0.402291
4.38333	0.417314	0.424435	0.402819	0.395612	0.402719
4.4	0.41683	0.423737	0.40115	0.395983	0.401938
4.41667	0.415756	0.422487	0.401669	0.39613	0.401191
4.43333	0.416334	0.422737	0.402012	0.396885	0.400718
4.45	0.415741	0.422859	0.402221	0.396737	0.400731
4.46667	0.416403	0.422484	0.401198	0.397356	0.400904
4.48333	0.416362	0.423105	0.401177	0.397203	0.399617
4.5	0.416089	0.42305	0.400597	0.396817	0.400085
4.51667	0.416051	0.422416	0.400184	0.397637	0.4005
4.53333	0.415901	0.422497	0.400509	0.398078	0.400726
4.55	0.416221	0.422503	0.400462	0.398235	0.400479
4.56667	0.416569	0.423326	0.400241	0.399253	0.40124
4.58333	0.416178	0.424104	0.400485	0.398165	0.402047
4.6	0.416219	0.424616	0.398742	0.398411	0.402082
4.61667	0.41656	0.424037	0.398079	0.39971	0.402687
4.63333	0.415126	0.424018	0.398846	0.398322	0.404154
4.65	0.415032	0.424462	0.398594	0.399962	0.404926
4.66667	0.41516	0.424184	0.398604	0.399919	0.404708
4.68333	0.41527	0.424289	0.399119	0.398651	0.40436
4.7	0.414831	0.424045	0.398909	0.398252	0.404765
4.71667	0.414421	0.423587	0.399535	0.398088	0.404588
4.73333	0.414814	0.423084	0.399597	0.396183	0.404474
4.75	0.415075	0.423353	0.399732	0.396625	0.404117
4.76667	0.414745	0.422974	0.400053	0.395811	0.404237
4.78333	0.414535	0.423716	0.399645	0.395508	0.403581
4.8	0.414276	0.423443	0.399263	0.396412	0.40239
4.81667	0.41405	0.422292	0.399299	0.39496	0.402506
4.83333	0.413858	0.422699	0.399628	0.396654	0.402269
4.85	0.413645	0.422349	0.399553	0.397541	0.401795
4.86667	0.414575	0.422254	0.399708	0.397483	0.400962
4.88333	0.413751	0.422306	0.399245	0.397005	0.400725
4.9	0.413159	0.422534	0.400651	0.398347	0.400566
4.91667	0.413434	0.421981	0.400526	0.398054	0.401092
4.93333	0.413518	0.421705	0.401013	0.397346	0.402511
4.95	0.413121	0.421759	0.401131	0.396443	0.403271
4.96667	0.41433	0.42255	0.401467	0.396216	0.402953
4.98333	0.414916	0.423327	0.400801	0.397224	0.402718
5	0.41483	0.422332	0.40029	0.395011	0.403716
5.01667	0.415851	0.422701	0.400339	0.395578	0.403221
5.03333	0.414233	0.422829	0.399985	0.395578	0.403126
5.05	0.415053	0.422236	0.399635	0.395023	0.402334
5.06667	0.415794	0.421898	0.398505	0.394639	0.402059
5.08333	0.415633	0.421432	0.398265	0.394855	0.401481
5.1	0.41602	0.421517	0.397909	0.395466	0.401073
5.11667	0.416264	0.420812	0.397377	0.396344	0.40034
5.13333	0.415718	0.419688	0.396048	0.396029	0.400421
5.15	0.414798	0.419535	0.396319	0.39569	0.399864
5.16667	0.414907	0.419529	0.395887	0.39621	0.398257
5.18333	0.414264	0.419601	0.395573	0.39566	0.399284
5.2	0.415561	0.419546	0.395932	0.396081	0.399352
5.21667	0.415411	0.420541	0.396602	0.39663	0.399658
5.23333	0.415419	0.420846	0.396868	0.396806	0.39916
5.25	0.416375	0.421144	0.39679	0.397189	0.399779
5.26667	0.416038	0.420828	0.396673	0.397016	0.399221
5.28333	0.415605	0.420735	0.397806	0.397137	0.398882
5.3	0.41551	0.421249	0.398027	0.396418	0.398641
5.31667	0.416106	0.421022	0.397909	0.395124	0.39945
5.33333	0.415784	0.421271	0.398201	0.396162	0.400841
5.35	0.415411	0.421039	0.398366	0.396033	0.40079
5.36667	0.415086	0.420337	0.398309	0.395286	0.400953
5.38333	0.415949	0.419481	0.396831	0.395077	0.400786
5.4	0.415616	0.419512	0.396509	0.394499	0.401315
5.41667	0.415005	0.418957	0.396464	0.393621	0.400922
5.43333	0.414501	0.419434	0.395756	0.394386	0.401235
5.45	0.414737	0.419414	0.395351	0.393667	0.402587
5.46667	0.415019	0.419723	0.395541	0.394228	0.402237
5.48333	0.414896	0.418648	0.396243	0.394286	0.402304
5.5	0.414888	0.418898	0.395865	0.393438	0.402265
5.51667	0.415297	0.418358	0.39617	0.393991	0.40198
5.53333	0.415221	0.418662	0.394621	0.394349	0.402229
5.55	0.413956	0.418577	0.395249	0.394741	0.402831
5.56667	0.413037	0.418165	0.394509	0.394913	0.402983
5.58333	0.412627	0.418389	0.394288	0.396481	0.403236
5.6	0.413063	0.417885	0.395448	0.396502	0.402893
5.61667	0.412307	0.417209	0.394931	0.396292	0.402466
5.63333	0.412502	0.416585	0.394522	0.39638	0.403348
5.65	0.412519	0.417472	0.39351	0.397229	0.403041
5.66667	0.4128	0.417159	0.393187	0.396593	0.401657
5.68333	0.412988	0.418332	0.392287	0.395225	0.402711
5.7	0.412755	0.417769	0.393629	0.394733	0.401907
5.71667	0.413238	0.417075	0.393914	0.394119	0.401573
5.73333	0.413596	0.417048	0.394873	0.394739	0.401004
5.75	0.413573	0.417978	0.394153	0.394372	0.401289
5.76667	0.41304	0.41787	0.39302	0.394663	0.401358
5.78333	0.41405	0.418238	0.393704	0.394968	0.401028
5.8	0.413803	0.418132	0.394071	0.395136	0.40077
5.81667	0.413727	0.418214	0.393773	0.394326	0.400906
5.83333	0.413248	0.418742	0.394484	0.395287	0.402173
5.85	0.413292	0.418596	0.395238	0.395847	0.400825
5.86667	0.41293	0.418416	0.395098	0.396441	0.400482
5.88333	0.412615	0.418775	0.394713	0.397132	0.400415
5.9	0.412681	0.419429	0.394179	0.396169	0.399943
5.91667	0.413441	0.418272	0.394154	0.394564	0.399258
5.93333	0.4133	0.417891	0.39406	0.393661	0.398048
5.95	0.4143	0.418488	0.393254	0.394148	0.39709
5.96667	0.413966	0.418253	0.392857	0.393107	0.396825
5.98333	0.413703	0.418192	0.39351	0.393501	0.397224
6	0.413677	0.417691	0.393074	0.393001	0.396636
6.01667	0.412994	0.41674	0.392568	0.393565	0.396217
6.03333	0.413381	0.416968	0.392017	0.394287	0.397083
6.05	0.414694	0.416966	0.391705	0.394966	0.397551
6.06667	0.414522	0.416245	0.391686	0.395241	0.397391
6.08333	0.41401	0.416603	0.392223	0.395618	0.397597
6.1	0.414704	0.416398	0.392396	0.394973	0.397541
6.11667	0.413967	0.416411	0.392959	0.394095	0.397909
6.13333	0.41386	0.416713	0.392379	0.394888	0.397712
6.15	0.413842	0.416394	0.392236	0.394473	0.396351
6.16667	0.412985	0.416572	0.392136	0.394505	0.396233
6.18333	0.412964	0.416645	0.39252	0.39344	0.396595
6.2	0.413354	0.416773	0.392642	0.392958	0.396922
6.21667	0.412562	0.416051	0.392627	0.391417	0.39669
6.23333	0.413463	0.415995	0.392044	0.391851	0.396557
6.25	0.41209	0.415193	0.392023	0.393008	0.395783
6.26667	0.411355	0.415382	0.391388	0.393842	0.396675
6.28333	0.411067	0.414332	0.390955	0.393567	0.397216
6.3	0.411765	0.412703	0.392139	0.394309	0.39724
6.31667	0.412025	0.412354	0.391441	0.394692	0.397474
6.33333	0.413326	0.412145	0.391941	0.395186	0.396939
6.35	0.413782	0.411845	0.390588	0.396988	0.396659
6.36667	0.412856	0.411901	0.390533	0.396074	0.396181
6.38333	0.41179	0.412511	0.39064	0.397689	0.396657
6.4	0.410689	0.412945	0.391169	0.397068	0.39707
6.41667	0.411534	0.413183	0.391558	0.396533	0.397848
6.43333	0.411511	0.413593	0.39213	0.396294	0.397
6.45	0.411408	0.413575	0.3914	0.396214	0.396474
6.46667	0.410431	0.414679	0.390917	0.395461	0.396768
6.48333	0.409891	0.415017	0.390387	0.395543	0.39762
6.5	0.409519	0.414874	0.389618	0.395569	0.397683
6.51667	0.408672	0.415012	0.39027	0.393833	0.397174
6.53333	0.408765	0.415162	0.389774	0.39358	0.396991
6.55	0.408519	0.415399	0.389723	0.392628	0.395467
6.56667	0.40827	0.415002	0.389678	0.393083	0.395387
6.58333	0.407852	0.414725	0.389167	0.39336	0.39516
6.6	0.407898	0.413964	0.389525	0.393656	0.395734
6.61667	0.407892	0.414184	0.389076	0.394051	0.39486
6.63333	0.407402	0.415116	0.389028	0.393974	0.394959
6.65	0.407484	0.414942	0.389836	0.39276	0.393895
6.66667	0.406882	0.414423	0.390781	0.392535	0.39506
6.68333	0.406747	0.414361	0.390977	0.393362	0.395177
6.7	0.406911	0.413824	0.391563	0.394218	0.394586
6.71667	0.407596	0.412981	0.391345	0.394057	0.395214
6.73333	0.407341	0.41193	0.39134	0.393061	0.396274
6.75	0.407311	0.412833	0.390906	0.39203	0.394592
6.76667	0.407052	0.413147	0.390589	0.391639	0.39515
6.78333	0.406484	0.41317	0.391904	0.391366	0.396648
6.8	0.406431	0.412015	0.391603	0.39127	0.396221
6.81667	0.406207	0.412157	0.392399	0.3923	0.396413
6.83333	0.407335	0.412256	0.391736	0.392228	0.395474
6.85	0.407879	0.412374	0.391455	0.391675	0.395755
6.86667	0.407754	0.412835	0.390597	0.391983	0.395531
6.88333	0.407313	0.413642	0.391448	0.391638	0.394896
6.9	0.407578	0.414446	0.391479	0.391847	0.39349
6.91667	0.407954	0.414123	0.392283	0.391994	0.39509
6.93333	0.40783	0.414172	0.392458	0.391623	0.394403
6.95	0.408155	0.414365	0.392325	0.391456	0.393544
6.96667	0.407965	0.414873	0.391297	0.392348	0.392549
6.98333	0.407851	0.41465	0.390818	0.392704	0.393134
7	0.406573	0.413608	0.390546	0.392342	0.392946
7.01667	0.405701	0.412219	0.39017	0.392443	0.392876
7.03333	0.406426	0.412374	0.391562	0.392472	0.393646
7.05	0.406739	0.411809	0.391598	0.392968	0.394246
7.06667	0.406562	0.411705	0.391941	0.393123	0.394527
7.08333	0.406885	0.411507	0.390939	0.393503	0.39418
7.1	0.406409	0.41096	0.390587	0.393629	0.394362
7.11667	0.405947	0.411154	0.389687	0.393756	0.394794
7.13333	0.407041	0.409786	0.39074	0.392722	0.396404
7.15	0.40706	0.409605	0.38991	0.392092	0.396312
7.16667	0.407178	0.410775	0.390503	0.392017	0.396726
7.18333	0.40763	0.411813	0.390904	0.392119	0.397482
7.2	0.407751	0.411271	0.389514	0.39128	0.397189
7.21667	0.407501	0.411681	0.388843	0.391208	0.396628
7.23333	0.408362	0.411293	0.388454	0.391503	0.396707
7.25	0.408421	0.411018	0.387878	0.391912	0.396277
7.26667	0.408953	0.410786	0.387577	0.391606	0.395844
7.28333	0.408789	0.410345	0.387765	0.391589	0.395117
7.3	0.407769	0.410907	0.387492	0.391152	0.393346
7.31667	0.406746	0.41031	0.387487	0.391178	0.391909
7.33333	0.40629	0.409533	0.386388	0.391598	0.390759
7.35	0.405798	0.409487	0.386306	0.391453	0.39055
7.36667	0.405283	0.409529	0.386368	0.392249	0.39061
7.38333	0.404993	0.40946	0.386582	0.392612	0.390754
7.4	0.404583	0.409524	0.386241	0.39195	0.391063
7.41667	0.404284	0.410169	0.387448	0.390267	0.39098
7.43333	0.403122	0.411022	0.387864	0.390252	0.390482
7.45	0.40308	0.411209	0.388021	0.390084	0.391593
7.46667	0.403091	0.411293	0.388475	0.390488	0.392027
7.48333	0.403747	0.411724	0.389059	0.390308	0.392434
7.5	0.403838	0.412435	0.389273	0.389612	0.392408
7.51667	0.403515	0.412333	0.388817	0.389808	0.391882
7.53333	0.402539	0.411152	0.388651	0.389366	0.391517
7.55	0.403046	0.410681	0.387671	0.38857	0.392178
7.56667	0.402287	0.410445	0.386843	0.38867	0.392179
7.58333	0.401673	0.410091	0.386308	0.389611	0.393117
7.6	0.402474	0.410035	0.38554	0.389479	0.393403
7.61667	0.401163	0.409274	0.385135	0.389581	0.392112
7.63333	0.401222	0.409683	0.384979	0.389564	0.391752
7.65	0.4006	0.410133	0.384357	0.39004	0.391245
7.66667	0.399874	0.409942	0.384156	0.390454	0.391146
7.68333	0.40008	0.409761	0.384463	0.390462	0.391751
7.7	0.400627	0.410392	0.384531	0.390745	0.391817
7.71667	0.400399	0.410856	0.385358	0.391713	0.391029
7.73333	0.399559	0.411198	0.385508	0.392272	0.391029
7.75	0.399197	0.410868	0.385129	0.392226	0.39084
7.76667	0.397985	0.410753	0.385262	0.391664	0.390466
7.78333	0.398646	0.411284	0.385089	0.391913	0.391004
7.8	0.398206	0.411244	0.38516	0.391597	0.391401
7.81667	0.397826	0.410375	0.384706	0.391268	0.392258
7.83333	0.397698	0.410015	0.385194	0.390708	0.39285
7.85	0.396149	0.410492	0.384436	0.390491	0.392199
7.86667	0.395106	0.410619	0.384499	0.389891	0.39189
7.88333	0.393772	0.410399	0.383366	0.389159	0.3907
7.9	0.394449	0.4103	0.382822	0.389053	0.390036
7.91667	0.39414	0.410264	0.382917	0.389112	0.390277
7.93333	0.393797	0.409698	0.382446	0.390925	0.389811
7.95	0.394111	0.40954	0.382663	0.391032	0.389584
7.96667	0.393658	0.409205	0.381803	0.390963	0.38947
7.98333	0.394212	0.408398	0.38201	0.390999	0.389317
8	0.394456	0.408533	0.380869	0.39077	0.388985
8.01667	0.395399	0.40775	0.38072	0.390448	0.389743
8.03333	0.39504	0.408058	0.380707	0.389196	0.389376
8.05	0.394819	0.407253	0.380607	0.389833	0.390112
8.06667	0.393911	0.406859	0.380113	0.389857	0.390544
8.08333	0.39349	0.40652	0.37968	0.389558	0.38809
8.1	0.39318	0.406361	0.379677	0.388435	0.388689
8.11667	0.39197	0.406253	0.379774	0.387838	0.388814
8.13333	0.391311	0.405955	0.37971	0.388806	0.388536
8.15	0.391412	0.406908	0.37967	0.387327	0.388189
8.16667	0.39055	0.406627	0.379078	0.388028	0.387822
8.18333	0.389494	0.406064	0.379364	0.389027	0.386332
8.2	0.388803	0.405538	0.377282	0.390471	0.386672
8.21667	0.388524	0.405864	0.377015	0.390157	0.387214
8.23333	0.388672	0.406043	0.376769	0.39065	0.385648
8.25	0.388572	0.405742	0.375951	0.391343	0.386774
8.26667	0.389041	0.406384	0.375198	0.391784	0.387451
8.28333	0.389124	0.405402	0.37442	0.391568	0.386972
8.3	0.389057	0.404654	0.373557	0.390895	0.386716
8.31667	0.387585	0.404609	0.372761	0.391912	0.386582
8.33333	0.387295	0.404229	0.372265	0.391631	0.386132
8.35	0.386549	0.404581	0.3706	0.39045	0.386665
8.36667	0.385722	0.404183	0.371458	0.389697	0.386548
8.38333	0.385657	0.404345	0.371689	0.389132	0.385619
8.4	0.385136	0.403951	0.372737	0.388137	0.385996
8.41667	0.384425	0.403668	0.372356	0.38694	0.385553
8.43333	0.384265	0.402944	0.372538	0.386465	0.384009
8.45	0.382965	0.403203	0.371677	0.386345	0.384022
8.46667	0.382396	0.403429	0.371822	0.386663	0.384698
8.48333	0.381888	0.402808	0.371356	0.386468	0.383791
8.5	0.381383	0.403416	0.371734	0.386797	0.384008
8.51667	0.381463	0.403542	0.372002	0.386662	0.383022
8.53333	0.3817	0.40334	0.371311	0.386305	0.382266
8.55	0.380883	0.402422	0.369555	0.386743	0.381853
8.56667	0.37987	0.4026	0.368562	0.387406	0.380876
8.58333	0.379851	0.402879	0.367755	0.388624	0.381455
8.6	0.378631	0.402503	0.367446	0.388661	0.38111
8.61667	0.378628	0.402278	0.366957	0.389397	0.380116
8.63333	0.377721	0.403502	0.365983	0.389038	0.378986
8.65	0.377434	0.403481	0.364873	0.389453	0.379181
8.66667	0.37723	0.402118	0.364692	0.389522	0.378942
8.68333	0.376786	0.40195	0.363678	0.390186	0.378688
8.7	0.376294	0.400812	0.362955	0.391059	0.379028
8.71667	0.375457	0.400856	0.363451	0.390621	0.378849
8.73333	0.375437	0.399938	0.363186	0.390838	0.379155
8.75	0.374835	0.399374	0.363101	0.390529	0.377783
8.76667	0.373696	0.399276	0.362092	0.390344	0.378897
8.78333	0.373074	0.399272	0.360536	0.390648	0.378251
8.8	0.372592	0.397792	0.359528	0.390498	0.377888
8.81667	0.371732	0.397387	0.36029	0.390497	0.377345
8.83333	0.370865	0.397742	0.358347	0.39142	0.376842
8.85	0.370345	0.397922	0.359184	0.3908	0.376615
8.86667	0.370052	0.398838	0.358663	0.390863	0.375103
8.88333	0.371474	0.399571	0.35806	0.390631	0.373692
8.9	0.370806	0.399141	0.356413	0.389978	0.373025
8.91667	0.370291	0.399531	0.355632	0.389847	0.372554
8.93333	0.370363	0.398681	0.354708	0.390298	0.370478
8.95	0.370199	0.398058	0.354269	0.389932	0.370423
8.96667	0.370423	0.397706	0.354806	0.389429	0.369475
8.98333	0.369984	0.397729	0.35286	0.390388	0.369571
9	0.369609	0.397852	0.353036	0.389415	0.369223
9.01667	0.369051	0.396245	0.350994	0.389302	0.369223
9.03333	0.368828	0.396479	0.349578	0.389395	0.369834
9.05	0.366967	0.396084	0.34855	0.38913	0.370449
9.06667	0.366458	0.396889	0.348091	0.389749	0.370031
9.08333	0.366092	0.396111	0.347031	0.389585	0.370386
9.1	0.365473	0.396637	0.347003	0.389555	0.369914
9.11667	0.364847	0.396921	0.347375	0.388944	0.369424
9.13333	0.364504	0.397016	0.345158	0.389248	0.369678
9.15	0.364136	0.396916	0.344984	0.388633	0.368688
9.16667	0.363753	0.395553	0.344466	0.388389	0.368827
9.18333	0.363656	0.395418	0.344266	0.38832	0.366495
9.2	0.36302	0.395302	0.343243	0.388394	0.36508
9.21667	0.362009	0.394844	0.342453	0.388298	0.364604
9.23333	0.362478	0.394295	0.341698	0.387962	0.364624
9.25	0.361176	0.394673	0.341079	0.387674	0.362785
9.26667	0.36077	0.394533	0.339878	0.387134	0.362786
9.28333	0.361402	0.394199	0.338804	0.387471	0.360602
9.3	0.360947	0.393694	0.338247	0.387416	0.35956
9.31667	0.360812	0.392354	0.33618	0.386739	0.358509
9.33333	0.36058	0.393359	0.334092	0.386031	0.356314
9.35	0.360226	0.394304	0.332555	0.386507	0.356934
9.36667	0.36008	0.393177	0.332452	0.385942	0.356511
9.38333	0.360124	0.392087	0.331848	0.386616	0.355563
9.4	0.358737	0.391589	0.330312	0.385829	0.355033
9.41667	0.358768	0.390016	0.329496	0.384998	0.35528
9.43333	0.359193	0.389235	0.327825	0.385948	0.354537
9.45	0.357429	0.388325	0.326334	0.385938	0.35526
9.46667	0.356595	0.387554	0.326218	0.386633	0.353526
9.48333	0.356486	0.387101	0.326043	0.387642	0.353264
9.5	0.354971	0.385997	0.326401	0.388942	0.353028
9.51667	0.353585	0.3852	0.325207	0.388425	0.351851
9.53333	0.352409	0.385426	0.323237	0.388322	0.350563
9.55	0.35217	0.386078	0.321324	0.387522	0.349772
9.56667	0.351304	0.384787	0.320814	0.388352	0.348447
9.58333	0.350434	0.385672	0.318604	0.388676	0.348238
9.6	0.349236	0.384753	0.317761	0.388228	0.34736
9.61667	0.349783	0.383882	0.316435	0.388195	0.347
9.63333	0.348443	0.383514	0.313607	0.38789	0.346833
9.65	0.347168	0.383866	0.311775	0.387016	0.345543
9.66667	0.347425	0.383868	0.308294	0.385241	0.345127
9.68333	0.347417	0.38245	0.306776	0.385252	0.345196
9.7	0.34664	0.381475	0.306503	0.385161	0.343932
9.71667	0.345917	0.380279	0.305207	0.385375	0.342882
9.73333	0.345372	0.381381	0.302559	0.384263	0.342569
9.75	0.345446	0.379466	0.301502	0.385263	0.340415
9.76667	0.344946	0.378961	0.299292	0.38465	0.339705
9.78333	0.343195	0.378802	0.297532	0.385269	0.33846
9.8	0.343654	0.377702	0.296573	0.384798	0.337659
9.81667	0.342902	0.377652	0.294645	0.38441	0.338007
9.83333	0.343145	0.376892	0.294552	0.384837	0.337284
9.85	0.342437	0.376649	0.293289	0.385079	0.335549
9.86667	0.340932	0.375652	0.290991	0.385071	0.334978
9.88333	0.340781	0.37537	0.289465	0.384411	0.334081
9.9	0.340473	0.373057	0.288348	0.384232	0.333041
9.91667	0.339475	0.372838	0.287396	0.383434	0.332082
9.93333	0.339987	0.37277	0.287185	0.383383	0.33156
9.95	0.339025	0.372627	0.285756	0.381787	0.331254
9.96667	0.338643	0.372553	0.284492	0.381504	0.331096
9.98333	0.338082	0.371209	0.283511	0.381047	0.329508
10	0.336922	0.37022	0.281976	0.381587	0.32868
10.0167	0.336351	0.369641	0.281224	0.380567	0.329006
10.0333	0.336662	0.369406	0.280157	0.380996	0.328684
10.05	0.335265	0.368262	0.280048	0.381269	0.328597
10.0667	0.334112	0.368234	0.279407	0.381602	0.327269
10.0833	0.332825	0.366902	0.277619	0.381603	0.326391
10.1	0.331748	0.366081	0.275841	0.381502	0.325406
10.1167	0.330973	0.364961	0.275019	0.382233	0.324358
10.1333	0.329897	0.364432	0.2745	0.382501	0.323191
10.15	0.329047	0.36346	0.273632	0.383818	0.323005
10.1667	0.327479	0.363232	0.272743	0.383738	0.321671
10.1833	0.327187	0.362643	0.272188	0.384268	0.320936
10.2	0.326401	0.361659	0.271645	0.383074	0.320583
10.2167	0.325737	0.36076	0.270258	0.383464	0.319527
10.2333	0.325214	0.360389	0.269801	0.38372	0.318805
10.25	0.324964	0.360331	0.27041	0.383338	0.319089
10.2667	0.323427	0.358745	0.270092	0.383555	0.318694
10.2833	0.324425	0.357957	0.270383	0.382819	0.318905
10.3	0.323128	0.35676	0.269663	0.381763	0.318273
10.3167	0.321996	0.355711	0.270018	0.380883	0.318492
10.3333	0.321897	0.354501	0.268777	0.380574	0.31835
10.35	0.320375	0.353411	0.267692	0.380448	0.318084
10.3667	0.31993	0.352041	0.266991	0.380256	0.318146
10.3833	0.318839	0.351181	0.266231	0.37933	0.318753
10.4	0.317833	0.350368	0.265815	0.378515	0.31856
10.4167	0.316566	0.349276	0.264037	0.37817	0.316567
10.4333	0.31598	0.348643	0.26198	0.377113	0.315394
10.45	0.314476	0.347702	0.260156	0.377353	0.314154
10.4667	0.313804	0.346807	0.258325	0.377905	0.312743
10.4833	0.31384	0.345596	0.256608	0.377478	0.31038
10.5	0.312463	0.344678	0.256615	0.377492	0.309554
10.5167	0.311643	0.343727	0.2556	0.37789	0.307713
10.5333	0.310571	0.342635	0.254966	0.377989	0.306159
10.55	0.31003	0.341353	0.253827	0.377829	0.304605
10.5667	0.308968	0.339525	0.252556	0.378076	0.303237
10.5833	0.309157	0.3385	0.252498	0.378218	0.30384
10.6	0.308769	0.337549	0.25325	0.378416	0.303309
10.6167	0.307066	0.336204	0.252482	0.378412	0.301828
10.6333	0.306675	0.335534	0.253099	0.378468	0.302113
10.65	0.305506	0.334763	0.252123	0.378475	0.301754
10.6667	0.304715	0.333112	0.251293	0.378086	0.30049
10.6833	0.304096	0.33226	0.249862	0.377432	0.299901
10.7	0.302814	0.331921	0.249114	0.377823	0.299576
10.7167	0.301206	0.330678	0.250336	0.377852	0.29783
10.7333	0.301426	0.329286	0.249491	0.376516	0.297386
10.75	0.300204	0.328502	0.24884	0.375766	0.29598
10.7667	0.298964	0.327183	0.246611	0.37572	0.295037
10.7833	0.299569	0.325446	0.246546	0.375553	0.294645
10.8	0.298614	0.323847	0.245587	0.374455	0.292935
10.8167	0.297822	0.322414	0.246173	0.373875	0.292202
10.8333	0.297006	0.321773	0.245395	0.372594	0.29214
10.85	0.295525	0.32035	0.246044	0.371806	0.291584
10.8667	0.294453	0.318765	0.246145	0.371747	0.28969
10.8833	0.294561	0.318308	0.244391	0.372139	0.289746
10.9	0.292965	0.317763	0.244235	0.372144	0.289172
10.9167	0.291787	0.316445	0.24315	0.372133	0.288276
10.9333	0.29006	0.315345	0.24345	0.371544	0.287573
10.95	0.288013	0.314324	0.242495	0.370302	0.287203
10.9667	0.286441	0.31337	0.242879	0.369754	0.286367
10.9833	0.284801	0.312501	0.242275	0.369289	0.285446
11	0.283368	0.311643	0.242066	0.370238	0.284131
11.0167	0.282708	0.310054	0.241414	0.369912	0.282819
11.0333	0.28273	0.308967	0.240399	0.369244	0.281892
11.05	0.282209	0.306412	0.239928	0.369193	0.280829
11.0667	0.281491	0.305501	0.239525	0.369467	0.279939
11.0833	0.280345	0.3041	0.240074	0.368552	0.279459
11.1	0.279357	0.302485	0.240329	0.368233	0.278108
11.1167	0.278499	0.301246	0.239786	0.368366	0.276147
11.1333	0.277219	0.29898	0.23883	0.368849	0.275748
11.15	0.27719	0.29732	0.237223	0.369029	0.274654
11.1667	0.277275	0.295487	0.236321	0.368464	0.273694
11.1833	0.275881	0.293908	0.235431	0.368464	0.272929
11.2	0.274845	0.291339	0.234716	0.368131	0.273372
11.2167	0.272868	0.290385	0.234248	0.366514	0.273287
11.2333	0.272162	0.288287	0.233578	0.366618	0.272298
11.25	0.271001	0.286207	0.232228	0.366655	0.27205
11.2667	0.270125	0.285323	0.231656	0.366171	0.271853
11.2833	0.269417	0.283612	0.23205	0.366593	0.270373
11.3	0.270387	0.28205	0.231035	0.366358	0.269563
11.3167	0.269764	0.279729	0.231406	0.366317	0.269175
11.3333	0.269207	0.277248	0.231689	0.365482	0.26876
11.35	0.269093	0.275186	0.232325	0.364524	0.268487
11.3667	0.268546	0.273873	0.232732	0.364271	0.266905
11.3833	0.268356	0.271672	0.232455	0.364253	0.265662
11.4	0.267043	0.269953	0.232079	0.363971	0.264136
11.4167	0.267304	0.26854	0.231872	0.363564	0.262417
11.4333	0.267095	0.267143	0.231685	0.36453	0.261556
11.45	0.266359	0.265423	0.23122	0.364181	0.262095
11.4667	0.265008	0.263411	0.230899	0.363366	0.261206
11.4833	0.263871	0.261493	0.23079	0.362249	0.260411
11.5	0.262305	0.259816	0.231152	0.361674	0.258678
11.5167	0.261192	0.257997	0.23037	0.361962	0.257237
11.5333	0.260094	0.256147	0.229918	0.361096	0.256395
11.55	0.258648	0.255219	0.228984	0.36138	0.255199
11.5667	0.258307	0.253158	0.229061	0.36	0.256093
11.5833	0.257238	0.25075	0.228504	0.360514	0.256212
11.6	0.257168	0.247805	0.228295	0.359123	0.256043
11.6167	0.256546	0.246687	0.228098	0.357471	0.255526
11.6333	0.256251	0.245433	0.228331	0.357962	0.254516
11.65	0.25626	0.245547	0.228296	0.358481	0.253483
11.6667	0.256303	0.244254	0.227883	0.359137	0.253442
11.6833	0.256343	0.243357	0.228268	0.35811	0.253357
11.7	0.255654	0.242159	0.227641	0.358527	0.253345
11.7167	0.25562	0.240835	0.227546	0.358116	0.252543
11.7333	0.25505	0.239534	0.226787	0.35819	0.250683
11.75	0.254499	0.2388	0.226464	0.357188	0.249373
11.7667	0.252499	0.237497	0.226252	0.357137	0.24809
11.7833	0.250739	0.235925	0.22539	0.357704	0.247493
11.8	0.249713	0.234635	0.224331	0.357127	0.246905
11.8167	0.247896	0.232566	0.224322	0.356376	0.247204
11.8333	0.247165	0.231401	0.223249	0.355709	0.246597
11.85	0.246409	0.23019	0.221868	0.355162	0.244864
11.8667	0.244987	0.228516	0.221347	0.354327	0.243146
11.8833	0.24399	0.227086	0.221011	0.353643	0.242655
11.9	0.243095	0.226031	0.221212	0.353889	0.2424
11.9167	0.242707	0.22478	0.220289	0.353515	0.241819
11.9333	0.242787	0.224059	0.219909	0.352598	0.241075
11.95	0.243146	0.222666	0.220138	0.351887	0.240432
11.9667	0.241743	0.222987	0.220118	0.351296	0.239513
11.9833	0.241643	0.222292	0.219425	0.351454	0.238528
12	0.239925	0.220992	0.219504	0.350879	0.237324
12.0167	0.239239	0.219896	0.219518	0.351169	0.238048
12.0333	0.239932	0.219754	0.220042	0.349941	0.238711
12.05	0.239616	0.218812	0.220224	0.350481	0.238903
12.0667	0.239476	0.217778	0.219709	0.350405	0.23888
12.0833	0.238657	0.216589	0.220426	0.350979	0.238307
12.1	0.237237	0.216286	0.219414	0.350898	0.237209
12.1167	0.236506	0.215498	0.218892	0.350711	0.23622
12.1333	0.236304	0.213241	0.218729	0.350446	0.237119
12.15	0.235578	0.212077	0.219314	0.349863	0.235954
12.1667	0.235417	0.211243	0.2189	0.348739	0.235688
12.1833	0.234919	0.21023	0.218757	0.348485	0.234263
12.2	0.234506	0.209273	0.217819	0.349078	0.233668
12.2167	0.233962	0.208747	0.217555	0.347787	0.232753
12.2333	0.23378	0.207192	0.216632	0.34685	0.231683
12.25	0.233677	0.206574	0.215904	0.345988	0.230676
12.2667	0.234021	0.205609	0.2154	0.344873	0.23083
12.2833	0.233551	0.204347	0.216316	0.344859	0.230629
12.3	0.232949	0.204002	0.216514	0.343665	0.230222
12.3167	0.231828	0.203347	0.215786	0.342604	0.229531
12.3333	0.231654	0.203191	0.215672	0.342533	0.229326
12.35	0.2313	0.203526	0.215458	0.34225	0.228894
12.3667	0.230301	0.202715	0.216337	0.34122	0.227525
12.3833	0.231485	0.201099	0.216087	0.340107	0.226984
12.4	0.229871	0.201834	0.216774	0.340037	0.226902
12.4167	0.228829	0.200132	0.217635	0.339213	0.227051
12.4333	0.227472	0.199083	0.218818	0.33907	0.227162
12.45	0.227414	0.198477	0.217181	0.337759	0.225342
12.4667	0.227219	0.197812	0.21658	0.337615	0.224236
12.4833	0.22801	0.196452	0.215822	0.336507	0.223981
12.5	0.227609	0.195325	0.215998	0.336034	0.223362
12.5167	0.227296	0.19427	0.216361	0.335902	0.223298
12.5333	0.226171	0.193639	0.215855	0.335672	0.222977
12.55	0.224333	0.193673	0.215095	0.335774	0.221296
12.5667	0.223794	0.192549	0.214837	0.334691	0.219814
12.5833	0.223843	0.192942	0.213669	0.334336	0.220288
12.6	0.223639	0.192534	0.212705	0.334108	0.219327
12.6167	0.222566	0.192164	0.213208	0.334479	0.219724
12.6333	0.222383	0.191554	0.213447	0.334526	0.219087
12.65	0.221404	0.190806	0.213804	0.335313	0.219667
12.6667	0.221026	0.190653	0.213589	0.334281	0.219538
12.6833	0.22057	0.189449	0.21236	0.334072	0.219203
12.7	0.220176	0.189177	0.211546	0.33429	0.218584
12.7167	0.220661	0.18884	0.211782	0.333578	0.21926
12.7333	0.220952	0.188926	0.2119	0.33318	0.219691
12.75	0.220099	0.188149	0.212705	0.333584	0.218813
12.7667	0.219813	0.187557	0.214049	0.333207	0.21798
12.7833	0.220185	0.188105	0.214188	0.332036	0.217743
12.8	0.218779	0.187128	0.214422	0.33097	0.217785
12.8167	0.218254	0.187325	0.213764	0.330515	0.216853
12.8333	0.217254	0.186788	0.21436	0.329576	0.216991
12.85	0.216196	0.186604	0.214892	0.327195	0.217032
12.8667	0.216689	0.185364	0.214811	0.325078	0.216682
12.8833	0.214652	0.184573	0.214437	0.324665	0.216184
12.9	0.214619	0.183662	0.214031	0.324298	0.215961
12.9167	0.215067	0.184179	0.213136	0.322738	0.214913
12.9333	0.215947	0.183511	0.211663	0.32106	0.215791
12.95	0.215736	0.182959	0.211381	0.320644	0.216151
12.9667	0.21578	0.183079	0.209771	0.320067	0.215262
12.9833	0.216231	0.182883	0.210971	0.318997	0.21475
13	0.216728	0.182905	0.210014	0.319048	0.213505
13.0167	0.217406	0.182793	0.209738	0.318591	0.212627
13.0333	0.216642	0.183304	0.2093	0.319382	0.213001
13.05	0.217921	0.182501	0.209283	0.318759	0.212174
13.0667	0.217252	0.182	0.209138	0.317741	0.212962
13.0833	0.216749	0.180803	0.209293	0.316343	0.213407
13.1	0.216104	0.18098	0.209424	0.316595	0.211436
13.1167	0.215487	0.180171	0.209648	0.314934	0.209465
13.1333	0.216112	0.179259	0.209687	0.313685	0.209936
13.15	0.215592	0.178426	0.208325	0.311428	0.209049
13.1667	0.214872	0.177511	0.207242	0.310706	0.209212
13.1833	0.213589	0.176843	0.207095	0.310694	0.208154
13.2	0.21327	0.176102	0.208337	0.309301	0.208398
13.2167	0.212341	0.176624	0.208678	0.308239	0.209129
13.2333	0.212777	0.176192	0.208207	0.306881	0.20736
13.25	0.211678	0.176447	0.208639	0.306193	0.205832
13.2667	0.211642	0.175346	0.208125	0.305522	0.205848
13.2833	0.210809	0.17512	0.20836	0.305965	0.205879
13.3	0.210512	0.176135	0.210185	0.305344	0.20449
13.3167	0.209215	0.176565	0.210769	0.305276	0.20423
13.3333	0.209823	0.176964	0.211161	0.305052	0.203667
13.35	0.209853	0.176652	0.211074	0.30341	0.204392
13.3667	0.209828	0.17698	0.210091	0.302879	0.203018
13.3833	0.209747	0.176624	0.210008	0.301278	0.201826
13.4	0.208959	0.176704	0.21059	0.301277	0.202409
13.4167	0.208644	0.175952	0.210432	0.300776	0.201745
13.4333	0.208639	0.176354	0.210561	0.299162	0.202679
13.45	0.208777	0.176574	0.20967	0.297829	0.203011
13.4667	0.208079	0.175813	0.208134	0.297342	0.202838
13.4833	0.209098	0.174768	0.207383	0.297235	0.203085
13.5	0.208271	0.174358	0.207493	0.296329	0.202811
13.5167	0.209227	0.174575	0.208165	0.296017	0.202629
13.5333	0.210186	0.174205	0.207984	0.295096	0.202534
13.55	0.209907	0.17344	0.207609	0.296205	0.203626
13.5667	0.209543	0.173893	0.208006	0.295376	0.203058
13.5833	0.209575	0.174251	0.206823	0.294699	0.204482
13.6	0.208487	0.174472	0.20828	0.294779	0.203615
13.6167	0.208906	0.17377	0.208618	0.293148	0.203591
13.6333	0.20916	0.174444	0.209263	0.292734	0.20312
13.65	0.209296	0.175003	0.20954	0.292431	0.202974
13.6667	0.208534	0.174353	0.209416	0.291202	0.202765
13.6833	0.20775	0.174178	0.208423	0.291313	0.201424
13.7	0.205796	0.174186	0.209398	0.29001	0.200883
13.7167	0.205261	0.175023	0.209582	0.288701	0.199692
13.7333	0.205289	0.173267	0.209236	0.28746	0.197555
13.75	0.205329	0.172262	0.210094	0.286484	0.195917
13.7667	0.205474	0.171583	0.209393	0.28551	0.195132
13.7833	0.204681	0.17166	0.209722	0.2849	0.195258
13.8	0.203802	0.170092	0.210302	0.283639	0.195558
13.8167	0.203413	0.170404	0.209874	0.281978	0.195578
13.8333	0.203151	0.170235	0.210245	0.282022	0.195699
13.85	0.20298	0.169643	0.210414	0.280582	0.195835
13.8667	0.203427	0.169417	0.209813	0.279737	0.195634
13.8833	0.20325	0.168891	0.210356	0.278329	0.193845
13.9	0.20297	0.169661	0.209968	0.277506	0.194727
13.9167	0.202948	0.171108	0.210252	0.277465	0.194363
13.9333	0.203578	0.171188	0.210206	0.277296	0.194834
13.95	0.203439	0.171576	0.210293	0.277075	0.194292
13.9667	0.203734	0.172678	0.209296	0.276871	0.193957
13.9833	0.203184	0.171804	0.210449	0.276162	0.193846
14	0.204865	0.171782	0.210727	0.274595	0.193283
14.0167	0.204796	0.171907	0.211792	0.273843	0.193318
14.0333	0.20518	0.171728	0.211868	0.27361	0.193557
14.05	0.205065	0.171348	0.211478	0.272723	0.194813
14.0667	0.204836	0.171072	0.212307	0.272491	0.194919
14.0833	0.204387	0.170555	0.211937	0.271454	0.195375
14.1	0.203873	0.170867	0.211124	0.270062	0.194681
14.1167	0.202746	0.170629	0.210364	0.270023	0.19363
14.1333	0.202912	0.169506	0.210042	0.269051	0.193574
14.15	0.20309	0.170557	0.2098	0.268818	0.19279
14.1667	0.201632	0.170785	0.209769	0.268434	0.192633
14.1833	0.201227	0.171667	0.20872	0.267613	0.193298
14.2	0.199921	0.171974	0.20864	0.266812	0.193176
14.2167	0.199202	0.172248	0.209038	0.266659	0.192603
14.2333	0.199764	0.172895	0.208832	0.26552	0.19252
14.25	0.19998	0.173207	0.209559	0.264872	0.19282
14.2667	0.199852	0.17297	0.209919	0.265	0.192892
14.2833	0.200807	0.173372	0.21031	0.263608	0.193966
14.3	0.199646	0.174237	0.211225	0.263831	0.19355
14.3167	0.199949	0.174076	0.211146	0.263467	0.193694
14.3333	0.199543	0.174117	0.211126	0.263555	0.192975
14.35	0.200184	0.173934	0.211055	0.263354	0.192772
14.3667	0.200995	0.173875	0.210627	0.263228	0.192325
14.3833	0.201731	0.173622	0.210154	0.262843	0.192927
14.4	0.201312	0.173691	0.210273	0.263001	0.192563
14.4167	0.201791	0.17353	0.209945	0.261161	0.192535
14.4333	0.201206	0.17378	0.210226	0.259765	0.193615
14.45	0.200541	0.173095	0.209647	0.259651	0.192286
14.4667	0.201406	0.172571	0.209953	0.258238	0.192705
14.4833	0.201335	0.172809	0.209863	0.258018	0.192678
14.5	0.201879	0.173412	0.210049	0.256357	0.193309
14.5167	0.201237	0.172603	0.211276	0.255868	0.191726
14.5333	0.201268	0.172716	0.210724	0.254556	0.192173
14.55	0.201075	0.173261	0.21084	0.253304	0.191993
14.5667	0.20071	0.17281	0.209613	0.252242	0.191394
14.5833	0.200898	0.172674	0.209774	0.252875	0.190591
14.6	0.200459	0.172697	0.209906	0.253085	0.189282
14.6167	0.201178	0.173579	0.210754	0.251566	0.189428
14.6333	0.200722	0.173478	0.210509	0.250988	0.190099
14.65	0.200497	0.173587	0.210162	0.2501	0.189193
14.6667	0.200835	0.172954	0.210232	0.249858	0.188727
14.6833	0.200459	0.173921	0.209094	0.249114	0.189597
14.7	0.199285	0.17397	0.209976	0.249664	0.189434
14.7167	0.198659	0.173653	0.210377	0.249723	0.190567
14.7333	0.199035	0.173733	0.211269	0.248949	0.190491
14.75	0.19837	0.173769	0.211301	0.247159	0.191148
14.7667	0.199012	0.173993	0.210302	0.246252	0.191742
14.7833	0.199285	0.173061	0.210279	0.245695	0.192516
14.8	0.199294	0.173445	0.210466	0.244682	0.192348
14.8167	0.198054	0.172991	0.210977	0.242946	0.193452
14.8333	0.197321	0.173445	0.210113	0.242237	0.19344
14.85	0.196903	0.172998	0.209565	0.241314	0.193288
14.8667	0.197348	0.172882	0.210148	0.240088	0.192889
14.8833	0.197122	0.17287	0.210029	0.238955	0.190898
14.9	0.196582	0.172659	0.210097	0.238259	0.191601
14.9167	0.195686	0.173206	0.210207	0.238612	0.191239
14.9333	0.195341	0.17268	0.211376	0.238014	0.190945
14.95	0.193925	0.172395	0.211232	0.237724	0.189948
14.9667	0.193908	0.172779	0.210803	0.237753	0.189129
14.9833	0.194789	0.172687	0.210452	0.237156	0.188397
15	0.194068	0.171752	0.211896	0.237008	0.188504
15.0167	0.194543	0.172051	0.212731	0.237296	0.188691
15.0333	0.195285	0.172378	0.212148	0.237318	0.188213
15.05	0.19543	0.17305	0.210973	0.237411	0.188474
15.0667	0.19579	0.172989	0.211069	0.237378	0.188394
15.0833	0.195904	0.172609	0.211701	0.237523	0.188482
15.1	0.194961	0.172581	0.211306	0.236411	0.188066
15.1167	0.195991	0.172625	0.211714	0.235964	0.188348
15.1333	0.19575	0.172432	0.212019	0.235694	0.18857
15.15	0.19533	0.172199	0.211846	0.235635	0.188012
15.1667	0.19639	0.173735	0.211201	0.235294	0.1878
15.1833	0.196002	0.174132	0.211904	0.2342	0.18782
15.2	0.196055	0.173991	0.212344	0.232319	0.188148
15.2167	0.196753	0.17414	0.212534	0.231621	0.187908
15.2333	0.196704	0.174048	0.212744	0.231288	0.187456
15.25	0.197617	0.174454	0.212537	0.22961	0.187716
15.2667	0.198686	0.175134	0.213392	0.230109	0.186522
15.2833	0.198835	0.176109	0.213117	0.230259	0.187177
15.3	0.198907	0.176482	0.212471	0.228964	0.186762
15.3167	0.198092	0.177036	0.212607	0.228566	0.186803
15.3333	0.197393	0.176326	0.212774	0.228587	0.186919
15.35	0.19743	0.175987	0.212549	0.227661	0.186009
15.3667	0.19585	0.174667	0.211842	0.227182	0.186468
15.3833	0.195486	0.174383	0.212775	0.227263	0.186784
15.4	0.19458	0.175298	0.212685	0.227561	0.18717
15.4167	0.193612	0.17524	0.211681	0.228472	0.187203
15.4333	0.192389	0.17453	0.21152	0.227807	0.189013
15.45	0.192096	0.174458	0.211644	0.22671	0.18884
15.4667	0.191471	0.174563	0.211654	0.226246	0.189176
15.4833	0.19202	0.174761	0.211942	0.226285	0.189717
15.5	0.192288	0.173696	0.212027	0.225143	0.189077
15.5167	0.192104	0.174222	0.212401	0.226086	0.188807
15.5333	0.193005	0.175293	0.213192	0.225915	0.187417
15.55	0.192196	0.175475	0.213595	0.225102	0.187198
15.5667	0.192231	0.176128	0.214002	0.223621	0.18685
15.5833	0.192791	0.175909	0.214032	0.22285	0.186421
15.6	0.193878	0.176828	0.213672	0.222104	0.184859
15.6167	0.193588	0.176892	0.21375	0.222351	0.184426
15.6333	0.193989	0.17681	0.214422	0.222291	0.184382
15.65	0.193687	0.17695	0.214902	0.221166	0.184359
15.6667	0.193625	0.178145	0.214592	0.220339	0.183492
15.6833	0.193853	0.177859	0.213621	0.219669	0.183736
15.7	0.193844	0.17874	0.213123	0.219324	0.184954
15.7167	0.194467	0.178046	0.212378	0.219217	0.185779
15.7333	0.194695	0.17776	0.211534	0.219044	0.184922
15.75	0.193876	0.177541	0.211572	0.218372	0.184052
15.7667	0.1929	0.176742	0.211939	0.218252	0.184757
15.7833	0.193672	0.176777	0.211676	0.218143	0.185702
15.8	0.193529	0.176522	0.211155	0.21783	0.185419
15.8167	0.193781	0.175901	0.210665	0.218014	0.184476
15.8333	0.194095	0.176266	0.210299	0.217278	0.185988
15.85	0.193326	0.176448	0.211295	0.216839	0.186686
15.8667	0.191689	0.176924	0.211555	0.216671	0.185631
15.8833	0.191435	0.177787	0.211929	0.216402	0.184644
15.9	0.19117	0.176297	0.212765	0.214958	0.186591
15.9167	0.191887	0.176713	0.212865	0.215081	0.187217
15.9333	0.192404	0.177554	0.212472	0.214495	0.187031
15.95	0.19155	0.178124	0.212465	0.21406	0.18569
15.9667	0.19167	0.178458	0.213041	0.21403	0.185225
15.9833	0.190891	0.179219	0.213113	0.213461	0.186238
16	0.190652	0.178853	0.213267	0.213196	0.186037
16.0167	0.190984	0.178033	0.212754	0.212694	0.185091
16.0333	0.192407	0.177592	0.212618	0.212907	0.186542
16.05	0.191148	0.177266	0.212892	0.211856	0.1871
16.0667	0.190762	0.178561	0.211297	0.212775	0.186179
16.0833	0.190792	0.178615	0.212699	0.212503	0.187001
16.1	0.190813	0.178541	0.213068	0.211286	0.187346
16.1167	0.190152	0.177975	0.213564	0.210762	0.187831
16.1333	0.189691	0.177955	0.212982	0.210182	0.18804
16.15	0.19042	0.177272	0.21341	0.210804	0.187688
16.1667	0.19036	0.177219	0.21392	0.210834	0.187847
16.1833	0.190599	0.178314	0.214158	0.209817	0.188303
16.2	0.190298	0.178198	0.214711	0.209503	0.187208
16.2167	0.191177	0.178643	0.214512	0.20964	0.186459
16.2333	0.19178	0.1786	0.215797	0.209303	0.186368
16.25	0.192073	0.17882	0.2151	0.208341	0.185233
16.2667	0.19248	0.178873	0.214504	0.209037	0.184918
16.2833	0.192252	0.179429	0.213692	0.209083	0.184105
16.3	0.192548	0.180484	0.214342	0.209054	0.184237
16.3167	0.191079	0.181732	0.213327	0.207806	0.184328
16.3333	0.190831	0.182218	0.213563	0.207389	0.183411
16.35	0.190526	0.181612	0.213279	0.20779	0.183423
16.3667	0.190999	0.181427	0.213684	0.206557	0.184052
16.3833	0.191278	0.181686	0.21331	0.206786	0.183715
16.4	0.190899	0.18226	0.213481	0.205873	0.18309
16.4167	0.188908	0.182118	0.213001	0.205368	0.183011
16.4333	0.188442	0.182273	0.212982	0.205036	0.182686
16.45	0.188211	0.18298	0.212878	0.204627	0.182495
16.4667	0.188445	0.181837	0.213643	0.204089	0.18252
16.4833	0.190455	0.181851	0.214053	0.203794	0.181813
16.5	0.190096	0.182291	0.213066	0.204851	0.183312
16.5167	0.189929	0.18342	0.212891	0.204873	0.183011
16.5333	0.18989	0.183851	0.21089	0.205248	0.182626
16.55	0.190159	0.183456	0.211447	0.204623	0.183881
16.5667	0.190365	0.183373	0.211158	0.204256	0.184556
16.5833	0.191454	0.184635	0.211802	0.205175	0.184753
16.6	0.190818	0.183909	0.212488	0.204751	0.184775
16.6167	0.190621	0.18317	0.213509	0.204135	0.18593
16.6333	0.190182	0.184074	0.21256	0.203763	0.185035
16.65	0.189472	0.183947	0.212654	0.202976	0.185659
16.6667	0.19	0.18373	0.213354	0.201598	0.185604
16.6833	0.190841	0.183617	0.213495	0.200796	0.186798
16.7	0.190615	0.183103	0.214765	0.200524	0.186909
16.7167	0.189683	0.183755	0.2151	0.200252	0.185763
16.7333	0.189534	0.184068	0.215963	0.200258	0.186085
16.75	0.189125	0.183612	0.214368	0.199754	0.186145
16.7667	0.18959	0.184353	0.213847	0.199415	0.1856
16.7833	0.190768	0.185447	0.212612	0.200228	0.185937
16.8	0.190809	0.184966	0.212868	0.19984	0.185991
16.8167	0.191491	0.185357	0.213965	0.200406	0.186608
16.8333	0.191358	0.185656	0.21422	0.200318	0.185919
16.85	0.190767	0.186035	0.21483	0.200062	0.185429
16.8667	0.190714	0.186898	0.216451	0.199213	0.185228
16.8833	0.191246	0.186848	0.216243	0.198455	0.185382
16.9	0.191849	0.186094	0.215671	0.199085	0.184798
16.9167	0.191798	0.185596	0.217109	0.198295	0.18497
16.9333	0.192337	0.185834	0.21745	0.198559	0.186537
16.95	0.192009	0.184789	0.218455	0.197639	0.185348
16.9667	0.19177	0.185299	0.218287	0.198639	0.185144
16.9833	0.190949	0.185671	0.21702	0.198956	0.185105
17	0.190704	0.185652	0.21701	0.199141	0.184265
17.0167	0.190926	0.185464	0.216602	0.199741	0.183725
17.0333	0.190478	0.185396	0.215884	0.20152	0.184589
17.05	0.190397	0.185823	0.216329	0.20158	0.186514
17.0667	0.18918	0.187246	0.21639	0.200998	0.186708
17.0833	0.189596	0.18756	0.216847	0.202586	0.186821
17.1	0.1891	0.188161	0.217458	0.202947	0.185653
17.1167	0.188822	0.188346	0.217934	0.202715	0.186464
17.1333	0.189288	0.188438	0.218154	0.202358	0.187908
17.15	0.18938	0.18766	0.219383	0.201227	0.187295
17.1667	0.189922	0.187917	0.220209	0.200833	0.188829
17.1833	0.189363	0.187818	0.220034	0.199651	0.189777
17.2	0.189496	0.187945	0.21936	0.198244	0.188956
17.2167	0.190192	0.188445	0.218426	0.197983	0.18795
17.2333	0.190827	0.188158	0.218294	0.197579	0.188155
17.25	0.189328	0.188347	0.217754	0.196991	0.188274
17.2667	0.189488	0.187797	0.217319	0.196007	0.188846
17.2833	0.189718	0.188305	0.216975	0.195775	0.188377
17.3	0.189128	0.188707	0.21755	0.194929	0.188962
17.3167	0.188989	0.189567	0.216435	0.1953	0.189396
17.3333	0.188437	0.189811	0.215919	0.195453	0.189609
17.35	0.189193	0.190627	0.215948	0.19621	0.189144
17.3667	0.18934	0.190266	0.216316	0.196704	0.189501
17.3833	0.188743	0.190104	0.21676	0.196279	0.190103
17.4	0.18833	0.190952	0.216167	0.196896	0.190706
17.4167	0.190004	0.191054	0.217414	0.195503	0.190772
17.4333	0.191277	0.192077	0.217553	0.195408	0.191149
17.45	0.19103	0.193097	0.21768	0.195181	0.191332
17.4667	0.190683	0.192926	0.218072	0.195564	0.191327
17.4833	0.189854	0.193403	0.217678	0.195132	0.191348
17.5	0.190021	0.193851	0.217789	0.195039	0.191034
17.5167	0.188823	0.193424	0.218466	0.194399	0.191158
17.5333	0.188645	0.193868	0.218149	0.193558	0.190409
17.55	0.187233	0.194571	0.21842	0.193837	0.190202
17.5667	0.18714	0.193041	0.21995	0.193138	0.189718
17.5833	0.186375	0.193586	0.218391	0.193107	0.189481
17.6	0.185301	0.193396	0.218518	0.19318	0.189913
17.6167	0.185519	0.192317	0.217851	0.192882	0.191041
17.6333	0.184927	0.192176	0.217408	0.192645	0.190104
17.65	0.185809	0.191134	0.217959	0.192799	0.190426
17.6667	0.18555	0.191694	0.219025	0.192866	0.190746
17.6833	0.186004	0.192325	0.219245	0.192891	0.191938
17.7	0.186278	0.192736	0.219888	0.192715	0.193311
17.7167	0.187761	0.19211	0.219275	0.192018	0.193402
17.7333	0.187585	0.192978	0.219226	0.191566	0.193691
17.75	0.188292	0.192867	0.220719	0.191603	0.194885
17.7667	0.187632	0.192427	0.221071	0.191313	0.194896
17.7833	0.188155	0.193201	0.222157	0.19046	0.194155
17.8	0.1885	0.192802	0.222197	0.189697	0.19525
17.8167	0.188403	0.19383	0.222907	0.190086	0.195628
17.8333	0.188991	0.193496	0.222134	0.190083	0.19522
17.85	0.189394	0.193732	0.221648	0.189534	0.194174
17.8667	0.189065	0.193388	0.221263	0.190061	0.19384
17.8833	0.189675	0.193438	0.222488	0.190392	0.193502
17.9	0.190041	0.194635	0.22114	0.19076	0.193768
17.9167	0.189682	0.194894	0.219811	0.1907	0.193004
17.9333	0.189502	0.195435	0.219295	0.190614	0.194237
17.95	0.188336	0.196169	0.218318	0.191611	0.194192
17.9667	0.188936	0.197057	0.218871	0.192335	0.193406
17.9833	0.188404	0.196478	0.218069	0.191467	0.193103
18	0.187192	0.196484	0.217604	0.191159	0.19352
18.0167	0.187389	0.195877	0.217854	0.191013	0.194041
18.0333	0.187247	0.197065	0.217473	0.190682	0.194475
18.05	0.185742	0.197609	0.217158	0.190946	0.195505
18.0667	0.185146	0.196894	0.218287	0.189673	0.195804
18.0833	0.185414	0.197147	0.219211	0.189402	0.195944
18.1	0.18628	0.197468	0.219641	0.189057	0.19487
18.1167	0.1864	0.196541	0.220162	0.188769	0.194898
18.1333	0.186605	0.196238	0.21933	0.187299	0.196001
18.15	0.186881	0.196966	0.220143	0.187066	0.196003
18.1667	0.187909	0.197173	0.220232	0.186833	0.196187
18.1833	0.186172	0.197723	0.219983	0.186869	0.19572
18.2	0.18551	0.197901	0.221276	0.186446	0.195591
18.2167	0.185599	0.197292	0.221471	0.187273	0.194261
18.2333	0.186456	0.197957	0.221779	0.188021	0.193948
18.25	0.18589	0.198708	0.221743	0.187187	0.19427
18.2667	0.185203	0.199405	0.221936	0.18736	0.194358
18.2833	0.18672	0.199517	0.222113	0.187807	0.195197
18.3	0.186635	0.200661	0.222794	0.189546	0.194401
18.3167	0.186582	0.200589	0.222677	0.189516	0.194112
18.3333	0.186229	0.201051	0.223283	0.189367	0.19388
18.35	0.18786	0.201191	0.224435	0.189271	0.193625
18.3667	0.188912	0.200416	0.224273	0.189721	0.193506
18.3833	0.189423	0.201257	0.224506	0.188602	0.193922
18.4	0.189277	0.201089	0.224044	0.188774	0.19535
18.4167	0.189651	0.200389	0.224234	0.189437	0.196336
18.4333	0.189284	0.200383	0.223923	0.189782	0.196658
18.45	0.18776	0.200535	0.224298	0.189167	0.19681
18.4667	0.187097	0.200312	0.223773	0.18809	0.196769
18.4833	0.187017	0.200561	0.224025	0.187929	0.197875
18.5	0.186907	0.200326	0.223793	0.188271	0.198337
18.5167	0.185432	0.199865	0.223099	0.188888	0.198873
18.5333	0.186026	0.200209	0.223052	0.188834	0.199467
18.55	0.184752	0.200583	0.223473	0.189008	0.200207
18.5667	0.184958	0.200462	0.223327	0.189197	0.198416
18.5833	0.184723	0.200735	0.223087	0.189441	0.197767
18.6	0.184437	0.200373	0.22377	0.188997	0.19828
18.6167	0.185316	0.200465	0.223852	0.188816	0.197854
18.6333	0.185243	0.200485	0.223668	0.188059	0.198407
18.65	0.185148	0.200415	0.224332	0.187754	0.198363
18.6667	0.184688	0.201186	0.2237	0.187352	0.197941
18.6833	0.186063	0.202444	0.224143	0.187347	0.198802
18.7	0.185542	0.203671	0.224906	0.18728	0.199241
18.7167	0.186734	0.203419	0.224816	0.186278	0.200101
18.7333	0.18614	0.2039	0.225645	0.185925	0.201607
18.75	0.186445	0.204559	0.226401	0.1847	0.200969
18.7667	0.186928	0.205548	0.226727	0.185004	0.200765
18.7833	0.186412	0.206609	0.226963	0.185348	0.201158
18.8	0.187594	0.206487	0.227821	0.186526	0.200684
18.8167	0.18766	0.207022	0.227955	0.187729	0.201207
18.8333	0.187947	0.206814	0.228724	0.187111	0.202051
18.85	0.187877	0.206854	0.228824	0.186602	0.201341
18.8667	0.18727	0.206836	0.229456	0.185403	0.201828
18.8833	0.186828	0.206736	0.229403	0.186397	0.199776
18.9	0.1866	0.206621	0.229924	0.186656	0.199252
18.9167	0.186942	0.206704	0.229814	0.187445	0.200891
18.9333	0.186877	0.206107	0.228846	0.187117	0.20085
18.95	0.185964	0.205771	0.228354	0.186449	0.20185
18.9667	0.185669	0.206469	0.228619	0.185763	0.203253
18.9833	0.185216	0.206182	0.228431	0.186004	0.2031
19	0.186164	0.207071	0.228704	0.186406	0.202995
19.0167	0.1851	0.207314	0.227909	0.186061	0.204256
19.0333	0.185696	0.207611	0.22694	0.18627	0.203313
19.05	0.186377	0.208877	0.227151	0.186386	0.204893
19.0667	0.18684	0.209933	0.226587	0.185601	0.205526
19.0833	0.18612	0.209581	0.227108	0.186402	0.20437
19.1	0.187245	0.210418	0.22836	0.186315	0.203675
19.1167	0.188407	0.210489	0.228776	0.186588	0.203681
19.1333	0.187401	0.210925	0.229119	0.187468	0.202951
19.15	0.187599	0.211315	0.228645	0.187199	0.203011
19.1667	0.186741	0.210936	0.2288	0.186728	0.203635
19.1833	0.187169	0.211273	0.230242	0.187608	0.20359
19.2	0.188036	0.21065	0.230405	0.187858	0.204575
19.2167	0.187413	0.210564	0.23046	0.186892	0.204536
19.2333	0.187504	0.210281	0.230862	0.18731	0.204349
19.25	0.187244	0.211252	0.230774	0.18693	0.205058
19.2667	0.186788	0.211002	0.230866	0.186472	0.206778
19.2833	0.185807	0.211002	0.230365	0.185746	0.206808
19.3	0.186306	0.211471	0.230632	0.185194	0.206527
19.3167	0.186178	0.211915	0.231181	0.184749	0.206045
19.3333	0.18577	0.211725	0.231612	0.185585	0.205349
19.35	0.18557	0.211189	0.231678	0.184927	0.205099
19.3667	0.184781	0.211686	0.232053	0.185213	0.204534
19.3833	0.185091	0.211876	0.232732	0.186482	0.204579
19.4	0.18528	0.211731	0.232234	0.187199	0.204392
19.4167	0.185611	0.210418	0.231995	0.186758	0.204849
19.4333	0.184716	0.211085	0.231436	0.186549	0.203266
19.45	0.185333	0.212297	0.232056	0.186953	0.203024
19.4667	0.185161	0.212456	0.23097	0.186477	0.203654
19.4833	0.185708	0.212872	0.230624	0.186272	0.204086
19.5	0.186676	0.214063	0.23045	0.186507	0.205516
19.5167	0.187289	0.213661	0.230655	0.187878	0.205765
19.5333	0.18638	0.213804	0.231159	0.187828	0.206158
19.55	0.186137	0.213249	0.230827	0.187438	0.206552
19.5667	0.18645	0.213457	0.230797	0.186672	0.206812
19.5833	0.186233	0.214171	0.23129	0.187102	0.206807
19.6	0.187105	0.213704	0.231631	0.187242	0.208272
19.6167	0.186628	0.213668	0.232127	0.187856	0.207476
19.6333	0.186719	0.214663	0.232605	0.187865	0.206955
19.65	0.187121	0.214807	0.234019	0.188423	0.207453
19.6667	0.186486	0.214223	0.233258	0.188014	0.207523
19.6833	0.186809	0.215725	0.23336	0.186604	0.207614
19.7	0.187314	0.21583	0.231931	0.186002	0.208056
19.7167	0.187875	0.216789	0.230999	0.186447	0.20879
19.7333	0.186915	0.21713	0.232272	0.186115	0.209701
19.75	0.187384	0.218113	0.231732	0.185619	0.20962
19.7667	0.186648	0.218588	0.23161	0.185272	0.209689
19.7833	0.187311	0.21804	0.23196	0.185868	0.212187
19.8	0.187527	0.216438	0.232245	0.186522	0.212788
19.8167	0.186927	0.216392	0.231063	0.185408	0.212478
19.8333	0.186627	0.216325	0.232513	0.185788	0.212677
19.85	0.186067	0.21559	0.231933	0.185268	0.213044
19.8667	0.186223	0.216332	0.232362	0.185665	0.213254
19.8833	0.185073	0.21634	0.232346	0.183884	0.212997
19.9	0.18524	0.216874	0.231608	0.184635	0.211996
19.9167	0.184305	0.216998	0.232194	0.184334	0.212059
19.9333	0.184517	0.216595	0.233405	0.184932	0.212255
19.95	0.18508	0.21805	0.233167	0.18348	0.211259
19.9667	0.183924	0.218923	0.232909	0.182234	0.212498
19.9833	0.183891	0.219074	0.233099	0.182657	0.213423
20	0.184383	0.219975	0.232836	0.182208	0.212364
20.0167	0.183964	0.219786	0.233188	0.184126	0.211734
20.0333	0.184228	0.219447	0.234226	0.184593	0.211717
20.05	0.185956	0.218987	0.236188	0.18612	0.212366
20.0667	0.185302	0.218683	0.238167	0.186194	0.21181
20.0833	0.18616	0.218434	0.240057	0.188169	0.212038
20.1	0.185567	0.219312	0.242209	0.19072	0.212461
20.1167	0.184565	0.217914	0.24529	0.193397	0.212851
20.1333	0.185492	0.217112	0.250632	0.196385	0.212251
20.15	0.186095	0.216567	0.256736	0.198986	0.211827
20.1667	0.18652	0.216061	0.262463	0.203557	0.212532
20.1833	0.187399	0.217109	0.27051	0.206356	0.212645
20.2	0.186285	0.216963	0.278334	0.211923	0.212713
20.2167	0.186207	0.217679	0.288282	0.218303	0.212759
20.2333	0.186378	0.217859	0.297503	0.224901	0.213052
20.25	0.18604	0.217929	0.308095	0.232365	0.213374
20.2667	0.186349	0.218259	0.319629	0.240555	0.212537
20.2833	0.185941	0.219092	0.330996	0.250133	0.211955
20.3	0.186659	0.219926	0.340826	0.261445	0.211945
20.3167	0.185814	0.221134	0.352301	0.272347	0.212581
20.3333	0.185506	0.221324	0.365885	0.283028	0.212388
20.35	0.185409	0.220747	0.376116	0.296278	0.212923
20.3667	0.186162	0.221462	0.387506	0.308631	0.213119
20.3833	0.185284	0.221844	0.397341	0.320655	0.213155
20.4	0.186006	0.222774	0.407111	0.333334	0.214774
20.4167	0.186115	0.223752	0.416927	0.343562	0.21453
20.4333	0.186524	0.224159	0.423629	0.354853	0.21443
20.45	0.187812	0.224365	0.433277	0.364834	0.214526
20.4667	0.187867	0.225154	0.442163	0.374603	0.214527
20.4833	0.188564	0.225282	0.448086	0.386639	0.214122
20.5	0.189946	0.225982	0.453582	0.395228	0.215141
20.5167	0.190725	0.227571	0.460627	0.401677	0.21615
20.5333	0.191263	0.227244	0.466507	0.408258	0.216657
20.55	0.191567	0.226974	0.467773	0.415389	0.217095
20.5667	0.192805	0.226322	0.473092	0.423468	0.216627
20.5833	0.192674	0.226648	0.4761	0.431996	0.217447
20.6	0.193095	0.226871	0.478992	0.436885	0.218866
20.6167	0.193648	0.227301	0.480735	0.442948	0.219321
20.6333	0.194921	0.226931	0.483437	0.446852	0.220887
20.65	0.19558	0.227313	0.485643	0.450704	0.221132
20.6667	0.194875	0.228367	0.483875	0.453737	0.220737
20.6833	0.194791	0.228382	0.48332	0.457624	0.220707
20.7	0.195386	0.229128	0.482065	0.461262	0.221011
20.7167	0.196562	0.230414	0.483699	0.462014	0.220143
20.7333	0.19676	0.232392	0.481923	0.461739	0.22166
20.75	0.198859	0.232989	0.480425	0.462131	0.220665
20.7667	0.199884	0.234076	0.480847	0.462756	0.219753
20.7833	0.200512	0.234899	0.481277	0.462627	0.219455
20.8	0.200629	0.236065	0.478543	0.46228	0.218196
20.8167	0.201357	0.236783	0.476059	0.461832	0.218702
20.8333	0.203228	0.237492	0.475627	0.462146	0.218078
20.85	0.20588	0.237906	0.473252	0.462217	0.217955
20.8667	0.207435	0.239083	0.472651	0.459646	0.217162
20.8833	0.209861	0.240008	0.472183	0.459219	0.217397
20.9	0.212092	0.240294	0.470628	0.460609	0.216761
20.9167	0.213483	0.241184	0.467777	0.459975	0.217505
20.9333	0.2153	0.241331	0.465789	0.458098	0.218019
20.95	0.21782	0.243007	0.462201	0.458537	0.21843
20.9667	0.21961	0.244409	0.462373	0.458279	0.218948
20.9833	0.222542	0.246233	0.460243	0.455708	0.218175
21	0.224439	0.24649	0.459131	0.452271	0.21853
21.0167	0.226018	0.248387	0.457739	0.450263	0.218171
21.0333	0.228888	0.250004	0.455214	0.448935	0.217394
21.05	0.230371	0.25082	0.450231	0.446754	0.217063
21.0667	0.232362	0.25203	0.448039	0.443107	0.215566
21.0833	0.234451	0.253507	0.447186	0.442261	0.215867
21.1	0.236307	0.254949	0.443879	0.442399	0.216222
21.1167	0.238526	0.25557	0.440999	0.440544	0.21618
21.1333	0.240735	0.25616	0.435455	0.440962	0.216234
21.15	0.243259	0.255993	0.433039	0.442381	0.216809
21.1667	0.24459	0.256699	0.42878	0.442961	0.217438
21.1833	0.245483	0.256754	0.423611	0.443406	0.217073
21.2	0.246167	0.256977	0.420742	0.443378	0.217976
21.2167	0.247973	0.257458	0.4187	0.443953	0.218636
21.2333	0.249713	0.258212	0.41777	0.444988	0.219363
21.25	0.250617	0.258017	0.416511	0.445092	0.21848
21.2667	0.252664	0.258768	0.414551	0.445749	0.21864
21.2833	0.253639	0.259922	0.411202	0.444705	0.218717
21.3	0.255408	0.261114	0.41014	0.444001	0.218441
21.3167	0.254969	0.261886	0.406903	0.442809	0.21944
21.3333	0.255874	0.263174	0.404076	0.442602	0.219396
21.35	0.257291	0.264104	0.404227	0.4426	0.220246
21.3667	0.258297	0.264111	0.403467	0.443455	0.220943
21.3833	0.26011	0.264879	0.401478	0.442043	0.221064
21.4	0.261808	0.264303	0.398253	0.440186	0.222126
21.4167	0.263778	0.265303	0.393269	0.437997	0.223813
21.4333	0.264871	0.264764	0.390359	0.436467	0.223106
21.45	0.266674	0.264214	0.387308	0.436204	0.224258
21.4667	0.266926	0.265284	0.38542	0.434619	0.225112
21.4833	0.267619	0.265443	0.382283	0.431383	0.225338
21.5	0.268722	0.265961	0.380542	0.431391	0.22633
21.5167	0.269919	0.267576	0.375943	0.430254	0.227286
21.5333	0.27076	0.269111	0.370319	0.429582	0.228204
21.55	0.270679	0.270237	0.368628	0.429625	0.228617
21.5667	0.270561	0.272215	0.36409	0.428641	0.229237
21.5833	0.272	0.273628	0.362533	0.428012	0.229784
21.6	0.272494	0.276109	0.359582	0.429276	0.230735
21.6167	0.272201	0.277859	0.358669	0.426808	0.229966
21.6333	0.272778	0.278471	0.354253	0.426479	0.23027
21.65	0.274488	0.280162	0.352807	0.427533	0.229819
21.6667	0.275657	0.282085	0.349859	0.425142	0.230238
21.6833	0.275773	0.282503	0.34748	0.422128	0.230397
21.7	0.276636	0.283719	0.346108	0.421636	0.230435
21.7167	0.276353	0.284366	0.340389	0.421842	0.231212
21.7333	0.276367	0.286219	0.338525	0.422559	0.23162
21.75	0.276372	0.287328	0.334893	0.42247	0.231648
21.7667	0.277247	0.288152	0.332117	0.41852	0.232154
21.7833	0.276599	0.289458	0.32732	0.419469	0.233986
21.8	0.277744	0.290543	0.323222	0.41844	0.234841
21.8167	0.278101	0.292276	0.319037	0.416583	0.23562
21.8333	0.278011	0.291876	0.315783	0.417512	0.235362
21.85	0.278084	0.29338	0.313595	0.417673	0.235452
21.8667	0.277676	0.294377	0.309304	0.417122	0.235756
21.8833	0.278296	0.294689	0.309169	0.417181	0.236863
21.9	0.278453	0.29561	0.307589	0.416834	0.237337
21.9167	0.277939	0.295313	0.304765	0.41579	0.238052
21.9333	0.277773	0.296133	0.302684	0.414297	0.238555
21.95	0.278676	0.295925	0.301373	0.411641	0.238426
21.9667	0.278583	0.296956	0.302094	0.410678	0.239308
21.9833	0.278034	0.297192	0.302436	0.408882	0.239846
22	0.278359	0.298827	0.303028	0.405424	0.240969
22.0167	0.278893	0.29941	0.301542	0.405083	0.241487
22.0333	0.279432	0.300537	0.300886	0.402591	0.243093
22.05	0.278745	0.302103	0.300811	0.397603	0.243202
22.0667	0.278781	0.300933	0.298768	0.393911	0.243697
22.0833	0.279185	0.302928	0.296035	0.39201	0.244186
22.1	0.279274	0.303716	0.295438	0.391525	0.245941
22.1167	0.27995	0.304819	0.2931	0.391763	0.246593
22.1333	0.278415	0.305317	0.291661	0.390544	0.247573
22.15	0.279151	0.306179	0.290355	0.3909	0.248846
22.1667	0.280221	0.306564	0.286328	0.391645	0.248937
22.1833	0.280823	0.306631	0.285121	0.391651	0.25011
22.2	0.280285	0.307287	0.284203	0.389425	0.249999
22.2167	0.281401	0.308847	0.283027	0.389923	0.250895
22.2333	0.280334	0.310424	0.281815	0.388719	0.251562
22.25	0.279179	0.309957	0.284	0.387668	0.253086
22.2667	0.278011	0.309502	0.283492	0.385607	0.252631
22.2833	0.276058	0.310093	0.281761	0.385466	0.253636
22.3	0.276788	0.310259	0.278722	0.385213	0.253957
22.3167	0.276528	0.310015	0.275875	0.38375	0.253681
22.3333	0.273375	0.310338	0.276138	0.384227	0.255037
22.35	0.271541	0.310591	0.275485	0.381877	0.255132
22.3667	0.271493	0.309862	0.276155	0.382297	0.256411
22.3833	0.270725	0.308835	0.272956	0.382355	0.256639
22.4	0.271659	0.308656	0.272212	0.382914	0.256723
22.4167	0.271292	0.310083	0.270401	0.381264	0.256046
22.4333	0.271816	0.310763	0.267935	0.383034	0.257056
22.45	0.272184	0.310948	0.26863	0.382076	0.257844
22.4667	0.272682	0.311309	0.267713	0.37956	0.257921
22.4833	0.271913	0.311119	0.268714	0.378225	0.259169
22.5	0.273451	0.311975	0.268057	0.375105	0.259479
22.5167	0.273697	0.312874	0.266358	0.374314	0.261057
22.5333	0.273146	0.313876	0.263985	0.372779	0.261563
22.55	0.273555	0.314893	0.265867	0.372079	0.262602
22.5667	0.27239	0.316184	0.266222	0.370946	0.26521
22.5833	0.272691	0.31501	0.26526	0.371103	0.266848
22.6	0.272415	0.315934	0.264169	0.368151	0.26875
22.6167	0.271581	0.317364	0.264095	0.366844	0.269196
22.6333	0.270863	0.317472	0.263457	0.368254	0.27041
22.65	0.271466	0.318605	0.262261	0.370044	0.271042
22.6667	0.270516	0.318222	0.259327	0.369869	0.272233
22.6833	0.270116	0.318777	0.260615	0.369448	0.273702
22.7	0.270623	0.319258	0.261133	0.368339	0.274894
22.7167	0.269574	0.320049	0.259113	0.367188	0.276797
22.7333	0.26976	0.319555	0.256704	0.36661	0.277366
22.75	0.269262	0.320364	0.255586	0.363613	0.278213
22.7667	0.268864	0.320146	0.255485	0.364163	0.278207
22.7833	0.269701	0.31991	0.255278	0.363856	0.280731
22.8	0.269391	0.320315	0.255934	0.361191	0.281601
22.8167	0.268923	0.320777	0.255187	0.359603	0.283251
22.8333	0.268313	0.321031	0.255792	0.358078	0.28494
22.85	0.267946	0.320557	0.254781	0.357624	0.285332
22.8667	0.267593	0.321105	0.251955	0.357779	0.287181
22.8833	0.267458	0.320141	0.250448	0.35743	0.287812
22.9	0.26656	0.321013	0.251116	0.355824	0.287851
22.9167	0.266084	0.321824	0.251405	0.358304	0.28933
22.9333	0.264618	0.321744	0.247877	0.356626	0.291417
22.95	0.263485	0.320819	0.246812	0.35541	0.291765
22.9667	0.264102	0.320754	0.245978	0.354846	0.29332
22.9833	0.263087	0.321403	0.245026	0.352098	0.294174
23	0.263665	0.321786	0.244424	0.352685	0.29467
23.0167	0.263709	0.321473	0.243387	0.351082	0.29527
23.0333	0.263119	0.320701	0.243408	0.351849	0.295364
23.05	0.263157	0.320689	0.242135	0.352007	0.296337
23.0667	0.262923	0.319942	0.240346	0.350946	0.298592
23.0833	0.263113	0.319251	0.239336	0.348988	0.299961
23.1	0.265092	0.318966	0.240955	0.347246	0.300316
23.1167	0.266123	0.318782	0.239753	0.345228	0.299811
23.1333	0.264936	0.31769	0.238488	0.34436	0.299714
23.15	0.265134	0.316785	0.236265	0.344178	0.301312
23.1667	0.26468	0.31599	0.236672	0.34344	0.301983
23.1833	0.264773	0.315857	0.235971	0.34124	0.303298
23.2	0.264803	0.31504	0.234884	0.33958	0.302917
23.2167	0.26364	0.314171	0.235117	0.337145	0.302863
23.2333	0.263264	0.313314	0.234279	0.338655	0.302209
23.25	0.263446	0.312482	0.231869	0.338114	0.301673
23.2667	0.261923	0.311041	0.23052	0.337647	0.30122
23.2833	0.260556	0.310928	0.228361	0.338312	0.301936
23.3	0.260456	0.310532	0.228048	0.33612	0.302475
23.3167	0.259928	0.310364	0.229523	0.335879	0.300449
23.3333	0.26081	0.308979	0.229054	0.334451	0.301533
23.35	0.259847	0.308965	0.228849	0.333866	0.300744
23.3667	0.259701	0.30871	0.227708	0.332052	0.301553
23.3833	0.259233	0.307778	0.224997	0.330826	0.303321
23.4	0.258956	0.30693	0.223326	0.326833	0.304192
23.4167	0.258688	0.306681	0.224452	0.327458	0.304984
23.4333	0.257846	0.306728	0.224436	0.328141	0.306663
23.45	0.257576	0.307189	0.225143	0.32709	0.306406
23.4667	0.25698	0.306381	0.224374	0.327863	0.307356
23.4833	0.257619	0.30481	0.222846	0.325769	0.309894
23.5	0.256531	0.305024	0.2212	0.324589	0.308173
23.5167	0.257112	0.303638	0.219675	0.324378	0.310016
23.5333	0.257011	0.30293	0.220121	0.322924	0.310991
23.55	0.257861	0.303206	0.221116	0.322529	0.309554
23.5667	0.258199	0.302516	0.21994	0.324399	0.308341
23.5833	0.258426	0.302109	0.21937	0.320953	0.308487
23.6	0.259835	0.302169	0.2176	0.318431	0.306675
23.6167	0.259666	0.301332	0.216466	0.315895	0.308162
23.6333	0.260068	0.30246	0.215229	0.313199	0.307387
23.65	0.259488	0.302394	0.216054	0.313971	0.306642
23.6667	0.25929	0.302879	0.215226	0.313386	0.307983
23.6833	0.259221	0.302893	0.21531	0.312905	0.306306
23.7	0.258966	0.301686	0.215675	0.312711	0.304945
23.7167	0.258373	0.301204	0.215798	0.311551	0.305692
23.7333	0.259052	0.301154	0.216902	0.309486	0.307013
23.75	0.259039	0.300509	0.216934	0.30929	0.306602
23.7667	0.258911	0.300901	0.219393	0.309861	0.308508
23.7833	0.259469	0.298716	0.219214	0.309946	0.30692
23.8	0.259872	0.298077	0.221649	0.310979	0.306659
23.8167	0.259365	0.298424	0.220962	0.308971	0.305294
23.8333	0.259396	0.297646	0.220477	0.307557	0.304026
23.85	0.260725	0.296965	0.220558	0.30713	0.304069
23.8667	0.25974	0.29686	0.21808	0.306711	0.304929
23.8833	0.259873	0.296004	0.217376	0.305003	0.303938
23.9	0.259842	0.29578	0.217862	0.305667	0.302228
23.9167	0.258812	0.295145	0.217189	0.304904	0.299912
23.9333	0.258393	0.293598	0.215659	0.303337	0.297419
23.95	0.258151	0.294326	0.217498	0.303843	0.29672
23.9667	0.257335	0.292412	0.216534	0.303736	0.295983
23.9833	0.256978	0.290278	0.217453	0.303033	0.295726
24	0.257009	0.287455	0.219076	0.303126	0.294681
24.0167	0.25494	0.287383	0.219457	0.300094	0.295382
24.0333	0.256515	0.287971	0.221505	0.299452	0.293403
24.05	0.257046	0.287409	0.22002	0.299332	0.29378
24.0667	0.257197	0.286618	0.218209	0.297813	0.293612
24.0833	0.257594	0.285251	0.216377	0.296923	0.295129
24.1	0.256805	0.28464	0.215169	0.298099	0.296494
24.1167	0.256853	0.283951	0.214812	0.296024	0.29736
24.1333	0.25713	0.285455	0.213971	0.294122	0.300126
24.15	0.258093	0.285975	0.212604	0.294017	0.30147
24.1667	0.25942	0.286378	0.211949	0.293425	0.302947
24.1833	0.260475	0.284428	0.211312	0.295102	0.302664
24.2	0.260872	0.282949	0.209439	0.29558	0.303048
24.2167	0.261361	0.283185	0.211215	0.295459	0.302644
24.2333	0.262522	0.283408	0.212738	0.294248	0.303009
24.25	0.263142	0.282684	0.216077	0.295885	0.302496
24.2667	0.264272	0.281575	0.216982	0.294975	0.301886
24.2833	0.265554	0.280499	0.217193	0.293148	0.301605
24.3	0.267276	0.279537	0.21694	0.293596	0.297743
24.3167	0.267481	0.278937	0.216278	0.293652	0.296533
24.3333	0.267441	0.278593	0.215958	0.29284	0.2952
24.35	0.267807	0.279629	0.216644	0.289816	0.293112
24.3667	0.267729	0.278601	0.21829	0.288186	0.290427
24.3833	0.268203	0.278214	0.216722	0.287397	0.288806
24.4	0.26709	0.276466	0.215689	0.285288	0.288257
24.4167	0.267877	0.277258	0.212409	0.283353	0.287124
24.4333	0.268518	0.276586	0.211963	0.279719	0.284646
24.45	0.268363	0.275267	0.210472	0.281821	0.283506
24.4667	0.267196	0.273219	0.211831	0.2799	0.283549
24.4833	0.266698	0.272358	0.212555	0.279243	0.282137
24.5	0.266439	0.271985	0.21326	0.278871	0.280501
24.5167	0.267112	0.269697	0.211191	0.280264	0.279294
24.5333	0.267823	0.269398	0.209348	0.281049	0.280141
24.55	0.268099	0.268019	0.211395	0.28012	0.278574
24.5667	0.267978	0.268217	0.211026	0.280566	0.277629
24.5833	0.267079	0.267018	0.21202	0.280157	0.275987
24.6	0.266111	0.267241	0.212626	0.281774	0.275685
24.6167	0.26576	0.268062	0.214159	0.281091	0.273367
24.6333	0.264533	0.269059	0.212295	0.280753	0.272726
24.65	0.264559	0.269785	0.213125	0.278599	0.271035
24.6667	0.263746	0.268601	0.214448	0.277649	0.271859
24.6833	0.261751	0.270318	0.213948	0.276873	0.271256
24.7	0.259883	0.270424	0.215949	0.276449	0.26954
24.7167	0.257924	0.270242	0.215008	0.275957	0.268647
24.7333	0.256087	0.270207	0.215416	0.277378	0.266484
24.75	0.254463	0.270225	0.216464	0.277677	0.26411
24.7667	0.251984	0.270871	0.215829	0.276644	0.263595
24.7833	0.249907	0.270213	0.215948	0.276243	0.264514
24.8	0.247769	0.268519	0.216789	0.276481	0.264134
24.8167	0.245585	0.266365	0.217411	0.278356	0.26415
24.8333	0.243215	0.267797	0.216041	0.280178	0.26326
24.85	0.240223	0.267611	0.218653	0.280262	0.261393
24.8667	0.236954	0.268675	0.218351	0.278256	0.260905
24.8833	0.233754	0.269366	0.22009	0.278344	0.25935
24.9	0.231492	0.268764	0.221387	0.276595	0.259807
24.9167	0.228826	0.26889	0.22256	0.275654	0.261257
24.9333	0.226821	0.268304	0.222283	0.275744	0.260725
24.95	0.225167	0.268983	0.220886	0.275033	0.260586
24.9667	0.222259	0.270086	0.221479	0.272292	0.259481
24.9833	0.219021	0.271906	0.221226	0.269575	0.258974
25	0.216376	0.272403	0.219875	0.2687	0.257915
25.0167	0.214436	0.271327	0.219889	0.269324	0.258437
25.0333	0.211622	0.270548	0.219724	0.269031	0.258785
25.05	0.207873	0.269665	0.217904	0.269016	0.259376
25.0667	0.204642	0.269961	0.21692	0.269236	0.25782
25.0833	0.201718	0.269556	0.216249	0.269186	0.257261
25.1	0.199928	0.269032	0.216694	0.268277	0.255545
25.1167	0.196602	0.26835	0.216692	0.267744	0.254341
25.1333	0.193772	0.266719	0.216629	0.270234	0.252997
25.15	0.191507	0.265924	0.215801	0.271008	0.251633
25.1667	0.189678	0.265226	0.215964	0.270318	0.250401
25.1833	0.188064	0.264651	0.215121	0.270175	0.250739
25.2	0.187173	0.264318	0.214828	0.270242	0.25089
25.2167	0.186564	0.265202	0.215034	0.27066	0.250538
25.2333	0.18575	0.264904	0.216592	0.271806	0.250846
25.25	0.185493	0.264104	0.217052	0.271985	0.248231
25.2667	0.183822	0.263555	0.220186	0.27371	0.248159
25.2833	0.182208	0.263005	0.221806	0.274113	0.249402
25.3	0.181846	0.263677	0.222511	0.273966	0.249733
25.3167	0.181549	0.263239	0.221105	0.274764	0.250851
25.3333	0.179449	0.26199	0.221788	0.274887	0.252152
25.35	0.178642	0.261072	0.220862	0.274166	0.25041
25.3667	0.177643	0.259631	0.222437	0.273951	0.248764
25.3833	0.176901	0.257621	0.222124	0.273504	0.249606
25.4	0.176513	0.255266	0.222118	0.273069	0.248376
25.4167	0.174803	0.253472	0.221266	0.271592	0.247933
25.4333	0.174145	0.251912	0.220214	0.271433	0.248046
25.45	0.173963	0.250354	0.220813	0.27191	0.246637
25.4667	0.174227	0.248679	0.21851	0.2712	0.246765
25.4833	0.173045	0.246492	0.2194	0.272171	0.24473
25.5	0.173191	0.244751	0.219951	0.271411	0.243469
25.5167	0.172671	0.242476	0.22232	0.271987	0.244463
25.5333	0.172114	0.239709	0.220535	0.273243	0.24457
25.55	0.171044	0.237418	0.224381	0.272757	0.242567
25.5667	0.170793	0.235788	0.222836	0.272269	0.242609
25.5833	0.170475	0.233561	0.223815	0.272873	0.245054
25.6	0.170051	0.231943	0.224606	0.273085	0.244649
25.6167	0.169515	0.230289	0.223339	0.27164	0.244061
25.6333	0.169534	0.226899	0.223157	0.271951	0.242441
25.65	0.169069	0.224412	0.223462	0.272263	0.243539
25.6667	0.168874	0.221088	0.224248	0.273712	0.242919
25.6833	0.167406	0.218355	0.222619	0.273076	0.242689
25.7	0.166931	0.217724	0.223018	0.272333	0.243412
25.7167	0.167268	0.215246	0.22143	0.272787	0.24502
25.7333	0.166924	0.213327	0.222312	0.27289	0.245966
25.75	0.167013	0.212029	0.22293	0.272411	0.244924
25.7667	0.166852	0.209537	0.220297	0.272479	0.245638
25.7833	0.166546	0.20687	0.220998	0.274624	0.243477
25.8	0.165931	0.204723	0.223177	0.275616	0.24345
25.8167	0.167005	0.202428	0.224073	0.275152	0.242989
25.8333	0.167405	0.201135	0.224359	0.273994	0.242869
25.85	0.168035	0.200273	0.225608	0.273521	0.242841
25.8667	0.168834	0.197036	0.2272	0.272127	0.241357
25.8833	0.169342	0.195891	0.228364	0.272687	0.239478
25.9	0.169162	0.194559	0.229158	0.271716	0.238324
25.9167	0.168523	0.19251	0.228889	0.271886	0.238489
25.9333	0.16854	0.19185	0.229545	0.27039	0.238111
25.95	0.169552	0.189947	0.230576	0.269654	0.240166
25.9667	0.169505	0.18972	0.230853	0.26893	0.240835
25.9833	0.168625	0.188379	0.232466	0.267526	0.240403
26	0.167975	0.187289	0.231928	0.266732	0.239764
26.0167	0.168423	0.186547	0.231783	0.268739	0.238363
26.0333	0.167781	0.186949	0.231699	0.270311	0.237791
26.05	0.167679	0.186025	0.22992	0.269455	0.237751
26.0667	0.167509	0.185515	0.230715	0.270228	0.236743
26.0833	0.167377	0.185386	0.231418	0.270978	0.237899
26.1	0.166622	0.184182	0.23272	0.271045	0.236977
26.1167	0.166087	0.18446	0.232824	0.27124	0.235915
26.1333	0.165267	0.184342	0.232689	0.271365	0.237006
26.15	0.165266	0.185421	0.232263	0.272077	0.236803
26.1667	0.165758	0.186122	0.23433	0.27182	0.237277
26.1833	0.165122	0.185794	0.234527	0.27072	0.239126
26.2	0.16569	0.185558	0.235266	0.270237	0.240119
26.2167	0.165985	0.184614	0.238139	0.270683	0.241654
26.2333	0.166716	0.184946	0.239707	0.269796	0.243825
26.25	0.167513	0.18481	0.239651	0.269404	0.242032
26.2667	0.168102	0.185019	0.239527	0.268521	0.241882
26.2833	0.168535	0.185266	0.238905	0.267177	0.243144
26.3	0.169191	0.185075	0.23925	0.26866	0.241797
26.3167	0.168088	0.184861	0.241658	0.269287	0.243154
26.3333	0.168529	0.184791	0.241529	0.27151	0.244482
26.35	0.169405	0.184004	0.242573	0.271637	0.243895
26.3667	0.168544	0.184418	0.243583	0.273137	0.244248
26.3833	0.169019	0.185746	0.241598	0.273451	0.241301
26.4	0.168237	0.185066	0.241157	0.274876	0.238092
26.4167	0.1681	0.184995	0.24194	0.274327	0.238441
26.4333	0.168593	0.185294	0.242561	0.277137	0.238171
26.45	0.168593	0.18486	0.243298	0.278777	0.237239
26.4667	0.169315	0.185548	0.243588	0.277114	0.237821
26.4833	0.171078	0.185831	0.241088	0.276851	0.236881
26.5	0.171206	0.185569	0.241229	0.27634	0.235684
26.5167	0.169587	0.186483	0.24101	0.276801	0.235627
26.5333	0.170206	0.186228	0.239848	0.275596	0.235244
26.55	0.169105	0.186936	0.241753	0.27601	0.237514
26.5667	0.169845	0.186738	0.241213	0.275294	0.239376
26.5833	0.169213	0.186184	0.241641	0.274529	0.241062
26.6	0.168838	0.186575	0.241284	0.274299	0.242923
26.6167	0.169502	0.186823	0.240802	0.273897	0.242372
26.6333	0.169137	0.185774	0.240861	0.275583	0.242457
26.65	0.168692	0.186076	0.240951	0.275809	0.241367
26.6667	0.168892	0.185997	0.239611	0.274573	0.242156
26.6833	0.17057	0.187102	0.238789	0.275158	0.242128
26.7	0.170543	0.186961	0.239504	0.274181	0.243113
26.7167	0.170581	0.186389	0.237658	0.274297	0.243086
26.7333	0.169858	0.187187	0.236488	0.273777	0.243593
26.75	0.171592	0.189249	0.235372	0.274973	0.242177
26.7667	0.172224	0.189084	0.235316	0.272283	0.241426
26.7833	0.171822	0.18994	0.235272	0.273073	0.242703
26.8	0.171888	0.19081	0.235601	0.271946	0.243242
26.8167	0.171347	0.189579	0.235664	0.273307	0.243951
26.8333	0.170095	0.190319	0.235109	0.27524	0.243298
26.85	0.169258	0.189595	0.235855	0.273856	0.242001
26.8667	0.169505	0.189468	0.23479	0.274612	0.241077
26.8833	0.170062	0.19047	0.234469	0.275522	0.240803
26.9	0.171041	0.191032	0.235359	0.276642	0.240738
26.9167	0.170085	0.189528	0.234659	0.277156	0.241728
26.9333	0.169731	0.18929	0.23387	0.278596	0.241717
26.95	0.169072	0.189658	0.23384	0.278046	0.241558
26.9667	0.168973	0.190644	0.232265	0.278246	0.240866
26.9833	0.169461	0.191821	0.231669	0.276968	0.242521
27	0.168974	0.192363	0.231437	0.276384	0.244076
27.0167	0.16864	0.192902	0.230193	0.2778	0.246229
27.0333	0.16952	0.194201	0.228654	0.279465	0.246848
27.05	0.16974	0.194963	0.227497	0.278135	0.246852
27.0667	0.168604	0.195076	0.225649	0.277716	0.247418
27.0833	0.16943	0.196661	0.224798	0.277007	0.246567
27.1	0.169344	0.197149	0.224186	0.275673	0.246723
27.1167	0.169166	0.197393	0.222128	0.274894	0.245978
27.1333	0.169237	0.197015	0.221403	0.273176	0.245423
27.15	0.169808	0.198029	0.219928	0.272818	0.243571
27.1667	0.17071	0.19806	0.218607	0.271421	0.241458
27.1833	0.171961	0.198014	0.218493	0.270655	0.240284
27.2	0.171742	0.198809	0.218825	0.269413	0.23975
27.2167	0.171717	0.198331	0.217717	0.268717	0.239053
27.2333	0.172614	0.198193	0.2162	0.267992	0.238388
27.25	0.17148	0.198797	0.214032	0.268219	0.238406
27.2667	0.171879	0.200046	0.213057	0.269868	0.237637
27.2833	0.172509	0.200128	0.212267	0.271163	0.237142
27.3	0.172261	0.200996	0.213691	0.272367	0.236897
27.3167	0.171667	0.200914	0.211853	0.271965	0.237037
27.3333	0.171948	0.200645	0.211227	0.27131	0.236186
27.35	0.171685	0.201383	0.20969	0.269786	0.235517
27.3667	0.169859	0.201266	0.206855	0.270281	0.234712
27.3833	0.170658	0.201785	0.206955	0.269802	0.235488
27.4	0.170342	0.203111	0.206886	0.270259	0.234459
27.4167	0.170324	0.203598	0.207358	0.270554	0.233765
27.4333	0.169562	0.20382	0.205548	0.269305	0.233672
27.45	0.168298	0.203774	0.204646	0.268707	0.233096
27.4667	0.16768	0.203318	0.20173	0.269111	0.231653
27.4833	0.167899	0.204282	0.201406	0.269416	0.231508
27.5	0.167551	0.205076	0.200096	0.27155	0.232197
27.5167	0.166847	0.205392	0.199631	0.272361	0.231976
27.5333	0.167797	0.205469	0.199627	0.271407	0.230927
27.55	0.166662	0.205261	0.199134	0.272653	0.23046
27.5667	0.166719	0.205552	0.198172	0.272898	0.230632
27.5833	0.166725	0.205809	0.196399	0.272453	0.230257
27.6	0.167104	0.205575	0.196716	0.273201	0.2296
27.6167	0.16782	0.205874	0.195889	0.272717	0.230262
27.6333	0.168111	0.20609	0.195627	0.272306	0.231153
27.65	0.168243	0.206325	0.194712	0.271144	0.230491
27.6667	0.16855	0.206431	0.195103	0.269619	0.229752
27.6833	0.169002	0.206693	0.192981	0.268976	0.229649
27.7	0.168149	0.205585	0.192386	0.270002	0.229905
27.7167	0.168684	0.20672	0.191092	0.270246	0.229356
27.7333	0.168104	0.206378	0.190671	0.26948	0.22914
27.75	0.167502	0.206645	0.190464	0.269371	0.228672
27.7667	0.166492	0.206583	0.188877	0.269999	0.227669
27.7833	0.16684	0.20679	0.188547	0.269402	0.227019
27.8	0.166943	0.207042	0.189169	0.270416	0.226093
27.8167	0.166458	0.206459	0.190093	0.272579	0.226393
27.8333	0.166213	0.206355	0.190077	0.273326	0.226561
27.85	0.166019	0.206559	0.19094	0.274343	0.224832
27.8667	0.16659	0.208016	0.19007	0.273376	0.224664
27.8833	0.165875	0.207505	0.19003	0.273937	0.223165
27.9	0.166102	0.20775	0.18979	0.27545	0.222217
27.9167	0.166616	0.207095	0.189199	0.276587	0.22183
27.9333	0.166876	0.207628	0.189708	0.277864	0.221628
27.95	0.166535	0.207727	0.190694	0.278615	0.220544
27.9667	0.165861	0.208472	0.188285	0.277898	0.220742
27.9833	0.166037	0.20866	0.18525	0.276566	0.218651
28	0.165042	0.209105	0.183265	0.276306	0.217432
28.0167	0.164175	0.209256	0.181045	0.275089	0.216588
28.0333	0.163498	0.209784	0.180257	0.275737	0.21456
28.05	0.163576	0.209781	0.179554	0.274969	0.214876
28.0667	0.163865	0.209647	0.178598	0.274074	0.214997
28.0833	0.163919	0.210161	0.178053	0.274346	0.213937
28.1	0.163899	0.21102	0.176883	0.272145	0.21288
28.1167	0.164094	0.211942	0.175862	0.271472	0.212518
28.1333	0.163676	0.21205	0.174676	0.270764	0.211967
28.15	0.162264	0.212496	0.176567	0.270119	0.212643
28.1667	0.16355	0.213301	0.177479	0.269914	0.213037
28.1833	0.164925	0.213608	0.178645	0.270083	0.214016
28.2	0.165677	0.212802	0.178755	0.270073	0.215823
28.2167	0.164417	0.213484	0.177616	0.269289	0.215062
28.2333	0.164649	0.213697	0.177392	0.267926	0.215155
28.25	0.165251	0.214525	0.17679	0.267935	0.216363
28.2667	0.165132	0.213547	0.175922	0.26717	0.217161
28.2833	0.164707	0.213449	0.174537	0.267049	0.217939
[truncated: 840 more rows]

## Sheet: 56
fbL	AA5 pre-ischaemia
Time (min)	0804_01	0815_01	0815_02	0829_02	0829_03
-5	0.414	0.366571	0.400668	0.395909	0.499973
-4.98333	0.413107	0.36682	0.399325	0.395351	0.498682
-4.96667	0.41473	0.365572	0.400071	0.394167	0.501393
-4.95	0.414191	0.36508	0.400695	0.394546	0.500798
-4.93333	0.412993	0.364134	0.403672	0.394077	0.50152
-4.91667	0.413521	0.364063	0.403497	0.395693	0.501748
-4.9	0.415095	0.364465	0.402402	0.397555	0.500593
-4.88333	0.417897	0.362573	0.401055	0.398776	0.501677
-4.86667	0.417641	0.361416	0.403572	0.398734	0.501978
-4.85	0.416697	0.361489	0.401857	0.401047	0.499774
-4.83333	0.417939	0.362274	0.40489	0.400848	0.50173
-4.81667	0.418758	0.362815	0.40875	0.401062	0.503119
-4.8	0.41757	0.364039	0.408665	0.400737	0.502321
-4.78333	0.416497	0.363861	0.408915	0.400517	0.50392
-4.76667	0.417392	0.36431	0.406786	0.402386	0.506146
-4.75	0.416674	0.36447	0.407508	0.401303	0.50878
-4.73333	0.414076	0.366063	0.408	0.399611	0.513315
-4.71667	0.411899	0.369514	0.409717	0.40027	0.511306
-4.7	0.413054	0.370348	0.408009	0.401148	0.509762
-4.68333	0.41338	0.369033	0.408666	0.399362	0.510183
-4.66667	0.412109	0.370141	0.408482	0.400077	0.509749
-4.65	0.41207	0.369582	0.407019	0.398747	0.510313
-4.63333	0.412621	0.371058	0.408514	0.398874	0.508002
-4.61667	0.412775	0.372304	0.406891	0.397081	0.507251
-4.6	0.413466	0.37338	0.406115	0.39545	0.508021
-4.58333	0.41487	0.374332	0.406914	0.395062	0.502899
-4.56667	0.414656	0.374129	0.406344	0.396269	0.502166
-4.55	0.414477	0.372892	0.407279	0.394654	0.504482
-4.53333	0.41501	0.371068	0.407552	0.394852	0.507202
-4.51667	0.415279	0.372717	0.408191	0.396032	0.508735
-4.5	0.41774	0.372252	0.407189	0.396211	0.507921
-4.48333	0.419605	0.372498	0.405552	0.398455	0.505529
-4.46667	0.420479	0.371346	0.402921	0.399683	0.506268
-4.45	0.419805	0.370301	0.40402	0.401613	0.503468
-4.43333	0.420118	0.369552	0.403484	0.404013	0.499236
-4.41667	0.419208	0.369779	0.401691	0.406466	0.50198
-4.4	0.418698	0.370064	0.402466	0.407092	0.500144
-4.38333	0.418597	0.369656	0.402565	0.407827	0.497006
-4.36667	0.419531	0.371457	0.402848	0.408218	0.496376
-4.35	0.420113	0.370172	0.402957	0.410127	0.493455
-4.33333	0.41794	0.369455	0.402319	0.410816	0.492279
-4.31667	0.415699	0.369541	0.404516	0.41128	0.494383
-4.3	0.415521	0.368768	0.405482	0.41309	0.496366
-4.28333	0.416878	0.36869	0.404751	0.412734	0.498211
-4.26667	0.414649	0.369305	0.404741	0.411938	0.501213
-4.25	0.414054	0.369457	0.404427	0.408025	0.501687
-4.23333	0.415897	0.369449	0.404996	0.406925	0.501684
-4.21667	0.416119	0.369622	0.403545	0.407779	0.503932
-4.2	0.415488	0.369904	0.402658	0.405457	0.504159
-4.18333	0.415116	0.370805	0.401057	0.404566	0.508643
-4.16667	0.416001	0.371654	0.402118	0.404807	0.510858
-4.15	0.415975	0.371808	0.401341	0.405493	0.509146
-4.13333	0.415379	0.372672	0.402914	0.402969	0.508111
-4.11667	0.4163	0.37285	0.403366	0.404484	0.509933
-4.1	0.416486	0.373001	0.405422	0.404226	0.510681
-4.08333	0.418146	0.37332	0.405532	0.405022	0.513334
-4.06667	0.419014	0.372556	0.404525	0.406588	0.516689
-4.05	0.420546	0.373051	0.405905	0.404725	0.515803
-4.03333	0.419612	0.373194	0.406815	0.406995	0.516716
-4.01667	0.420471	0.37307	0.407666	0.404897	0.515691
-4	0.419243	0.372501	0.406358	0.40442	0.516513
-3.98333	0.42127	0.372207	0.407863	0.403331	0.518269
-3.96667	0.422187	0.372362	0.40376	0.403925	0.521067
-3.95	0.421808	0.374252	0.404179	0.404047	0.519365
-3.93333	0.423991	0.374245	0.403485	0.404452	0.517607
-3.91667	0.422182	0.373274	0.403572	0.408507	0.514787
-3.9	0.4209	0.372807	0.403288	0.407297	0.512915
-3.88333	0.420035	0.371982	0.402608	0.408287	0.513388
-3.86667	0.421486	0.372243	0.402879	0.410133	0.513497
-3.85	0.42136	0.372198	0.404654	0.411984	0.512599
-3.83333	0.423123	0.372421	0.405932	0.411623	0.512077
-3.81667	0.423784	0.372033	0.405544	0.411296	0.512336
-3.8	0.422688	0.371119	0.40744	0.413702	0.51063
-3.78333	0.421971	0.370609	0.408283	0.413676	0.513483
-3.76667	0.422795	0.370817	0.407747	0.411602	0.5165
-3.75	0.423655	0.370032	0.409768	0.409474	0.517027
-3.73333	0.423997	0.370757	0.410627	0.409973	0.518185
-3.71667	0.424385	0.371901	0.411967	0.411985	0.520436
-3.7	0.424066	0.371319	0.412339	0.410795	0.520645
-3.68333	0.423115	0.371006	0.410094	0.410356	0.523405
-3.66667	0.423975	0.369743	0.410347	0.409589	0.524193
-3.65	0.423472	0.369216	0.409522	0.40878	0.525376
-3.63333	0.424938	0.370423	0.408819	0.405706	0.523661
-3.61667	0.425336	0.369782	0.408617	0.402812	0.523923
-3.6	0.422373	0.370697	0.409036	0.40337	0.523526
-3.58333	0.422407	0.370972	0.408596	0.404876	0.525783
-3.56667	0.423225	0.371233	0.409062	0.404384	0.526114
-3.55	0.422216	0.370668	0.40814	0.401846	0.524687
-3.53333	0.421979	0.370991	0.407744	0.401667	0.526286
-3.51667	0.422532	0.370508	0.410312	0.40287	0.525789
-3.5	0.422472	0.37127	0.411347	0.403278	0.527413
-3.48333	0.422953	0.372013	0.410311	0.404027	0.530033
-3.46667	0.421205	0.371257	0.412017	0.404371	0.531978
-3.45	0.420756	0.370612	0.411816	0.406831	0.531499
-3.43333	0.423657	0.367807	0.41278	0.408375	0.532136
-3.41667	0.424968	0.36797	0.413497	0.409066	0.533721
-3.4	0.42377	0.367804	0.413115	0.409945	0.536004
-3.38333	0.425071	0.367442	0.412598	0.410875	0.537819
-3.36667	0.426375	0.368704	0.415435	0.412844	0.53842
-3.35	0.426227	0.368525	0.414609	0.413669	0.53873
-3.33333	0.424571	0.368183	0.411992	0.415563	0.538895
-3.31667	0.424459	0.367461	0.414484	0.417548	0.539927
-3.3	0.426019	0.366566	0.412854	0.418615	0.53998
-3.28333	0.426318	0.367648	0.413286	0.419358	0.540993
-3.26667	0.42476	0.368769	0.412865	0.41895	0.539802
-3.25	0.42343	0.369132	0.413369	0.419292	0.535893
-3.23333	0.425316	0.368966	0.415574	0.421079	0.535068
-3.21667	0.425567	0.367256	0.415932	0.422018	0.533106
-3.2	0.424455	0.363524	0.414004	0.421666	0.53139
-3.18333	0.424549	0.363356	0.414681	0.421805	0.530485
-3.16667	0.426056	0.364731	0.418149	0.421093	0.528232
-3.15	0.424427	0.364792	0.41855	0.420612	0.524275
-3.13333	0.424448	0.365942	0.422598	0.419514	0.522557
-3.11667	0.42538	0.365172	0.424081	0.419388	0.521944
-3.1	0.42473	0.36608	0.425897	0.420668	0.521576
-3.08333	0.427061	0.364771	0.425971	0.419651	0.52001
-3.06667	0.42558	0.363661	0.424812	0.418085	0.515166
-3.05	0.425336	0.365366	0.427203	0.41592	0.512917
-3.03333	0.424076	0.366841	0.426109	0.413989	0.50586
-3.01667	0.42485	0.368968	0.429168	0.414103	0.501975
-3	0.425594	0.368375	0.428948	0.411477	0.500699
-2.98333	0.427013	0.368733	0.428001	0.413163	0.499709
-2.96667	0.427758	0.367602	0.427277	0.416347	0.497937
-2.95	0.427172	0.366237	0.42712	0.41597	0.491356
-2.93333	0.429548	0.366146	0.428971	0.417116	0.482377
-2.91667	0.429232	0.367014	0.428142	0.416942	0.481595
-2.9	0.429211	0.367329	0.430898	0.417162	0.477086
-2.88333	0.429754	0.365381	0.42903	0.419699	0.473312
-2.86667	0.430833	0.365953	0.431731	0.42015	0.471238
-2.85	0.432037	0.364455	0.430097	0.41909	0.465248
-2.83333	0.43097	0.363301	0.431204	0.420607	0.456874
-2.81667	0.43039	0.361609	0.432301	0.419796	0.446289
-2.8	0.430535	0.361084	0.435691	0.419432	0.439465
-2.78333	0.430717	0.361516	0.435462	0.420345	0.434617
-2.76667	0.430084	0.361385	0.434997	0.419484	0.434813
-2.75	0.429148	0.362227	0.435118	0.419271	0.428208
-2.73333	0.430906	0.360756	0.435469	0.419801	0.425012
-2.71667	0.431923	0.360898	0.436944	0.418916	0.422296
-2.7	0.431555	0.359248	0.437231	0.417681	0.420992
-2.68333	0.431766	0.357861	0.437591	0.416651	0.41353
-2.66667	0.432142	0.359089	0.435915	0.419725	0.410104
-2.65	0.43357	0.360221	0.435693	0.420392	0.406084
-2.63333	0.432719	0.36156	0.434066	0.419558	0.40449
-2.61667	0.433559	0.361932	0.435531	0.419773	0.40197
-2.6	0.433521	0.361592	0.433905	0.420269	0.393345
-2.58333	0.43383	0.359657	0.436627	0.421054	0.388562
-2.56667	0.434254	0.358747	0.435569	0.422641	0.385031
-2.55	0.431824	0.358988	0.436812	0.423456	0.379451
-2.53333	0.430792	0.360473	0.436407	0.426945	0.372663
-2.51667	0.428322	0.360372	0.433741	0.430711	0.37395
-2.5	0.426491	0.36033	0.435533	0.431744	0.370964
-2.48333	0.424318	0.359457	0.436485	0.43246	0.370603
-2.46667	0.424582	0.358855	0.43418	0.434139	0.366531
-2.45	0.426036	0.360438	0.431975	0.437619	0.364253
-2.43333	0.424683	0.359063	0.430703	0.438727	0.365715
-2.41667	0.422115	0.35845	0.429167	0.442134	0.361031
-2.4	0.420549	0.360815	0.428279	0.444157	0.361217
-2.38333	0.421084	0.360497	0.425902	0.443762	0.357542
-2.36667	0.424065	0.359464	0.426601	0.445888	0.357323
-2.35	0.423182	0.361554	0.427409	0.444768	0.351673
-2.33333	0.421134	0.359147	0.425065	0.44347	0.35186
-2.31667	0.420658	0.359993	0.422564	0.44412	0.350978
-2.3	0.41729	0.360066	0.421715	0.44303	0.348874
-2.28333	0.41351	0.358997	0.421473	0.440577	0.3444
-2.26667	0.414445	0.359384	0.419706	0.440344	0.340982
-2.25	0.416062	0.359973	0.420247	0.437391	0.343492
-2.23333	0.415165	0.358842	0.419401	0.435951	0.339498
-2.21667	0.412042	0.358064	0.418546	0.439306	0.340451
-2.2	0.407985	0.357601	0.417589	0.438805	0.341939
-2.18333	0.409406	0.356193	0.416558	0.441598	0.347893
-2.16667	0.410707	0.357488	0.417568	0.442231	0.345176
-2.15	0.410643	0.357206	0.418587	0.441579	0.343578
-2.13333	0.41027	0.355495	0.417834	0.44281	0.342438
-2.11667	0.410925	0.354276	0.41418	0.444465	0.34499
-2.1	0.40816	0.355388	0.41539	0.442769	0.348686
-2.08333	0.407636	0.354271	0.411261	0.441022	0.347808
-2.06667	0.405129	0.35387	0.408933	0.442259	0.346362
-2.05	0.405077	0.353565	0.408832	0.439605	0.349166
-2.03333	0.403778	0.352428	0.404894	0.437425	0.345356
-2.01667	0.401244	0.352056	0.405205	0.435096	0.343943
-2	0.400563	0.350346	0.401719	0.433852	0.342868
-1.98333	0.398852	0.349876	0.402251	0.434774	0.341719
-1.96667	0.395817	0.350278	0.398246	0.436737	0.342785
-1.95	0.392251	0.350318	0.402751	0.438812	0.342754
-1.93333	0.391966	0.348374	0.396377	0.442931	0.342188
-1.91667	0.387984	0.348963	0.396537	0.449003	0.339825
-1.9	0.386826	0.347924	0.395552	0.451678	0.340065
-1.88333	0.385568	0.348836	0.394342	0.457695	0.33429
-1.86667	0.382346	0.348973	0.394599	0.463226	0.330195
-1.85	0.380099	0.34716	0.392722	0.468716	0.328975
-1.83333	0.377136	0.348128	0.391643	0.472908	0.330116
-1.81667	0.376014	0.346475	0.386421	0.47549	0.328237
-1.8	0.377343	0.346012	0.387225	0.478609	0.326833
-1.78333	0.373423	0.343702	0.384894	0.476946	0.321411
-1.76667	0.371504	0.341654	0.391019	0.479135	0.315191
-1.75	0.369578	0.338703	0.387596	0.476776	0.316816
-1.73333	0.368054	0.337684	0.384297	0.474225	0.313563
-1.71667	0.365491	0.336005	0.382381	0.468286	0.315121
-1.7	0.363634	0.335442	0.382028	0.463863	0.316621
-1.68333	0.361613	0.336559	0.381205	0.461655	0.311324
-1.66667	0.359396	0.334637	0.380364	0.45909	0.309749
-1.65	0.356863	0.33711	0.380705	0.456282	0.307815
-1.63333	0.355575	0.334636	0.379578	0.449605	0.304307
-1.61667	0.356533	0.333569	0.378294	0.44987	0.308731
-1.6	0.35294	0.332783	0.374127	0.444704	0.31043
-1.58333	0.351337	0.333432	0.376426	0.44412	0.311323
-1.56667	0.348895	0.332195	0.379947	0.441269	0.313008
-1.55	0.346005	0.33102	0.38151	0.439532	0.310465
-1.53333	0.345494	0.329518	0.378828	0.440412	0.310606
-1.51667	0.342774	0.324495	0.376369	0.436789	0.311282
-1.5	0.341848	0.320228	0.37609	0.433946	0.309214
-1.48333	0.338594	0.316003	0.374933	0.433019	0.308757
-1.46667	0.334505	0.316429	0.375096	0.433898	0.309372
-1.45	0.331451	0.316536	0.374315	0.431125	0.306015
-1.43333	0.330338	0.316286	0.372825	0.425333	0.302886
-1.41667	0.327693	0.315487	0.367439	0.424543	0.300266
-1.4	0.325721	0.313885	0.366561	0.422599	0.302007
-1.38333	0.324454	0.312371	0.36163	0.424296	0.301964
-1.36667	0.325116	0.31053	0.36051	0.422807	0.299304
-1.35	0.325155	0.311964	0.358327	0.42281	0.298192
-1.33333	0.322121	0.314979	0.358723	0.422968	0.295895
-1.31667	0.320223	0.313803	0.355332	0.42021	0.29909
-1.3	0.318844	0.310626	0.355726	0.418598	0.295632
-1.28333	0.319235	0.30835	0.351735	0.413185	0.290414
-1.26667	0.317592	0.306048	0.353212	0.414067	0.287248
-1.25	0.316254	0.303932	0.352613	0.408596	0.281997
-1.23333	0.314528	0.300066	0.350305	0.40898	0.274917
-1.21667	0.314629	0.297948	0.349478	0.406156	0.269792
-1.2	0.313363	0.297396	0.348457	0.403885	0.270832
-1.18333	0.310144	0.294747	0.349202	0.39973	0.269366
-1.16667	0.30814	0.291605	0.344567	0.399908	0.269512
-1.15	0.306539	0.290362	0.346495	0.397423	0.26488
-1.13333	0.304678	0.289151	0.345731	0.392393	0.271345
-1.11667	0.301634	0.287774	0.346068	0.395049	0.272443
-1.1	0.300751	0.286859	0.342846	0.395876	0.276296
-1.08333	0.297798	0.287552	0.344361	0.393726	0.282084
-1.06667	0.296471	0.289536	0.343256	0.391466	0.284756
-1.05	0.292363	0.290915	0.344068	0.391289	0.286925
-1.03333	0.288011	0.289938	0.344096	0.388379	0.286653
-1.01667	0.283981	0.287605	0.340557	0.38505	0.284797
-1	0.284215	0.286081	0.3408	0.379904	0.286934
-0.98333	0.281572	0.282555	0.339468	0.376244	0.287929
-0.96667	0.282203	0.28125	0.336739	0.377564	0.282623
-0.95	0.279302	0.281529	0.336419	0.37471	0.281563
-0.93333	0.275192	0.281473	0.337085	0.372238	0.277381
-0.91667	0.274241	0.278692	0.33536	0.373321	0.269602
-0.9	0.270415	0.277263	0.334408	0.370036	0.267537
-0.88333	0.268858	0.277704	0.333162	0.363447	0.264924
-0.86667	0.266412	0.275736	0.334843	0.358068	0.262091
-0.85	0.269152	0.275257	0.337503	0.354279	0.261697
-0.83333	0.267205	0.273664	0.339775	0.354006	0.255654
-0.81667	0.269765	0.272758	0.344837	0.355326	0.253896
-0.8	0.266896	0.273749	0.345487	0.349416	0.251262
-0.78333	0.26573	0.271608	0.346425	0.34473	0.248045
-0.76667	0.265023	0.269357	0.344934	0.342831	0.250712
-0.75	0.262926	0.268223	0.347749	0.338496	0.25167
-0.73333	0.263217	0.266437	0.349881	0.335219	0.249216
-0.71667	0.262224	0.264635	0.351494	0.335142	0.245989
-0.7	0.260652	0.264933	0.348988	0.336688	0.247228
-0.68333	0.25524	0.264459	0.348297	0.340452	0.248704
-0.66667	0.252126	0.264265	0.343268	0.334422	0.248438
-0.65	0.245864	0.2655	0.337271	0.332374	0.251498
-0.63333	0.240627	0.264556	0.335715	0.333456	0.249714
-0.61667	0.238683	0.263782	0.334478	0.333395	0.249941
-0.6	0.236744	0.263267	0.334843	0.33358	0.249174
-0.58333	0.239751	0.264001	0.330433	0.336278	0.250481
-0.56667	0.238211	0.264331	0.327414	0.336144	0.252263
-0.55	0.23481	0.264594	0.327092	0.335368	0.253371
-0.53333	0.23269	0.263631	0.326521	0.332103	0.251362
-0.51667	0.233048	0.261317	0.324213	0.330265	0.2528
-0.5	0.232486	0.263387	0.326297	0.33763	0.255657
-0.48333	0.235397	0.263108	0.324485	0.33387	0.251954
-0.46667	0.236703	0.260941	0.327205	0.335234	0.255024
-0.45	0.239446	0.257361	0.325832	0.337868	0.256862
-0.43333	0.241409	0.257084	0.3261	0.336673	0.253045
-0.41667	0.235753	0.256572	0.327556	0.3335	0.25015
-0.4	0.234986	0.25773	0.327092	0.331812	0.248644
-0.38333	0.236112	0.255051	0.321667	0.331581	0.251763
-0.36667	0.235919	0.256117	0.32023	0.331286	0.249787
-0.35	0.237934	0.260489	0.319372	0.329378	0.248442
-0.33333	0.237179	0.258043	0.320218	0.323856	0.24413
-0.31667	0.233432	0.258442	0.323421	0.327842	0.247197
-0.3	0.233914	0.259972	0.320948	0.327841	0.248331
-0.28333	0.228861	0.263725	0.325036	0.322529	0.247446
-0.26667	0.227041	0.26112	0.324708	0.322009	0.24829
-0.25	0.227289	0.260024	0.325876	0.323682	0.25294
-0.23333	0.228438	0.258717	0.325467	0.326381	0.255074
-0.21667	0.227226	0.258717	0.330973	0.327545	0.255741
-0.2	0.226792	0.260977	0.329222	0.329297	0.25528
-0.18333	0.221424	0.258888	0.330553	0.331237	0.254537
-0.16667	0.221465	0.25897	0.328853	0.332195	0.259381
-0.15	0.223988	0.256288	0.327561	0.329758	0.254271
-0.13333	0.220878	0.254935	0.325112	0.327978	0.248685
-0.11667	0.221337	0.257833	0.320819	0.329068	0.249024
-0.1	0.217208	0.262925	0.318123	0.329641	0.244943
-0.08333	0.216126	0.262447	0.313909	0.325138	0.24098
-0.06667	0.214475	0.265707	0.315014	0.323367	0.238803
-0.05	0.215017	0.267456	0.311695	0.321576	0.237329
-0.03333	0.21325	0.263319	0.31603	0.321315	0.244067
-0.01667	0.213794	0.265251	0.317968	0.31903	0.241487
0	0.211844	0.263056	0.317226	0.319782	0.240634
0.016667	0.207205	0.262115	0.316708	0.325148	0.242033
0.033333	0.207166	0.258682	0.31725	0.325981	0.249377
0.05	0.207252	0.254641	0.317229	0.328134	0.252204
0.066667	0.2105	0.253203	0.319599	0.324672	0.258874
0.083333	0.210532	0.25266	0.325804	0.328971	0.262597
0.1	0.206268	0.248485	0.324888	0.325028	0.261711
0.116667	0.202822	0.248407	0.3251	0.325264	0.261802
0.133333	0.202391	0.247639	0.327699	0.322292	0.259357
0.15	0.204206	0.244906	0.327179	0.320614	0.262488
0.166667	0.206114	0.245144	0.330189	0.318487	0.260847
0.183333	0.204296	0.247357	0.33192	0.313677	0.263327
0.2	0.206718	0.248453	0.334784	0.310676	0.263686
0.216667	0.205085	0.252833	0.334386	0.308881	0.259982
0.233333	0.202979	0.252344	0.332851	0.30876	0.261756
0.25	0.204693	0.253622	0.328973	0.308346	0.259485
0.266667	0.205912	0.254258	0.330155	0.31007	0.261341
0.283333	0.209277	0.25245	0.333494	0.312173	0.259757
0.3	0.211747	0.254079	0.328373	0.315096	0.259408
0.316667	0.209812	0.258583	0.327702	0.315719	0.258494
0.333333	0.209175	0.261742	0.325609	0.318598	0.258418
0.35	0.213273	0.266588	0.322231	0.319267	0.25584
0.366667	0.212709	0.274279	0.319671	0.321175	0.256514
0.383333	0.214738	0.275014	0.321094	0.323684	0.264009
0.4	0.216972	0.279514	0.324901	0.32741	0.264933
0.416667	0.216881	0.278618	0.328155	0.329752	0.27196
0.433333	0.220699	0.285022	0.329689	0.332453	0.27823
0.45	0.22564	0.287171	0.329757	0.334408	0.285111
0.466667	0.230911	0.290614	0.332564	0.335161	0.290968
0.483333	0.239249	0.2885	0.336677	0.3388	0.295962
0.5	0.247236	0.29142	0.340109	0.338836	0.302772
0.516667	0.255717	0.289643	0.342417	0.341371	0.309097
0.533333	0.265598	0.287463	0.346021	0.343903	0.313868
0.55	0.275666	0.286521	0.348383	0.345229	0.316141
0.566667	0.284342	0.283981	0.349856	0.34569	0.321013
0.583333	0.294486	0.283946	0.351228	0.345921	0.323498
0.6	0.303377	0.280313	0.352848	0.346387	0.326027
0.616667	0.310583	0.284725	0.353781	0.346309	0.328723
0.633333	0.316988	0.287076	0.355452	0.346785	0.329877
0.65	0.32245	0.291856	0.355126	0.34631	0.33192
0.666667	0.328172	0.296206	0.355052	0.347631	0.333134
0.683333	0.332471	0.301989	0.356241	0.34787	0.334059
0.7	0.336975	0.307547	0.356051	0.346954	0.335216
0.716667	0.339257	0.314673	0.356142	0.346528	0.336943
0.733333	0.342335	0.320353	0.355397	0.346823	0.337662
0.75	0.343869	0.326713	0.354541	0.347231	0.337803
0.766667	0.34531	0.332543	0.354204	0.347871	0.337711
0.783333	0.346356	0.33507	0.354249	0.347517	0.338462
0.8	0.348671	0.3391	0.35341	0.349141	0.338247
0.816667	0.350315	0.342168	0.354213	0.349223	0.339495
0.833333	0.350109	0.344862	0.353938	0.348401	0.340108
0.85	0.351482	0.346912	0.353457	0.348627	0.341689
0.866667	0.350786	0.348957	0.354241	0.349177	0.341861
0.883333	0.352181	0.348871	0.354541	0.349706	0.343433
0.9	0.352056	0.349338	0.35551	0.350466	0.344194
0.916667	0.352584	0.350673	0.356143	0.350441	0.345503
0.933333	0.353621	0.351453	0.356524	0.349915	0.346707
0.95	0.353919	0.352528	0.356739	0.350791	0.347562
0.966667	0.353708	0.352908	0.356287	0.350599	0.3493
0.983333	0.353346	0.353874	0.355939	0.350018	0.348893
1	0.353641	0.353713	0.356492	0.350445	0.349191
1.01667	0.353611	0.3541	0.357332	0.35036	0.349021
1.03333	0.354008	0.354829	0.356712	0.350955	0.349653
1.05	0.354131	0.355047	0.356274	0.351814	0.347975
1.06667	0.35488	0.355953	0.355083	0.35151	0.347621
1.08333	0.355372	0.356017	0.354685	0.352185	0.347613
1.1	0.355288	0.356619	0.353336	0.352851	0.348597
1.11667	0.356039	0.356614	0.353738	0.352799	0.348152
1.13333	0.355925	0.3568	0.35423	0.352416	0.34954
1.15	0.356775	0.356499	0.353778	0.353749	0.350925
1.16667	0.357819	0.356957	0.354319	0.353996	0.349927
1.18333	0.357823	0.356756	0.352937	0.354379	0.349715
1.2	0.357966	0.3562	0.353395	0.354827	0.349269
1.21667	0.357862	0.356578	0.353602	0.354765	0.350009
1.23333	0.358074	0.356153	0.353253	0.354377	0.350322
1.25	0.358036	0.35505	0.35365	0.35366	0.350636
1.26667	0.357757	0.354128	0.354763	0.35436	0.350321
1.28333	0.357673	0.354797	0.355225	0.355301	0.350728
1.3	0.357763	0.354655	0.355163	0.355876	0.349777
1.31667	0.357903	0.355673	0.355442	0.356469	0.349182
1.33333	0.357485	0.355744	0.354563	0.357756	0.35045
1.35	0.356976	0.356467	0.356069	0.357396	0.350342
1.36667	0.35789	0.35707	0.355596	0.357306	0.350135
1.38333	0.357766	0.357543	0.35469	0.357962	0.349995
1.4	0.357623	0.358374	0.355885	0.358612	0.350608
1.41667	0.357294	0.36007	0.355777	0.359515	0.350736
1.43333	0.357904	0.360252	0.356357	0.358756	0.350377
1.45	0.357213	0.360322	0.356438	0.358574	0.351061
1.46667	0.357188	0.360605	0.357699	0.357999	0.351295
1.48333	0.357542	0.360419	0.357329	0.357349	0.350884
1.5	0.358504	0.360173	0.357125	0.35677	0.351673
1.51667	0.359542	0.360304	0.35616	0.357139	0.351836
1.53333	0.358821	0.360128	0.356084	0.357836	0.352196
1.55	0.358537	0.35963	0.356926	0.357662	0.353301
1.56667	0.358575	0.358747	0.35711	0.356731	0.352847
1.58333	0.358699	0.357673	0.357545	0.356425	0.352799
1.6	0.35817	0.358118	0.356818	0.357471	0.353263
1.61667	0.358247	0.357775	0.356613	0.357404	0.352257
1.63333	0.359015	0.357898	0.355302	0.357983	0.35202
1.65	0.358813	0.357949	0.355459	0.358462	0.352625
1.66667	0.358829	0.358114	0.35584	0.359041	0.352088
1.68333	0.358914	0.358441	0.356638	0.359914	0.352608
1.7	0.359087	0.358012	0.357223	0.359217	0.3532
1.71667	0.360131	0.358395	0.357731	0.358384	0.352243
1.73333	0.360152	0.359681	0.357313	0.359	0.351904
1.75	0.360497	0.361218	0.357767	0.359517	0.352094
1.76667	0.360636	0.361213	0.358034	0.359693	0.352415
1.78333	0.362354	0.361623	0.358511	0.360437	0.352461
1.8	0.362344	0.362132	0.359058	0.359563	0.352388
1.81667	0.362015	0.362309	0.359147	0.359147	0.351947
1.83333	0.361453	0.362937	0.359707	0.358536	0.35186
1.85	0.360439	0.362608	0.359955	0.357694	0.351428
1.86667	0.360568	0.363439	0.36036	0.357348	0.350158
1.88333	0.360406	0.363692	0.360575	0.358124	0.351257
1.9	0.361083	0.362801	0.361527	0.358463	0.351739
1.91667	0.361071	0.362046	0.361414	0.359087	0.350951
1.93333	0.361909	0.362499	0.361939	0.359107	0.351152
1.95	0.360827	0.362309	0.361694	0.357948	0.350828
1.96667	0.360591	0.361244	0.362247	0.358999	0.351439
1.98333	0.360594	0.360926	0.362171	0.359856	0.352087
2	0.359994	0.360578	0.361919	0.359742	0.35202
2.01667	0.36122	0.360222	0.361622	0.359845	0.352581
2.03333	0.361079	0.360097	0.360725	0.360363	0.353658
2.05	0.360551	0.360863	0.35995	0.36033	0.353503
2.06667	0.359917	0.36072	0.359605	0.360357	0.353502
2.08333	0.360611	0.36058	0.359535	0.359851	0.353988
2.1	0.36063	0.359928	0.358835	0.359487	0.353711
2.11667	0.361172	0.360084	0.35859	0.359705	0.354999
2.13333	0.361065	0.360153	0.358472	0.359471	0.354538
2.15	0.361299	0.360358	0.358573	0.359014	0.354704
2.16667	0.362448	0.360655	0.358994	0.35943	0.355599
2.18333	0.361522	0.362016	0.358706	0.360327	0.356051
2.2	0.361986	0.36191	0.359956	0.360277	0.355737
2.21667	0.362822	0.360601	0.360011	0.360429	0.355665
2.23333	0.362908	0.361351	0.359633	0.360147	0.35653
2.25	0.362339	0.361205	0.359696	0.35998	0.356663
2.26667	0.361443	0.361752	0.360397	0.360229	0.356334
2.28333	0.361251	0.361662	0.360674	0.360337	0.356477
2.3	0.361766	0.362497	0.360522	0.360564	0.357431
2.31667	0.361554	0.362176	0.360976	0.360491	0.358375
2.33333	0.361882	0.361639	0.360926	0.359959	0.35711
2.35	0.362799	0.35997	0.361323	0.359797	0.356384
2.36667	0.363447	0.360031	0.360433	0.360305	0.357396
2.38333	0.362816	0.360446	0.36049	0.359438	0.357499
2.4	0.361937	0.360291	0.36076	0.359936	0.357576
2.41667	0.36189	0.360347	0.361338	0.361004	0.358729
2.43333	0.362517	0.360107	0.360406	0.36036	0.358846
2.45	0.362342	0.360342	0.359958	0.361174	0.358384
2.46667	0.361345	0.358995	0.359705	0.361507	0.357778
2.48333	0.361619	0.359695	0.359652	0.361144	0.356364
2.5	0.36149	0.35939	0.359274	0.361456	0.357294
2.51667	0.36117	0.3604	0.359408	0.360768	0.357254
2.53333	0.361405	0.360128	0.359578	0.35938	0.356376
2.55	0.362171	0.35976	0.359674	0.359988	0.356275
2.56667	0.363134	0.359108	0.360094	0.360427	0.355579
2.58333	0.363796	0.359533	0.359422	0.359422	0.354726
2.6	0.363537	0.359855	0.360395	0.35916	0.354434
2.61667	0.363726	0.359881	0.360527	0.358834	0.354388
2.63333	0.364291	0.361018	0.360969	0.359081	0.354449
2.65	0.363897	0.360504	0.360755	0.358253	0.353689
2.66667	0.363439	0.360753	0.36102	0.357938	0.353299
2.68333	0.362941	0.360891	0.360685	0.3584	0.353683
2.7	0.361933	0.361724	0.361216	0.3593	0.354041
2.71667	0.361008	0.362188	0.360885	0.359834	0.354187
2.73333	0.360888	0.362971	0.360453	0.359146	0.354007
2.75	0.360289	0.362766	0.361249	0.359063	0.353186
2.76667	0.360693	0.361722	0.360929	0.360262	0.352808
2.78333	0.360404	0.362128	0.361164	0.359128	0.352772
2.8	0.360105	0.362128	0.360025	0.358665	0.353021
2.81667	0.36052	0.36237	0.359694	0.358535	0.353969
2.83333	0.361997	0.362448	0.359312	0.358898	0.353694
2.85	0.362543	0.362246	0.359806	0.358514	0.353159
2.86667	0.362321	0.361573	0.35925	0.358593	0.352896
2.88333	0.362669	0.360971	0.359304	0.357379	0.352487
2.9	0.362995	0.360556	0.359082	0.357221	0.352631
2.91667	0.363246	0.359918	0.358742	0.357632	0.353774
2.93333	0.363021	0.360157	0.35836	0.356638	0.354046
2.95	0.363445	0.359649	0.358237	0.357866	0.354469
2.96667	0.364013	0.358978	0.359228	0.357393	0.353382
2.98333	0.364407	0.35759	0.360239	0.359185	0.353298
3	0.362775	0.3562	0.359931	0.359254	0.353348
3.01667	0.363274	0.355446	0.359787	0.359039	0.354137
3.03333	0.363653	0.354656	0.359195	0.359066	0.353754
3.05	0.364208	0.354586	0.358952	0.360263	0.35311
3.06667	0.363326	0.353389	0.359016	0.360285	0.352449
3.08333	0.363724	0.353498	0.357216	0.359695	0.351667
3.1	0.363514	0.353806	0.356956	0.360533	0.352217
3.11667	0.362355	0.352874	0.356179	0.360191	0.351434
3.13333	0.362347	0.352824	0.355617	0.360117	0.352483
3.15	0.362595	0.353775	0.355198	0.358881	0.352081
3.16667	0.363148	0.354552	0.355263	0.358834	0.352508
3.18333	0.362487	0.354126	0.354572	0.359034	0.351649
3.2	0.362507	0.353688	0.354981	0.358558	0.352623
3.21667	0.362854	0.3534	0.35509	0.35747	0.354258
3.23333	0.364483	0.354538	0.354696	0.357623	0.354126
3.25	0.363846	0.353244	0.355517	0.35722	0.354187
3.26667	0.364165	0.353273	0.354984	0.35555	0.354034
3.28333	0.364835	0.353695	0.354974	0.355226	0.354975
3.3	0.364685	0.353843	0.354621	0.355976	0.354471
3.31667	0.363665	0.35361	0.353536	0.355767	0.354962
3.33333	0.363372	0.353776	0.352788	0.355181	0.354612
3.35	0.363653	0.353547	0.35275	0.355394	0.354794
3.36667	0.363756	0.354118	0.352779	0.355528	0.353535
3.38333	0.363171	0.353501	0.352642	0.355231	0.35311
3.4	0.362378	0.352166	0.352561	0.355088	0.35359
3.41667	0.362239	0.352523	0.352485	0.355834	0.353009
3.43333	0.361413	0.351	0.353052	0.356404	0.353766
3.45	0.361394	0.350587	0.352179	0.356722	0.353379
3.46667	0.361268	0.349891	0.352056	0.355431	0.352315
3.48333	0.362093	0.349464	0.352103	0.355334	0.351336
3.5	0.361816	0.348575	0.353082	0.35542	0.35167
3.51667	0.361443	0.348794	0.352569	0.355302	0.351487
3.53333	0.361387	0.347924	0.35184	0.354601	0.351809
3.55	0.361058	0.348069	0.352283	0.355199	0.351007
3.56667	0.361104	0.348682	0.352031	0.354685	0.351219
3.58333	0.360886	0.348935	0.351832	0.353949	0.352095
3.6	0.361558	0.349089	0.351616	0.354389	0.351367
3.61667	0.361011	0.349359	0.35284	0.354358	0.351584
3.63333	0.360771	0.349574	0.35298	0.355222	0.352685
3.65	0.359274	0.3493	0.353039	0.355927	0.352859
3.66667	0.359723	0.35031	0.352431	0.355601	0.353567
3.68333	0.360243	0.349607	0.353574	0.355	0.354912
3.7	0.360001	0.349369	0.354316	0.355381	0.3558
3.71667	0.360514	0.34877	0.353867	0.35496	0.356271
3.73333	0.359159	0.347946	0.354279	0.355337	0.356101
3.75	0.359363	0.348013	0.35527	0.354992	0.355917
3.76667	0.35915	0.347948	0.355858	0.354031	0.356024
3.78333	0.359948	0.347749	0.3556	0.353027	0.3548
3.8	0.360149	0.346607	0.356024	0.351905	0.355096
3.81667	0.360542	0.346207	0.356589	0.351974	0.355987
3.83333	0.360986	0.344431	0.356531	0.352292	0.354776
3.85	0.360122	0.343761	0.355636	0.352293	0.352914
3.86667	0.360439	0.343474	0.355285	0.352319	0.352344
3.88333	0.359999	0.342723	0.355561	0.352591	0.351263
3.9	0.361138	0.342575	0.355686	0.352439	0.350738
3.91667	0.361105	0.341939	0.354831	0.353047	0.350669
3.93333	0.360518	0.341397	0.354056	0.35307	0.349383
3.95	0.360559	0.340435	0.353607	0.353559	0.350037
3.96667	0.361246	0.339741	0.352175	0.353844	0.34972
3.98333	0.362123	0.339373	0.351935	0.352889	0.348635
4	0.361538	0.339458	0.352109	0.352697	0.348839
4.01667	0.361953	0.339457	0.352933	0.352641	0.348598
4.03333	0.361735	0.338857	0.35269	0.352601	0.348188
4.05	0.361813	0.339772	0.3528	0.352341	0.349563
4.06667	0.362378	0.339251	0.352205	0.352394	0.348994
4.08333	0.363079	0.338195	0.352036	0.352414	0.348624
4.1	0.363374	0.337867	0.352804	0.353039	0.349378
4.11667	0.364013	0.336572	0.353288	0.352427	0.349011
4.13333	0.362854	0.335914	0.354762	0.352184	0.347942
4.15	0.362389	0.335227	0.35485	0.35227	0.347544
4.16667	0.362331	0.334425	0.355262	0.352554	0.347685
4.18333	0.362123	0.3342	0.354792	0.35297	0.348674
4.2	0.3616	0.333512	0.355024	0.352312	0.347774
4.21667	0.361013	0.332608	0.354391	0.351825	0.347417
4.23333	0.360385	0.33189	0.354561	0.351828	0.349088
4.25	0.359191	0.331724	0.354617	0.350535	0.348837
4.26667	0.360231	0.331213	0.354018	0.350135	0.348556
4.28333	0.35908	0.330692	0.353512	0.349971	0.348439
4.3	0.359387	0.331044	0.353668	0.350214	0.350292
4.31667	0.359193	0.329402	0.353972	0.35094	0.350797
4.33333	0.358849	0.328934	0.353074	0.351383	0.350253
4.35	0.358333	0.32772	0.352602	0.351181	0.350152
4.36667	0.358481	0.327295	0.352465	0.351748	0.351382
4.38333	0.358395	0.325687	0.352594	0.351816	0.351189
4.4	0.358292	0.324422	0.352339	0.351108	0.350907
4.41667	0.358996	0.322794	0.352405	0.351745	0.351477
4.43333	0.358297	0.321891	0.352189	0.351054	0.35143
4.45	0.358084	0.321835	0.35265	0.351208	0.350798
4.46667	0.357771	0.320468	0.351689	0.350792	0.349147
4.48333	0.357277	0.319748	0.350718	0.350654	0.349344
4.5	0.35715	0.319165	0.351535	0.35006	0.349271
4.51667	0.357496	0.31884	0.351912	0.348656	0.348453
4.53333	0.357338	0.318535	0.35183	0.348027	0.347745
4.55	0.35763	0.318602	0.352064	0.34768	0.347628
4.56667	0.35754	0.31854	0.351804	0.347621	0.346301
4.58333	0.357455	0.318542	0.351419	0.347334	0.345575
4.6	0.356801	0.318015	0.351892	0.347294	0.346322
4.61667	0.356779	0.316944	0.35138	0.346874	0.347297
4.63333	0.356455	0.316991	0.351499	0.346401	0.347447
4.65	0.356734	0.317885	0.351752	0.345937	0.346925
4.66667	0.356499	0.317074	0.350896	0.345352	0.346882
4.68333	0.356426	0.315752	0.350731	0.346822	0.346763
4.7	0.357158	0.315013	0.350293	0.34732	0.346316
4.71667	0.357015	0.314438	0.349677	0.347219	0.346249
4.73333	0.35791	0.313798	0.349763	0.348082	0.346606
4.75	0.357897	0.313476	0.350054	0.34862	0.345827
4.76667	0.358613	0.313393	0.349898	0.349145	0.345704
4.78333	0.358835	0.313656	0.350255	0.349025	0.344683
4.8	0.360197	0.313154	0.349127	0.34914	0.343816
4.81667	0.359962	0.311832	0.349431	0.348771	0.344226
4.83333	0.360393	0.311544	0.350327	0.349092	0.343568
4.85	0.360377	0.311393	0.350246	0.348821	0.34377
4.86667	0.359372	0.311099	0.350307	0.348938	0.344446
4.88333	0.359298	0.310279	0.350494	0.349304	0.343703
4.9	0.358981	0.309494	0.351196	0.348466	0.342011
4.91667	0.359207	0.308334	0.351133	0.348012	0.342198
4.93333	0.359111	0.307104	0.35046	0.347059	0.341397
4.95	0.359214	0.305956	0.349633	0.346674	0.341194
4.96667	0.358136	0.30508	0.350327	0.346962	0.343234
4.98333	0.357999	0.304487	0.349709	0.346705	0.34345
5	0.357992	0.303752	0.349234	0.34675	0.343132
5.01667	0.358373	0.302074	0.348611	0.345903	0.343226
5.03333	0.358782	0.300511	0.348729	0.344903	0.342808
5.05	0.359709	0.299541	0.348227	0.344672	0.34263
5.06667	0.359978	0.299227	0.34749	0.344544	0.343271
5.08333	0.358918	0.299043	0.34638	0.344576	0.343931
5.1	0.358992	0.297654	0.346011	0.344745	0.343651
5.11667	0.358956	0.297035	0.34601	0.345128	0.344793
5.13333	0.359645	0.295353	0.345195	0.34445	0.343111
5.15	0.359986	0.294197	0.344772	0.344588	0.342492
5.16667	0.359862	0.293408	0.343878	0.344094	0.343183
5.18333	0.359739	0.293781	0.344113	0.344753	0.34241
5.2	0.360543	0.293049	0.343339	0.344327	0.341387
5.21667	0.359475	0.292012	0.342643	0.343947	0.341154
5.23333	0.35812	0.290874	0.34246	0.345185	0.341938
5.25	0.358266	0.289189	0.342666	0.344841	0.342633
5.26667	0.358134	0.289232	0.342469	0.34419	0.342666
5.28333	0.358244	0.288353	0.342482	0.343812	0.341951
5.3	0.358369	0.287703	0.342533	0.344116	0.341046
5.31667	0.358216	0.287368	0.342621	0.343824	0.341451
5.33333	0.357755	0.286693	0.342725	0.343584	0.340862
5.35	0.35784	0.285842	0.34207	0.342356	0.341515
5.36667	0.357033	0.285068	0.342539	0.342869	0.342737
5.38333	0.357709	0.284298	0.342741	0.3438	0.343047
5.4	0.358071	0.283473	0.342446	0.342514	0.343692
5.41667	0.358965	0.28291	0.342349	0.342274	0.342268
5.43333	0.359305	0.281386	0.342758	0.342793	0.342599
5.45	0.359183	0.279889	0.342274	0.342761	0.343053
5.46667	0.358751	0.279407	0.342388	0.342975	0.344335
5.48333	0.358264	0.278446	0.342049	0.342971	0.343676
5.5	0.358622	0.276746	0.342051	0.342879	0.34513
5.51667	0.358752	0.275725	0.341931	0.343405	0.345747
5.53333	0.35874	0.274998	0.341549	0.343152	0.344778
5.55	0.358371	0.273751	0.342041	0.342139	0.344291
5.56667	0.358374	0.273257	0.342286	0.341355	0.342971
5.58333	0.35711	0.27309	0.341983	0.341353	0.342723
5.6	0.357139	0.273081	0.340543	0.341946	0.341963
5.61667	0.357575	0.273243	0.340695	0.342417	0.34056
5.63333	0.356999	0.272458	0.34033	0.342134	0.339632
5.65	0.358021	0.271625	0.339306	0.341847	0.339398
5.66667	0.357875	0.271326	0.338412	0.341468	0.337376
5.68333	0.357754	0.271272	0.337946	0.341599	0.335814
5.7	0.358032	0.270705	0.337459	0.341478	0.335953
5.71667	0.357463	0.27138	0.336498	0.341465	0.336573
5.73333	0.357615	0.269885	0.335896	0.341917	0.33681
5.75	0.358088	0.269159	0.335988	0.342175	0.336046
5.76667	0.357415	0.267936	0.336553	0.341569	0.335607
5.78333	0.357127	0.266398	0.336091	0.340936	0.335472
5.8	0.357091	0.265825	0.335855	0.340879	0.334821
5.81667	0.356482	0.265292	0.335927	0.340679	0.334727
5.83333	0.356661	0.265094	0.33561	0.341123	0.334066
5.85	0.356166	0.263758	0.335619	0.339725	0.334704
5.86667	0.355805	0.263677	0.33501	0.339576	0.334608
5.88333	0.356666	0.262783	0.334836	0.338886	0.333315
5.9	0.357305	0.263	0.333875	0.338387	0.333149
5.91667	0.356933	0.262327	0.33361	0.33747	0.333168
5.93333	0.357481	0.261449	0.3334	0.33661	0.332788
5.95	0.357241	0.260908	0.333729	0.335629	0.332315
5.96667	0.356652	0.260124	0.334012	0.335461	0.333261
5.98333	0.356786	0.259504	0.334324	0.335599	0.333176
6	0.356628	0.259004	0.334179	0.334949	0.333912
6.01667	0.357129	0.258357	0.333784	0.335842	0.331882
6.03333	0.357127	0.256867	0.33448	0.336204	0.330519
6.05	0.357041	0.255579	0.334189	0.335962	0.329517
6.06667	0.356492	0.254911	0.334201	0.335717	0.328883
6.08333	0.357321	0.254556	0.332947	0.335015	0.328313
6.1	0.356676	0.253539	0.33221	0.335073	0.328293
6.11667	0.356375	0.253477	0.331112	0.335279	0.327775
6.13333	0.358082	0.252728	0.330309	0.334671	0.326264
6.15	0.358206	0.25137	0.329887	0.334103	0.324801
6.16667	0.357916	0.248984	0.32962	0.333564	0.323292
6.18333	0.357257	0.248698	0.32913	0.332556	0.324105
6.2	0.358258	0.24879	0.328041	0.331508	0.323747
6.21667	0.357019	0.248103	0.328301	0.331147	0.323345
6.23333	0.356813	0.246921	0.328235	0.331217	0.322748
6.25	0.356436	0.245863	0.328469	0.33084	0.322843
6.26667	0.355903	0.245322	0.328406	0.330962	0.321721
6.28333	0.356189	0.2448	0.328602	0.330988	0.320686
6.3	0.354962	0.244349	0.328864	0.331104	0.321233
6.31667	0.354279	0.243591	0.328225	0.330997	0.321209
6.33333	0.354462	0.243541	0.328897	0.330982	0.321369
6.35	0.354613	0.24237	0.329642	0.330574	0.320557
6.36667	0.353343	0.241194	0.328873	0.330068	0.320528
6.38333	0.353601	0.240049	0.327373	0.330117	0.320196
6.4	0.353441	0.240115	0.326916	0.330301	0.319523
6.41667	0.353503	0.238499	0.326493	0.331235	0.318404
6.43333	0.35388	0.238567	0.325844	0.331581	0.318853
6.45	0.354101	0.236598	0.325489	0.332214	0.319946
6.46667	0.354855	0.235113	0.324982	0.331454	0.317726
6.48333	0.354951	0.234658	0.324599	0.330775	0.315913
6.5	0.355042	0.234327	0.323265	0.330907	0.315714
6.51667	0.355547	0.233544	0.321986	0.331882	0.314572
6.53333	0.355774	0.232823	0.321892	0.332396	0.313816
6.55	0.356106	0.233017	0.322267	0.332679	0.313049
6.56667	0.35587	0.231574	0.32253	0.331558	0.312886
6.58333	0.356264	0.231964	0.322274	0.331449	0.312172
6.6	0.356825	0.231248	0.321979	0.330804	0.31064
6.61667	0.35675	0.231539	0.321387	0.330008	0.309001
6.63333	0.356442	0.231481	0.32078	0.330068	0.309097
6.65	0.356923	0.231444	0.32117	0.330469	0.309372
6.66667	0.356815	0.229996	0.321081	0.329717	0.309272
6.68333	0.356527	0.229601	0.321398	0.329978	0.308499
6.7	0.356821	0.230137	0.322033	0.329824	0.308137
6.71667	0.356739	0.22987	0.32113	0.329938	0.309144
6.73333	0.356795	0.229288	0.319793	0.330795	0.307657
6.75	0.356161	0.228212	0.319952	0.330174	0.30758
6.76667	0.355749	0.22808	0.319147	0.329652	0.30712
6.78333	0.355276	0.227232	0.319065	0.330066	0.307113
6.8	0.354829	0.227105	0.318648	0.33048	0.306199
6.81667	0.354054	0.226025	0.317643	0.330164	0.305788
6.83333	0.354153	0.226609	0.317192	0.330579	0.304286
6.85	0.35445	0.2253	0.316371	0.329395	0.303684
6.86667	0.354505	0.223282	0.315788	0.328698	0.302142
6.88333	0.354502	0.221811	0.314982	0.327892	0.300448
6.9	0.354373	0.222011	0.315178	0.326952	0.300272
6.91667	0.354067	0.221364	0.315227	0.326774	0.300513
6.93333	0.354449	0.220163	0.316467	0.326589	0.29933
6.95	0.354918	0.21917	0.315829	0.325449	0.298799
6.96667	0.354835	0.218085	0.315835	0.32519	0.299019
6.98333	0.355851	0.218442	0.315646	0.32443	0.29823
7	0.35528	0.217999	0.315266	0.324481	0.297613
7.01667	0.354291	0.219033	0.314647	0.32452	0.296863
7.03333	0.353317	0.218718	0.314034	0.324371	0.296483
7.05	0.353413	0.218243	0.314694	0.324232	0.296052
7.06667	0.353507	0.217917	0.314481	0.324097	0.295734
7.08333	0.353524	0.218067	0.314356	0.323669	0.293674
7.1	0.353034	0.217177	0.313332	0.32358	0.293641
7.11667	0.352051	0.216899	0.312968	0.323478	0.292528
7.13333	0.352638	0.216307	0.313236	0.322767	0.291619
7.15	0.351955	0.21559	0.313616	0.32375	0.290655
7.16667	0.35191	0.214677	0.313301	0.322737	0.288511
7.18333	0.351973	0.213616	0.313063	0.321792	0.288546
7.2	0.352631	0.213787	0.312066	0.321407	0.287864
7.21667	0.352589	0.213366	0.312082	0.320886	0.28711
7.23333	0.352655	0.212233	0.31171	0.32134	0.285814
7.25	0.353791	0.210857	0.311168	0.321763	0.285062
7.26667	0.353173	0.210724	0.310433	0.321106	0.284989
7.28333	0.353342	0.209534	0.310287	0.321435	0.284256
7.3	0.3519	0.209384	0.309498	0.320729	0.283686
7.31667	0.352353	0.207861	0.307628	0.319957	0.283312
7.33333	0.352889	0.206937	0.307797	0.320144	0.283564
7.35	0.352905	0.205531	0.307378	0.320489	0.283252
7.36667	0.352135	0.204063	0.307649	0.320841	0.283208
7.38333	0.352196	0.203006	0.307579	0.321198	0.282075
7.4	0.351786	0.202703	0.306788	0.320819	0.280494
7.41667	0.350738	0.202155	0.305649	0.320473	0.279111
7.43333	0.351387	0.202134	0.306554	0.320697	0.27821
7.45	0.352055	0.202096	0.306013	0.319892	0.277726
7.46667	0.353694	0.201183	0.305078	0.320485	0.275999
7.48333	0.353608	0.201401	0.305951	0.320059	0.274928
7.5	0.35357	0.201365	0.304789	0.3196	0.274936
7.51667	0.3542	0.201362	0.3043	0.319106	0.27287
7.53333	0.353995	0.201477	0.304372	0.318702	0.271899
7.55	0.353184	0.201488	0.304002	0.31821	0.271486
7.56667	0.353973	0.200107	0.303817	0.318298	0.272053
7.58333	0.354282	0.200464	0.303649	0.317444	0.272568
7.6	0.354577	0.198925	0.303092	0.317732	0.272016
7.61667	0.354656	0.198648	0.303315	0.318393	0.270891
7.63333	0.354141	0.199215	0.303392	0.31777	0.270509
7.65	0.353837	0.199055	0.303128	0.318072	0.270048
7.66667	0.354201	0.19842	0.303079	0.31813	0.268494
7.68333	0.353126	0.198276	0.303699	0.318153	0.268745
7.7	0.354879	0.197332	0.302873	0.318297	0.266847
7.71667	0.355868	0.197168	0.301828	0.318337	0.266473
7.73333	0.355596	0.197518	0.302022	0.317255	0.265944
7.75	0.354976	0.197566	0.302415	0.317784	0.265773
7.76667	0.354317	0.198105	0.301434	0.316593	0.264939
7.78333	0.353252	0.197872	0.301484	0.315887	0.265156
7.8	0.352806	0.196722	0.301426	0.315642	0.264285
7.81667	0.353386	0.19589	0.300482	0.314676	0.263141
7.83333	0.353473	0.195385	0.299621	0.31403	0.2624
7.85	0.354634	0.194385	0.298904	0.314431	0.260999
7.86667	0.353011	0.194223	0.299758	0.313276	0.260334
7.88333	0.352749	0.194068	0.299724	0.312706	0.25947
7.9	0.352283	0.193432	0.299026	0.312169	0.258393
7.91667	0.353331	0.192264	0.297724	0.312091	0.257655
7.93333	0.353323	0.192004	0.297656	0.312402	0.256896
7.95	0.353754	0.191845	0.296378	0.31272	0.254571
7.96667	0.354086	0.191722	0.29551	0.312291	0.254116
7.98333	0.353628	0.192256	0.295822	0.311331	0.254282
8	0.352554	0.192637	0.296199	0.312592	0.254507
8.01667	0.351867	0.193528	0.296649	0.31152	0.254048
8.03333	0.352253	0.192823	0.294884	0.311392	0.25337
8.05	0.353153	0.192821	0.293955	0.310607	0.252378
8.06667	0.352835	0.193404	0.293937	0.311635	0.251971
8.08333	0.352537	0.193288	0.294348	0.311354	0.250181
8.1	0.352913	0.192135	0.293232	0.311372	0.249553
8.11667	0.352184	0.191882	0.29335	0.310207	0.249255
8.13333	0.351533	0.191018	0.29386	0.310683	0.248681
8.15	0.351129	0.189369	0.293783	0.311627	0.248043
8.16667	0.351515	0.189053	0.293811	0.310554	0.246749
8.18333	0.351575	0.188716	0.293119	0.310423	0.246254
8.2	0.352117	0.189662	0.293315	0.310413	0.246057
8.21667	0.351224	0.190405	0.293881	0.311071	0.245675
8.23333	0.35182	0.189672	0.293692	0.309748	0.245881
8.25	0.351153	0.18878	0.293606	0.308742	0.245018
8.26667	0.350353	0.189413	0.294395	0.307968	0.244203
8.28333	0.350628	0.188798	0.293764	0.307871	0.243173
8.3	0.351147	0.189951	0.292958	0.306223	0.243109
8.31667	0.351402	0.190509	0.292464	0.306302	0.242957
8.33333	0.351192	0.189537	0.29183	0.305558	0.241778
8.35	0.351476	0.189189	0.291692	0.305628	0.241216
8.36667	0.350792	0.188581	0.29222	0.305195	0.240739
8.38333	0.350306	0.187348	0.291683	0.305399	0.23902
8.4	0.350687	0.187	0.291248	0.305758	0.237618
8.41667	0.351115	0.187602	0.290432	0.306252	0.237914
8.43333	0.351502	0.187097	0.289405	0.305503	0.237128
8.45	0.351895	0.187439	0.288834	0.305509	0.236641
8.46667	0.351851	0.18632	0.288847	0.306929	0.235974
8.48333	0.351913	0.18544	0.288578	0.306671	0.234625
8.5	0.351768	0.186582	0.288664	0.30566	0.234562
8.51667	0.352297	0.184781	0.288361	0.304801	0.232788
8.53333	0.352727	0.185453	0.28736	0.304549	0.232142
8.55	0.352312	0.184337	0.287279	0.303855	0.2319
8.56667	0.352138	0.184115	0.286792	0.303534	0.230054
8.58333	0.352055	0.184061	0.287082	0.303086	0.228057
8.6	0.351915	0.184319	0.286762	0.303267	0.226729
8.61667	0.351277	0.182638	0.286757	0.302866	0.225909
8.63333	0.351439	0.183102	0.286435	0.302773	0.224549
8.65	0.351197	0.18337	0.285598	0.302884	0.22305
8.66667	0.350298	0.181893	0.284479	0.304097	0.222465
8.68333	0.349126	0.183086	0.284114	0.304246	0.222152
8.7	0.348901	0.1824	0.284143	0.304529	0.221288
8.71667	0.350154	0.182676	0.283342	0.304126	0.219674
8.73333	0.34951	0.182089	0.282838	0.303392	0.218874
8.75	0.348814	0.180677	0.282603	0.303313	0.218451
8.76667	0.348924	0.179601	0.283067	0.302515	0.217526
8.78333	0.34953	0.180612	0.283308	0.302783	0.217319
8.8	0.349097	0.180144	0.282566	0.30222	0.21776
8.81667	0.349749	0.179959	0.282546	0.300855	0.217484
8.83333	0.350516	0.180227	0.282931	0.299924	0.216826
8.85	0.350675	0.179832	0.282731	0.300597	0.216187
8.86667	0.349795	0.178848	0.28232	0.300295	0.21599
8.88333	0.349551	0.178738	0.283398	0.29917	0.216226
8.9	0.349904	0.179443	0.283691	0.298856	0.215823
8.91667	0.349944	0.180302	0.283815	0.29773	0.215508
8.93333	0.350232	0.1805	0.28404	0.298336	0.214161
8.95	0.349901	0.181079	0.283713	0.298705	0.213553
8.96667	0.35	0.180723	0.283762	0.298062	0.211281
8.98333	0.348678	0.180803	0.283208	0.297875	0.210452
9	0.348468	0.180574	0.28297	0.298262	0.208054
9.01667	0.348614	0.180639	0.282437	0.295566	0.206712
9.03333	0.348916	0.180321	0.281934	0.295828	0.204419
9.05	0.348722	0.181041	0.281156	0.296514	0.204554
9.06667	0.348176	0.179738	0.280335	0.29627	0.204615
9.08333	0.349218	0.180142	0.279096	0.295736	0.20531
9.1	0.348499	0.179567	0.277224	0.29494	0.20443
9.11667	0.348259	0.179071	0.276759	0.293729	0.20318
9.13333	0.348274	0.177976	0.27674	0.293798	0.202866
9.15	0.34824	0.177357	0.276745	0.293719	0.201361
9.16667	0.349063	0.177027	0.276828	0.293379	0.200176
9.18333	0.349002	0.176461	0.275694	0.294445	0.19995
9.2	0.348573	0.176429	0.27522	0.293963	0.199695
9.21667	0.347969	0.175442	0.274294	0.293919	0.198088
9.23333	0.348572	0.175649	0.27382	0.294283	0.195512
9.25	0.347516	0.17431	0.273918	0.294983	0.19256
9.26667	0.346805	0.174993	0.273675	0.29553	0.191675
9.28333	0.346905	0.174441	0.272973	0.295676	0.191143
9.3	0.346896	0.175352	0.272627	0.295082	0.191055
9.31667	0.347702	0.175709	0.272427	0.294677	0.190795
9.33333	0.346767	0.175227	0.27157	0.294097	0.191368
9.35	0.346682	0.175052	0.271731	0.294228	0.191335
9.36667	0.346977	0.174931	0.271902	0.293798	0.19117
9.38333	0.347097	0.175148	0.271864	0.293394	0.190577
9.4	0.346693	0.17497	0.272144	0.291925	0.18968
9.41667	0.346587	0.175408	0.271	0.292405	0.189177
9.43333	0.347366	0.175394	0.271298	0.291616	0.18861
9.45	0.34767	0.174795	0.271857	0.290657	0.187522
9.46667	0.347456	0.173771	0.27105	0.291453	0.186808
9.48333	0.347218	0.17312	0.270571	0.291572	0.185133
9.5	0.347605	0.173668	0.270087	0.290692	0.185398
9.51667	0.347146	0.173578	0.269992	0.2907	0.183935
9.53333	0.347094	0.173749	0.268647	0.290529	0.182432
9.55	0.346954	0.172945	0.267631	0.290212	0.181751
9.56667	0.346465	0.173369	0.267519	0.291549	0.182304
9.58333	0.346246	0.173103	0.26764	0.290765	0.182804
9.6	0.346495	0.172246	0.268305	0.291574	0.182797
9.61667	0.346021	0.172822	0.267722	0.292352	0.182069
9.63333	0.346007	0.173599	0.267701	0.291175	0.180365
9.65	0.346393	0.174377	0.267713	0.290844	0.18068
9.66667	0.345881	0.174215	0.267552	0.291058	0.180224
9.68333	0.345667	0.175347	0.267545	0.290197	0.17873
9.7	0.346109	0.175192	0.268119	0.289419	0.179528
9.71667	0.345935	0.17525	0.268357	0.289001	0.178523
9.73333	0.345941	0.174331	0.26779	0.289108	0.178567
9.75	0.34615	0.173742	0.267617	0.28926	0.176776
9.76667	0.345896	0.173531	0.266419	0.287057	0.177383
9.78333	0.346723	0.173353	0.265074	0.284618	0.176988
9.8	0.346604	0.173126	0.264984	0.284202	0.177492
9.81667	0.345526	0.172002	0.263544	0.283896	0.176518
9.83333	0.3449	0.171874	0.263004	0.284637	0.174329
9.85	0.345481	0.170995	0.262106	0.284455	0.175249
9.86667	0.344281	0.171291	0.261312	0.284465	0.173702
9.88333	0.343594	0.17158	0.261708	0.284245	0.173019
9.9	0.343081	0.172772	0.261865	0.282948	0.170767
9.91667	0.343648	0.17271	0.261411	0.282549	0.171284
9.93333	0.343771	0.172757	0.261896	0.283619	0.16865
9.95	0.343195	0.173039	0.26231	0.284204	0.169299
9.96667	0.343298	0.17275	0.260677	0.283507	0.168686
9.98333	0.343847	0.172877	0.261197	0.282983	0.169178
10	0.344153	0.173355	0.261938	0.281579	0.16956
10.0167	0.343608	0.173938	0.261781	0.281046	0.16913
10.0333	0.344944	0.173968	0.26144	0.281282	0.169638
10.05	0.34589	0.173693	0.260667	0.280975	0.168707
10.0667	0.346402	0.173048	0.258598	0.280553	0.170966
10.0833	0.346086	0.173276	0.257856	0.279371	0.169655
10.1	0.34476	0.173435	0.256884	0.278409	0.171095
10.1167	0.344212	0.172761	0.257351	0.278353	0.169545
10.1333	0.343866	0.17318	0.257969	0.278935	0.169065
10.15	0.343837	0.173571	0.257445	0.278054	0.168903
10.1667	0.34411	0.172726	0.256163	0.277114	0.168106
10.1833	0.344185	0.171657	0.255871	0.277562	0.167237
10.2	0.343267	0.170777	0.256771	0.277655	0.167031
10.2167	0.342831	0.171577	0.2562	0.277312	0.1674
10.2333	0.342876	0.171501	0.257156	0.277448	0.165845
10.25	0.342171	0.171456	0.257525	0.277864	0.167035
10.2667	0.343464	0.171422	0.257239	0.277596	0.16619
10.2833	0.343146	0.171601	0.256401	0.277865	0.165702
10.3	0.342821	0.171079	0.256484	0.277963	0.164365
10.3167	0.342301	0.170873	0.256478	0.278818	0.163872
10.3333	0.342155	0.171799	0.256503	0.27935	0.164297
10.35	0.341317	0.172045	0.25605	0.278169	0.164185
10.3667	0.341597	0.172839	0.254334	0.27611	0.162687
10.3833	0.341782	0.171789	0.2534	0.275798	0.162103
10.4	0.341117	0.171907	0.253147	0.274863	0.161334
10.4167	0.341376	0.171959	0.252554	0.273907	0.160543
10.4333	0.34083	0.172079	0.252675	0.2737	0.160381
10.45	0.340692	0.170938	0.251833	0.273217	0.160811
10.4667	0.340664	0.171129	0.251758	0.272681	0.160556
10.4833	0.340973	0.170477	0.251912	0.27143	0.160385
10.5	0.341426	0.169436	0.251089	0.271085	0.159446
10.5167	0.341905	0.169453	0.251713	0.270542	0.160104
10.5333	0.341312	0.169102	0.251732	0.272223	0.159802
10.55	0.340298	0.16954	0.251941	0.271263	0.159687
10.5667	0.340438	0.168543	0.250902	0.271266	0.160127
10.5833	0.33969	0.168214	0.25057	0.27116	0.158748
10.6	0.339518	0.168076	0.249862	0.271465	0.157942
10.6167	0.340285	0.168757	0.249874	0.269702	0.157866
10.6333	0.340644	0.16855	0.24882	0.268425	0.157959
10.65	0.339354	0.169047	0.248227	0.268612	0.156253
10.6667	0.338559	0.16891	0.24877	0.267425	0.15582
10.6833	0.337701	0.168096	0.248403	0.267415	0.154165
10.7	0.337342	0.168101	0.248384	0.265669	0.154554
10.7167	0.337375	0.167772	0.248042	0.266607	0.153248
10.7333	0.336759	0.168338	0.248618	0.2664	0.151954
10.75	0.336774	0.168721	0.248457	0.265561	0.151916
10.7667	0.336656	0.168572	0.248119	0.264716	0.152091
10.7833	0.33649	0.169799	0.247682	0.265746	0.151647
10.8	0.335932	0.169505	0.247738	0.265716	0.151445
10.8167	0.336241	0.169664	0.246871	0.265576	0.150518
10.8333	0.335906	0.169592	0.247122	0.266498	0.151014
10.85	0.336834	0.170307	0.245963	0.265178	0.151073
10.8667	0.336623	0.169806	0.244767	0.264056	0.150483
10.8833	0.336849	0.170381	0.244032	0.263408	0.151687
10.9	0.336517	0.170954	0.243	0.263431	0.151117
10.9167	0.336555	0.170555	0.242219	0.263774	0.149771
10.9333	0.335727	0.17076	0.242166	0.263973	0.149584
10.95	0.335024	0.170359	0.241433	0.263733	0.148597
10.9667	0.334339	0.170216	0.240752	0.263978	0.14883
10.9833	0.334525	0.169428	0.239709	0.263556	0.150913
11	0.334607	0.170306	0.237817	0.262876	0.151212
11.0167	0.333794	0.170502	0.237203	0.263908	0.151165
11.0333	0.333552	0.170394	0.237054	0.264405	0.151279
11.05	0.333695	0.170017	0.237212	0.264068	0.150235
11.0667	0.333326	0.169844	0.237393	0.262803	0.15064
11.0833	0.332616	0.171013	0.237251	0.262961	0.152046
11.1	0.332948	0.171045	0.236182	0.262429	0.151813
11.1167	0.332793	0.170901	0.235588	0.261391	0.152137
11.1333	0.332741	0.171743	0.234945	0.260186	0.151047
11.15	0.332725	0.172286	0.235171	0.259387	0.149955
11.1667	0.332146	0.172097	0.235727	0.259411	0.148629
11.1833	0.331713	0.171724	0.234987	0.258497	0.148541
11.2	0.33141	0.171831	0.234901	0.258104	0.149044
11.2167	0.330818	0.172004	0.234463	0.257937	0.149193
11.2333	0.331619	0.172089	0.234657	0.257132	0.148516
11.25	0.331893	0.171636	0.234423	0.25646	0.147884
11.2667	0.331225	0.172024	0.234046	0.256698	0.147931
11.2833	0.331218	0.171486	0.234014	0.25703	0.147726
11.3	0.331077	0.170873	0.233662	0.255987	0.149256
11.3167	0.330532	0.170399	0.232698	0.256266	0.149081
11.3333	0.330397	0.170581	0.231613	0.255185	0.14851
11.35	0.330899	0.17092	0.231568	0.255657	0.148769
11.3667	0.331021	0.171507	0.230999	0.255405	0.147858
11.3833	0.330497	0.17149	0.230383	0.255113	0.149044
11.4	0.329525	0.170251	0.229158	0.255758	0.149942
11.4167	0.329346	0.169636	0.228096	0.254808	0.149742
11.4333	0.329149	0.168699	0.228393	0.252987	0.149102
11.45	0.328585	0.169211	0.228246	0.252478	0.148938
11.4667	0.328963	0.169287	0.22868	0.25305	0.147781
11.4833	0.3292	0.16979	0.229055	0.252411	0.147507
11.5	0.328187	0.169658	0.229374	0.252294	0.147899
11.5167	0.327071	0.168944	0.228968	0.252203	0.146864
11.5333	0.326891	0.168222	0.228825	0.251763	0.147787
11.55	0.326828	0.168555	0.228562	0.250637	0.146209
11.5667	0.327259	0.170407	0.228195	0.249837	0.14547
11.5833	0.326915	0.170966	0.227991	0.249233	0.144725
11.6	0.327037	0.17222	0.226665	0.248811	0.144169
11.6167	0.326396	0.17131	0.226221	0.249051	0.144217
11.6333	0.325786	0.171945	0.225099	0.24822	0.145302
11.65	0.32491	0.172339	0.22391	0.248502	0.146378
11.6667	0.325518	0.172166	0.223309	0.248691	0.146509
11.6833	0.325058	0.172778	0.223932	0.247088	0.147492
11.7	0.324771	0.173024	0.22312	0.246541	0.146928
11.7167	0.324948	0.172464	0.222819	0.245724	0.14709
11.7333	0.325057	0.172287	0.222899	0.245779	0.149
11.75	0.324529	0.172113	0.222055	0.246063	0.149554
11.7667	0.323985	0.171709	0.221471	0.246258	0.150176
11.7833	0.324606	0.172187	0.221481	0.24538	0.149829
11.8	0.324374	0.17279	0.221623	0.244753	0.148355
11.8167	0.32474	0.172221	0.221423	0.243514	0.147479
11.8333	0.324586	0.172171	0.220585	0.242556	0.148598
11.85	0.324417	0.172463	0.219462	0.242794	0.147553
11.8667	0.324109	0.173746	0.220191	0.243717	0.146723
11.8833	0.323444	0.173177	0.220889	0.244925	0.146839
11.9	0.322864	0.172558	0.221024	0.245182	0.144959
11.9167	0.322892	0.172638	0.221214	0.24439	0.145393
11.9333	0.322447	0.173259	0.221877	0.244357	0.145897
11.95	0.321656	0.17311	0.221374	0.244611	0.147034
11.9667	0.32102	0.171817	0.221133	0.24511	0.146436
11.9833	0.31989	0.172106	0.221244	0.245628	0.145859
12	0.319662	0.172352	0.221648	0.245663	0.144527
12.0167	0.319552	0.172021	0.220879	0.245564	0.144842
12.0333	0.319176	0.171287	0.219529	0.24434	0.144587
12.05	0.319102	0.171847	0.218856	0.244197	0.143745
12.0667	0.319023	0.172712	0.217697	0.243725	0.143914
12.0833	0.319024	0.173617	0.216952	0.243113	0.143425
12.1	0.31957	0.173428	0.216444	0.243605	0.143322
12.1167	0.318676	0.173883	0.216371	0.242701	0.14202
12.1333	0.318551	0.174273	0.215776	0.2422	0.142116
12.15	0.319149	0.174615	0.215844	0.241747	0.144048
12.1667	0.319031	0.173923	0.215318	0.241896	0.14512
12.1833	0.319153	0.174321	0.215261	0.241791	0.144541
12.2	0.319403	0.174511	0.215113	0.241978	0.145036
12.2167	0.318737	0.174615	0.214621	0.241233	0.14563
12.2333	0.317976	0.174419	0.213794	0.240763	0.145963
12.25	0.317648	0.173169	0.214018	0.240324	0.146314
12.2667	0.316784	0.172676	0.213334	0.239945	0.145837
12.2833	0.317	0.172782	0.213042	0.239865	0.146011
12.3	0.317145	0.173253	0.213383	0.240503	0.146891
12.3167	0.316394	0.173822	0.21347	0.240592	0.144338
12.3333	0.31647	0.174534	0.212398	0.23973	0.143926
12.35	0.316405	0.175013	0.212553	0.239311	0.145651
12.3667	0.316397	0.174177	0.21366	0.238925	0.146471
12.3833	0.316272	0.173453	0.212756	0.23858	0.146594
12.4	0.315678	0.172931	0.212639	0.238239	0.146103
12.4167	0.315871	0.173612	0.212047	0.239702	0.146572
12.4333	0.316058	0.17433	0.21259	0.239568	0.14659
12.45	0.316106	0.173916	0.213238	0.23926	0.146813
12.4667	0.315523	0.174497	0.212605	0.238111	0.146369
12.4833	0.314734	0.174218	0.211278	0.237055	0.148562
12.5	0.314258	0.174858	0.211881	0.236283	0.147523
12.5167	0.314399	0.174683	0.212739	0.235292	0.145889
12.5333	0.313897	0.175836	0.211931	0.234497	0.144327
12.55	0.314209	0.177002	0.211805	0.233383	0.145669
12.5667	0.313905	0.176718	0.212483	0.233036	0.145709
12.5833	0.312631	0.17657	0.213068	0.23142	0.145186
12.6	0.31235	0.1763	0.212705	0.229588	0.143944
12.6167	0.312565	0.176677	0.21179	0.230143	0.143555
12.6333	0.311876	0.176552	0.212338	0.230281	0.14234
12.65	0.312346	0.176445	0.212265	0.230375	0.141917
12.6667	0.311666	0.175754	0.211246	0.231059	0.141816
12.6833	0.310958	0.175891	0.210494	0.23158	0.142536
12.7	0.310003	0.175208	0.209445	0.233251	0.143126
12.7167	0.308933	0.174888	0.208962	0.233039	0.141512
12.7333	0.309509	0.175896	0.209422	0.233172	0.140317
12.75	0.309213	0.1763	0.208918	0.233488	0.139808
12.7667	0.309265	0.176448	0.208364	0.23353	0.139363
12.7833	0.309438	0.17675	0.206966	0.232767	0.139575
12.8	0.309356	0.176149	0.205367	0.233121	0.140967
12.8167	0.308457	0.175831	0.206135	0.232206	0.139915
12.8333	0.308571	0.176417	0.206147	0.231628	0.140703
12.85	0.307873	0.17626	0.204881	0.230957	0.140543
12.8667	0.307138	0.17699	0.205317	0.228696	0.140672
12.8833	0.307575	0.177175	0.205396	0.229627	0.140339
12.9	0.306753	0.176522	0.204249	0.229621	0.141878
12.9167	0.30616	0.176432	0.203649	0.228278	0.141649
12.9333	0.305736	0.176077	0.20373	0.228234	0.143101
12.95	0.304311	0.175712	0.204676	0.22833	0.143318
12.9667	0.305262	0.174864	0.205302	0.228091	0.142374
12.9833	0.305144	0.175503	0.204419	0.22791	0.142461
13	0.304534	0.17632	0.203703	0.228232	0.142651
13.0167	0.304865	0.176719	0.203612	0.227747	0.143411
13.0333	0.305015	0.177311	0.20357	0.228261	0.143485
13.05	0.304169	0.17737	0.203181	0.227433	0.143619
13.0667	0.303819	0.177096	0.20245	0.227206	0.143624
13.0833	0.303598	0.177252	0.202341	0.229262	0.144931
13.1	0.302844	0.17693	0.202169	0.229599	0.146643
13.1167	0.302622	0.177822	0.201605	0.228715	0.147189
13.1333	0.300721	0.17894	0.201084	0.228161	0.147975
13.15	0.300402	0.178637	0.202211	0.228075	0.149456
13.1667	0.300319	0.17827	0.20276	0.227093	0.149559
13.1833	0.299944	0.178132	0.203428	0.228081	0.147423
13.2	0.299465	0.17662	0.202891	0.227812	0.14833
13.2167	0.298522	0.17676	0.203138	0.227291	0.149784
13.2333	0.299076	0.177108	0.203603	0.226916	0.149221
13.25	0.29937	0.176855	0.203889	0.226161	0.149366
13.2667	0.29903	0.177415	0.203973	0.22603	0.14927
13.2833	0.299123	0.177193	0.203439	0.22638	0.148812
13.3	0.299078	0.177824	0.202549	0.225805	0.14912
13.3167	0.298565	0.178255	0.201365	0.226079	0.148688
13.3333	0.298364	0.178185	0.201176	0.22607	0.14717
13.35	0.298491	0.178523	0.200124	0.225345	0.147918
13.3667	0.298571	0.179971	0.199501	0.225533	0.14748
13.3833	0.298408	0.180388	0.200016	0.226616	0.146654
13.4	0.29724	0.180605	0.199909	0.225423	0.147498
13.4167	0.29627	0.181174	0.199474	0.223909	0.147795
13.4333	0.29616	0.181706	0.198623	0.223934	0.14752
13.45	0.296219	0.181406	0.198795	0.223272	0.148211
13.4667	0.296243	0.180683	0.199511	0.223482	0.148658
13.4833	0.296922	0.179902	0.199616	0.223968	0.148941
13.5	0.296356	0.179488	0.199775	0.223908	0.150035
13.5167	0.29455	0.179463	0.199817	0.223692	0.151214
13.5333	0.294922	0.179337	0.200141	0.223066	0.151386
13.55	0.295775	0.179478	0.199747	0.221476	0.151206
13.5667	0.295241	0.179961	0.198797	0.22222	0.150089
13.5833	0.296307	0.179892	0.19988	0.222456	0.149184
13.6	0.295626	0.179894	0.200491	0.221326	0.14807
13.6167	0.294544	0.17988	0.199809	0.221813	0.149172
13.6333	0.293221	0.180636	0.198821	0.221864	0.148269
13.65	0.292225	0.182489	0.198626	0.220732	0.147405
13.6667	0.291884	0.182611	0.198216	0.219966	0.14733
13.6833	0.292575	0.182645	0.199338	0.22021	0.147289
13.7	0.292328	0.181636	0.199462	0.22088	0.147566
13.7167	0.291282	0.18198	0.198352	0.221376	0.147875
13.7333	0.292183	0.181717	0.198675	0.221219	0.1491
13.75	0.290984	0.182142	0.197098	0.221212	0.150217
13.7667	0.290732	0.182536	0.196651	0.221403	0.150207
13.7833	0.29037	0.182954	0.197401	0.220411	0.148922
13.8	0.291007	0.183067	0.197944	0.220584	0.149265
13.8167	0.291294	0.182367	0.197882	0.22069	0.15028
13.8333	0.290159	0.183043	0.196865	0.221446	0.151434
13.85	0.289159	0.182316	0.196408	0.22157	0.151334
13.8667	0.288863	0.183277	0.196349	0.220115	0.150696
13.8833	0.288643	0.182726	0.196775	0.21992	0.150775
13.9	0.287315	0.182947	0.19671	0.220147	0.15076
13.9167	0.287415	0.182447	0.197116	0.219849	0.149187
13.9333	0.287578	0.181781	0.197552	0.219773	0.149021
13.95	0.287705	0.182477	0.197138	0.218788	0.149405
13.9667	0.288353	0.18213	0.196807	0.217042	0.149045
13.9833	0.287265	0.18206	0.196494	0.216212	0.148473
14	0.288099	0.181864	0.197418	0.215919	0.148029
14.0167	0.288574	0.182372	0.196401	0.21491	0.148205
14.0333	0.287759	0.181968	0.196313	0.215997	0.148867
14.05	0.287487	0.182374	0.197521	0.214824	0.149268
14.0667	0.286873	0.182331	0.197635	0.2141	0.14892
14.0833	0.286857	0.182494	0.197587	0.215235	0.151381
14.1	0.286138	0.182722	0.196926	0.215601	0.153154
14.1167	0.285942	0.182612	0.197452	0.215655	0.153233
14.1333	0.284855	0.183206	0.198053	0.216417	0.153357
14.15	0.285128	0.183312	0.198291	0.217121	0.153294
14.1667	0.284082	0.182871	0.198687	0.217124	0.153252
14.1833	0.283391	0.182473	0.199279	0.217141	0.153991
14.2	0.28299	0.183179	0.198674	0.216894	0.153345
14.2167	0.283433	0.182695	0.196739	0.21806	0.153437
14.2333	0.284258	0.182789	0.196239	0.217387	0.153312
14.25	0.283972	0.182312	0.196227	0.215757	0.152979
14.2667	0.284179	0.182102	0.195499	0.215605	0.152756
14.2833	0.283412	0.182166	0.195903	0.216288	0.151243
14.3	0.283506	0.18214	0.19571	0.215543	0.152455
14.3167	0.282557	0.181485	0.195664	0.214842	0.152617
14.3333	0.282201	0.182784	0.195295	0.214547	0.153719
14.35	0.281573	0.183608	0.195034	0.215388	0.153272
14.3667	0.281529	0.183739	0.19499	0.214219	0.153592
14.3833	0.280752	0.183962	0.195027	0.213872	0.153876
14.4	0.279191	0.184	0.195197	0.2142	0.154442
14.4167	0.278503	0.185119	0.194884	0.214821	0.154542
14.4333	0.277924	0.185168	0.195862	0.2139	0.154998
14.45	0.277283	0.184821	0.193812	0.213494	0.15534
14.4667	0.275964	0.184979	0.193761	0.213823	0.155671
14.4833	0.276439	0.185963	0.192121	0.213976	0.157011
14.5	0.275554	0.185042	0.19262	0.213751	0.155156
14.5167	0.275924	0.185096	0.192521	0.211856	0.155988
14.5333	0.27476	0.184807	0.192627	0.213142	0.156643
14.55	0.274437	0.185373	0.193608	0.212982	0.156652
14.5667	0.274976	0.186044	0.19355	0.212539	0.156991
14.5833	0.274381	0.185863	0.192672	0.212306	0.156017
14.6	0.274219	0.187167	0.192211	0.213295	0.157234
14.6167	0.274113	0.187208	0.192828	0.212774	0.158472
14.6333	0.274289	0.186661	0.192201	0.213346	0.157902
14.65	0.272744	0.18585	0.194336	0.214371	0.157281
14.6667	0.273201	0.186306	0.193959	0.212917	0.15768
14.6833	0.272064	0.187301	0.193961	0.21378	0.156754
14.7	0.272536	0.187229	0.194482	0.212273	0.156143
14.7167	0.272746	0.186925	0.193098	0.212081	0.156268
14.7333	0.272528	0.187174	0.194055	0.212526	0.156022
14.75	0.27227	0.187646	0.193951	0.212326	0.156418
14.7667	0.271595	0.186965	0.193008	0.210874	0.153649
14.7833	0.271402	0.186848	0.192959	0.211834	0.153796
14.8	0.270544	0.187363	0.193195	0.211794	0.154912
14.8167	0.271196	0.18806	0.191608	0.210805	0.154709
14.8333	0.271106	0.187829	0.191217	0.211928	0.155787
14.85	0.271216	0.187235	0.191458	0.212191	0.156416
14.8667	0.271215	0.18853	0.19155	0.212195	0.15717
14.8833	0.269669	0.188786	0.192251	0.211859	0.157629
14.9	0.268999	0.188496	0.191833	0.210473	0.157331
14.9167	0.269325	0.188228	0.192883	0.210517	0.157074
14.9333	0.269016	0.188701	0.194053	0.210984	0.158788
14.95	0.268423	0.189735	0.194868	0.21014	0.158536
14.9667	0.268333	0.188762	0.195175	0.209339	0.157648
14.9833	0.26744	0.188998	0.195225	0.209048	0.157193
15	0.267601	0.189501	0.194967	0.209102	0.156796
15.0167	0.267912	0.189337	0.194519	0.208209	0.157604
15.0333	0.266656	0.187977	0.194829	0.207654	0.158312
15.05	0.266174	0.188652	0.194434	0.20688	0.157431
15.0667	0.266535	0.18857	0.193917	0.207014	0.157261
15.0833	0.265768	0.188278	0.193679	0.206385	0.157587
15.1	0.266141	0.188022	0.193995	0.206335	0.15631
15.1167	0.26586	0.186945	0.193529	0.206736	0.156174
15.1333	0.266035	0.188019	0.192707	0.206916	0.15667
15.15	0.266149	0.188646	0.193309	0.205865	0.157684
15.1667	0.265746	0.189527	0.193184	0.205659	0.158242
15.1833	0.264023	0.189185	0.193032	0.205485	0.157362
15.2	0.265032	0.189908	0.191982	0.204596	0.156361
15.2167	0.265781	0.189908	0.192954	0.205301	0.157434
15.2333	0.264688	0.190579	0.19283	0.206652	0.157902
15.25	0.26447	0.191106	0.193269	0.206085	0.159033
15.2667	0.263134	0.191393	0.192602	0.205378	0.160134
15.2833	0.262787	0.191972	0.193535	0.204553	0.160661
15.3	0.262561	0.192221	0.194372	0.203683	0.159681
15.3167	0.262494	0.19221	0.193998	0.205078	0.159687
15.3333	0.262017	0.191894	0.19475	0.204492	0.159188
15.35	0.262254	0.191768	0.194456	0.204025	0.159255
15.3667	0.260642	0.192256	0.194512	0.204903	0.159819
15.3833	0.260546	0.191736	0.194148	0.203303	0.159718
15.4	0.260517	0.191423	0.194127	0.202198	0.15949
15.4167	0.260488	0.19176	0.19415	0.203338	0.158633
15.4333	0.260605	0.191105	0.193437	0.204028	0.159503
15.45	0.26093	0.190768	0.192167	0.203514	0.158786
15.4667	0.260342	0.191279	0.191852	0.203242	0.15944
15.4833	0.260098	0.191216	0.192869	0.202369	0.159008
15.5	0.259346	0.191211	0.191961	0.202087	0.15974
15.5167	0.258552	0.191807	0.192341	0.202949	0.159857
15.5333	0.259169	0.191736	0.191725	0.203478	0.159507
15.55	0.258325	0.192148	0.191476	0.204681	0.159681
15.5667	0.258318	0.192196	0.191489	0.204543	0.16125
15.5833	0.257659	0.192408	0.191388	0.203511	0.161587
15.6	0.257083	0.193401	0.191854	0.202382	0.160453
15.6167	0.255925	0.195143	0.191685	0.202971	0.161937
15.6333	0.254772	0.195274	0.192175	0.201502	0.162395
15.65	0.254249	0.194953	0.191429	0.201356	0.163071
15.6667	0.254243	0.194903	0.191504	0.202159	0.163104
15.6833	0.254839	0.19418	0.192326	0.201617	0.16231
15.7	0.253745	0.193999	0.192257	0.201419	0.162724
15.7167	0.253052	0.193363	0.191145	0.200309	0.163283
15.7333	0.253307	0.194225	0.191246	0.199951	0.16377
15.75	0.253276	0.194368	0.190883	0.200059	0.164214
15.7667	0.253365	0.19384	0.190919	0.200716	0.165513
15.7833	0.253651	0.19345	0.190623	0.200223	0.165509
15.8	0.255064	0.193246	0.190191	0.202768	0.165061
15.8167	0.25479	0.193391	0.189279	0.202604	0.164137
15.8333	0.254348	0.193777	0.189557	0.202996	0.163418
15.85	0.253636	0.194371	0.188413	0.203081	0.166035
15.8667	0.253797	0.195026	0.188645	0.202568	0.166781
15.8833	0.253674	0.196016	0.189679	0.203719	0.166239
15.9	0.252181	0.196348	0.189162	0.203177	0.165509
15.9167	0.251633	0.195405	0.188976	0.203305	0.165794
15.9333	0.252127	0.19629	0.187978	0.20338	0.164978
15.95	0.251666	0.19712	0.188684	0.20199	0.164834
15.9667	0.251452	0.19784	0.188148	0.199838	0.165489
15.9833	0.251471	0.198035	0.189184	0.199621	0.166478
16	0.251432	0.198335	0.189259	0.198678	0.167204
16.0167	0.251767	0.199192	0.19001	0.198935	0.166021
16.0333	0.251142	0.198635	0.190251	0.198442	0.164717
16.05	0.251467	0.198373	0.190114	0.197567	0.164938
16.0667	0.25202	0.197355	0.190852	0.197298	0.165586
16.0833	0.251208	0.198262	0.191305	0.196971	0.165534
16.1	0.249331	0.198631	0.192374	0.19652	0.165887
16.1167	0.249307	0.197179	0.191853	0.197707	0.165047
16.1333	0.248888	0.196656	0.192753	0.199125	0.164336
16.15	0.248381	0.197255	0.192237	0.199033	0.164325
16.1667	0.248145	0.196235	0.191797	0.198338	0.165555
16.1833	0.247895	0.195619	0.19166	0.197404	0.164913
16.2	0.24744	0.195925	0.190957	0.197518	0.165546
16.2167	0.246827	0.195683	0.191617	0.19687	0.165348
16.2333	0.246834	0.195419	0.191579	0.197254	0.164475
16.25	0.246331	0.195126	0.191167	0.197075	0.164083
16.2667	0.247382	0.194695	0.191014	0.196368	0.164199
16.2833	0.246676	0.194654	0.191754	0.197728	0.165177
16.3	0.24491	0.195365	0.191029	0.197409	0.1659
16.3167	0.244313	0.195136	0.191129	0.196789	0.165635
16.3333	0.243654	0.195824	0.191878	0.197595	0.165285
16.35	0.242479	0.19558	0.190874	0.198194	0.166312
16.3667	0.24251	0.196003	0.191536	0.198707	0.166991
16.3833	0.241555	0.197357	0.191192	0.19995	0.167585
16.4	0.240109	0.198044	0.190459	0.200223	0.168602
16.4167	0.240509	0.199125	0.190726	0.200147	0.168956
16.4333	0.240167	0.198754	0.191249	0.19962	0.168019
16.45	0.240093	0.200296	0.190151	0.198721	0.169134
16.4667	0.240679	0.19986	0.190013	0.198454	0.169696
16.4833	0.241669	0.200465	0.190096	0.198833	0.16932
16.5	0.242117	0.200721	0.189871	0.197676	0.169151
16.5167	0.242169	0.201709	0.190525	0.197204	0.168325
16.5333	0.241957	0.201857	0.189223	0.19725	0.168153
16.55	0.242667	0.201872	0.188986	0.19688	0.167724
16.5667	0.243067	0.201927	0.189365	0.196698	0.167348
16.5833	0.242888	0.200448	0.189309	0.19676	0.16704
16.6	0.241604	0.200926	0.188465	0.197641	0.167746
16.6167	0.241495	0.200957	0.189298	0.197946	0.166131
16.6333	0.24133	0.201293	0.19051	0.19773	0.16555
16.65	0.239955	0.201154	0.189579	0.197549	0.166204
16.6667	0.239183	0.201224	0.189823	0.198037	0.166335
16.6833	0.23931	0.201473	0.190356	0.198354	0.166924
16.7	0.239018	0.200765	0.191863	0.197607	0.167159
16.7167	0.238237	0.200856	0.192023	0.197772	0.166732
16.7333	0.23866	0.200889	0.191468	0.197777	0.16668
16.75	0.238374	0.201977	0.191178	0.19774	0.167226
16.7667	0.238283	0.202305	0.19152	0.197203	0.167233
16.7833	0.238012	0.202027	0.192245	0.196447	0.16836
16.8	0.237158	0.201764	0.191797	0.196843	0.167811
16.8167	0.236442	0.201502	0.19246	0.19773	0.169366
16.8333	0.236377	0.201828	0.192979	0.197716	0.169248
16.85	0.236227	0.201637	0.192313	0.196848	0.169668
16.8667	0.236471	0.202676	0.192295	0.197454	0.169377
16.8833	0.236336	0.203031	0.191786	0.197185	0.170262
16.9	0.235472	0.203977	0.192889	0.196727	0.169483
16.9167	0.235123	0.204565	0.192989	0.195989	0.170669
16.9333	0.2353	0.203989	0.19331	0.195595	0.170803
16.95	0.234693	0.204315	0.193743	0.195745	0.169889
16.9667	0.234355	0.204618	0.193008	0.195183	0.170446
16.9833	0.234637	0.204584	0.194277	0.193974	0.168442
17	0.234075	0.203711	0.193854	0.193849	0.169695
17.0167	0.233654	0.203989	0.193044	0.194529	0.169574
17.0333	0.233073	0.203856	0.19279	0.193531	0.169676
17.05	0.23285	0.202807	0.193215	0.192761	0.170379
17.0667	0.232387	0.202738	0.19244	0.192757	0.171771
17.0833	0.231582	0.202545	0.192536	0.193956	0.170722
17.1	0.232478	0.202931	0.19233	0.193997	0.171788
17.1167	0.232364	0.203022	0.191856	0.193678	0.173615
17.1333	0.232939	0.202764	0.193498	0.194122	0.173418
17.15	0.233554	0.202894	0.192779	0.19412	0.173622
17.1667	0.233045	0.203875	0.193419	0.193502	0.173154
17.1833	0.232376	0.204235	0.194445	0.192368	0.173377
17.2	0.23145	0.204996	0.194615	0.191883	0.174423
17.2167	0.23125	0.205227	0.195431	0.192409	0.174869
17.2333	0.231425	0.205416	0.196171	0.19176	0.17443
17.25	0.231863	0.206085	0.196075	0.191462	0.174725
17.2667	0.23092	0.206896	0.196381	0.191783	0.174483
17.2833	0.231384	0.205979	0.196061	0.190314	0.173772
17.3	0.230815	0.206688	0.194904	0.190332	0.175381
17.3167	0.229623	0.208204	0.195425	0.189673	0.176319
17.3333	0.22969	0.208289	0.1951	0.189306	0.176433
17.35	0.22923	0.207896	0.19518	0.189856	0.176038
17.3667	0.230115	0.207529	0.194594	0.190109	0.175219
17.3833	0.230829	0.207859	0.19397	0.189653	0.175097
17.4	0.229443	0.208424	0.193822	0.190034	0.17519
17.4167	0.229007	0.206958	0.192984	0.190062	0.175327
17.4333	0.22794	0.20671	0.193535	0.189569	0.175371
17.45	0.227068	0.207858	0.19314	0.1905	0.1754
17.4667	0.227472	0.207927	0.193998	0.189801	0.174349
17.4833	0.227112	0.207111	0.193287	0.18992	0.174454
17.5	0.226987	0.207311	0.193354	0.190775	0.173691
17.5167	0.227173	0.208394	0.193491	0.190683	0.173763
17.5333	0.226016	0.207417	0.194362	0.190134	0.174097
17.55	0.224352	0.208294	0.1938	0.190297	0.173878
17.5667	0.224431	0.207416	0.19401	0.190137	0.17398
17.5833	0.224282	0.208768	0.195188	0.189304	0.172766
17.6	0.224264	0.209382	0.194763	0.189848	0.172633
17.6167	0.223951	0.20926	0.194956	0.190543	0.172507
17.6333	0.224271	0.209078	0.19436	0.18951	0.174057
17.65	0.22394	0.208445	0.193985	0.1897	0.174609
17.6667	0.223847	0.208076	0.193266	0.189653	0.17582
17.6833	0.224059	0.207738	0.194015	0.189686	0.176615
17.7	0.224786	0.208942	0.19374	0.189959	0.176276
17.7167	0.225041	0.208762	0.193668	0.190432	0.176132
17.7333	0.225312	0.209536	0.192888	0.190933	0.175989
17.75	0.224905	0.208692	0.193062	0.190664	0.177563
17.7667	0.225333	0.207759	0.191861	0.190358	0.177261
17.7833	0.225126	0.207445	0.191077	0.19041	0.177878
17.8	0.224409	0.20776	0.19015	0.191244	0.177334
17.8167	0.224419	0.208677	0.190741	0.191489	0.176754
17.8333	0.224393	0.209299	0.191672	0.190857	0.176695
17.85	0.223172	0.209269	0.191875	0.191695	0.176419
17.8667	0.222583	0.208829	0.19229	0.192277	0.17794
17.8833	0.222372	0.209022	0.193725	0.191865	0.17806
17.9	0.22243	0.208499	0.194428	0.191205	0.179448
17.9167	0.221437	0.209328	0.194613	0.191385	0.178429
17.9333	0.22018	0.209978	0.195845	0.191847	0.178294
17.95	0.219656	0.209371	0.197071	0.190843	0.178731
17.9667	0.21923	0.2088	0.198029	0.190683	0.177189
17.9833	0.219447	0.208314	0.198594	0.190575	0.178159
18	0.218967	0.208793	0.198782	0.190782	0.177551
18.0167	0.219578	0.20909	0.198241	0.189554	0.17742
18.0333	0.21875	0.209885	0.197391	0.189951	0.1769
18.05	0.218572	0.209827	0.197168	0.190686	0.177369
18.0667	0.217598	0.210037	0.197691	0.190289	0.17652
18.0833	0.217519	0.210117	0.197801	0.190063	0.177562
18.1	0.218245	0.210122	0.198013	0.189133	0.178651
18.1167	0.21842	0.210993	0.197336	0.18924	0.17818
18.1333	0.218143	0.211457	0.197368	0.189296	0.180343
18.15	0.21702	0.214389	0.197219	0.188862	0.180292
18.1667	0.216313	0.214426	0.196448	0.189728	0.180688
18.1833	0.215858	0.213989	0.196617	0.18886	0.181241
18.2	0.216141	0.213296	0.197344	0.187922	0.181477
18.2167	0.216866	0.213811	0.196284	0.187624	0.181256
18.2333	0.217537	0.214057	0.195883	0.188195	0.181811
18.25	0.217894	0.213711	0.195914	0.188619	0.182646
18.2667	0.217063	0.214176	0.195549	0.189522	0.18264
18.2833	0.217097	0.215024	0.195816	0.190067	0.182632
18.3	0.216588	0.214773	0.195295	0.189833	0.182535
18.3167	0.21654	0.211887	0.195986	0.190725	0.182839
18.3333	0.216563	0.211395	0.196495	0.190032	0.182489
18.35	0.21633	0.211593	0.195704	0.190736	0.182564
18.3667	0.216003	0.21277	0.196335	0.191816	0.182932
18.3833	0.214732	0.212438	0.197431	0.190639	0.183314
18.4	0.213985	0.212786	0.196887	0.190841	0.183485
18.4167	0.214471	0.214217	0.19707	0.190305	0.183468
18.4333	0.214818	0.214298	0.197377	0.189902	0.183026
18.45	0.214048	0.213773	0.196962	0.189647	0.183332
18.4667	0.213857	0.214386	0.197034	0.18965	0.183335
18.4833	0.214961	0.214357	0.196367	0.190243	0.18341
18.5	0.215574	0.2148	0.196288	0.189776	0.18483
18.5167	0.215776	0.214469	0.197456	0.189105	0.185764
18.5333	0.216185	0.213562	0.196536	0.18767	0.185387
18.55	0.215835	0.213405	0.196436	0.187979	0.186554
18.5667	0.216559	0.213087	0.197811	0.188062	0.185891
18.5833	0.215972	0.212217	0.196895	0.188911	0.185099
18.6	0.214982	0.2118	0.196434	0.188991	0.185984
18.6167	0.216078	0.212288	0.197296	0.187486	0.185789
18.6333	0.216216	0.212828	0.197502	0.187623	0.187
18.65	0.215028	0.214112	0.197412	0.186808	0.187141
18.6667	0.214708	0.214412	0.197173	0.186729	0.18669
18.6833	0.214235	0.215698	0.196321	0.187218	0.186674
18.7	0.213168	0.216078	0.198083	0.188916	0.18624
18.7167	0.213113	0.216076	0.198885	0.189648	0.184787
18.7333	0.211407	0.216329	0.198726	0.190859	0.185448
18.75	0.211622	0.216452	0.199655	0.190772	0.185581
18.7667	0.212142	0.216675	0.200622	0.190792	0.185512
18.7833	0.210895	0.21615	0.200809	0.192632	0.186208
18.8	0.210615	0.216182	0.200726	0.193215	0.185438
18.8167	0.210595	0.216488	0.200961	0.193246	0.184867
18.8333	0.209729	0.216253	0.201615	0.192985	0.18454
18.85	0.20953	0.215496	0.201229	0.193003	0.184561
18.8667	0.209318	0.215876	0.199442	0.191753	0.185253
18.8833	0.208861	0.216636	0.198278	0.191779	0.185398
18.9	0.209029	0.217461	0.198502	0.190262	0.185308
18.9167	0.208182	0.217433	0.198528	0.189674	0.185812
18.9333	0.207511	0.217669	0.198149	0.189229	0.186404
18.95	0.208193	0.218552	0.198422	0.188033	0.185893
18.9667	0.207608	0.218746	0.198693	0.186723	0.184642
18.9833	0.20759	0.217796	0.198278	0.187136	0.186151
19	0.207664	0.217384	0.198179	0.186348	0.187068
19.0167	0.207831	0.217599	0.199179	0.186496	0.186721
19.0333	0.208542	0.216911	0.199508	0.187377	0.18685
19.05	0.208166	0.216541	0.199961	0.186369	0.186829
19.0667	0.20897	0.215732	0.1992	0.186329	0.188607
19.0833	0.208987	0.215831	0.198115	0.186567	0.188285
19.1	0.209936	0.215731	0.199277	0.186597	0.187354
19.1167	0.208903	0.215553	0.198966	0.188149	0.189023
19.1333	0.208964	0.214836	0.198953	0.188569	0.18976
19.15	0.208993	0.215741	0.199088	0.188589	0.188763
19.1667	0.208834	0.217112	0.198531	0.190139	0.189141
19.1833	0.208396	0.216895	0.198789	0.190331	0.189409
19.2	0.207507	0.217074	0.199854	0.189506	0.189792
19.2167	0.207877	0.21787	0.200304	0.189547	0.191102
19.2333	0.207126	0.218037	0.201003	0.190007	0.190462
19.25	0.206592	0.217348	0.202603	0.190529	0.190241
19.2667	0.20621	0.21747	0.200917	0.190155	0.190636
19.2833	0.206424	0.21738	0.201246	0.189061	0.189045
19.3	0.206444	0.217915	0.201993	0.189127	0.18994
19.3167	0.206358	0.217985	0.203468	0.188864	0.190008
19.3333	0.206521	0.21757	0.203884	0.189064	0.190296
19.35	0.206998	0.218735	0.203678	0.188212	0.190412
19.3667	0.207502	0.21986	0.203037	0.187516	0.190331
19.3833	0.20778	0.219627	0.203324	0.188707	0.190775
19.4	0.207631	0.219468	0.201916	0.188331	0.190987
19.4167	0.207327	0.220286	0.201428	0.186494	0.192186
19.4333	0.205798	0.220678	0.202062	0.187341	0.191752
19.45	0.205963	0.220935	0.200863	0.18675	0.192143
19.4667	0.205611	0.221317	0.200836	0.186456	0.191886
19.4833	0.205748	0.221748	0.200172	0.186142	0.193244
19.5	0.206032	0.2216	0.200421	0.185616	0.192707
19.5167	0.205765	0.220929	0.199348	0.186069	0.192553
19.5333	0.205298	0.220096	0.199431	0.187434	0.192494
19.55	0.205118	0.220143	0.199021	0.187589	0.192468
19.5667	0.204708	0.220331	0.199603	0.188604	0.191792
19.5833	0.205631	0.221005	0.199692	0.190465	0.190968
19.6	0.206693	0.220911	0.200405	0.192295	0.192781
19.6167	0.206236	0.220601	0.201344	0.195383	0.192874
19.6333	0.206309	0.21954	0.200935	0.198658	0.192645
19.65	0.206453	0.218974	0.20022	0.201542	0.191135
19.6667	0.205553	0.218432	0.200224	0.206775	0.190992
19.6833	0.205458	0.219327	0.201369	0.211776	0.191061
19.7	0.205125	0.220648	0.201609	0.217225	0.190616
19.7167	0.204572	0.220877	0.201041	0.223064	0.189534
19.7333	0.204797	0.22099	0.201542	0.230375	0.190068
19.75	0.204506	0.220976	0.201786	0.238173	0.189605
19.7667	0.204406	0.221271	0.20173	0.245494	0.187742
19.7833	0.204116	0.222573	0.202169	0.25308	0.187665
19.8	0.204091	0.223241	0.202411	0.261748	0.187775
19.8167	0.202432	0.223736	0.202975	0.270402	0.188241
19.8333	0.202981	0.224295	0.203343	0.277356	0.187289
19.85	0.202982	0.224296	0.203729	0.285461	0.186886
19.8667	0.203267	0.224027	0.204452	0.294158	0.187267
19.8833	0.20382	0.223367	0.205681	0.298961	0.187668
19.9	0.203379	0.223605	0.206087	0.30315	0.187278
19.9167	0.202896	0.223079	0.205831	0.30699	0.188495
19.9333	0.202628	0.222883	0.205783	0.309983	0.189827
19.95	0.203113	0.222079	0.207119	0.313259	0.190506
19.9667	0.203717	0.222868	0.208112	0.316326	0.190648
19.9833	0.204346	0.223174	0.209832	0.317906	0.190733
20	0.203549	0.223495	0.210403	0.320472	0.192242
20.0167	0.203425	0.222404	0.211247	0.322404	0.194036
20.0333	0.204301	0.222129	0.212506	0.316254	0.196371
20.05	0.205022	0.222963	0.213329	0.314569	0.197044
20.0667	0.205517	0.222861	0.21633	0.311513	0.198407
20.0833	0.206495	0.223941	0.220115	0.312627	0.200622
20.1	0.208564	0.225072	0.222353	0.310091	0.202086
20.1167	0.210158	0.226666	0.224114	0.304054	0.205327
20.1333	0.211441	0.227564	0.226705	0.296505	0.209367
20.15	0.214366	0.228493	0.229753	0.293586	0.214195
20.1667	0.21846	0.229643	0.233225	0.28172	0.21762
20.1833	0.222875	0.232035	0.237403	0.271581	0.221436
20.2	0.226233	0.233344	0.23963	0.269391	0.223298
20.2167	0.22987	0.234242	0.242777	0.266291	0.228126
20.2333	0.236492	0.235597	0.243609	0.259247	0.233115
20.25	0.243359	0.236036	0.246388	0.249915	0.236714
20.2667	0.248273	0.236447	0.25075	0.241317	0.24205
20.2833	0.255089	0.236541	0.253202	0.240261	0.245499
20.3	0.261438	0.23569	0.257125	0.236298	0.250304
20.3167	0.267808	0.234743	0.259146	0.226366	0.25389
20.3333	0.272255	0.23386	0.262653	0.220754	0.256967
20.35	0.275223	0.233057	0.265342	0.217107	0.257269
20.3667	0.280115	0.232372	0.269255	0.210394	0.260332
20.3833	0.285456	0.231773	0.273918	0.20209	0.261283
20.4	0.288272	0.231201	0.276955	0.196761	0.261664
20.4167	0.291411	0.230679	0.277836	0.186494	0.261946
20.4333	0.294861	0.230202	0.277179	0.18013	0.261915
20.45	0.295062	0.228629	0.279184	0.174399	0.259629
20.4667	0.294313	0.228015	0.278501	0.165327	0.258026
20.4833	0.294649	0.229357	0.277649	0.163143	0.255154
20.5	0.294541	0.22982	0.275599	0.159465	0.255201
20.5167	0.293652	0.231089	0.27188	0.151354	0.258107
20.5333	0.29037	0.232543	0.269149	0.142457	0.253382
20.55	0.287024	0.234141	0.267499	0.132488	0.254559
20.5667	0.281944	0.236059	0.263567	0.127408	0.252633
20.5833	0.272794	0.237254	0.260132	0.122207	0.248827
20.6	0.262927	0.237606	0.257025	0.115212	0.247112
20.6167	0.254694	0.239181	0.250616	0.105017	0.242968
20.6333	0.249513	0.241812	0.244952	0.101128	0.237488
20.65	0.241379	0.241576	0.240029	0.094938	0.236573
20.6667	0.23078	0.242642	0.232903	0.081817	0.233087
20.6833	0.221396	0.242011	0.229139	0.076453	0.226419
20.7	0.213221	0.242689	0.221684	0.070403	0.221049
20.7167	0.2049	0.241863	0.21313	0.065667	0.216017
20.7333	0.194679	0.241132	0.208096	0.058468	0.213947
20.75	0.184652	0.242136	0.199408	0.054381	0.20945
20.7667	0.176265	0.243146	0.195675	0.048843	0.203359
20.7833	0.169659	0.243384	0.189667	0.044416	0.199855
20.8	0.160658	0.241965	0.187212	0.039431	0.196294
20.8167	0.15166	0.241749	0.179141	0.040394	0.18804
20.8333	0.146822	0.242999	0.176376	0.047269	0.178277
20.85	0.14155	0.243226	0.170198	0.044637	0.173155
20.8667	0.135283	0.24215	0.166518	0.04631	0.172035
20.8833	0.126546	0.243293	0.163591	0.048441	0.167831
20.9	0.123288	0.243846	0.156345	0.043823	0.161537
20.9167	0.121459	0.24446	0.150887	0.049004	0.157649
20.9333	0.119709	0.24499	0.144274	0.047687	0.151353
20.95	0.115327	0.245808	0.139508	0.050825	0.143267
20.9667	0.10966	0.247993	0.131482	0.04809	0.139916
20.9833	0.106331	0.248569	0.127322	0.038687	0.135064
21	0.10151	0.246375	0.121426	0.033818	0.135597
21.0167	0.099311	0.245969	0.116897	0.036968	0.131717
21.0333	0.095758	0.246385	0.113449	0.036196	0.129155
21.05	0.092727	0.244818	0.106297	0.036933	0.124451
21.0667	0.088096	0.244	0.105537	0.040563	0.116341
21.0833	0.087538	0.242971	0.106609	0.043319	0.110633
21.1	0.084166	0.24071	0.101603	0.046209	0.106178
21.1167	0.079447	0.237969	0.100312	0.041992	0.103816
21.1333	0.079786	0.239234	0.098842	0.044755	0.098231
21.15	0.078293	0.237721	0.098362	0.04846	0.097356
21.1667	0.079254	0.236361	0.097449	0.047234	0.095641
21.1833	0.076179	0.236763	0.094765	0.045023	0.095696
21.2	0.074167	0.234962	0.093419	0.04365	0.089729
21.2167	0.070785	0.23495	0.090008	0.041308	0.08426
21.2333	0.072101	0.235509	0.086998	0.03935	0.08179
21.25	0.071304	0.234105	0.083877	0.031739	0.077803
21.2667	0.069315	0.235042	0.084186	0.031933	0.075094
21.2833	0.073557	0.236883	0.079227	0.034959	0.072057
21.3	0.072874	0.231576	0.079577	0.028503	0.069269
21.3167	0.071696	0.231335	0.078441	0.025704	0.066059
21.3333	0.070233	0.230316	0.074335	0.027507	0.058101
21.35	0.071169	0.227646	0.071101	0.026907	0.053513
21.3667	0.071789	0.227384	0.069823	0.021468	0.052904
21.3833	0.074614	0.226215	0.071436	0.020234	0.049925
21.4	0.071818	0.224169	0.068152	0.015837	0.053939
21.4167	0.068845	0.22162	0.065004	0.013831	0.058611
21.4333	0.0666	0.218958	0.06336	0.014755	0.057552
21.45	0.066601	0.216266	0.064251	0.009786	0.060211
21.4667	0.0637	0.215493	0.058548	0.010629	0.058208
21.4833	0.064636	0.213198	0.053236	0.012576	0.056159
21.5	0.063836	0.212433	0.054733	0.010205	0.060733
21.5167	0.06254	0.210858	0.056206	0.007188	0.057325
21.5333	0.062204	0.210148	0.055577	0.008746	0.056305
21.55	0.06223	0.207483	0.054282	0.014015	0.055987
21.5667	0.063598	0.207208	0.053332	0.0173	0.050274
21.5833	0.066089	0.205736	0.05312	0.016653	0.046772
21.6	0.065052	0.205183	0.054234	0.01217	0.047381
21.6167	0.061832	0.203964	0.050386	0.016476	0.044695
21.6333	0.065521	0.203042	0.052057	0.019861	0.047628
21.65	0.065578	0.201314	0.055349	0.019392	0.049321
21.6667	0.06464	0.200834	0.055215	0.019915	0.048433
21.6833	0.068207	0.200744	0.054516	0.0195	0.045911
21.7	0.071118	0.198938	0.04937	0.021499	0.045518
21.7167	0.069794	0.199598	0.047908	0.01466	0.046021
21.7333	0.069274	0.198535	0.049482	0.01571	0.044694
21.75	0.069531	0.198371	0.048201	0.018846	0.041493
21.7667	0.072582	0.196972	0.045059	0.021601	0.040435
21.7833	0.071184	0.196451	0.045584	0.015054	0.040565
21.8	0.069133	0.196879	0.044781	0.011991	0.035709
21.8167	0.067863	0.197214	0.042179	0.008309	0.03514
21.8333	0.070976	0.196779	0.038236	0.006304	0.036219
21.85	0.067777	0.195281	0.034965	0.005524	0.037396
21.8667	0.06895	0.194786	0.033107	0.002909	0.036608
21.8833	0.075397	0.193893	0.032523	0.006608	0.037916
21.9	0.077511	0.193014	0.030592	0.005453	0.039647
21.9167	0.078552	0.192534	0.027316	0.004948	0.041414
21.9333	0.08306	0.193465	0.025262	0.003837	0.038093
21.95	0.087729	0.192825	0.025673	0.010361	0.040495
21.9667	0.092682	0.191184	0.025489	0.011505	0.044136
21.9833	0.094167	0.191642	0.026144	0.019035	0.042511
22	0.096267	0.19221	0.023648	0.020392	0.041455
22.0167	0.098911	0.191732	0.024927	0.025513	0.043066
22.0333	0.097336	0.19027	0.029211	0.025454	0.044833
22.05	0.097569	0.19012	0.027149	0.026384	0.046876
22.0667	0.102412	0.188413	0.027943	0.026443	0.050369
22.0833	0.106629	0.187306	0.034288	0.02786	0.050364
22.1	0.109272	0.18575	0.034985	0.032789	0.054446
22.1167	0.112329	0.18453	0.034798	0.026802	0.052048
22.1333	0.112068	0.184304	0.035265	0.028914	0.048297
22.15	0.115194	0.183243	0.035548	0.027474	0.047167
22.1667	0.119805	0.182436	0.040624	0.030379	0.041696
22.1833	0.125447	0.181728	0.041992	0.029418	0.037441
22.2	0.130952	0.181393	0.04156	0.03063	0.039662
22.2167	0.134031	0.179811	0.04286	0.02763	0.035733
22.2333	0.138384	0.181147	0.045233	0.031363	0.038048
22.25	0.13871	0.18098	0.042462	0.030619	0.038008
22.2667	0.139686	0.180185	0.043461	0.029099	0.039567
22.2833	0.141615	0.179006	0.041698	0.031226	0.040944
22.3	0.145802	0.179693	0.043249	0.033272	0.041353
22.3167	0.149391	0.179652	0.040048	0.026828	0.040032
22.3333	0.151036	0.177873	0.039926	0.025496	0.043115
22.35	0.154108	0.180182	0.041023	0.023857	0.046614
22.3667	0.158491	0.181703	0.041422	0.023348	0.046973
22.3833	0.160421	0.182514	0.042581	0.024701	0.04487
22.4	0.16091	0.181734	0.03994	0.024134	0.039389
22.4167	0.165047	0.183315	0.039513	0.024927	0.043223
22.4333	0.16758	0.184418	0.038658	0.023653	0.039193
22.45	0.169348	0.187359	0.03893	0.02765	0.036026
22.4667	0.173066	0.186604	0.039381	0.02691	0.035717
22.4833	0.176154	0.186598	0.046112	0.033938	0.036382
22.5	0.178842	0.187839	0.04328	0.034588	0.038963
22.5167	0.18169	0.186825	0.040571	0.039204	0.040437
22.5333	0.182494	0.186342	0.039814	0.04638	0.038715
22.55	0.183662	0.186777	0.039649	0.050396	0.042642
22.5667	0.187635	0.186615	0.040373	0.054544	0.047227
22.5833	0.188103	0.185884	0.042749	0.052783	0.043541
22.6	0.193124	0.184928	0.045737	0.056913	0.047996
22.6167	0.197245	0.183898	0.04779	0.059789	0.050629
22.6333	0.19989	0.185634	0.046059	0.062359	0.05294
22.65	0.202015	0.183894	0.044386	0.062781	0.054278
22.6667	0.204862	0.185314	0.046882	0.068901	0.054932
22.6833	0.207482	0.185075	0.047619	0.073196	0.056456
22.7	0.209934	0.183969	0.047447	0.072342	0.059273
22.7167	0.215283	0.184297	0.047796	0.073541	0.057647
22.7333	0.218178	0.18539	0.047528	0.077194	0.054234
22.75	0.222161	0.185905	0.047496	0.083669	0.057612
22.7667	0.225349	0.187774	0.04551	0.085425	0.057624
22.7833	0.227867	0.188333	0.046422	0.088273	0.06157
22.8	0.230848	0.187929	0.04835	0.094546	0.063198
22.8167	0.234941	0.190246	0.049161	0.10087	0.064884
22.8333	0.239374	0.19101	0.050712	0.100922	0.067079
22.85	0.242285	0.192354	0.052554	0.101236	0.068051
22.8667	0.246603	0.195008	0.05524	0.105041	0.067958
22.8833	0.249701	0.195665	0.055663	0.109714	0.069041
22.9	0.252305	0.196571	0.057123	0.109866	0.068742
22.9167	0.255733	0.198052	0.055773	0.113612	0.066664
22.9333	0.256302	0.197622	0.056463	0.11721	0.066749
22.95	0.259012	0.1979	0.055008	0.119429	0.064237
22.9667	0.260157	0.198039	0.053824	0.120302	0.06409
22.9833	0.262928	0.198437	0.053154	0.122701	0.067846
23	0.264725	0.197462	0.052526	0.125042	0.067076
23.0167	0.265018	0.198012	0.056388	0.128305	0.070704
23.0333	0.266191	0.198274	0.058071	0.131378	0.07041
23.05	0.266622	0.198522	0.056155	0.1347	0.073202
23.0667	0.267839	0.198028	0.05806	0.136138	0.077343
23.0833	0.268532	0.198803	0.057112	0.136064	0.076759
23.1	0.271283	0.19994	0.058635	0.137587	0.083318
23.1167	0.275246	0.200056	0.059538	0.139552	0.088456
23.1333	0.279013	0.19954	0.060702	0.140572	0.091432
23.15	0.27962	0.19994	0.059696	0.139691	0.090265
23.1667	0.280203	0.20092	0.061409	0.143738	0.086543
23.1833	0.281224	0.200716	0.061161	0.145003	0.088021
23.2	0.28334	0.199762	0.061677	0.147031	0.088389
23.2167	0.285776	0.200222	0.064881	0.147652	0.091363
23.2333	0.288666	0.199912	0.066303	0.149187	0.092182
23.25	0.29283	0.199615	0.07256	0.153089	0.097596
23.2667	0.294181	0.200079	0.074234	0.154216	0.096308
23.2833	0.295129	0.2012	0.079331	0.156887	0.099333
23.3	0.29658	0.203815	0.079658	0.159135	0.103406
23.3167	0.300205	0.205269	0.081294	0.162467	0.106451
23.3333	0.303716	0.204858	0.083283	0.162247	0.113668
23.35	0.306724	0.204981	0.082423	0.165006	0.114333
23.3667	0.311135	0.205737	0.084799	0.164196	0.117763
23.3833	0.311803	0.205257	0.085608	0.164001	0.121504
23.4	0.31201	0.206083	0.08614	0.164463	0.126941
23.4167	0.313289	0.20608	0.086221	0.163191	0.127877
23.4333	0.315302	0.206287	0.08571	0.166325	0.13214
23.45	0.317895	0.206854	0.086129	0.166061	0.133901
23.4667	0.319711	0.206269	0.089054	0.167778	0.131816
23.4833	0.320556	0.205907	0.092833	0.169941	0.133991
23.5	0.321398	0.207645	0.091898	0.171873	0.137784
23.5167	0.320812	0.20923	0.094303	0.171906	0.140717
23.5333	0.316462	0.208909	0.092973	0.174191	0.140354
23.55	0.319276	0.21052	0.096433	0.175482	0.138604
23.5667	0.319156	0.211611	0.098369	0.17868	0.136909
23.5833	0.320394	0.212608	0.101326	0.181212	0.140693
23.6	0.320953	0.21355	0.103683	0.181192	0.141583
23.6167	0.320625	0.214804	0.104543	0.182084	0.141252
23.6333	0.321096	0.213931	0.106409	0.181509	0.144602
23.65	0.320859	0.214903	0.108029	0.181118	0.148042
23.6667	0.320572	0.214625	0.11391	0.180792	0.14683
23.6833	0.323705	0.214452	0.115696	0.1804	0.144676
23.7	0.327876	0.215434	0.1178	0.180337	0.145678
23.7167	0.327942	0.215275	0.12013	0.182373	0.149981
23.7333	0.32862	0.214725	0.122008	0.183487	0.154506
23.75	0.328409	0.214975	0.123839	0.183769	0.153834
23.7667	0.328696	0.214936	0.126889	0.184418	0.152243
23.7833	0.329615	0.214389	0.128911	0.186091	0.151681
23.8	0.329721	0.215098	0.131681	0.188708	0.156191
23.8167	0.330307	0.21417	0.133219	0.189547	0.155158
23.8333	0.331219	0.214966	0.133901	0.191627	0.156688
23.85	0.330616	0.214698	0.1358	0.193233	0.159098
23.8667	0.328669	0.215458	0.139764	0.195417	0.161862
23.8833	0.330081	0.217002	0.141806	0.195708	0.161939
23.9	0.330862	0.217783	0.144468	0.195812	0.160129
23.9167	0.331422	0.217313	0.145834	0.196451	0.161498
23.9333	0.332693	0.21793	0.146842	0.197654	0.163095
23.95	0.331685	0.218863	0.148091	0.197498	0.165939
23.9667	0.332536	0.21959	0.149216	0.196457	0.164432
23.9833	0.332578	0.219299	0.151972	0.197401	0.166821
24	0.332818	0.218771	0.152351	0.198187	0.168088
24.0167	0.334243	0.217938	0.155511	0.199742	0.17008
24.0333	0.337572	0.218761	0.157105	0.199865	0.173123
24.05	0.336636	0.216815	0.157102	0.200529	0.175828
24.0667	0.338144	0.216399	0.158691	0.200295	0.177378
24.0833	0.337726	0.218045	0.161672	0.201407	0.177233
24.1	0.33816	0.216978	0.162861	0.201313	0.178537
24.1167	0.34031	0.216197	0.164853	0.203074	0.179358
24.1333	0.340723	0.216867	0.167666	0.203175	0.180587
24.15	0.342343	0.218134	0.168534	0.202367	0.179782
24.1667	0.341389	0.218629	0.169787	0.203063	0.182361
24.1833	0.341917	0.219882	0.169494	0.202553	0.181203
24.2	0.340278	0.218876	0.169081	0.201874	0.180089
24.2167	0.340911	0.219489	0.170882	0.200488	0.179028
24.2333	0.341548	0.219729	0.171431	0.202233	0.178938
24.25	0.343388	0.219569	0.169004	0.202362	0.181444
24.2667	0.342418	0.219919	0.169975	0.202424	0.182913
24.2833	0.34007	0.219861	0.170312	0.20243	0.18209
24.3	0.339166	0.21976	0.16743	0.20397	0.184054
24.3167	0.339051	0.219125	0.166221	0.204634	0.185336
24.3333	0.339977	0.218599	0.164029	0.203003	0.184113
24.35	0.340682	0.220107	0.164541	0.20519	0.186653
24.3667	0.339887	0.22126	0.161763	0.206812	0.187428
24.3833	0.33684	0.221225	0.161674	0.209854	0.185433
24.4	0.335964	0.221916	0.160485	0.209763	0.187095
24.4167	0.334277	0.220832	0.161622	0.208845	0.189339
24.4333	0.335168	0.221023	0.161936	0.209661	0.189088
24.45	0.334691	0.221466	0.16066	0.209416	0.19379
24.4667	0.333909	0.221864	0.16178	0.208233	0.192442
24.4833	0.331523	0.222966	0.162398	0.209381	0.193641
24.5	0.331932	0.223956	0.164641	0.210153	0.192639
24.5167	0.330898	0.223033	0.166203	0.208476	0.192338
24.5333	0.332758	0.222258	0.167676	0.20897	0.195022
24.55	0.33513	0.222725	0.167372	0.208881	0.198654
24.5667	0.335052	0.222887	0.168694	0.209036	0.198171
24.5833	0.333445	0.223167	0.168549	0.210558	0.199507
24.6	0.333995	0.223676	0.16776	0.210016	0.198958
24.6167	0.335188	0.224066	0.169077	0.210829	0.197829
24.6333	0.338375	0.22418	0.169099	0.211624	0.198126
24.65	0.340135	0.224103	0.170373	0.211317	0.197894
24.6667	0.33854	0.22292	0.171488	0.21289	0.199709
24.6833	0.338201	0.223089	0.16836	0.214422	0.199586
24.7	0.339032	0.22307	0.170157	0.212625	0.19868
24.7167	0.339738	0.223131	0.17343	0.211071	0.197474
24.7333	0.341964	0.223207	0.175127	0.211603	0.199576
24.75	0.344162	0.223517	0.17574	0.211494	0.198147
24.7667	0.342837	0.223355	0.177415	0.211479	0.201627
24.7833	0.343348	0.22178	0.177887	0.210908	0.202191
24.8	0.342619	0.221895	0.179088	0.211704	0.204058
24.8167	0.341767	0.22147	0.178177	0.212626	0.205621
24.8333	0.343268	0.223094	0.177115	0.212834	0.207643
24.85	0.343461	0.222537	0.179367	0.2129	0.208094
24.8667	0.342171	0.222846	0.180457	0.214224	0.208993
24.8833	0.340881	0.222572	0.17854	0.215683	0.210722
24.9	0.337369	0.22257	0.177907	0.215645	0.210529
24.9167	0.33748	0.221974	0.179377	0.215182	0.210348
24.9333	0.339364	0.222513	0.182221	0.215498	0.210109
24.95	0.339934	0.223563	0.184043	0.215749	0.209136
24.9667	0.338744	0.222731	0.18274	0.21577	0.209482
24.9833	0.338963	0.222111	0.183783	0.2153	0.207846
25	0.338772	0.221663	0.184678	0.214599	0.207147
25.0167	0.338981	0.222418	0.186237	0.213673	0.209159
25.0333		0.222186*	0.185498*	0.215495*	0.208396*
25.05		0.222288*	0.186225*	0.215421*	0.207916*
25.0667		0.22175*	0.187749*	0.215022*	0.20957*
25.0833		0.222703*	0.189431*	0.215732*	0.209999*
25.1		0.221735*	0.186424*	0.216423*	0.211292*
25.1167		0.222323*	0.185624*	0.216467*	0.211382*
25.1333		0.223427*	0.187173*	0.216759*	0.211381*
25.15		0.224012*	0.188703*	0.216887*	0.211651*
25.1667		0.222693*	0.191026*	0.217387*	0.213259*
25.1833		0.221862*	0.190315*	0.218127*	0.212412*
25.2		0.223015*	0.192354*	0.216791*	0.213652*
25.2167		0.224175*	0.192232*	0.216323*	0.215802*
25.2333		0.225981*	0.190248*	0.217584*	0.213051*
25.25		0.226755*	0.187988*	0.219086*	0.21286*
25.2667		0.227112*	0.189137*	0.220533*	0.210873*
25.2833		0.227296*	0.189866*	0.221297*	0.211812*
25.3		0.226514*	0.190286*	0.221104*	0.211945*
25.3167		0.227332*	0.190463*	0.22218*	0.212395*
25.3333		0.229467*	0.190159*	0.222637*	0.210884*
25.35		0.231027*	0.190795*	0.222087*	0.21344*
25.3667		0.230077*	0.190937*	0.223673*	0.21233*
25.3833		0.229914*	0.192396*	0.224809*	0.210493*
25.4		0.228531*	0.194079*	0.224211*	0.212831*
25.4167		0.2275*	0.195235*	0.224139*	0.216128*
25.4333		0.227233*	0.1966*	0.223097*	0.21704*
25.45		0.227219*	0.195231*	0.221916*	0.218275*
25.4667		0.226803*	0.195551*	0.221658*	0.216475*
25.4833		0.226619*	0.195456*	0.220883*	0.217563*
25.5		0.226156*	0.195795*	0.221863*	0.217856*
25.5167		0.224903*	0.1964*	0.222851*	0.215428*
25.5333		0.225539*	0.20001*	0.222014*	0.216767*
25.55		0.225016*	0.200176*	0.22134*	0.21742*
25.5667		0.22482*	0.20159*	0.222*	0.217024*
25.5833		0.224429*	0.201428*	0.221947*	0.215864*
25.6		0.225814*	0.201711*	0.222471*	0.217604*
25.6167		0.225016*	0.203541*	0.223074*	0.216647*
25.6333		0.225884*	0.204395*	0.224196*	0.217169*
25.65		0.226302*	0.204041*	0.224311*	0.217349*
25.6667		0.225279*	0.204756*	0.223275*	0.218225*
25.6833		0.226506*	0.204523*	0.222581*	0.219256*
25.7		0.227391*	0.20198*	0.223537*	0.21999*
25.7167		0.227302*	0.201596*	0.225635*	0.220537*
25.7333		0.227875*	0.201192*	0.225451*	0.220592*
25.75		0.228354*	0.20096*	0.226207*	0.217616*
25.7667		0.228021*	0.201268*	0.227042*	0.216207*
25.7833		0.228185*	0.201472*	0.228065*	0.216449*
25.8		0.228806*	0.203429*	0.228102*	0.217986*
25.8167		0.228667*	0.205899*	0.227266*	0.218067*
25.8333		0.229354*	0.204993*	0.227644*	0.217591*
25.85		0.22913*	0.205801*	0.228155*	0.217996*
25.8667		0.22917*	0.204321*	0.227976*	0.217303*
25.8833		0.229652*	0.20566*	0.227438*	0.218206*
25.9		0.229267*	0.205552*	0.227343*	0.219467*
25.9167		0.229669*	0.205398*	0.225328*	0.221144*
25.9333		0.229593*	0.205*	0.224161*	0.221339*
25.95		0.230295*	0.205238*	0.223785*	0.220983*
25.9667		0.230278*	0.202886*	0.22291*	0.220489*
25.9833		0.229836*	0.198874*	0.223098*	0.222689*
26		0.230242*	0.198198*	0.222418*	0.221497*
26.0167		0.230199*	0.198579*	0.221833*	0.220667*
26.0333		0.228584*	0.20035*	0.219463*	0.221164*
26.05		0.228492*	0.199339*	0.219271*	0.220099*
26.0667		0.228712*	0.198025*	0.220402*	0.219449*
26.0833		0.229162*	0.198868*	0.22076*	0.220818*
26.1		0.228738*	0.198656*	0.221033*	0.219676*
26.1167		0.228749*	0.199088*	0.220743*	0.222577*
26.1333		0.228078*	0.200397*	0.222337*	0.222339*
26.15		0.228537*	0.201249*	0.223568*	0.2198*
26.1667		0.228053*	0.20261*	0.224215*	0.221177*
26.1833		0.228526*	0.201344*	0.225459*	0.22261*
26.2		0.228234*	0.202362*	0.22723*	0.221986*
26.2167		0.22824*	0.201395*	0.226847*	0.222046*
26.2333		0.228566*	0.202971*	0.225125*	0.224504*
26.25		0.227707*	0.202257*	0.225883*	0.22268*
26.2667		0.228069*	0.202454*	0.226152*	0.223456*
26.2833		0.227886*	0.202074*	0.226637*	0.221469*
26.3		0.227507*	0.200864*	0.226027*	0.222837*
26.3167		0.227382*	0.203485*	0.22487*	0.22312*
26.3333		0.227082*	0.203342*	0.224049*	0.22363*
26.35		0.226799*	0.20392*	0.223047*	0.220834*
26.3667		0.227735*	0.201744*	0.223068*	0.220634*
26.3833		0.227645*	0.202308*	0.222937*	0.221147*
26.4		0.227618*	0.20064*	0.223213*	0.218478*
26.4167		0.228794*	0.201968*	0.222631*	0.21916*
26.4333		0.228954*	0.203409*	0.223307*	0.220298*
26.45		0.229785*	0.203875*	0.222841*	0.219819*
26.4667		0.230381*	0.203568*	0.223402*	0.218361*
26.4833		0.23137*	0.204293*	0.224926*	0.218704*
26.5		0.231745*	0.203791*	0.225832*	0.220464*
26.5167		0.231004*	0.204125*	0.225511*	0.2248*
26.5333		0.23135*	0.205697*	0.225458*	0.225834*
26.55		0.231484*	0.206303*	0.225497*	0.227071*
26.5667		0.231174*	0.20873*	0.226447*	0.226618*
26.5833		0.230203*	0.20806*	0.227344*	0.226509*
26.6		0.229997*	0.207722*	0.226856*	0.227724*
26.6167		0.22955*	0.207696*	0.226732*	0.227121*
26.6333		0.229788*	0.208655*	0.225574*	0.229198*
26.65		0.228607*	0.208661*	0.224834*	0.229032*
26.6667		0.22835*	0.209897*	0.223307*	0.226862*
26.6833		0.228594*	0.209948*	0.223787*	0.224332*
26.7		0.228415*	0.210042*	0.223857*	0.225884*
26.7167		0.229636*	0.210327*	0.223919*	0.227026*
26.7333		0.229467*	0.20843*	0.223999*	0.227694*
26.75		0.22963*	0.209183*	0.222385*	0.22983*
26.7667		0.230366*	0.2084*	0.22123*	0.227892*
26.7833		0.230136*	0.209305*	0.221678*	0.22789*
26.8		0.229225*	0.208787*	0.222099*	0.22885*
26.8167		0.22922*	0.205317*	0.223119*	0.228326*
26.8333		0.229835*	0.203962*	0.223779*	0.228017*
26.85		0.231028*	0.205639*	0.224045*	0.230286*
26.8667		0.230522*	0.20533*	0.223524*	0.230511*
26.8833		0.228683*	0.205789*	0.223747*	0.227732*
26.9		0.228978*	0.205189*	0.223902*	0.228224*
26.9167		0.228933*	0.204005*	0.225574*	0.226764*
26.9333		0.228675*	0.204644*	0.226868*	0.22934*
26.95		0.227839*	0.203819*	0.227493*	0.230633*
26.9667		0.228733*	0.205675*	0.229449*	0.227667*
26.9833		0.229015*	0.207437*	0.227318*	0.228108*
27		0.22864*	0.207815*	0.226965*	0.229888*
27.0167		0.227695*	0.204096*	0.226428*	0.228217*
27.0333		0.228523*	0.204412*	0.226545*	0.226522*
27.05		0.228864*	0.203708*	0.226439*	0.226383*
27.0667		0.230448*	0.205024*	0.225443*	0.226441*
27.0833		0.230307*	0.207541*	0.225497*	0.227747*
27.1		0.229743*	0.208291*	0.223375*	0.225471*
27.1167		0.230688*	0.20838*	0.223636*	0.22534*
27.1333		0.229561*	0.209002*	0.222288*	0.228951*
27.15		0.229639*	0.20798*	0.223464*	0.229872*
27.1667		0.230299*	0.207367*	0.224028*	0.229078*
27.1833		0.230273*	0.208883*	0.225329*	0.231015*
27.2		0.229733*	0.207771*	0.225581*	0.230349*
27.2167		0.230131*	0.208499*	0.226142*	0.230986*
27.2333		0.229035*	0.208184*	0.225503*	0.230812*
27.25		0.2293*	0.208083*	0.224542*	0.231096*
27.2667		0.229456*	0.20726*	0.226426*	0.230847*
27.2833		0.229154*	0.206872*	0.225871*	0.231152*
27.3		0.22963*	0.205707*	0.223732*	0.228016*
27.3167		0.229033*	0.207239*	0.223682*	0.227284*
27.3333		0.228737*	0.207299*	0.224015*	0.226125*
27.35		0.228043*	0.208889*	0.222293*	0.224894*
27.3667		0.227607*	0.20935*	0.221743*	0.223673*
27.3833		0.227857*	0.208444*	0.2206*	0.224455*
27.4		0.227947*	0.210117*	0.221234*	0.224321*
27.4167		0.227121*	0.208551*	0.221209*	0.223322*
27.4333		0.228035*	0.207096*	0.220399*	0.224285*
27.45		0.229264*	0.207577*	0.220657*	0.223745*
27.4667		0.230144*	0.206694*	0.223081*	0.224547*
27.4833		0.230124*	0.206275*	0.223465*	0.225382*
27.5		0.230741*	0.208584*	0.22361*	0.228008*
27.5167		0.231031*	0.210448*	0.224043*	0.226285*
27.5333		0.232746*	0.211579*	0.225266*	0.228911*
27.55		0.232275*	0.210633*	0.225932*	0.229296*
27.5667		0.232501*	0.210476*	0.226064*	0.230432*
27.5833		0.232728*	0.209033*	0.22742*	0.232088*
27.6		0.232143*	0.210605*	0.22693*	0.230735*
27.6167		0.231568*	0.21011*	0.225912*	0.230494*
27.6333		0.230434*	0.209855*	0.224816*	0.23006*
27.65		0.231492*	0.208861*	0.22514*	0.23057*
27.6667		0.230336*	0.207978*	0.224924*	0.228552*
27.6833		0.230378*	0.204057*	0.225292*	0.229243*
27.7		0.229456*	0.204301*	0.224129*	0.230136*
27.7167		0.230118*	0.204072*	0.223923*	0.229373*
27.7333		0.229476*	0.203333*	0.223484*	0.227895*
27.75		0.230455*	0.20572*	0.220984*	0.226716*
27.7667		0.230994*	0.204767*	0.222091*	0.227559*
27.7833		0.231308*	0.204507*	0.221577*	0.230051*
27.8		0.232802*	0.206375*	0.220512*	0.230925*
27.8167		0.232731*	0.206832*	0.220876*	0.229378*
27.8333		0.234238*	0.20792*	0.221676*	0.229475*
27.85		0.234132*	0.209642*	0.222974*	0.230063*
27.8667		0.23495*	0.208875*	0.224171*	0.229507*
27.8833		0.234203*	0.210617*	0.224259*	0.230059*
27.9		0.235133*	0.210372*	0.224613*	0.231688*
27.9167		0.234332*	0.208611*	0.226556*	0.2306*
27.9333		0.233407*	0.208939*	0.226758*	0.230624*
27.95		0.232639*	0.210004*	0.227345*	0.227886*
27.9667		0.232472*	0.206851*	0.228147*	0.226958*
27.9833		0.232522*	0.207617*	0.227967*	0.228018*
28		0.231006*	0.20447*	0.22771*	0.227408*
28.0167		0.232392*	0.203642*	0.226149*	0.22848*
28.0333		0.231688*	0.200757*	0.22544*	0.230686*
28.05		0.233318*	0.199922*	0.225939*	0.229653*
28.0667		0.232658*	0.199641*	0.225194*	0.228894*
28.0833		0.233745*	0.199249*	0.224915*	0.229584*
28.1		0.234576*	0.200443*	0.225711*	0.228746*
28.1167		0.235544*	0.199989*	0.22541*	0.230253*
28.1333		0.236095*	0.201459*	0.225715*	0.230748*
28.15		0.235521*	0.200553*	0.225112*	0.231431*
28.1667		0.236323*	0.201646*	0.223779*	0.232908*
28.1833		0.235251*	0.200837*	0.224397*	0.232667*
28.2		0.234899*	0.204049*	0.223386*	0.230448*
28.2167		0.233472*	0.203805*	0.224123*	0.230559*
28.2333		0.23287*	0.204081*	0.225186*	0.231028*
28.25		0.2325*	0.205835*	0.225345*	0.230274*
28.2667		0.231991*	0.203921*	0.224946*	0.230514*
28.2833		0.23092*	0.202258*	0.22598*	0.230409*
[truncated: 840 more rows]

## Sheet: 57
fbL	AA5 post-ischaemia
Time (min)	0831_01	0831_02	0920_02	0920_04	0920_05
-5	0.487202	0.426748	0.387869	0.380471	0.351534
-4.98333	0.490984	0.429571	0.385443	0.377373	0.353258
-4.96667	0.496566	0.433244	0.386777	0.377425	0.355193
-4.95	0.494462	0.43526	0.388125	0.380094	0.354625
-4.93333	0.493664	0.441757	0.387375	0.379273	0.354583
-4.91667	0.488586	0.439221	0.391352	0.377301	0.353215
-4.9	0.486704	0.437735	0.393474	0.380651	0.352652
-4.88333	0.486984	0.434595	0.390518	0.382672	0.357007
-4.86667	0.490236	0.430569	0.38645	0.378647	0.36091
-4.85	0.491237	0.424055	0.382886	0.379951	0.361486
-4.83333	0.489385	0.421965	0.378348	0.379376	0.363351
-4.81667	0.494337	0.421445	0.378966	0.379474	0.363758
-4.8	0.489296	0.423368	0.376471	0.376744	0.359443
-4.78333	0.48941	0.42804	0.383278	0.377219	0.358298
-4.76667	0.489773	0.431011	0.384549	0.374659	0.354304
-4.75	0.494062	0.433161	0.390145	0.375932	0.351928
-4.73333	0.489191	0.43682	0.390072	0.376604	0.347977
-4.71667	0.492416	0.434638	0.395836	0.378384	0.345781
-4.7	0.489671	0.43761	0.393499	0.380236	0.345742
-4.68333	0.487536	0.437209	0.397658	0.381157	0.346979
-4.66667	0.485824	0.441019	0.393416	0.379881	0.349378
-4.65	0.484805	0.438811	0.395174	0.376889	0.349506
-4.63333	0.482585	0.439716	0.39183	0.377588	0.351386
-4.61667	0.479548	0.438185	0.394164	0.377469	0.34913
-4.6	0.478498	0.436732	0.390597	0.377603	0.348205
-4.58333	0.476596	0.432638	0.397558	0.377566	0.348154
-4.56667	0.477571	0.432869	0.395145	0.377055	0.348695
-4.55	0.476379	0.433599	0.39176	0.379205	0.349918
-4.53333	0.481918	0.432672	0.391691	0.37542	0.350012
-4.51667	0.485692	0.434423	0.394932	0.370084	0.350025
-4.5	0.489528	0.434647	0.388337	0.370659	0.353236
-4.48333	0.490416	0.432593	0.389356	0.370523	0.356205
-4.46667	0.49295	0.432916	0.39699	0.365524	0.355925
-4.45	0.495059	0.435298	0.394441	0.369091	0.358692
-4.43333	0.497584	0.441965	0.393243	0.374627	0.362532
-4.41667	0.494076	0.44215	0.394838	0.370466	0.360464
-4.4	0.498618	0.448455	0.396678	0.37393	0.361077
-4.38333	0.495801	0.453048	0.392803	0.371244	0.36038
-4.36667	0.496135	0.454897	0.381533	0.372603	0.361266
-4.35	0.492041	0.450116	0.381315	0.372424	0.356975
-4.33333	0.496206	0.451627	0.380387	0.376725	0.357134
-4.31667	0.493148	0.448399	0.376383	0.376669	0.35521
-4.3	0.493775	0.443156	0.37821	0.384937	0.358732
-4.28333	0.492788	0.436208	0.388933	0.381216	0.355967
-4.26667	0.490602	0.431701	0.386034	0.378555	0.359323
-4.25	0.490162	0.430662	0.38873	0.37699	0.357354
-4.23333	0.491526	0.431161	0.391445	0.374863	0.358478
-4.21667	0.494972	0.433502	0.388135	0.370192	0.354036
-4.2	0.494896	0.434519	0.391324	0.369261	0.357576
-4.18333	0.50186	0.444083	0.397525	0.371422	0.357144
-4.16667	0.498851	0.448062	0.395398	0.372288	0.356009
-4.15	0.499314	0.447234	0.395148	0.373157	0.35339
-4.13333	0.497021	0.444238	0.400341	0.376167	0.355561
-4.11667	0.500905	0.448349	0.397036	0.379752	0.350539
-4.1	0.496994	0.443536	0.398348	0.381756	0.351764
-4.08333	0.499458	0.437567	0.400154	0.381452	0.35653
-4.06667	0.497284	0.436766	0.397918	0.379294	0.360261
-4.05	0.499904	0.440283	0.395039	0.379413	0.364149
-4.03333	0.492805	0.43768	0.39377	0.379435	0.368848
-4.01667	0.491088	0.440621	0.390171	0.375021	0.368009
-4	0.486659	0.442962	0.389669	0.374673	0.36536
-3.98333	0.488276	0.448699	0.394067	0.376704	0.364624
-3.96667	0.488841	0.450274	0.393087	0.37913	0.361738
-3.95	0.493083	0.453586	0.396337	0.375462	0.358559
-3.93333	0.495676	0.445977	0.397377	0.378136	0.360926
-3.91667	0.500772	0.451221	0.400352	0.3814	0.361489
-3.9	0.50034	0.447492	0.397234	0.382076	0.360178
-3.88333	0.49838	0.448589	0.400025	0.379522	0.361519
-3.86667	0.497309	0.446451	0.401357	0.381669	0.364111
-3.85	0.496841	0.452313	0.398957	0.381028	0.362823
-3.83333	0.494293	0.448253	0.397904	0.379228	0.360021
-3.81667	0.496262	0.448257	0.401089	0.378657	0.359706
-3.8	0.496345	0.448211	0.396976	0.381785	0.356732
-3.78333	0.495994	0.45101	0.393023	0.383788	0.353375
-3.76667	0.495914	0.4507	0.389908	0.387304	0.354464
-3.75	0.497457	0.44851	0.388392	0.388443	0.352913
-3.73333	0.493511	0.448278	0.38575	0.388918	0.354402
-3.71667	0.497058	0.446086	0.386667	0.38816	0.356716
-3.7	0.494666	0.444506	0.385286	0.390063	0.360001
-3.68333	0.496949	0.44298	0.388764	0.386901	0.357529
-3.66667	0.498269	0.447618	0.389093	0.387165	0.358636
-3.65	0.498582	0.447028	0.39242	0.391332	0.357672
-3.63333	0.492736	0.447182	0.395231	0.387501	0.354671
-3.61667	0.494727	0.448832	0.400017	0.387132	0.354866
-3.6	0.488643	0.451963	0.398042	0.389145	0.35607
-3.58333	0.491211	0.449237	0.398545	0.387872	0.360027
-3.56667	0.497147	0.456253	0.397125	0.386664	0.360927
-3.55	0.501025	0.459478	0.398782	0.392148	0.361032
-3.53333	0.501208	0.459961	0.400423	0.388743	0.358612
-3.51667	0.506736	0.460063	0.402618	0.38702	0.357556
-3.5	0.507529	0.465059	0.403573	0.38705	0.356842
-3.48333	0.506709	0.462817	0.404552	0.386661	0.355807
-3.46667	0.504567	0.458026	0.399764	0.386639	0.3594
-3.45	0.508626	0.452453	0.393758	0.388849	0.360172
-3.43333	0.506421	0.451786	0.394739	0.387254	0.361299
-3.41667	0.505019	0.449429	0.39473	0.387193	0.358868
-3.4	0.501748	0.449208	0.394067	0.386702	0.358624
-3.38333	0.501421	0.451656	0.39766	0.385373	0.355504
-3.36667	0.497548	0.460653	0.396272	0.385761	0.353782
-3.35	0.500534	0.458489	0.39853	0.388009	0.351892
-3.33333	0.500488	0.456592	0.398677	0.393141	0.354511
-3.31667	0.504762	0.455493	0.398871	0.391121	0.351371
-3.3	0.508501	0.454897	0.400253	0.390041	0.354887
-3.28333	0.513527	0.451089	0.404433	0.389561	0.357458
-3.26667	0.514836	0.453425	0.400215	0.390634	0.356435
-3.25	0.514233	0.45317	0.399391	0.381332	0.355432
-3.23333	0.510184	0.451707	0.396914	0.384732	0.358631
-3.21667	0.507983	0.450265	0.398986	0.381839	0.35957
-3.2	0.503325	0.447303	0.403681	0.385298	0.359648
-3.18333	0.500461	0.450676	0.406104	0.382337	0.36326
-3.16667	0.501889	0.447442	0.408323	0.388408	0.364934
-3.15	0.502798	0.449685	0.407463	0.387443	0.365742
-3.13333	0.500754	0.450731	0.407232	0.391643	0.364459
-3.11667	0.499189	0.450677	0.403074	0.389379	0.362041
-3.1	0.500054	0.445573	0.403383	0.394683	0.358104
-3.08333	0.497359	0.454242	0.4037	0.39446	0.356428
-3.06667	0.494435	0.457907	0.40541	0.395814	0.354627
-3.05	0.497804	0.463684	0.402491	0.397297	0.353385
-3.03333	0.49886	0.466857	0.405869	0.397871	0.357543
-3.01667	0.494463	0.470409	0.402952	0.399456	0.361084
-3	0.490159	0.463954	0.398454	0.399185	0.360677
-2.98333	0.490232	0.459331	0.399667	0.400286	0.36346
-2.96667	0.490393	0.454338	0.399696	0.401147	0.365311
-2.95	0.490331	0.455467	0.395866	0.399043	0.36641
-2.93333	0.494593	0.45299	0.398859	0.39398	0.364937
-2.91667	0.497348	0.459455	0.402637	0.397958	0.365739
-2.9	0.500075	0.461991	0.401562	0.397719	0.36754
-2.88333	0.504604	0.461816	0.401146	0.39585	0.363645
-2.86667	0.507433	0.46122	0.404322	0.399013	0.361157
-2.85	0.508149	0.465019	0.400788	0.396921	0.362887
-2.83333	0.509061	0.465374	0.399172	0.393249	0.366053
-2.81667	0.510037	0.471993	0.399313	0.390178	0.362636
-2.8	0.503582	0.475626	0.400059	0.391517	0.364143
-2.78333	0.50134	0.477419	0.400998	0.389845	0.362709
-2.76667	0.498371	0.475471	0.407226	0.398093	0.360966
-2.75	0.499845	0.475753	0.406931	0.401606	0.36031
-2.73333	0.495424	0.467232	0.407362	0.403946	0.359456
-2.71667	0.497533	0.468692	0.407042	0.402849	0.358035
-2.7	0.497381	0.467819	0.406175	0.406064	0.362312
-2.68333	0.497138	0.46794	0.40654	0.402713	0.362882
-2.66667	0.493247	0.467185	0.409151	0.399079	0.359515
-2.65	0.497547	0.463768	0.408245	0.397664	0.359191
-2.63333	0.495058	0.461672	0.409282	0.395243	0.363096
-2.61667	0.495436	0.463002	0.405714	0.392355	0.361604
-2.6	0.497457	0.463741	0.404677	0.392327	0.362692
-2.58333	0.501433	0.463928	0.400212	0.393869	0.363563
-2.56667	0.496428	0.469185	0.400164	0.399291	0.368161
-2.55	0.496694	0.472963	0.398002	0.402384	0.366063
-2.53333	0.494419	0.471099	0.398211	0.405957	0.364108
-2.51667	0.498569	0.475063	0.401446	0.406966	0.363333
-2.5	0.498775	0.475111	0.404998	0.406979	0.364967
-2.48333	0.503204	0.476957	0.406034	0.406354	0.36354
-2.46667	0.502143	0.473014	0.406469	0.407036	0.364993
-2.45	0.506942	0.47609	0.410248	0.40525	0.36693
-2.43333	0.501117	0.472543	0.401081	0.406738	0.366757
-2.41667	0.502896	0.467053	0.398821	0.40679	0.36628
-2.4	0.500676	0.467228	0.399882	0.408578	0.366973
-2.38333	0.503668	0.465859	0.39916	0.408397	0.365977
-2.36667	0.498818	0.466038	0.399909	0.404309	0.365657
-2.35	0.498203	0.463208	0.405721	0.405772	0.363957
-2.33333	0.495857	0.467881	0.405385	0.408027	0.361596
-2.31667	0.500893	0.469905	0.404064	0.402871	0.362479
-2.3	0.502353	0.472286	0.405117	0.397654	0.362342
-2.28333	0.504937	0.476264	0.403027	0.399495	0.362326
-2.26667	0.506644	0.484177	0.403173	0.398941	0.365329
-2.25	0.506965	0.488881	0.401937	0.398644	0.36791
-2.23333	0.505652	0.486664	0.405397	0.397631	0.366313
-2.21667	0.500545	0.486021	0.408921	0.401614	0.364894
-2.2	0.500384	0.481023	0.407765	0.403722	0.364059
-2.18333	0.502501	0.481717	0.404598	0.400894	0.362446
-2.16667	0.505245	0.478144	0.405295	0.399932	0.359521
-2.15	0.502759	0.472666	0.403557	0.400046	0.360339
-2.13333	0.506273	0.470445	0.403107	0.399781	0.362127
-2.11667	0.508215	0.470327	0.399272	0.399394	0.365395
-2.1	0.51301	0.467158	0.403209	0.399842	0.366867
-2.08333	0.510294	0.465449	0.403721	0.402574	0.36831
-2.06667	0.512649	0.471374	0.403156	0.400864	0.370905
-2.05	0.510566	0.474739	0.403158	0.402846	0.369291
-2.03333	0.512283	0.476265	0.410416	0.40288	0.369974
-2.01667	0.504286	0.482096	0.410668	0.399537	0.369938
-2	0.505275	0.483382	0.413674	0.401925	0.372523
-1.98333	0.505205	0.482634	0.416429	0.404191	0.369885
-1.96667	0.5075	0.484493	0.414206	0.403128	0.372608
-1.95	0.503767	0.485122	0.415534	0.403309	0.370196
-1.93333	0.503815	0.477044	0.412868	0.405278	0.367307
-1.91667	0.504316	0.474754	0.412759	0.402128	0.366045
-1.9	0.500511	0.475165	0.410743	0.403673	0.36576
-1.88333	0.502552	0.47563	0.41113	0.40079	0.365154
-1.86667	0.502542	0.475051	0.409222	0.398289	0.363803
-1.85	0.505253	0.473798	0.409239	0.399615	0.363177
-1.83333	0.505534	0.475779	0.408137	0.396671	0.365303
-1.81667	0.504224	0.475379	0.408151	0.398164	0.364234
-1.8	0.502501	0.47505	0.407272	0.401024	0.36595
-1.78333	0.5054	0.474561	0.408347	0.404411	0.366324
-1.76667	0.505575	0.478486	0.410879	0.405901	0.369173
-1.75	0.50216	0.482373	0.411332	0.410372	0.369844
-1.73333	0.505487	0.487791	0.409084	0.407338	0.374108
-1.71667	0.50539	0.488932	0.411375	0.408262	0.374136
-1.7	0.504353	0.492461	0.411001	0.407077	0.373151
-1.68333	0.507817	0.493762	0.410655	0.405208	0.373114
-1.66667	0.510476	0.492516	0.411955	0.403425	0.373826
-1.65	0.509304	0.489549	0.415397	0.405095	0.369773
-1.63333	0.510264	0.489601	0.413699	0.405374	0.366426
-1.61667	0.509869	0.487624	0.412789	0.404265	0.366674
-1.6	0.506257	0.481672	0.412535	0.402365	0.367737
-1.58333	0.507025	0.479833	0.412214	0.401522	0.367935
-1.56667	0.509861	0.479594	0.412231	0.400721	0.36915
-1.55	0.508637	0.474898	0.411202	0.40266	0.37085
-1.53333	0.505094	0.475431	0.411803	0.403936	0.371847
-1.51667	0.50513	0.477844	0.414071	0.405821	0.372681
-1.5	0.507177	0.478866	0.414044	0.404875	0.370058
-1.48333	0.504953	0.47959	0.412687	0.40839	0.371597
-1.46667	0.511517	0.484535	0.412177	0.405671	0.3745
-1.45	0.518355	0.479051	0.410499	0.407566	0.373352
-1.43333	0.518123	0.486042	0.410397	0.408421	0.375784
-1.41667	0.515173	0.491841	0.40884	0.404958	0.377029
-1.4	0.515267	0.488496	0.407753	0.403418	0.37123
-1.38333	0.508386	0.486984	0.410891	0.403485	0.369922
-1.36667	0.504654	0.495601	0.411952	0.405235	0.371758
-1.35	0.507809	0.492526	0.40725	0.407399	0.369371
-1.33333	0.507685	0.489879	0.40701	0.410436	0.367202
-1.31667	0.511536	0.493518	0.408929	0.407133	0.372343
-1.3	0.514062	0.497624	0.407515	0.406295	0.370287
-1.28333	0.517355	0.495822	0.408023	0.404998	0.370135
-1.26667	0.512466	0.497621	0.411577	0.406066	0.366381
-1.25	0.517018	0.494302	0.412528	0.408557	0.366723
-1.23333	0.514114	0.494332	0.413417	0.41375	0.362636
-1.21667	0.516219	0.492227	0.415581	0.41535	0.362043
-1.2	0.51261	0.492274	0.415454	0.415289	0.361358
-1.18333	0.517527	0.491106	0.41009	0.412352	0.364149
-1.16667	0.510317	0.495564	0.411294	0.411383	0.36604
-1.15	0.516214	0.495938	0.409641	0.410054	0.368236
-1.13333	0.516038	0.496756	0.409761	0.4086	0.371226
-1.11667	0.519571	0.497788	0.407916	0.405542	0.373734
-1.1	0.520131	0.501417	0.41108	0.409506	0.373485
-1.08333	0.524359	0.497606	0.409149	0.410796	0.373446
-1.06667	0.518608	0.496518	0.410463	0.412227	0.374759
-1.05	0.515974	0.495305	0.407134	0.417053	0.373489
-1.03333	0.515399	0.490154	0.408669	0.418732	0.374729
-1.01667	0.513783	0.48486	0.410446	0.415811	0.372388
-1	0.513787	0.486569	0.411099	0.416606	0.372708
-0.98333	0.516881	0.484204	0.410361	0.417918	0.375853
-0.96667	0.518655	0.484555	0.414503	0.413737	0.376233
-0.95	0.518718	0.493089	0.41784	0.413883	0.375462
-0.93333	0.519747	0.493625	0.419839	0.411683	0.379173
-0.91667	0.519058	0.496222	0.417241	0.409258	0.376542
-0.9	0.51454	0.502008	0.420743	0.408309	0.373464
-0.88333	0.516587	0.50056	0.419224	0.40914	0.371813
-0.86667	0.517058	0.498004	0.416023	0.409508	0.368671
-0.85	0.513301	0.500671	0.4145	0.413234	0.365769
-0.83333	0.513945	0.497228	0.419546	0.413887	0.366924
-0.81667	0.517769	0.496468	0.415408	0.412946	0.36955
-0.8	0.515578	0.503733	0.415491	0.414184	0.373344
-0.78333	0.51732	0.504027	0.416887	0.416112	0.37566
-0.76667	0.519155	0.500133	0.416704	0.413655	0.375972
-0.75	0.520111	0.503465	0.416349	0.414049	0.376824
-0.73333	0.523829	0.50345	0.420259	0.40772	0.373827
-0.71667	0.522225	0.497005	0.421243	0.408424	0.371721
-0.7	0.521894	0.498205	0.425317	0.409398	0.368432
-0.68333	0.524112	0.500118	0.424874	0.409138	0.369778
-0.66667	0.523426	0.497495	0.423857	0.409627	0.36828
-0.65	0.523244	0.498258	0.420744	0.416512	0.367793
-0.63333	0.52338	0.50453	0.413446	0.413989	0.368812
-0.61667	0.519176	0.506771	0.408264	0.412254	0.37244
-0.6	0.516046	0.511033	0.407701	0.41247	0.374768
-0.58333	0.518254	0.515463	0.409667	0.415125	0.376826
-0.56667	0.517073	0.51391	0.410313	0.416186	0.373569
-0.55	0.517387	0.508242	0.41837	0.420397	0.373449
-0.53333	0.517824	0.507236	0.414952	0.420588	0.372584
-0.51667	0.518414	0.504189	0.413274	0.419729	0.372937
-0.5	0.517368	0.502475	0.410904	0.420176	0.374298
-0.48333	0.51346	0.500353	0.412211	0.417225	0.378778
-0.46667	0.515804	0.502794	0.411779	0.415486	0.378127
-0.45	0.517481	0.495552	0.415467	0.416785	0.377967
-0.43333	0.520616	0.49364	0.418593	0.412572	0.376523
-0.41667	0.520988	0.493982	0.420094	0.408199	0.375534
-0.4	0.523972	0.499081	0.421161	0.406738	0.378911
-0.38333	0.517318	0.500493	0.42152	0.405911	0.378605
-0.36667	0.517143	0.506397	0.419488	0.401737	0.377803
-0.35	0.512971	0.511575	0.419218	0.409362	0.375433
-0.33333	0.513475	0.514712	0.418801	0.411147	0.377154
-0.31667	0.511158	0.511796	0.415449	0.414541	0.374003
-0.3	0.516703	0.511102	0.416194	0.415765	0.371384
-0.28333	0.518326	0.511641	0.417849	0.422097	0.372586
-0.26667	0.525157	0.511847	0.418658	0.422084	0.374227
-0.25	0.522765	0.507071	0.418386	0.42044	0.371716
-0.23333	0.523108	0.506844	0.420415	0.420595	0.370935
-0.21667	0.525155	0.505452	0.419001	0.422677	0.375265
-0.2	0.524088	0.502996	0.420805	0.415695	0.372385
-0.18333	0.525883	0.498605	0.420738	0.416423	0.376925
-0.16667	0.527951	0.495591	0.421485	0.418781	0.375085
-0.15	0.529537	0.49678	0.417409	0.419688	0.377991
-0.13333	0.525137	0.498356	0.414949	0.418315	0.373453
-0.11667	0.526376	0.496538	0.419003	0.422291	0.375924
-0.1	0.522737	0.499252	0.419939	0.42096	0.370674
-0.08333	0.520862	0.498986	0.417427	0.417738	0.3729
-0.06667	0.519366	0.498494	0.420564	0.416244	0.372466
-0.05	0.519392	0.498463	0.421007	0.4151	0.376346
-0.03333	0.519797	0.503287	0.421848	0.415989	0.377777
-0.01667	0.518476	0.504094	0.424063	0.415608	0.378562
0	0.519768	0.508827	0.424411	0.415824	0.380173
0.016667	0.516611	0.503362	0.422494	0.41472	0.375251
0.033333	0.513363	0.503204	0.417626	0.411649	0.370442
0.05	0.50558	0.49911	0.402618	0.406829	0.36424
0.066667	0.491479	0.496353	0.389015	0.398841	0.357992
0.083333	0.467633	0.489362	0.378474	0.39042	0.351883
0.1	0.446233	0.49203	0.37075	0.382577	0.347306
0.116667	0.422537	0.485998	0.363816	0.37233	0.342961
0.133333	0.394759	0.476279	0.357999	0.363414	0.340415
0.15	0.374762	0.461948	0.351693	0.35731	0.339701
0.166667	0.360722	0.450135	0.349273	0.351167	0.337813
0.183333	0.349739	0.433914	0.344166	0.344834	0.336748
0.2	0.343776	0.419289	0.342012	0.341931	0.33806
0.216667	0.342458	0.406501	0.340794	0.338703	0.337534
0.233333	0.337427	0.394495	0.342288	0.336505	0.336233
0.25	0.335476	0.386134	0.342534	0.337157	0.335715
0.266667	0.332555	0.379342	0.344209	0.337115	0.33741
0.283333	0.32903	0.369867	0.342137	0.337283	0.335513
0.3	0.328708	0.365346	0.342213	0.338089	0.336045
0.316667	0.331619	0.359937	0.341253	0.338779	0.336479
0.333333	0.332258	0.355307	0.340798	0.33734	0.336461
0.35	0.333457	0.349603	0.340746	0.34034	0.336753
0.366667	0.334704	0.34674	0.345067	0.340231	0.339246
0.383333	0.335126	0.34341	0.34625	0.340291	0.340048
0.4	0.335939	0.342115	0.346257	0.341115	0.341066
0.416667	0.338372	0.340042	0.348977	0.343428	0.343296
0.433333	0.34035	0.339437	0.349062	0.341642	0.343322
0.45	0.341329	0.339261	0.347847	0.344017	0.343381
0.466667	0.3423	0.339618	0.347154	0.345557	0.343992
0.483333	0.343004	0.341235	0.348444	0.346519	0.3443
0.5	0.343202	0.342428	0.346363	0.347423	0.343635
0.516667	0.343911	0.344136	0.348225	0.348976	0.345724
0.533333	0.344917	0.345458	0.349245	0.348327	0.345934
0.55	0.344736	0.34658	0.349654	0.348583	0.345041
0.566667	0.345475	0.34712	0.350632	0.349178	0.343365
0.583333	0.34552	0.350615	0.352286	0.347869	0.343165
0.6	0.346075	0.352175	0.351359	0.34614	0.340374
0.616667	0.347132	0.352847	0.350035	0.347843	0.339907
0.633333	0.34725	0.351711	0.35223	0.34789	0.339307
0.65	0.347977	0.351591	0.353049	0.344993	0.341266
0.666667	0.348409	0.349085	0.35232	0.34586	0.34172
0.683333	0.349065	0.350075	0.352943	0.346813	0.342875
0.7	0.350717	0.352556	0.354593	0.345709	0.341053
0.716667	0.352114	0.354354	0.354529	0.345831	0.342121
0.733333	0.350359	0.356873	0.353406	0.34966	0.342124
0.75	0.350843	0.359801	0.353106	0.350456	0.340284
0.766667	0.350451	0.360026	0.353682	0.351371	0.340324
0.783333	0.348831	0.360734	0.353259	0.352718	0.342322
0.8	0.348859	0.360988	0.353685	0.351886	0.343298
0.816667	0.350033	0.36008	0.354012	0.350253	0.343538
0.833333	0.348742	0.355995	0.356019	0.348629	0.345442
0.85	0.350626	0.356317	0.353638	0.347352	0.345699
0.866667	0.351849	0.355193	0.35418	0.345404	0.346305
0.883333	0.352582	0.354798	0.353021	0.345812	0.346146
0.9	0.352113	0.35501	0.354416	0.343548	0.345281
0.916667	0.353012	0.360033	0.352438	0.343874	0.345658
0.933333	0.352008	0.358047	0.354498	0.343566	0.345557
0.95	0.351219	0.357659	0.354534	0.34209	0.345584
0.966667	0.349007	0.360327	0.35384	0.341371	0.345373
0.983333	0.349812	0.361667	0.352557	0.341381	0.345405
1	0.351288	0.35996	0.353112	0.340827	0.343931
1.01667	0.35086	0.361109	0.352271	0.340105	0.342729
1.03333	0.350507	0.361153	0.351827	0.341068	0.343444
1.05	0.351274	0.362044	0.353386	0.339622	0.34338
1.06667	0.351033	0.361728	0.354833	0.340069	0.344923
1.08333	0.350532	0.361658	0.355952	0.340478	0.344822
1.1	0.35189	0.362404	0.357856	0.338279	0.345701
1.11667	0.353354	0.364435	0.356819	0.33786	0.345001
1.13333	0.354703	0.36335	0.356559	0.339376	0.344138
1.15	0.354539	0.36396	0.355603	0.339095	0.343908
1.16667	0.353549	0.36343	0.35486	0.337306	0.344727
1.18333	0.353224	0.361098	0.352549	0.33963	0.344276
1.2	0.353194	0.360695	0.354641	0.338399	0.344237
1.21667	0.354187	0.360162	0.353615	0.3367	0.345823
1.23333	0.354507	0.360413	0.354127	0.334968	0.344827
1.25	0.3546	0.361329	0.357272	0.334799	0.344724
1.26667	0.353777	0.364496	0.357676	0.334138	0.3459
1.28333	0.353168	0.363547	0.358038	0.335485	0.345274
1.3	0.349328	0.363615	0.358578	0.335656	0.344117
1.31667	0.349428	0.362968	0.359178	0.336779	0.344981
1.33333	0.350775	0.362899	0.354823	0.336172	0.345155
1.35	0.349265	0.362898	0.35373	0.334835	0.343503
1.36667	0.348573	0.362178	0.353018	0.331289	0.343095
1.38333	0.350089	0.362783	0.35439	0.330295	0.343662
1.4	0.350046	0.362248	0.352596	0.330048	0.343296
1.41667	0.347457	0.359996	0.354295	0.328554	0.344049
1.43333	0.348108	0.359671	0.355832	0.327419	0.346174
1.45	0.346593	0.359859	0.352506	0.327337	0.347225
1.46667	0.347614	0.359346	0.350083	0.32641	0.347863
1.48333	0.349328	0.358804	0.349502	0.324358	0.348167
1.5	0.350109	0.36193	0.348971	0.32509	0.34808
1.51667	0.349992	0.360496	0.349551	0.326126	0.347606
1.53333	0.353056	0.360361	0.351696	0.325638	0.346793
1.55	0.352864	0.360926	0.352564	0.325204	0.346297
1.56667	0.349895	0.362288	0.353328	0.326654	0.345134
1.58333	0.350539	0.361581	0.353032	0.326515	0.344685
1.6	0.351083	0.36091	0.350846	0.326116	0.344906
1.61667	0.349862	0.362409	0.351556	0.32657	0.34505
1.63333	0.349865	0.360389	0.352232	0.325741	0.344318
1.65	0.351385	0.360819	0.3512	0.324194	0.345376
1.66667	0.35245	0.361125	0.350352	0.323621	0.344585
1.68333	0.352782	0.363469	0.350395	0.321127	0.344886
1.7	0.351648	0.362824	0.349866	0.321589	0.344771
1.71667	0.349877	0.363989	0.349502	0.322225	0.344875
1.73333	0.349357	0.364081	0.350102	0.321712	0.34501
1.75	0.347763	0.362724	0.350424	0.321701	0.346526
1.76667	0.34804	0.362773	0.350191	0.323466	0.345677
1.78333	0.350556	0.363677	0.347962	0.321811	0.34687
1.8	0.352572	0.363906	0.346997	0.322686	0.347092
1.81667	0.353056	0.361317	0.348048	0.322684	0.346869
1.83333	0.352776	0.361436	0.348441	0.322743	0.346477
1.85	0.351025	0.360259	0.350306	0.321867	0.347112
1.86667	0.350559	0.358984	0.353061	0.323207	0.34548
1.88333	0.350123	0.360159	0.353213	0.322022	0.345822
1.9	0.349609	0.361626	0.35236	0.321167	0.346745
1.91667	0.351145	0.362214	0.352307	0.320349	0.34543
1.93333	0.352159	0.363449	0.35215	0.321136	0.342444
1.95	0.350583	0.36377	0.350653	0.321284	0.343934
1.96667	0.350988	0.361948	0.351003	0.321646	0.342497
1.98333	0.351179	0.363933	0.351658	0.322795	0.342109
2	0.35084	0.36467	0.352505	0.32297	0.342581
2.01667	0.351632	0.364001	0.352618	0.322782	0.344787
2.03333	0.352553	0.363681	0.35241	0.322093	0.343952
2.05	0.350868	0.36333	0.35173	0.322419	0.346251
2.06667	0.349745	0.361257	0.350864	0.323035	0.34599
2.08333	0.349175	0.359977	0.34952	0.323947	0.346339
2.1	0.349584	0.359053	0.348983	0.323317	0.345798
2.11667	0.349281	0.359045	0.347127	0.323873	0.346095
2.13333	0.349622	0.361268	0.346589	0.324438	0.344883
2.15	0.350307	0.360278	0.345306	0.325423	0.344835
2.16667	0.350813	0.360381	0.344293	0.324627	0.344079
2.18333	0.350061	0.360132	0.343141	0.325245	0.344405
2.2	0.349548	0.360235	0.345275	0.325818	0.34439
2.21667	0.349781	0.360595	0.345666	0.323005	0.344129
2.23333	0.34946	0.361199	0.348258	0.322217	0.343745
2.25	0.348197	0.360604	0.349757	0.323071	0.344872
2.26667	0.348779	0.360274	0.350717	0.322107	0.345057
2.28333	0.348096	0.360907	0.351925	0.322455	0.344019
2.3	0.347351	0.359496	0.351	0.323846	0.344704
2.31667	0.347419	0.358965	0.349304	0.324473	0.34492
2.33333	0.348788	0.359477	0.347696	0.323135	0.345288
2.35	0.347269	0.360803	0.347942	0.324164	0.345548
2.36667	0.347914	0.35808	0.345373	0.323704	0.345545
2.38333	0.348488	0.358072	0.344206	0.324417	0.345076
2.4	0.349864	0.358053	0.343942	0.323768	0.344667
2.41667	0.348393	0.359498	0.345788	0.325186	0.343007
2.43333	0.349132	0.358267	0.342899	0.325925	0.342709
2.45	0.349901	0.359635	0.343769	0.325632	0.344111
2.46667	0.350309	0.359127	0.343999	0.326208	0.343256
2.48333	0.348546	0.360363	0.343923	0.325303	0.344054
2.5	0.350695	0.359069	0.345501	0.324263	0.345767
2.51667	0.349031	0.359065	0.345816	0.322429	0.345983
2.53333	0.34675	0.360329	0.345526	0.322517	0.344783
2.55	0.346406	0.360843	0.345803	0.321368	0.345863
2.56667	0.347513	0.360815	0.345363	0.322903	0.344493
2.58333	0.347561	0.361667	0.34226	0.323326	0.342718
2.6	0.350058	0.362981	0.344689	0.322812	0.341199
2.61667	0.350741	0.362768	0.344647	0.32281	0.341316
2.63333	0.351413	0.362757	0.345471	0.323451	0.340972
2.65	0.351643	0.363157	0.347278	0.324066	0.341364
2.66667	0.350552	0.363148	0.346953	0.325591	0.341686
2.68333	0.350272	0.362068	0.345345	0.327609	0.344024
2.7	0.35121	0.36101	0.345111	0.326969	0.344674
2.71667	0.351546	0.360363	0.345283	0.328393	0.343621
2.73333	0.351201	0.359274	0.343399	0.327376	0.344796
2.75	0.350635	0.358762	0.343866	0.324932	0.346557
2.76667	0.349958	0.359789	0.345924	0.324988	0.34573
2.78333	0.349055	0.360386	0.346561	0.325082	0.345855
2.8	0.347126	0.360209	0.346069	0.323043	0.345327
2.81667	0.346281	0.358352	0.346495	0.323588	0.344631
2.83333	0.347234	0.357173	0.347841	0.324242	0.343577
2.85	0.345663	0.356486	0.346566	0.325614	0.342826
2.86667	0.347726	0.355692	0.344585	0.325677	0.3427
2.88333	0.348151	0.355337	0.345256	0.326621	0.343676
2.9	0.347079	0.356506	0.343987	0.324997	0.343965
2.91667	0.347056	0.357229	0.341839	0.326326	0.342988
2.93333	0.349217	0.357339	0.340094	0.325375	0.342718
2.95	0.347653	0.357105	0.341874	0.32715	0.34232
2.96667	0.349489	0.358347	0.343091	0.328637	0.343004
2.98333	0.350587	0.359631	0.34296	0.329938	0.343262
3	0.348669	0.360575	0.342614	0.328686	0.344531
3.01667	0.348316	0.359476	0.342785	0.327785	0.344892
3.03333	0.347294	0.359088	0.342762	0.327014	0.344327
3.05	0.345749	0.358024	0.34174	0.325816	0.346278
3.06667	0.346446	0.357157	0.34277	0.32619	0.346547
3.08333	0.347892	0.354641	0.345176	0.326737	0.345264
3.1	0.346775	0.355236	0.346514	0.327015	0.345561
3.11667	0.348644	0.356798	0.345367	0.325668	0.347741
3.13333	0.349106	0.355332	0.345994	0.325426	0.345025
3.15	0.348425	0.355986	0.345534	0.324883	0.343647
3.16667	0.348624	0.356579	0.344714	0.325838	0.344019
3.18333	0.349341	0.3567	0.343505	0.326337	0.343696
3.2	0.347445	0.354491	0.342322	0.327477	0.341833
3.21667	0.348024	0.35546	0.34134	0.328922	0.3436
3.23333	0.347737	0.353711	0.341283	0.328527	0.34583
3.25	0.346561	0.356219	0.340751	0.328885	0.346197
3.26667	0.34634	0.355811	0.341026	0.328768	0.346931
3.28333	0.346453	0.356931	0.342105	0.327854	0.347358
3.3	0.345569	0.357319	0.342202	0.325413	0.346406
3.31667	0.345098	0.358429	0.341133	0.326245	0.344159
3.33333	0.344647	0.356992	0.33934	0.325923	0.343638
3.35	0.344057	0.356589	0.338672	0.327052	0.342557
3.36667	0.34402	0.357714	0.339305	0.327272	0.343443
3.38333	0.345292	0.357946	0.337796	0.328509	0.343803
3.4	0.345306	0.358833	0.336421	0.326495	0.342513
3.41667	0.345697	0.358097	0.337703	0.325058	0.341705
3.43333	0.34587	0.359395	0.33841	0.32321	0.342916
3.45	0.347359	0.358462	0.338042	0.323949	0.340496
3.46667	0.346224	0.359596	0.339758	0.32246	0.340188
3.48333	0.346094	0.358419	0.342753	0.32381	0.341433
3.5	0.346053	0.359002	0.343691	0.324142	0.343659
3.51667	0.348291	0.358084	0.344045	0.323637	0.343205
3.53333	0.34739	0.359622	0.344409	0.323075	0.345001
3.55	0.346543	0.359036	0.343968	0.323691	0.344339
3.56667	0.34735	0.358534	0.342718	0.324886	0.344986
3.58333	0.348595	0.359088	0.341148	0.324329	0.344457
3.6	0.347069	0.358975	0.340437	0.32436	0.344403
3.61667	0.347355	0.356933	0.340651	0.325043	0.34499
3.63333	0.346888	0.355394	0.33919	0.32575	0.345007
3.65	0.346975	0.354947	0.338311	0.324394	0.343456
3.66667	0.346634	0.352991	0.33847	0.326221	0.344126
3.68333	0.345316	0.353063	0.338134	0.327469	0.343336
3.7	0.345009	0.353696	0.338215	0.327611	0.34333
3.71667	0.346201	0.352942	0.340891	0.326096	0.344232
3.73333	0.345653	0.353864	0.34163	0.326452	0.344728
3.75	0.344882	0.353954	0.34262	0.326837	0.342608
3.76667	0.345302	0.355736	0.343099	0.326256	0.342739
3.78333	0.347852	0.355359	0.342043	0.325845	0.340378
3.8	0.347829	0.356747	0.339676	0.32727	0.339341
3.81667	0.349515	0.357256	0.340137	0.327138	0.339559
3.83333	0.348831	0.357791	0.339134	0.325411	0.341112
3.85	0.347967	0.3557	0.338548	0.32594	0.341712
3.86667	0.342378	0.355776	0.339143	0.325947	0.342841
3.88333	0.341823	0.355717	0.340509	0.324214	0.343107
3.9	0.340414	0.355097	0.340069	0.325362	0.343284
3.91667	0.341357	0.356305	0.340846	0.326361	0.342684
3.93333	0.342025	0.357643	0.340645	0.324907	0.342593
3.95	0.343911	0.358441	0.338304	0.325693	0.342851
3.96667	0.342824	0.356534	0.336555	0.32669	0.342198
3.98333	0.342226	0.357138	0.335801	0.325582	0.343112
4	0.342867	0.357071	0.334493	0.32494	0.34137
4.01667	0.343989	0.355919	0.334936	0.32638	0.340414
4.03333	0.345197	0.354751	0.335665	0.325345	0.339405
4.05	0.344056	0.356615	0.336783	0.32699	0.339365
4.06667	0.34399	0.355711	0.336903	0.327097	0.339829
4.08333	0.343057	0.354999	0.337164	0.327538	0.340652
4.1	0.343425	0.355604	0.337953	0.32718	0.341279
4.11667	0.342981	0.356304	0.339101	0.327969	0.343284
4.13333	0.346382	0.357709	0.338674	0.327995	0.343984
4.15	0.34722	0.359194	0.340125	0.327583	0.342172
4.16667	0.347369	0.358416	0.338453	0.32823	0.343113
4.18333	0.346011	0.357229	0.337983	0.327594	0.343192
4.2	0.34663	0.357517	0.337935	0.325866	0.341758
4.21667	0.345783	0.356042	0.337606	0.325294	0.341018
4.23333	0.344467	0.356039	0.336336	0.32483	0.340335
4.25	0.34485	0.356695	0.337693	0.325577	0.339282
4.26667	0.345562	0.356446	0.337159	0.327461	0.339846
4.28333	0.347261	0.356517	0.335942	0.327301	0.339962
4.3	0.348808	0.354348	0.336675	0.326597	0.338515
4.31667	0.349939	0.352757	0.337116	0.328319	0.338802
4.33333	0.349901	0.351946	0.33772	0.326088	0.338043
4.35	0.34937	0.351002	0.336299	0.325173	0.336633
4.36667	0.34879	0.350091	0.337686	0.326876	0.33722
4.38333	0.346928	0.350867	0.336713	0.326586	0.339591
4.4	0.345143	0.350339	0.336837	0.323676	0.340297
4.41667	0.345017	0.351253	0.335745	0.324618	0.341853
4.43333	0.345294	0.351841	0.337597	0.323907	0.342188
4.45	0.343799	0.353415	0.33669	0.322792	0.341067
4.46667	0.344901	0.354528	0.336486	0.323004	0.339292
4.48333	0.347726	0.354957	0.335687	0.324745	0.337993
4.5	0.347924	0.355212	0.336222	0.323861	0.338775
4.51667	0.346259	0.357405	0.335	0.323613	0.338854
4.53333	0.345928	0.354124	0.334281	0.325196	0.339559
4.55	0.344758	0.354591	0.335476	0.326576	0.339698
4.56667	0.343156	0.355956	0.33729	0.32716	0.340903
4.58333	0.343392	0.354187	0.337311	0.328299	0.340025
4.6	0.344663	0.353263	0.336196	0.327231	0.340234
4.61667	0.343209	0.355232	0.336958	0.325494	0.340371
4.63333	0.344015	0.353841	0.336195	0.323473	0.3419
4.65	0.344586	0.35329	0.33557	0.323007	0.341617
4.66667	0.342633	0.354602	0.336002	0.323043	0.342152
4.68333	0.343417	0.354444	0.338187	0.324421	0.342157
4.7	0.345909	0.353927	0.338043	0.3251	0.341579
4.71667	0.345068	0.353291	0.337644	0.327212	0.339827
4.73333	0.344513	0.354237	0.336391	0.325744	0.341307
4.75	0.345535	0.35419	0.335745	0.324617	0.339407
4.76667	0.34561	0.352919	0.334307	0.32662	0.338328
4.78333	0.345153	0.352018	0.334253	0.327415	0.338928
4.8	0.346619	0.352326	0.335426	0.324618	0.341712
4.81667	0.345858	0.351263	0.336292	0.325955	0.339694
4.83333	0.344683	0.349892	0.337922	0.325379	0.341039
4.85	0.344246	0.348536	0.339885	0.323186	0.343068
4.86667	0.344025	0.350006	0.340825	0.322119	0.340785
4.88333	0.343036	0.351333	0.340427	0.323723	0.339311
4.9	0.343745	0.352208	0.340703	0.32394	0.339762
4.91667	0.345694	0.352227	0.339991	0.324975	0.339953
4.93333	0.344652	0.355059	0.338047	0.325113	0.33999
4.95	0.343615	0.354164	0.335578	0.324555	0.340713
4.96667	0.34391	0.354928	0.33455	0.323121	0.341694
4.98333	0.344486	0.353042	0.33234	0.324203	0.340805
5	0.343013	0.355236	0.330945	0.325788	0.340651
5.01667	0.343274	0.354217	0.331125	0.327473	0.339004
5.03333	0.34469	0.353054	0.332512	0.32868	0.338994
5.05	0.344983	0.352259	0.332996	0.328498	0.338617
5.06667	0.345419	0.353005	0.333513	0.327651	0.337504
5.08333	0.344789	0.351171	0.333723	0.326248	0.33584
5.1	0.345162	0.351713	0.334305	0.324603	0.335172
5.11667	0.345275	0.353703	0.33408	0.322839	0.336868
5.13333	0.343557	0.354117	0.334304	0.323529	0.336118
5.15	0.343615	0.353565	0.335558	0.321954	0.339072
5.16667	0.345232	0.354378	0.335885	0.321672	0.340704
5.18333	0.345599	0.35515	0.334937	0.321018	0.341354
5.2	0.344438	0.354238	0.335464	0.320187	0.339796
5.21667	0.344841	0.352686	0.336882	0.321542	0.339481
5.23333	0.345243	0.352088	0.337061	0.322009	0.338137
5.25	0.345382	0.352039	0.337732	0.322824	0.337201
5.26667	0.345079	0.350426	0.339782	0.323661	0.338021
5.28333	0.344817	0.351373	0.340089	0.325031	0.337285
5.3	0.344142	0.352411	0.337874	0.324948	0.337994
5.31667	0.342669	0.355543	0.338379	0.325825	0.339056
5.33333	0.34218	0.353583	0.337388	0.324053	0.340257
5.35	0.342844	0.353608	0.334624	0.324076	0.339557
5.36667	0.342524	0.353813	0.335269	0.324866	0.341593
5.38333	0.344181	0.352765	0.334613	0.323198	0.340769
5.4	0.344229	0.351767	0.331867	0.322745	0.338819
5.41667	0.344748	0.353586	0.331342	0.32099	0.337559
5.43333	0.342925	0.353385	0.33339	0.321983	0.338299
5.45	0.3439	0.352779	0.332062	0.321738	0.337446
5.46667	0.343136	0.353524	0.333759	0.322972	0.337712
5.48333	0.343823	0.351744	0.335809	0.322746	0.338372
5.5	0.343683	0.350401	0.336184	0.324854	0.338935
5.51667	0.34443	0.352237	0.335176	0.321928	0.336924
5.53333	0.344502	0.35227	0.335219	0.321947	0.336434
5.55	0.344311	0.352887	0.333984	0.321255	0.335272
5.56667	0.344221	0.352172	0.334722	0.321522	0.335137
5.58333	0.344053	0.353314	0.334631	0.322655	0.334681
5.6	0.343654	0.352859	0.334225	0.326179	0.336445
5.61667	0.34309	0.353584	0.334125	0.325986	0.336196
5.63333	0.342508	0.352145	0.333912	0.32652	0.338099
5.65	0.342221	0.351255	0.332486	0.325296	0.338221
5.66667	0.341577	0.350067	0.333278	0.324054	0.337348
5.68333	0.342033	0.349971	0.334473	0.321164	0.336328
5.7	0.34229	0.349311	0.334366	0.321019	0.338138
5.71667	0.343347	0.348953	0.335048	0.322053	0.336841
5.73333	0.342147	0.351577	0.334047	0.323794	0.336718
5.75	0.343303	0.352399	0.333542	0.324194	0.338053
5.76667	0.342588	0.350973	0.333528	0.325147	0.336705
5.78333	0.343907	0.35068	0.333834	0.326039	0.335356
5.8	0.34228	0.351476	0.333339	0.32388	0.335289
5.81667	0.344103	0.350404	0.334048	0.323508	0.334826
5.83333	0.34147	0.349878	0.332517	0.323272	0.334198
5.85	0.341951	0.352587	0.33208	0.323614	0.335409
5.86667	0.340047	0.353045	0.331558	0.323179	0.334443
5.88333	0.340413	0.350576	0.332164	0.323172	0.33597
5.9	0.339516	0.350215	0.330899	0.322268	0.33724
5.91667	0.341004	0.350297	0.332347	0.321986	0.336433
5.93333	0.342428	0.347112	0.331628	0.32298	0.336761
5.95	0.344616	0.347387	0.331847	0.321263	0.337457
5.96667	0.344991	0.34984	0.331047	0.32213	0.337462
5.98333	0.345646	0.350956	0.333157	0.322757	0.338058
6	0.346796	0.350742	0.333101	0.324373	0.338585
6.01667	0.344327	0.353052	0.332904	0.322701	0.337757
6.03333	0.341816	0.351552	0.332418	0.324386	0.33661
6.05	0.340796	0.350291	0.331747	0.325797	0.335704
6.06667	0.339884	0.349897	0.330793	0.325761	0.335645
6.08333	0.338895	0.350028	0.331175	0.324641	0.335512
6.1	0.338371	0.348191	0.332414	0.323818	0.334882
6.11667	0.339551	0.350783	0.33272	0.323916	0.336259
6.13333	0.339893	0.352064	0.333582	0.322676	0.336986
6.15	0.337989	0.351411	0.33316	0.321841	0.335998
6.16667	0.3368	0.35312	0.332678	0.322698	0.337189
6.18333	0.337635	0.353337	0.331422	0.324168	0.338207
6.2	0.338196	0.351115	0.331151	0.322939	0.337556
6.21667	0.338431	0.351792	0.33062	0.323241	0.338036
6.23333	0.340192	0.35149	0.331569	0.324645	0.338276
6.25	0.342313	0.350736	0.331543	0.324611	0.338446
6.26667	0.343009	0.350112	0.331907	0.324388	0.338828
6.28333	0.342638	0.349422	0.332289	0.324813	0.339983
6.3	0.342427	0.348007	0.333844	0.324119	0.338802
6.31667	0.343333	0.349319	0.333397	0.320993	0.337713
6.33333	0.342189	0.348002	0.334035	0.321943	0.335857
6.35	0.342178	0.349112	0.33414	0.319852	0.335787
6.36667	0.341378	0.350746	0.332664	0.319028	0.335923
6.38333	0.341741	0.34873	0.332014	0.31807	0.33616
6.4	0.341508	0.349574	0.331751	0.318988	0.337165
6.41667	0.343061	0.350674	0.331182	0.316609	0.338885
6.43333	0.342279	0.350922	0.331246	0.317832	0.33816
6.45	0.343658	0.351188	0.333307	0.317796	0.337691
6.46667	0.343468	0.35321	0.332569	0.320039	0.337769
6.48333	0.341834	0.350923	0.333162	0.321052	0.336515
6.5	0.34044	0.349219	0.331961	0.321789	0.334255
6.51667	0.342837	0.350139	0.331796	0.322335	0.334644
6.53333	0.341892	0.349426	0.331211	0.323158	0.334744
6.55	0.341916	0.351545	0.331572	0.321279	0.333794
6.56667	0.343236	0.352124	0.331652	0.32162	0.334106
6.58333	0.342756	0.351102	0.3311	0.322696	0.335006
6.6	0.34171	0.349955	0.330792	0.322537	0.334621
6.61667	0.343825	0.350267	0.330497	0.323284	0.334281
6.63333	0.345481	0.346921	0.329128	0.32348	0.33598
6.65	0.345807	0.347071	0.329348	0.324637	0.335594
6.66667	0.346238	0.347756	0.32945	0.32178	0.335183
6.68333	0.346114	0.34558	0.330051	0.321246	0.33555
6.7	0.343632	0.34414	0.33019	0.31986	0.335467
6.71667	0.34072	0.345189	0.330581	0.320024	0.334876
6.73333	0.34004	0.345071	0.330263	0.318214	0.334728
6.75	0.340266	0.346642	0.331276	0.319444	0.334799
6.76667	0.339361	0.348396	0.331193	0.319453	0.335099
6.78333	0.340295	0.347251	0.331227	0.320706	0.335122
6.8	0.34162	0.347687	0.331945	0.318746	0.335429
6.81667	0.340613	0.346967	0.330879	0.319117	0.334815
6.83333	0.341431	0.34725	0.331606	0.318955	0.335795
6.85	0.343886	0.347829	0.33244	0.317962	0.335332
6.86667	0.341487	0.349069	0.331846	0.316912	0.33414
6.88333	0.341531	0.349282	0.332425	0.318104	0.332642
6.9	0.342236	0.34869	0.333984	0.315966	0.333622
6.91667	0.342142	0.346688	0.334551	0.316005	0.333989
6.93333	0.340088	0.346559	0.332957	0.317079	0.332195
6.95	0.34258	0.346208	0.33424	0.316168	0.333495
6.96667	0.343132	0.347152	0.334038	0.315619	0.334437
6.98333	0.34273	0.348021	0.332538	0.318063	0.334622
7	0.341934	0.348717	0.33141	0.317821	0.333695
7.01667	0.341412	0.347256	0.331179	0.317987	0.337348
7.03333	0.340017	0.349339	0.328787	0.318585	0.33694
7.05	0.338359	0.348917	0.327563	0.317896	0.336038
7.06667	0.340022	0.348603	0.329451	0.317493	0.336441
7.08333	0.338323	0.349941	0.329022	0.317112	0.337491
7.1	0.338054	0.350493	0.329912	0.317532	0.335987
7.11667	0.337984	0.349237	0.331685	0.316683	0.337132
7.13333	0.339074	0.347751	0.331817	0.318221	0.337813
7.15	0.339017	0.346548	0.33028	0.319307	0.33835
7.16667	0.340696	0.346741	0.331037	0.319465	0.337927
7.18333	0.340926	0.34719	0.331709	0.319115	0.337911
7.2	0.34148	0.346946	0.330254	0.319079	0.337413
7.21667	0.341806	0.346856	0.330991	0.319122	0.335999
7.23333	0.340555	0.348061	0.332191	0.316887	0.336632
7.25	0.339626	0.346222	0.331649	0.316372	0.337496
7.26667	0.338662	0.34529	0.330512	0.315719	0.338528
7.28333	0.338303	0.343953	0.332385	0.315179	0.338311
7.3	0.338516	0.344894	0.331557	0.313554	0.339699
7.31667	0.338089	0.345024	0.331717	0.31366	0.33934
7.33333	0.338116	0.345961	0.330854	0.31403	0.336425
7.35	0.338374	0.345689	0.331519	0.313903	0.334701
7.36667	0.338453	0.345296	0.33115	0.31538	0.334251
7.38333	0.340284	0.346186	0.331285	0.316449	0.334309
7.4	0.340304	0.346858	0.330189	0.315349	0.33464
7.41667	0.340726	0.346905	0.33101	0.313481	0.33533
7.43333	0.341377	0.345497	0.331702	0.313203	0.335618
7.45	0.341512	0.346291	0.330166	0.313032	0.33523
7.46667	0.338718	0.345987	0.330027	0.31285	0.333569
7.48333	0.340412	0.345399	0.330286	0.313922	0.330304
7.5	0.340473	0.344651	0.331451	0.314529	0.329553
7.51667	0.341745	0.34641	0.330159	0.314823	0.330508
7.53333	0.34188	0.347175	0.331851	0.313426	0.331049
7.55	0.343306	0.345457	0.332696	0.314741	0.33162
7.56667	0.341669	0.347204	0.331595	0.314914	0.332185
7.58333	0.34177	0.347712	0.330104	0.315084	0.333782
7.6	0.340379	0.348325	0.327627	0.315577	0.334202
7.61667	0.340275	0.347164	0.326525	0.31686	0.334559
7.63333	0.339932	0.347694	0.328529	0.315214	0.334289
7.65	0.338353	0.345922	0.330912	0.315836	0.335803
7.66667	0.338734	0.34516	0.330556	0.316389	0.336897
7.68333	0.33809	0.345398	0.333286	0.316062	0.33722
7.7	0.336476	0.345814	0.335033	0.317133	0.336797
7.71667	0.335172	0.345759	0.331844	0.31591	0.335998
7.73333	0.337969	0.343618	0.330633	0.31466	0.336004
7.75	0.336772	0.344377	0.332285	0.314824	0.334535
7.76667	0.338397	0.343678	0.333053	0.313699	0.332405
7.78333	0.339503	0.34385	0.331704	0.312377	0.333069
7.8	0.340266	0.342795	0.332933	0.313838	0.333434
7.81667	0.340367	0.344582	0.331261	0.31463	0.333873
7.83333	0.339981	0.343754	0.330049	0.315707	0.334308
7.85	0.338433	0.344045	0.327563	0.31709	0.335162
7.86667	0.340217	0.344404	0.32695	0.31709	0.333113
7.88333	0.339657	0.345123	0.326832	0.317234	0.334058
7.9	0.33739	0.344103	0.328303	0.316985	0.333929
7.91667	0.337452	0.343519	0.329184	0.316383	0.332914
7.93333	0.338832	0.343287	0.330954	0.316714	0.333471
7.95	0.336787	0.342914	0.330894	0.316964	0.333817
7.96667	0.337543	0.344398	0.328973	0.316885	0.332199
7.98333	0.33845	0.34651	0.328214	0.317054	0.33172
8	0.340736	0.346395	0.326015	0.315638	0.332389
8.01667	0.339298	0.346499	0.325196	0.314534	0.331754
8.03333	0.339758	0.346132	0.324666	0.313548	0.332279
8.05	0.338946	0.344305	0.326267	0.313974	0.333326
8.06667	0.33866	0.341425	0.325188	0.314337	0.333772
8.08333	0.334073	0.34262	0.324268	0.314138	0.334546
8.1	0.335861	0.341613	0.324333	0.314765	0.334198
8.11667	0.336745	0.342189	0.32503	0.314769	0.335495
8.13333	0.337068	0.342454	0.325519	0.315844	0.335867
8.15	0.334993	0.34286	0.32691	0.314155	0.335609
8.16667	0.33852	0.342651	0.327944	0.315215	0.33394
8.18333	0.338568	0.342159	0.328688	0.31352	0.333572
8.2	0.339107	0.340927	0.329087	0.314703	0.332613
8.21667	0.339344	0.339133	0.328075	0.313343	0.332942
8.23333	0.342096	0.340989	0.32746	0.313963	0.333104
8.25	0.342237	0.340594	0.328715	0.314712	0.334533
8.26667	0.341154	0.342491	0.328416	0.318136	0.334902
8.28333	0.338745	0.343235	0.327124	0.318495	0.333937
8.3	0.339338	0.34657	0.327656	0.318092	0.333611
8.31667	0.339066	0.345028	0.326526	0.317561	0.333427
8.33333	0.337713	0.344734	0.32675	0.317682	0.331987
8.35	0.337789	0.344008	0.325788	0.315437	0.331706
8.36667	0.337194	0.343686	0.327656	0.313442	0.333544
8.38333	0.336248	0.341218	0.32633	0.31435	0.333386
8.4	0.336591	0.34184	0.327307	0.313014	0.333573
8.41667	0.336968	0.341602	0.327315	0.310663	0.334073
8.43333	0.336506	0.341168	0.328205	0.310065	0.334346
8.45	0.337564	0.342187	0.327642	0.311399	0.333813
8.46667	0.337151	0.34354	0.329354	0.310884	0.33374
8.48333	0.336586	0.34335	0.328777	0.312371	0.333688
8.5	0.336313	0.343743	0.329004	0.313775	0.333
8.51667	0.336139	0.344064	0.329088	0.313183	0.333721
8.53333	0.337023	0.342321	0.327495	0.311969	0.333523
8.55	0.338613	0.340849	0.328123	0.311044	0.334146
8.56667	0.339786	0.340227	0.329012	0.311465	0.333414
8.58333	0.339997	0.340464	0.329113	0.311915	0.333752
8.6	0.342002	0.339282	0.328221	0.313486	0.333443
8.61667	0.341287	0.339409	0.329799	0.312525	0.332783
8.63333	0.3404	0.339562	0.328577	0.313427	0.332672
8.65	0.339602	0.340103	0.329973	0.313946	0.334584
8.66667	0.339803	0.338641	0.330004	0.312441	0.33622
8.68333	0.338154	0.338599	0.331449	0.31096	0.336062
8.7	0.337725	0.33871	0.33131	0.31152	0.336695
8.71667	0.337014	0.340323	0.330874	0.311511	0.336361
8.73333	0.335902	0.339681	0.330605	0.308615	0.334253
8.75	0.335194	0.341714	0.328273	0.308766	0.332167
8.76667	0.33636	0.343261	0.327123	0.309185	0.333525
8.78333	0.335454	0.342267	0.326746	0.30873	0.331879
8.8	0.336759	0.342142	0.326915	0.307122	0.330115
8.81667	0.337468	0.343248	0.324501	0.30895	0.330734
8.83333	0.337448	0.342006	0.325431	0.307097	0.330829
8.85	0.335234	0.343257	0.324627	0.305844	0.329853
8.86667	0.336959	0.34588	0.324002	0.30398	0.332734
8.88333	0.335317	0.344741	0.324124	0.305468	0.333654
8.9	0.335169	0.344271	0.324577	0.303096	0.334878
8.91667	0.335528	0.344188	0.324302	0.304075	0.336131
8.93333	0.335441	0.341203	0.325796	0.302203	0.33519
8.95	0.335806	0.338568	0.326572	0.302684	0.334047
8.96667	0.338538	0.338413	0.325283	0.300617	0.334751
8.98333	0.339041	0.338283	0.325211	0.30049	0.333177
9	0.338626	0.339155	0.32643	0.300138	0.332042
9.01667	0.340201	0.33968	0.324238	0.300329	0.332772
9.03333	0.338926	0.341454	0.323693	0.300013	0.331718
9.05	0.336827	0.340892	0.323783	0.299621	0.332327
9.06667	0.337271	0.339676	0.324828	0.29898	0.333595
9.08333	0.336437	0.339771	0.324968	0.296815	0.334516
9.1	0.337115	0.339097	0.326705	0.297643	0.333695
9.11667	0.337703	0.337769	0.326864	0.298357	0.332896
9.13333	0.339144	0.33873	0.326947	0.297023	0.331751
9.15	0.337567	0.338957	0.325604	0.297473	0.331499
9.16667	0.338404	0.338569	0.324889	0.297678	0.331456
9.18333	0.336657	0.338312	0.325035	0.296442	0.333911
9.2	0.336659	0.338875	0.326184	0.294669	0.333502
9.21667	0.336145	0.338437	0.327474	0.294934	0.333267
9.23333	0.335525	0.338547	0.328702	0.293656	0.332362
9.25	0.336224	0.33679	0.329061	0.292022	0.331976
9.26667	0.335745	0.335896	0.328262	0.291083	0.329389
9.28333	0.336131	0.336255	0.326059	0.290727	0.329187
9.3	0.335509	0.335047	0.325649	0.28831	0.328845
9.31667	0.335594	0.334582	0.323912	0.287428	0.328352
9.33333	0.335843	0.334566	0.322731	0.287086	0.328796
9.35	0.334834	0.336743	0.322181	0.285177	0.32975
9.36667	0.334456	0.335193	0.323338	0.283731	0.330919
9.38333	0.335399	0.33654	0.322909	0.284055	0.331258
9.4	0.334956	0.336803	0.323888	0.281652	0.331482
9.41667	0.334659	0.335601	0.324734	0.281161	0.330404
9.43333	0.337147	0.333855	0.327161	0.281347	0.328823
9.45	0.337651	0.332736	0.325911	0.278741	0.327814
9.46667	0.339419	0.330834	0.326277	0.275933	0.328798
9.48333	0.342957	0.330582	0.324766	0.27587	0.328698
9.5	0.342345	0.332686	0.323964	0.274855	0.328821
9.51667	0.34084	0.332057	0.32294	0.274303	0.328927
9.53333	0.340151	0.333663	0.322862	0.275129	0.330247
9.55	0.33654	0.33364	0.32215	0.27518	0.328641
9.56667	0.33405	0.332299	0.322896	0.275908	0.32967
9.58333	0.334814	0.331117	0.324059	0.275051	0.330965
9.6	0.335568	0.331018	0.321962	0.273511	0.331621
9.61667	0.335453	0.329386	0.323809	0.272597	0.33226
9.63333	0.336346	0.329456	0.323887	0.272419	0.332343
9.65	0.335698	0.330136	0.325483	0.269611	0.330659
9.66667	0.335495	0.329996	0.324326	0.266129	0.331036
9.68333	0.335009	0.331357	0.325183	0.263968	0.330485
9.7	0.335254	0.331402	0.323858	0.261704	0.329206
9.71667	0.335404	0.330044	0.32373	0.260666	0.329044
9.73333	0.336473	0.329536	0.322999	0.260409	0.329543
9.75	0.335539	0.329805	0.322863	0.261409	0.327279
9.76667	0.336843	0.327907	0.324647	0.260789	0.328049
9.78333	0.336303	0.327328	0.325078	0.260775	0.328489
9.8	0.335246	0.327587	0.32664	0.258333	0.330057
9.81667	0.335208	0.327661	0.325291	0.256958	0.330594
9.83333	0.333439	0.327243	0.326887	0.256456	0.329544
9.85	0.331894	0.328112	0.325837	0.254506	0.327849
9.86667	0.332886	0.328108	0.326329	0.252016	0.327969
9.88333	0.333156	0.328351	0.325795	0.252516	0.329307
9.9	0.33302	0.329416	0.327991	0.250105	0.328167
9.91667	0.335387	0.329338	0.325628	0.247667	0.330781
9.93333	0.335193	0.328567	0.325039	0.248599	0.333415
9.95	0.334746	0.328507	0.324426	0.247917	0.334138
9.96667	0.333631	0.328662	0.323096	0.246059	0.33176
9.98333	0.334261	0.326024	0.323236	0.24775	0.332675
10	0.334789	0.325085	0.324566	0.24679	0.332458
10.0167	0.336144	0.32535	0.325283	0.242903	0.330628
10.0333	0.335497	0.326311	0.325675	0.242624	0.329427
10.05	0.337642	0.324749	0.325406	0.24124	0.32848
10.0667	0.338399	0.326152	0.324199	0.238297	0.328697
10.0833	0.336664	0.326544	0.323205	0.238911	0.327679
10.1	0.335531	0.326176	0.323087	0.24074	0.326851
10.1167	0.334765	0.326428	0.321058	0.239287	0.329749
10.1333	0.333804	0.326291	0.324052	0.238606	0.331083
10.15	0.330032	0.325181	0.323363	0.238763	0.330207
10.1667	0.331126	0.323547	0.325573	0.236355	0.332093
10.1833	0.331063	0.323404	0.325236	0.235372	0.333481
10.2	0.332382	0.321616	0.327759	0.235834	0.331461
10.2167	0.331912	0.322338	0.32657	0.234147	0.331631
10.2333	0.334833	0.321302	0.326829	0.232524	0.331819
10.25	0.333909	0.322779	0.326421	0.231325	0.32827
10.2667	0.332958	0.320954	0.326072	0.228797	0.328326
10.2833	0.332428	0.317966	0.325174	0.226355	0.326478
10.3	0.332957	0.317166	0.325056	0.224756	0.326415
10.3167	0.332129	0.318587	0.325927	0.22183	0.326369
10.3333	0.332313	0.316867	0.323797	0.221176	0.328185
10.35	0.334827	0.318098	0.323847	0.220406	0.326671
10.3667	0.334842	0.321299	0.323101	0.218234	0.328086
10.3833	0.334895	0.323614	0.32332	0.217582	0.328143
10.4	0.333416	0.321309	0.322704	0.217675	0.329126
10.4167	0.334153	0.321009	0.322823	0.215619	0.329023
10.4333	0.332884	0.319917	0.323099	0.212875	0.330115
[truncated: 1,911 more rows]

## Sheet: Key
Sheet #	Description	Corresponding Figure	Notes:
[truncated: 9 more rows]
