# Supplementary material for: Rapid mitochondrial repolarization upon reperfusion after cardiac ischemia
Source: Nat Cardiovasc Res. 2025 Dec 11;4(12):1627–41. doi: 10.1038/s44161-025-00752-9 (PMC12708349; doi:10.1038/s44161-025-00752-9)
Supplement: Supplementary file 9 — Statistical source data. [file 44161_2025_752_MOESM9_ESM.xlsx]

## Sheet: 58
Wavelength (nm)	Raw Experimental Spectrum	Raw Best Fit	MbD	MbO	Cyt bH	Cyt bL	Cyt c1	Cyt c	Line	Residual	Corrected Best Fit	Corrected Experimental Spectrum
535.106	1.24401	1.25055	0.152702	0.502545	0.016126	0.010875	0.019203	0.017128	0.531968	-0.00654	0.063331	0.056793
535.501	1.25116	1.25468	0.153766	0.50942	0.015603	0.010081	0.018672	0.017267	0.529867	-0.00352	0.061624	0.058107
535.896	1.25696	1.25928	0.154565	0.515607	0.015305	0.009956	0.018672	0.017407	0.527766	-0.00232	0.06134	0.05902
536.291	1.26352	1.26513	0.155363	0.522482	0.015155	0.010248	0.018624	0.017593	0.525666	-0.00161	0.061621	0.060013
536.686	1.26883	1.27005	0.156693	0.528669	0.014558	0.010499	0.018142	0.017919	0.523566	-0.00121	0.061117	0.059906
537.08	1.2736	1.27325	0.157757	0.534169	0.013961	0.009844	0.017804	0.018245	0.521467	0.000357	0.059854	0.06021
537.475	1.27724	1.27671	0.158555	0.538981	0.013662	0.009719	0.017756	0.018663	0.519369	0.000537	0.0598	0.060337
537.869	1.28061	1.28167	0.159885	0.544481	0.013588	0.00951	0.017949	0.018989	0.517271	-0.00106	0.060036	0.058973
538.263	1.28662	1.28524	0.160949	0.548606	0.013289	0.009816	0.017997	0.019408	0.515173	0.001377	0.06051	0.061888
538.658	1.28966	1.288	0.162013	0.553418	0.012468	0.009635	0.017466	0.01992	0.513076	0.001665	0.059489	0.061155
539.052	1.29362	1.29072	0.163078	0.557543	0.012393	0.008675	0.017707	0.020339	0.51098	0.002906	0.059114	0.06202
539.446	1.29599	1.29354	0.164408	0.561668	0.011796	0.008563	0.01737	0.020851	0.508884	0.002448	0.05858	0.061027
539.84	1.2985	1.29715	0.165472	0.565793	0.01187	0.008201	0.017707	0.021316	0.506788	0.001352	0.059096	0.060448
540.233	1.30049	1.29783	0.166536	0.568543	0.011796	0.006294	0.017997	0.021968	0.504693	0.002664	0.058054	0.060719
540.627	1.3028	1.30049	0.167866	0.572668	0.011348	0.005542	0.017852	0.022619	0.502599	0.002304	0.057361	0.059666
541.021	1.30529	1.30369	0.169462	0.576105	0.010975	0.005709	0.017707	0.023225	0.500505	0.001606	0.057615	0.059221
541.414	1.3053	1.3053	0.171059	0.578168	0.010676	0.004985	0.017804	0.024202	0.498411	-4.85e-06	0.057667	0.057662
541.808	1.30847	1.30555	0.172389	0.579543	0.010452	0.003815	0.017949	0.025086	0.496318	0.002922	0.057302	0.060224
542.201	1.30784	1.30483	0.173453	0.581605	0.010153	0.001241	0.018045	0.02611	0.494226	0.00301	0.055549	0.05856
542.594	1.30766	1.30611	0.174783	0.582292	0.010153	0.001192	0.018238	0.02732	0.492134	0.001543	0.056904	0.058447
542.987	1.30943	1.30811	0.176379	0.582292	0.010004	0.002339	0.018383	0.02867	0.490042	0.001316	0.059396	0.060712
543.38	1.30961	1.30798	0.177975	0.582292	0.009855	0.001076	0.018479	0.030345	0.487951	0.001635	0.059756	0.061391
543.773	1.30789	1.30733	0.179039	0.581605	0.009481	0.000799	0.018431	0.032114	0.48586	0.00056	0.060826	0.061386
544.166	1.30657	1.30689	0.18037	0.58023	0.009407	0.000521	0.018479	0.034115	0.48377	-0.00033	0.062522	0.062197
544.559	1.30427	1.30527	0.1817	0.57748	0.009407	8.03e-05	0.018576	0.036349	0.481681	-0.001	0.064412	0.063411
544.952	1.30299	1.30555	0.183296	0.575418	0.009481	3.84e-05	0.018865	0.038863	0.479592	-0.00256	0.067248	0.064689
545.344	1.30401	1.30399	0.184626	0.572668	0.009108	8.45e-05	0.018672	0.041329	0.477503	1.45e-05	0.069195	0.069209
545.737	1.30387	1.30344	0.18569	0.56923	0.009631	0.000382	0.019251	0.043843	0.475415	0.000431	0.073106	0.073538
546.129	1.30011	1.30272	0.187286	0.56648	0.009556	0.000277	0.019348	0.046449	0.473327	-0.00261	0.07563	0.073017
546.521	1.29935	1.29973	0.188351	0.562356	0.009631	-0.0003	0.019589	0.048869	0.47124	-0.00039	0.077786	0.077401
546.914	1.29279	1.29752	0.189681	0.558231	0.009929	-0.0007	0.020023	0.051196	0.469153	-0.00473	0.080453	0.075721
547.306	1.29409	1.29483	0.190745	0.553418	0.010377	-0.001	0.020699	0.053523	0.467067	-0.00074	0.083596	0.082856
547.698	1.28966	1.29258	0.191809	0.548606	0.010527	-0.00028	0.021085	0.055851	0.464981	-0.00292	0.087182	0.08426
548.09	1.28777	1.29021	0.192873	0.543794	0.010676	0.000789	0.021471	0.057712	0.462896	-0.00244	0.090649	0.088211
548.482	1.28451	1.28528	0.194203	0.537606	0.011124	0.000134	0.022291	0.059109	0.460811	-0.00077	0.092658	0.091889
548.874	1.28322	1.27965	0.195267	0.530732	0.011647	-1.89e-05	0.023256	0.060039	0.458726	0.003575	0.094923	0.098498
549.265	1.27478	1.2745	0.196332	0.523857	0.01187	0.001214	0.024076	0.060505	0.456643	0.000279	0.097666	0.097945
549.657	1.26896	1.26997	0.197662	0.51767	0.012542	0.001699	0.025331	0.060505	0.454559	-0.00101	0.100077	0.099065
550.048	1.26138	1.26216	0.19846	0.510795	0.01299	0.001713	0.026151	0.059574	0.452476	-0.00078	0.100428	0.099646
550.44	1.25532	1.25423	0.199524	0.50392	0.013364	0.001217	0.027164	0.058643	0.450394	0.001096	0.100388	0.101484
550.831	1.24808	1.24608	0.19979	0.496358	0.014185	0.002186	0.028467	0.056781	0.448312	0.002	0.101619	0.10362
551.223	1.24049	1.23851	0.200588	0.488796	0.014857	0.003592	0.029529	0.05492	0.44623	0.001977	0.102897	0.104874
551.614	1.2302	1.22837	0.201386	0.481921	0.015155	0.00362	0.030011	0.052127	0.444149	0.001826	0.100914	0.10274
552.005	1.22059	1.21885	0.201918	0.475734	0.015827	0.00323	0.030735	0.049335	0.442068	0.001739	0.099127	0.100866
552.396	1.20912	1.20952	0.20245	0.468859	0.016649	0.004135	0.031458	0.045984	0.439988	-0.00041	0.098226	0.097819
552.787	1.19927	1.19773	0.202716	0.460609	0.017171	0.005333	0.03141	0.042586	0.437908	0.001538	0.0965	0.098038
553.178	1.18946	1.18683	0.203248	0.452359	0.018067	0.006489	0.031603	0.039235	0.435829	0.002633	0.095394	0.098027
553.568	1.17618	1.1768	0.203514	0.445485	0.018814	0.007992	0.031314	0.035931	0.43375	-0.00062	0.09405	0.093433
553.959	1.16577	1.16705	0.204046	0.43861	0.019784	0.009287	0.030976	0.032673	0.431672	-0.00127	0.09272	0.091446
554.35	1.15394	1.15593	0.204313	0.431048	0.020904	0.009928	0.03059	0.029554	0.429594	-0.00199	0.090976	0.088991
554.74	1.14514	1.14511	0.204579	0.422798	0.021875	0.011627	0.029818	0.026901	0.427516	2.5e-05	0.090221	0.090246
555.131	1.13513	1.13625	0.204579	0.415923	0.02292	0.014481	0.02866	0.024248	0.425439	-0.00112	0.090309	0.089192
555.521	1.12548	1.12624	0.204579	0.409048	0.024264	0.015317	0.027792	0.021875	0.423362	-0.00075	0.089246	0.088495
555.911	1.11571	1.11661	0.204579	0.402174	0.025234	0.017544	0.026055	0.019734	0.421286	-0.00089	0.088567	0.087673
556.301	1.10633	1.10816	0.204845	0.395299	0.026578	0.019215	0.025138	0.017872	0.41921	-0.00182	0.088803	0.086979
556.692	1.0988	1.09853	0.204579	0.388424	0.028295	0.019772	0.024221	0.016104	0.417135	0.00027	0.088392	0.088662
557.082	1.08911	1.09039	0.204579	0.382237	0.02949	0.021443	0.022967	0.014614	0.41506	-0.00128	0.088513	0.087237
557.471	1.08226	1.08375	0.204313	0.376737	0.031057	0.023392	0.021857	0.013404	0.412986	-0.00149	0.089711	0.088223
557.861	1.07654	1.07648	0.204046	0.371925	0.032252	0.024646	0.020506	0.012194	0.410912	5.61e-05	0.089597	0.089654
558.251	1.06994	1.06987	0.20378	0.367112	0.03367	0.025899	0.019493	0.011077	0.408838	6.67e-05	0.090139	0.090206
558.641	1.06266	1.06344	0.20378	0.3623	0.034865	0.027013	0.018479	0.010239	0.406765	-0.00078	0.090596	0.089816
559.03	1.0575	1.05675	0.20378	0.357488	0.036209	0.02757	0.017611	0.009402	0.404693	0.000747	0.090791	0.091538
559.42	1.05189	1.05218	0.203248	0.354738	0.037478	0.028405	0.017032	0.008657	0.402621	-0.00029	0.091572	0.091282
559.809	1.04653	1.04744	0.202982	0.351988	0.038598	0.028962	0.016453	0.007912	0.400549	-0.00092	0.091925	0.091008
560.199	1.04161	1.04061	0.202184	0.34855	0.039494	0.028823	0.015777	0.007307	0.398477	0.001001	0.091401	0.092402
560.588	1.03665	1.03581	0.201918	0.345801	0.040091	0.029937	0.014909	0.006749	0.396406	0.000841	0.091685	0.092527
560.977	1.03327	1.03115	0.201652	0.343051	0.040539	0.030911	0.014378	0.006283	0.394336	0.002122	0.092112	0.094234
561.366	1.02931	1.02856	0.20112	0.340988	0.04136	0.032582	0.014427	0.005818	0.392266	0.000747	0.094187	0.094934
561.755	1.02694	1.02456	0.200854	0.338926	0.041136	0.034393	0.013655	0.005399	0.390196	0.002378	0.094582	0.09696
562.144	1.02456	1.02126	0.200322	0.337551	0.04136	0.035367	0.01351	0.005027	0.388127	0.003291	0.095264	0.098555
562.533	1.01877	1.01859	0.19979	0.336863	0.041061	0.037038	0.013124	0.004654	0.386058	0.000186	0.095877	0.096064
562.922	1.01577	1.0165	0.199524	0.336863	0.040539	0.038152	0.013076	0.004356	0.38399	-0.00073	0.096123	0.095396
563.311	1.01328	1.01263	0.199258	0.336176	0.039718	0.03857	0.012931	0.004058	0.381922	0.000649	0.095277	0.095925
563.699	1.00883	1.00968	0.198194	0.336176	0.038448	0.040658	0.012497	0.003849	0.379854	-0.00084	0.095452	0.094609
564.088	1.00641	1.00813	0.197396	0.337551	0.037105	0.042329	0.012352	0.003607	0.377787	-0.00172	0.095393	0.093677
564.476	1.00352	1.00523	0.196598	0.338926	0.035761	0.042329	0.012545	0.003356	0.375721	-0.00171	0.09399	0.092278
564.865	0.999096	1.00215	0.195799	0.340988	0.033969	0.04219	0.0124	0.003151	0.373654	-0.00306	0.09171	0.088654
565.253	0.995719	0.997322	0.195001	0.342363	0.031804	0.041633	0.012014	0.002918	0.371588	-0.0016	0.088369	0.086766
565.641	0.991834	0.992903	0.194469	0.344426	0.029639	0.04038	0.011725	0.002741	0.369523	-0.00107	0.084485	0.083416
566.029	0.98983	0.989188	0.193937	0.347176	0.027324	0.039405	0.01129	0.002597	0.367458	0.000642	0.080617	0.081259
566.417	0.984835	0.986035	0.193139	0.349925	0.025234	0.03843	0.011483	0.00243	0.365393	-0.0012	0.077577	0.076377
566.805	0.98176	0.982501	0.192075	0.35405	0.023218	0.036203	0.011387	0.002239	0.363329	-0.00074	0.073046	0.072305
567.193	0.978556	0.978931	0.191277	0.357488	0.021203	0.033975	0.011532	0.002192	0.361265	-0.00037	0.068901	0.068526
567.581	0.975778	0.973893	0.190213	0.361613	0.019038	0.030494	0.011194	0.002141	0.359202	0.001885	0.062866	0.064751
567.969	0.972503	0.970476	0.189415	0.365737	0.017395	0.02757	0.011242	0.001978	0.357139	0.002027	0.058185	0.060212
568.357	0.969493	0.968328	0.188617	0.371237	0.015753	0.024367	0.011435	0.001843	0.355076	0.001165	0.053398	0.054562
568.744	0.968311	0.966194	0.187819	0.376737	0.013961	0.021722	0.011146	0.001797	0.353014	0.002117	0.048625	0.050741
569.132	0.967473	0.964027	0.18702	0.382237	0.012318	0.018798	0.011049	0.001652	0.350952	0.003446	0.043817	0.047263
569.519	0.96487	0.963711	0.186222	0.388424	0.011124	0.016291	0.011097	0.001662	0.348891	0.001159	0.040174	0.041333
569.907	0.964924	0.963738	0.185158	0.395986	0.009855	0.013353	0.011001	0.001555	0.34683	0.001186	0.035763	0.03695
570.294	0.96401	0.963298	0.18436	0.402861	0.008586	0.010415	0.010808	0.001499	0.344769	0.000712	0.031307	0.032019
570.681	0.964866	0.96371	0.183296	0.410423	0.007466	0.007937	0.010422	0.001457	0.342709	0.001157	0.027281	0.028438
571.068	0.964955	0.965634	0.182232	0.417986	0.006637	0.006349	0.010422	0.001359	0.340649	-0.00068	0.024767	0.024088
571.456	0.967926	0.967988	0.181434	0.426235	0.00592	0.003927	0.010518	0.001364	0.33859	-6.16e-05	0.021729	0.021667
571.843	0.969537	0.97136	0.180902	0.434485	0.005047	0.002673	0.010325	0.001396	0.336531	-0.00182	0.019442	0.017619
572.23	0.973388	0.975899	0.180104	0.442735	0.004554	0.002451	0.010374	0.00121	0.334472	-0.00251	0.018588	0.016077
572.616	0.977496	0.977469	0.178773	0.450984	0.003957	-0.00014	0.010229	0.001247	0.332414	2.72e-05	0.015297	0.015324
573.003	0.979169	0.980084	0.177177	0.459922	0.003613	-0.00251	0.010325	0.001196	0.330356	-0.00091	0.012629	0.011714
573.39	0.982573	0.985533	0.175847	0.468859	0.003173	-0.00203	0.010229	0.001159	0.328299	-0.00296	0.012528	0.009568
573.777	0.987191	0.988909	0.175049	0.477796	0.00274	-0.00405	0.010036	0.001098	0.326242	-0.00172	0.009822	0.008104
574.163	0.992873	0.993519	0.173719	0.486733	0.002352	-0.00454	0.010036	0.001033	0.324185	-0.00065	0.008882	0.008236
574.55	0.996412	0.998092	0.172389	0.49567	0.001881	-0.00464	0.00965	0.00101	0.322129	-0.00168	0.007904	0.006224
574.936	1.00239	1.00146	0.170792	0.50392	0.001672	-0.00568	0.009698	0.000987	0.320073	0.000924	0.006676	0.0076
575.323	1.00687	1.00437	0.169462	0.51217	0.001441	-0.00728	0.009602	0.000959	0.318017	0.002502	0.004719	0.007221
575.709	1.01144	1.01014	0.168132	0.521107	0.001292	-0.00673	0.009553	0.000819	0.315962	0.001294	0.004939	0.006233
576.095	1.01586	1.01575	0.167068	0.530044	0.001	-0.00642	0.009312	0.000833	0.313908	0.000115	0.004727	0.004841
576.481	1.02044	1.02104	0.165738	0.538981	0.000971	-0.0067	0.009409	0.000782	0.311853	-0.00059	0.004464	0.003871
576.867	1.02574	1.02404	0.164408	0.546544	0.000836	-0.00769	0.009312	0.000824	0.309799	0.001698	0.003286	0.004984
577.253	1.02764	1.02803	0.163078	0.554793	0.001015	-0.00893	0.009553	0.000773	0.307746	-0.00039	0.002416	0.002025
577.639	1.0311	1.03168	0.162013	0.562356	0.000784	-0.00915	0.009264	0.000717	0.305692	-0.00058	0.001616	0.001035
578.025	1.03736	1.03598	0.160683	0.569918	0.000585	-0.00867	0.009119	0.000712	0.303639	0.001374	0.001741	0.003115
578.411	1.03914	1.03979	0.159353	0.57748	0.000371	-0.00842	0.008733	0.000689	0.301587	-0.00065	0.001369	0.000719
578.797	1.04185	1.04381	0.157757	0.584355	0.000505	-0.00794	0.008974	0.000619	0.299535	-0.00196	0.002162	0.000206
579.182	1.04417	1.04602	0.156427	0.590542	0.000383	-0.00809	0.008685	0.000591	0.297483	-0.00185	0.001569	-0.00028
579.568	1.04639	1.04653	0.154565	0.595354	0.00045	-0.00861	0.008733	0.0006	0.295432	-0.00014	0.001179	0.00104
579.954	1.0468	1.04653	0.152968	0.598792	0.000464	-0.00845	0.008781	0.0006	0.293381	0.000264	0.001394	0.001658
580.339	1.04502	1.04712	0.151372	0.602229	0.000428	-0.00749	0.008685	0.000568	0.29133	-0.0021	0.002189	9.2e-05
580.724	1.04535	1.04609	0.150042	0.604979	0.000508	-0.0078	0.00854	0.00054	0.28928	-0.00074	0.001791	0.00105
581.11	1.0423	1.04334	0.148712	0.607042	0.000502	-0.00922	0.00854	0.000535	0.28723	-0.00105	0.000359	-0.00069
581.495	1.03748	1.03971	0.147116	0.606354	0.000544	-0.00852	0.008492	0.000545	0.28518	-0.00223	0.001059	-0.00117
581.88	1.03317	1.03425	0.145253	0.604292	0.000655	-0.00812	0.008492	0.000545	0.283131	-0.00108	0.001574	0.000494
582.265	1.02593	1.02517	0.143657	0.600167	0.0007	-0.00934	0.008395	0.000507	0.281082	0.000764	0.00026	0.001024
582.65	1.0162	1.017	0.142327	0.595354	0.000606	-0.00902	0.008202	0.000498	0.279034	-0.0008	0.000284	-0.00051
583.035	1.0074	1.00684	0.140731	0.58848	0.000708	-0.00879	0.008251	0.00047	0.276986	0.000564	0.000642	0.001206
583.42	0.995291	0.994243	0.138869	0.579543	0.00067	-0.00833	0.008106	0.000444	0.274938	0.001048	0.000893	0.001942
583.805	0.981026	0.980841	0.137272	0.56923	0.000851	-0.0081	0.008251	0.00045	0.272891	0.000185	0.001447	0.001632
584.19	0.965958	0.96497	0.135942	0.556856	0.000933	-0.00827	0.008251	0.000415	0.270843	0.000988	0.001328	0.002316
584.575	0.950327	0.947344	0.134346	0.542419	0.000829	-0.00725	0.007768	0.00044	0.268797	0.002982	0.001783	0.004765
584.959	0.929246	0.926818	0.13275	0.525232	0.000978	-0.0071	0.007865	0.000344	0.26675	0.002429	0.002085	0.004514

## Sheet: 59
Wavelength (nm)	Raw Experimental Spectrum	Raw Best Fit	MbD	MbO	Cyt bH	Cyt bL	Cyt c1	Cyt c	Line	Residual	Corrected Best Fit	Corrected Experimental Spectrum
535.106	1.53604	1.54216	0.813175	-0.04641	0.065176	0.009829	0.107531	0.102348	0.490517	-0.00612	0.284885	0.278764
535.501	1.53642	1.54126	0.818841	-0.04705	0.063064	0.009112	0.104559	0.103182	0.489546	-0.00483	0.279918	0.275084
535.896	1.53908	1.54348	0.823091	-0.04762	0.061857	0.008998	0.104559	0.104017	0.488575	-0.0044	0.279432	0.275035
536.291	1.54011	1.54663	0.827341	-0.04826	0.061254	0.009263	0.104289	0.105129	0.487605	-0.00652	0.279935	0.273417
536.686	1.54484	1.54923	0.834425	-0.04883	0.05884	0.009489	0.101587	0.107076	0.486635	-0.00438	0.276992	0.272608
537.08	1.54686	1.55046	0.840092	-0.04933	0.056426	0.008898	0.099696	0.109023	0.485665	-0.00361	0.274043	0.270437
537.475	1.55187	1.55421	0.844342	-0.04978	0.055219	0.008784	0.099426	0.111526	0.484695	-0.00234	0.274955	0.272616
537.869	1.55741	1.56236	0.851425	-0.05029	0.054917	0.008596	0.100507	0.113473	0.483725	-0.00495	0.277492	0.272545
538.263	1.56678	1.56852	0.857092	-0.05067	0.05371	0.008873	0.100777	0.115976	0.482756	-0.00174	0.279335	0.277595
538.658	1.56976	1.56937	0.862758	-0.05111	0.050391	0.008709	0.097805	0.119035	0.481787	0.000383	0.27594	0.276323
539.052	1.577	1.57637	0.868425	-0.05149	0.050089	0.007841	0.099156	0.121538	0.480818	0.000625	0.278624	0.279249
539.446	1.58692	1.58076	0.875509	-0.05187	0.047675	0.00774	0.097265	0.124598	0.47985	0.006162	0.277277	0.283439
539.84	1.59441	1.58973	0.881175	-0.05226	0.047977	0.007413	0.099156	0.127379	0.478881	0.004683	0.281924	0.286607
540.233	1.59899	1.59766	0.886842	-0.05251	0.047675	0.005688	0.100777	0.131272	0.477913	0.001329	0.285413	0.286742
540.627	1.61139	1.60399	0.893925	-0.05289	0.045865	0.005009	0.099966	0.135166	0.476945	0.007402	0.286006	0.293408
541.021	1.62047	1.61265	0.902425	-0.05321	0.044356	0.00516	0.099156	0.138782	0.475978	0.00782	0.287454	0.295273
541.414	1.62988	1.62451	0.910926	-0.0534	0.043149	0.004505	0.099696	0.144622	0.47501	0.00537	0.291973	0.297343
541.808	1.64155	1.63463	0.918009	-0.05353	0.042244	0.003448	0.100507	0.149906	0.474043	0.006918	0.296105	0.303024
542.201	1.6509	1.64227	0.923676	-0.05372	0.041037	0.001121	0.101047	0.156025	0.473076	0.008629	0.299231	0.307859
542.594	1.66383	1.65659	0.930759	-0.05378	0.041037	0.001077	0.102128	0.163256	0.472109	0.007241	0.307498	0.314739
542.987	1.67911	1.67343	0.939259	-0.05378	0.040434	0.002114	0.102938	0.171322	0.471143	0.005676	0.316808	0.322484
543.38	1.69138	1.68977	0.947759	-0.05378	0.03983	0.000973	0.103479	0.181334	0.470176	0.00161	0.325616	0.327225
543.773	1.70863	1.70307	0.953426	-0.05372	0.038321	0.000722	0.103209	0.191903	0.46921	0.005559	0.334155	0.339714
544.166	1.72333	1.721	0.960509	-0.05359	0.03802	0.000471	0.103479	0.203862	0.468244	0.002335	0.345831	0.348166
544.559	1.73801	1.74086	0.967593	-0.05333	0.03802	7.26e-05	0.104019	0.217211	0.467279	-0.00285	0.359323	0.356474
544.952	1.76191	1.76549	0.976093	-0.05314	0.038321	3.47e-05	0.10564	0.23223	0.466313	-0.00358	0.376226	0.372647
545.344	1.78493	1.78405	0.983176	-0.05289	0.036813	7.64e-05	0.104559	0.24697	0.465348	0.000876	0.388419	0.389294
545.737	1.80476	1.80971	0.988843	-0.05257	0.038925	0.000345	0.107802	0.261989	0.464383	-0.00496	0.40906	0.404104
546.129	1.8252	1.83322	0.997343	-0.05232	0.038623	0.00025	0.108342	0.277563	0.463418	-0.00802	0.424779	0.416762
546.521	1.85009	1.8539	1.00301	-0.05194	0.038925	-0.00027	0.109693	0.292026	0.462454	-0.00381	0.440369	0.436561
546.914	1.87119	1.87758	1.01009	-0.05156	0.040132	-0.00063	0.112124	0.305932	0.46149	-0.0064	0.457559	0.45116
547.306	1.90239	1.90195	1.01576	-0.05111	0.041942	-0.00091	0.115907	0.319838	0.460525	0.000442	0.476779	0.477221
547.698	1.91452	1.92443	1.02143	-0.05067	0.042546	-0.00025	0.118068	0.333744	0.459562	-0.00991	0.494105	0.484196
548.09	1.94581	1.94443	1.02709	-0.05022	0.043149	0.000714	0.12023	0.344868	0.458598	0.001379	0.508961	0.51034
548.482	1.96533	1.96528	1.03418	-0.04965	0.04496	0.000121	0.124823	0.353212	0.457634	5.32e-05	0.523116	0.523169
548.874	1.98373	1.98355	1.03984	-0.04902	0.047072	-1.71e-05	0.130226	0.358774	0.456671	0.000174	0.536055	0.53623
549.265	1.99735	1.99829	1.04551	-0.04838	0.047977	0.001097	0.13482	0.361555	0.455708	-0.00094	0.545449	0.544511
549.657	2.01073	2.01516	1.05259	-0.04781	0.050693	0.001535	0.141844	0.361555	0.454745	-0.00443	0.555628	0.551203
550.048	2.02625	2.01993	1.05684	-0.04718	0.052503	0.001548	0.146437	0.355993	0.453783	0.006317	0.556481	0.562799
550.44	2.0268	2.02644	1.06251	-0.04654	0.054012	0.0011	0.152111	0.350431	0.452821	0.000356	0.557654	0.55801
550.831	2.02735	2.02796	1.06393	-0.04584	0.057331	0.001976	0.159406	0.339306	0.451858	-0.00061	0.558019	0.557411
551.223	2.03278	2.03075	1.06818	-0.04514	0.060047	0.003247	0.16535	0.328181	0.450896	0.002027	0.556825	0.558852
551.614	2.02904	2.02192	1.07243	-0.04451	0.061254	0.003272	0.168052	0.311494	0.449935	0.007116	0.544071	0.551188
552.005	2.01076	2.0141	1.07526	-0.04394	0.063969	0.00292	0.172104	0.294807	0.448973	-0.00334	0.5338	0.530462
552.396	2.00596	2.00477	1.07809	-0.0433	0.067289	0.003738	0.176157	0.274782	0.448012	0.001187	0.521966	0.523152
552.787	1.9962	1.98861	1.07951	-0.04254	0.069401	0.00482	0.175887	0.254479	0.447051	0.007595	0.504587	0.512182
553.178	1.98558	1.97696	1.08234	-0.04178	0.073022	0.005865	0.176968	0.234455	0.44609	0.008616	0.490309	0.498925
553.568	1.96023	1.96106	1.08376	-0.04114	0.076039	0.007224	0.175346	0.214708	0.445129	-0.00083	0.473318	0.472488
553.959	1.94587	1.94731	1.08659	-0.04051	0.079962	0.008394	0.173455	0.19524	0.444169	-0.00144	0.457051	0.455614
554.35	1.93339	1.93277	1.08801	-0.03981	0.084488	0.008973	0.171294	0.176606	0.443209	0.000623	0.441361	0.441984
554.74	1.91577	1.91927	1.08943	-0.03905	0.088411	0.010509	0.166971	0.160753	0.442248	-0.0035	0.426643	0.42314
555.131	1.90608	1.90341	1.08943	-0.03841	0.092635	0.013089	0.160487	0.1449	0.441289	0.00267	0.41111	0.413781
555.521	1.88484	1.89023	1.08943	-0.03778	0.098066	0.013844	0.155623	0.130716	0.440329	-0.00539	0.39825	0.39286
555.911	1.87345	1.87332	1.08943	-0.03714	0.101989	0.015857	0.145897	0.117923	0.43937	0.000132	0.381666	0.381798
556.301	1.86143	1.86509	1.09084	-0.03651	0.10742	0.017367	0.140763	0.106798	0.43841	-0.00366	0.372349	0.368685
556.692	1.84925	1.85509	1.08943	-0.03587	0.11436	0.017871	0.13563	0.096229	0.437451	-0.00585	0.364091	0.358244
557.082	1.83861	1.84512	1.08943	-0.0353	0.119188	0.019381	0.128605	0.08733	0.436493	-0.00651	0.354504	0.347992
557.471	1.83148	1.83791	1.08801	-0.03479	0.125525	0.021143	0.122391	0.080098	0.435534	-0.00643	0.349158	0.34273
557.861	1.82434	1.82714	1.08659	-0.03435	0.130353	0.022276	0.114826	0.072867	0.434576	-0.0028	0.340322	0.337522
558.251	1.82278	1.81973	1.08518	-0.03391	0.136086	0.023408	0.109152	0.066192	0.433617	0.003056	0.334839	0.337895
558.641	1.80853	1.81437	1.08518	-0.03346	0.140914	0.024415	0.103479	0.061186	0.432659	-0.00584	0.329994	0.324153
559.03	1.81038	1.80992	1.08518	-0.03302	0.146345	0.024919	0.098615	0.05618	0.431701	0.000456	0.326059	0.326515
559.42	1.80609	1.80458	1.08234	-0.03276	0.151475	0.025674	0.095373	0.05173	0.430744	0.001513	0.324252	0.325765
559.809	1.7992	1.79979	1.08093	-0.03251	0.156001	0.026177	0.092131	0.04728	0.429786	-0.00059	0.321589	0.320998
560.199	1.79651	1.791	1.07668	-0.03219	0.159622	0.026051	0.088349	0.043665	0.428829	0.005508	0.317686	0.323195
560.588	1.79227	1.7841	1.07526	-0.03194	0.162036	0.027058	0.083485	0.040327	0.427872	0.008167	0.312907	0.321073
560.977	1.78517	1.77892	1.07384	-0.03168	0.163846	0.027939	0.080513	0.037546	0.426915	0.006251	0.309845	0.316095
561.366	1.78061	1.77764	1.07101	-0.03149	0.167165	0.029449	0.080784	0.034765	0.425959	0.002974	0.312163	0.315137
561.755	1.77601	1.76936	1.06959	-0.0313	0.16626	0.031085	0.076461	0.032262	0.425002	0.006645	0.306068	0.312713
562.144	1.7669	1.76445	1.06676	-0.03118	0.167165	0.031966	0.07565	0.030037	0.424046	0.002449	0.304819	0.307268
562.533	1.75346	1.75664	1.06393	-0.03111	0.165958	0.033476	0.073489	0.027812	0.42309	-0.00318	0.300736	0.297559
562.922	1.75371	1.75111	1.06251	-0.03111	0.163846	0.034483	0.073219	0.026032	0.422134	0.002594	0.29758	0.300175
563.311	1.74034	1.74327	1.06109	-0.03105	0.160527	0.034861	0.072408	0.024252	0.421179	-0.00293	0.292048	0.289117
563.699	1.7225	1.72972	1.05543	-0.03105	0.155397	0.036749	0.069976	0.023	0.420223	-0.00723	0.285123	0.277898
564.088	1.71818	1.71822	1.05118	-0.03118	0.149966	0.038259	0.069166	0.021554	0.419268	-3.33e-05	0.278945	0.278912
564.476	1.70112	1.70703	1.04693	-0.0313	0.144535	0.038259	0.070247	0.020052	0.418313	-0.00591	0.273093	0.267181
564.865	1.68683	1.69223	1.04268	-0.03149	0.137293	0.038133	0.069436	0.018829	0.417358	-0.0054	0.263691	0.258289
565.253	1.67335	1.6741	1.03843	-0.03162	0.128542	0.037629	0.067275	0.017438	0.416404	-0.00075	0.250885	0.250134
565.641	1.65745	1.65756	1.03559	-0.03181	0.119792	0.036497	0.065654	0.016381	0.415449	-0.00011	0.238323	0.238214
566.029	1.64195	1.63999	1.03276	-0.03206	0.110438	0.035616	0.063222	0.015519	0.414495	0.001963	0.224795	0.226757
566.417	1.62201	1.62528	1.02851	-0.03232	0.101989	0.034735	0.064303	0.014518	0.413541	-0.00326	0.215544	0.212283
566.805	1.60643	1.60643	1.02284	-0.0327	0.093842	0.032721	0.063762	0.013378	0.412587	-2.39e-06	0.203703	0.203701
567.193	1.59177	1.59128	1.01859	-0.03302	0.085695	0.030708	0.064573	0.013099	0.411633	0.000488	0.194075	0.194563
567.581	1.57376	1.57019	1.01293	-0.0334	0.076944	0.027561	0.062682	0.012794	0.41068	0.003568	0.179981	0.183549
567.969	1.55966	1.55462	1.00868	-0.03378	0.070306	0.024919	0.062952	0.01182	0.409726	0.005041	0.169996	0.175038
568.357	1.53948	1.53965	1.00443	-0.03429	0.063668	0.022024	0.064033	0.011014	0.408773	-0.00017	0.160738	0.160565
568.744	1.52643	1.52241	1.00018	-0.03479	0.056426	0.019633	0.062411	0.010735	0.40782	0.004024	0.149205	0.15323
569.132	1.50911	1.50601	0.995926	-0.0353	0.049788	0.01699	0.061871	0.009873	0.406867	0.003097	0.138522	0.141619
569.519	1.4929	1.49347	0.991676	-0.03587	0.04496	0.014725	0.062141	0.009929	0.405915	-0.00057	0.131754	0.13118
569.907	1.47921	1.47719	0.98601	-0.03657	0.03983	0.012069	0.061601	0.009289	0.404962	0.002018	0.122789	0.124808
570.294	1.46437	1.46215	0.98176	-0.03721	0.0347	0.009414	0.06052	0.008955	0.40401	0.002218	0.11359	0.115808
570.681	1.45097	1.44566	0.976093	-0.03791	0.030174	0.007174	0.058359	0.008705	0.403058	0.005314	0.104412	0.109726
571.068	1.43657	1.43297	0.970426	-0.0386	0.026825	0.005739	0.058359	0.008121	0.402106	0.003602	0.099044	0.102645
571.456	1.42488	1.42249	0.966176	-0.03937	0.023928	0.003549	0.058899	0.008149	0.401154	0.002395	0.094525	0.096921
571.843	1.41018	1.41239	0.963343	-0.04013	0.020398	0.002416	0.057818	0.008344	0.400203	-0.00222	0.088976	0.086761
572.23	1.40059	1.40339	0.959093	-0.04089	0.018406	0.002215	0.058089	0.007231	0.399252	-0.0028	0.085941	0.083138
572.616	1.38823	1.38926	0.952009	-0.04165	0.015992	-0.00012	0.057278	0.007454	0.398301	-0.00103	0.080601	0.079575
573.003	1.37247	1.37569	0.943509	-0.04248	0.014604	-0.00227	0.057818	0.007148	0.39735	-0.00322	0.077305	0.074086
573.39	1.36315	1.36471	0.936426	-0.0433	0.012824	-0.00184	0.057278	0.006925	0.396399	-0.00157	0.07519	0.073623
573.777	1.35196	1.35367	0.932176	-0.04413	0.011074	-0.00366	0.056197	0.006564	0.395448	-0.00171	0.070173	0.068461
574.163	1.34024	1.34241	0.925092	-0.04495	0.009505	-0.0041	0.056197	0.006174	0.394498	-0.00216	0.067774	0.065609
574.55	1.32942	1.32926	0.918009	-0.04578	0.007604	-0.00419	0.054036	0.006035	0.393548	0.000157	0.063484	0.063641
574.936	1.31872	1.31739	0.909509	-0.04654	0.006759	-0.00513	0.054306	0.005896	0.392597	0.001332	0.061827	0.063159
575.323	1.30852	1.30551	0.902425	-0.0473	0.005824	-0.00658	0.053766	0.005729	0.391648	0.003009	0.058737	0.061746
575.709	1.29684	1.29544	0.895342	-0.04813	0.00522	-0.00608	0.053496	0.004895	0.390698	0.001393	0.057532	0.058925
576.095	1.28512	1.28584	0.889675	-0.04895	0.004043	-0.0058	0.052145	0.004978	0.389748	-0.00072	0.055365	0.054648
576.481	1.27477	1.27684	0.882592	-0.04978	0.003923	-0.00605	0.052685	0.004672	0.388799	-0.00207	0.055227	0.053157
576.867	1.26333	1.26638	0.875509	-0.05048	0.00338	-0.00695	0.052145	0.004923	0.38785	-0.00305	0.0535	0.050453
577.253	1.25134	1.25823	0.868425	-0.05124	0.004104	-0.00807	0.053496	0.004617	0.386901	-0.0069	0.054149	0.047252
577.639	1.2418	1.24783	0.862758	-0.05194	0.003168	-0.00827	0.051874	0.004283	0.385952	-0.00603	0.051057	0.045024
578.025	1.2345	1.23788	0.855675	-0.05264	0.002363	-0.00784	0.051064	0.004255	0.385003	-0.00338	0.049841	0.046459
578.411	1.22269	1.22622	0.848592	-0.05333	0.0015	-0.00761	0.048902	0.004116	0.384055	-0.00353	0.046904	0.043378
578.797	1.2145	1.21805	0.840092	-0.05397	0.002043	-0.00717	0.050253	0.003699	0.383107	-0.00356	0.048822	0.045267
579.182	1.20528	1.20703	0.833008	-0.05454	0.001548	-0.00731	0.048632	0.003532	0.382158	-0.00174	0.0464	0.044659
579.568	1.19449	1.19585	0.823091	-0.05499	0.00182	-0.00778	0.048902	0.003588	0.38121	-0.00135	0.046532	0.045178
579.954	1.18545	1.18655	0.814591	-0.0553	0.001877	-0.00764	0.049173	0.003588	0.380263	-0.0011	0.046998	0.0459
580.339	1.17573	1.17677	0.806091	-0.05562	0.001729	-0.00677	0.048632	0.003393	0.379315	-0.00104	0.046984	0.045948
580.724	1.16645	1.16756	0.799008	-0.05587	0.002055	-0.00705	0.047822	0.003226	0.378368	-0.0011	0.046055	0.04495
581.11	1.15739	1.158	0.791924	-0.05607	0.002028	-0.00833	0.047822	0.003198	0.37742	-0.00061	0.044717	0.044111
581.495	1.14695	1.1492	0.783424	-0.056	0.0022	-0.0077	0.047552	0.003254	0.376473	-0.00225	0.045303	0.043056
581.88	1.13987	1.13934	0.773508	-0.05581	0.002649	-0.00734	0.047552	0.003254	0.375526	0.00053	0.046118	0.046647
582.265	1.13036	1.12858	0.765007	-0.05543	0.00283	-0.00844	0.047011	0.003032	0.374579	0.001774	0.044428	0.046202
582.65	1.12095	1.11977	0.757924	-0.05499	0.00245	-0.00816	0.045931	0.002976	0.373633	0.001178	0.043201	0.044379
583.035	1.11208	1.11169	0.749424	-0.05435	0.002861	-0.00794	0.046201	0.002809	0.372686	0.000387	0.043929	0.044316
583.42	1.1053	1.10095	0.739507	-0.05353	0.002707	-0.00753	0.04539	0.002656	0.37174	0.004355	0.043227	0.047582
583.805	1.09717	1.09423	0.731007	-0.05257	0.00344	-0.00732	0.046201	0.002687	0.370794	0.002939	0.045003	0.047941
584.19	1.08904	1.08732	0.723924	-0.05143	0.003772	-0.00748	0.046201	0.002481	0.369848	0.001718	0.044978	0.046695
584.575	1.08346	1.07715	0.715424	-0.0501	0.003349	-0.00656	0.043499	0.002631	0.368902	0.006313	0.042922	0.049235
584.959	1.0735	1.07	0.706924	-0.04851	0.003953	-0.00642	0.044039	0.002055	0.367956	0.003497	0.043629	0.047126

## Sheet: 60
Wavelength (nm)	Raw Experimental Spectrum	Raw Best Fit	MbD	MbO	Cyt bH	Cyt bL	Cyt c1	Cyt c	Line	Residual	Corrected Best Fit	Corrected Experimental Spectrum
535.106	1.40842	1.4086	0.262873	0.5233	0.020017	0.009206	0.017399	0.029335	0.546473	-0.00018	0.075957	0.075775
535.501	1.41408	1.41385	0.264705	0.530459	0.019368	0.008534	0.016918	0.029575	0.544293	0.000229	0.074394	0.074623
535.896	1.4205	1.41925	0.266079	0.536902	0.018997	0.008428	0.016918	0.029814	0.542113	0.001246	0.074157	0.075402
536.291	1.42382	1.42594	0.267453	0.544061	0.018812	0.008675	0.016874	0.030133	0.539934	-0.00212	0.074494	0.072378
536.686	1.43159	1.43209	0.269743	0.550504	0.01807	0.008888	0.016437	0.030691	0.537755	-0.0005	0.074086	0.07359
537.08	1.43671	1.43643	0.271575	0.55623	0.017329	0.008334	0.016131	0.031249	0.535577	0.000287	0.073042	0.07333
537.475	1.44175	1.44083	0.272949	0.561242	0.016958	0.008227	0.016087	0.031966	0.5334	0.00092	0.073239	0.07416
537.869	1.44831	1.44713	0.275238	0.566969	0.016866	0.008051	0.016262	0.032524	0.531223	0.001177	0.073703	0.07488
538.263	1.45471	1.45173	0.27707	0.571264	0.016495	0.00831	0.016306	0.033241	0.529046	0.00298	0.074353	0.077332
538.658	1.45714	1.45562	0.278902	0.576275	0.015476	0.008157	0.015825	0.034118	0.52687	0.001517	0.073576	0.075092
539.052	1.46367	1.45961	0.280734	0.58057	0.015383	0.007343	0.016044	0.034836	0.524695	0.004062	0.073606	0.077668
539.446	1.46791	1.46375	0.283024	0.584865	0.014642	0.007249	0.015738	0.035713	0.52252	0.004164	0.073341	0.077505
539.84	1.47063	1.46859	0.284856	0.58916	0.014734	0.006943	0.016044	0.03651	0.520345	0.002034	0.074231	0.076264
540.233	1.47342	1.47078	0.286688	0.592024	0.014642	0.005328	0.016306	0.037626	0.518171	0.00264	0.073901	0.076542
540.627	1.47664	1.47499	0.288977	0.596319	0.014086	0.004691	0.016175	0.038742	0.515998	0.001652	0.073694	0.075345
541.021	1.47964	1.47973	0.291725	0.599899	0.013622	0.004833	0.016044	0.039778	0.513825	-8.79e-05	0.074277	0.074189
541.414	1.48436	1.48323	0.294473	0.602046	0.013252	0.00422	0.016131	0.041452	0.511653	0.00113	0.075055	0.076185
541.808	1.48473	1.48515	0.296763	0.603478	0.012974	0.00323	0.016262	0.042967	0.509481	-0.00042	0.075432	0.075012
542.201	1.48828	1.48625	0.298595	0.605625	0.012603	0.00105	0.01635	0.04472	0.507309	0.002027	0.074723	0.07675
542.594	1.4894	1.48929	0.300885	0.606341	0.012603	0.001009	0.016525	0.046793	0.505139	0.0001	0.07693	0.07703
542.987	1.49343	1.4931	0.303632	0.606341	0.012418	0.00198	0.016656	0.049105	0.502968	0.000333	0.080159	0.080491
543.38	1.49468	1.49538	0.30638	0.606341	0.012232	0.000911	0.016743	0.051975	0.500798	-0.00071	0.081861	0.081156
543.773	1.49544	1.49662	0.308212	0.605625	0.011769	0.000677	0.016699	0.055004	0.498629	-0.00117	0.084149	0.082979
544.166	1.49657	1.49845	0.310502	0.604194	0.011676	0.000441	0.016743	0.058432	0.49646	-0.00188	0.087292	0.085412
544.559	1.49395	1.49925	0.312792	0.60133	0.011676	6.8e-05	0.016831	0.062258	0.494292	-0.0053	0.090833	0.085536
544.952	1.49704	1.5023	0.31554	0.599183	0.011769	3.25e-05	0.017093	0.066563	0.492124	-0.00527	0.095457	0.090192
545.344	1.49801	1.50319	0.317829	0.596319	0.011306	7.15e-05	0.016918	0.070787	0.489957	-0.00518	0.099083	0.093906
545.737	1.50106	1.505	0.319661	0.59274	0.011954	0.000323	0.017443	0.075092	0.48779	-0.00395	0.104812	0.100867
546.129	1.50263	1.50709	0.322409	0.589876	0.011862	0.000235	0.01753	0.079556	0.485624	-0.00446	0.109183	0.104724
546.521	1.50057	1.50643	0.324241	0.585581	0.011954	-0.00026	0.017749	0.083701	0.483458	-0.00586	0.113147	0.107286
546.914	1.49761	1.50667	0.326531	0.581286	0.012325	-0.00059	0.018142	0.087687	0.481292	-0.00907	0.117565	0.108498
547.306	1.5028	1.50622	0.328363	0.576275	0.012881	-0.00085	0.018754	0.091673	0.479127	-0.00342	0.122458	0.119036
547.698	1.50167	1.50601	0.330195	0.571264	0.013066	-0.00024	0.019104	0.095659	0.476963	-0.00434	0.127592	0.123251
548.09	1.50596	1.5053	0.332026	0.566253	0.013252	0.000668	0.019454	0.098847	0.474799	0.000663	0.132221	0.132884
548.482	1.50394	1.50212	0.334316	0.55981	0.013808	0.000114	0.020197	0.101239	0.472636	0.001824	0.135357	0.137181
548.874	1.50076	1.49762	0.336148	0.552651	0.014456	-1.6e-05	0.021071	0.102833	0.470473	0.003143	0.138345	0.141487
549.265	1.49521	1.49299	0.33798	0.545492	0.014734	0.001028	0.021814	0.10363	0.468311	0.002216	0.141207	0.143423
549.657	1.49018	1.48906	0.34027	0.53905	0.015568	0.001438	0.022951	0.10363	0.466149	0.001122	0.143588	0.14471
550.048	1.48446	1.48083	0.341644	0.531891	0.016124	0.00145	0.023694	0.102036	0.463987	0.003631	0.143304	0.146936
550.44	1.47635	1.47271	0.343476	0.524732	0.016588	0.00103	0.024612	0.100442	0.461826	0.00364	0.142672	0.146312
550.831	1.46699	1.46296	0.343934	0.516858	0.017607	0.001851	0.025792	0.097253	0.459666	0.004033	0.142503	0.146536
551.223	1.45992	1.4541	0.345307	0.508983	0.018441	0.003041	0.026754	0.094064	0.457506	0.005823	0.142301	0.148124
551.614	1.44962	1.4422	0.346681	0.501824	0.018812	0.003065	0.027191	0.089282	0.455346	0.007421	0.138349	0.14577
552.005	1.43378	1.43089	0.347597	0.495382	0.019646	0.002735	0.027847	0.084499	0.453187	0.002892	0.134726	0.137618
552.396	1.4222	1.41919	0.348513	0.488223	0.020665	0.003501	0.028503	0.078759	0.451029	0.003006	0.131428	0.134433
552.787	1.40731	1.4047	0.348971	0.479632	0.021314	0.004515	0.028459	0.07294	0.44887	0.002608	0.127227	0.129836
553.178	1.39506	1.39139	0.349887	0.471042	0.022426	0.005493	0.028634	0.0672	0.446713	0.003668	0.123753	0.127421
553.568	1.3779	1.37881	0.350345	0.463883	0.023353	0.006766	0.028372	0.06154	0.444556	-0.00091	0.120031	0.119119
553.959	1.36665	1.36683	0.351261	0.456725	0.024557	0.007862	0.028066	0.05596	0.442399	-0.00018	0.116445	0.116267
554.35	1.3528	1.3535	0.351719	0.44885	0.025947	0.008404	0.027716	0.050619	0.440243	-0.0007	0.112687	0.111991
554.74	1.33961	1.34061	0.352177	0.44026	0.027152	0.009842	0.027016	0.046076	0.438087	-0.001	0.110086	0.109089
555.131	1.32663	1.32942	0.352177	0.433101	0.028449	0.012259	0.025967	0.041532	0.435932	-0.00278	0.108207	0.105425
555.521	1.31397	1.31763	0.352177	0.425942	0.030117	0.012966	0.02518	0.037466	0.433777	-0.00366	0.10573	0.102072
555.911	1.30247	1.30616	0.352177	0.418784	0.031322	0.014852	0.023607	0.033799	0.431622	-0.00369	0.10358	0.09989
556.301	1.29103	1.29637	0.352635	0.411625	0.03299	0.016266	0.022776	0.030611	0.429469	-0.00534	0.102643	0.0973
556.692	1.28227	1.28534	0.352177	0.404466	0.035122	0.016738	0.021945	0.027582	0.427315	-0.00308	0.101386	0.098309
557.082	1.27246	1.27596	0.352177	0.398023	0.036604	0.018152	0.020809	0.025031	0.425162	-0.0035	0.100596	0.097097
557.471	1.26241	1.26814	0.351719	0.392296	0.03855	0.019803	0.019803	0.022958	0.42301	-0.00573	0.101114	0.095388
557.861	1.25502	1.25977	0.351261	0.387285	0.040033	0.020863	0.018579	0.020886	0.420857	-0.00474	0.100361	0.095617
558.251	1.24805	1.25213	0.350803	0.382274	0.041794	0.021924	0.017661	0.018972	0.418706	-0.00409	0.100352	0.096266
558.641	1.24064	1.24504	0.350803	0.377263	0.043276	0.022867	0.016743	0.017537	0.416555	-0.00441	0.100424	0.096017
559.03	1.23628	1.2378	0.350803	0.372252	0.044944	0.023339	0.015956	0.016103	0.414404	-0.00152	0.100342	0.098825
559.42	1.23012	1.23235	0.349887	0.369389	0.04652	0.024046	0.015432	0.014827	0.412254	-0.00224	0.100825	0.09859
559.809	1.22331	1.22694	0.349429	0.366525	0.04791	0.024517	0.014907	0.013552	0.410104	-0.00363	0.100886	0.097257
560.199	1.2194	1.21919	0.348055	0.362946	0.049022	0.0244	0.014295	0.012515	0.407954	0.000209	0.100232	0.100441
560.588	1.21549	1.21366	0.347597	0.360082	0.049763	0.025343	0.013508	0.011559	0.405806	0.00183	0.100173	0.102003
560.977	1.21056	1.20829	0.347139	0.357219	0.050319	0.026168	0.013027	0.010762	0.403657	0.002274	0.100276	0.10255
561.366	1.20576	1.20476	0.346223	0.355071	0.051339	0.027582	0.013071	0.009964	0.401509	0.001001	0.101956	0.102957
561.755	1.20414	1.19984	0.345765	0.352924	0.051061	0.029114	0.012372	0.009247	0.399361	0.0043	0.101794	0.106094
562.144	1.19952	1.19568	0.344849	0.351492	0.051339	0.02994	0.01224	0.008609	0.397214	0.003835	0.102128	0.105963
562.533	1.19597	1.19196	0.343934	0.350776	0.050968	0.031354	0.011891	0.007972	0.395068	0.004004	0.102184	0.106188
562.922	1.19115	1.1891	0.343476	0.350776	0.050319	0.032297	0.011847	0.007461	0.392921	0.002055	0.101925	0.10398
563.311	1.18894	1.18447	0.343018	0.35006	0.0493	0.032651	0.011716	0.006951	0.390775	0.004474	0.100618	0.105092
563.699	1.18122	1.17993	0.341186	0.35006	0.047725	0.034419	0.011322	0.006592	0.38863	0.001291	0.100058	0.101349
564.088	1.17877	1.17705	0.339812	0.351492	0.046057	0.035833	0.011191	0.006178	0.386485	0.001724	0.099259	0.100983
564.476	1.17388	1.17304	0.338438	0.352924	0.044388	0.035833	0.011366	0.005747	0.384341	0.000845	0.097335	0.09818
564.865	1.1694	1.16884	0.337064	0.355071	0.042164	0.035715	0.011235	0.005397	0.382196	0.000558	0.094511	0.095069
565.253	1.16446	1.16285	0.33569	0.356503	0.039477	0.035244	0.010885	0.004998	0.380053	0.001611	0.090604	0.092215
565.641	1.1596	1.15762	0.334774	0.358651	0.03679	0.034183	0.010623	0.004695	0.377909	0.001979	0.086291	0.08827
566.029	1.1533	1.15309	0.333858	0.361514	0.033917	0.033358	0.01023	0.004448	0.375767	0.000209	0.081952	0.082161
566.417	1.14841	1.14891	0.332484	0.364377	0.031322	0.032533	0.010404	0.004161	0.373624	-0.0005	0.07842	0.07792
566.805	1.14386	1.14443	0.330652	0.368673	0.02882	0.030647	0.010317	0.003834	0.371482	-0.00057	0.073618	0.073053
567.193	1.13932	1.14015	0.329279	0.372252	0.026318	0.028761	0.010448	0.003755	0.369341	-0.00084	0.069282	0.068445
567.581	1.13478	1.13445	0.327447	0.376547	0.023631	0.025814	0.010142	0.003667	0.3672	0.000329	0.063254	0.063583
567.969	1.1306	1.13048	0.326073	0.380842	0.021592	0.023339	0.010186	0.003388	0.365059	0.000124	0.058504	0.058628
568.357	1.12641	1.12789	0.324699	0.386569	0.019553	0.020628	0.010361	0.003157	0.362919	-0.00148	0.053698	0.052219
568.744	1.12428	1.12529	0.323325	0.392296	0.017329	0.018388	0.010098	0.003077	0.360779	-0.00101	0.048893	0.047878
569.132	1.12185	1.12266	0.321951	0.398023	0.01529	0.015913	0.010011	0.00283	0.358639	-0.00081	0.044044	0.043235
569.519	1.12074	1.12204	0.320577	0.404466	0.013808	0.013791	0.010055	0.002846	0.3565	-0.0013	0.040499	0.039199
569.907	1.11935	1.12161	0.318745	0.412341	0.012232	0.011304	0.009967	0.002663	0.354362	-0.00226	0.036166	0.033904
570.294	1.11912	1.12093	0.317371	0.419499	0.010657	0.008817	0.009792	0.002567	0.352223	-0.00181	0.031833	0.030026
570.681	1.11927	1.12092	0.31554	0.427374	0.009267	0.006719	0.009443	0.002495	0.350086	-0.00165	0.027923	0.026272
571.068	1.11968	1.12229	0.313708	0.435249	0.008238	0.005375	0.009443	0.002328	0.347948	-0.00261	0.025384	0.022776
571.456	1.12211	1.12452	0.312334	0.443839	0.007349	0.003324	0.00953	0.002336	0.345811	-0.00241	0.022538	0.020124
571.843	1.1254	1.1278	0.311418	0.452429	0.006264	0.002263	0.009355	0.002391	0.343675	-0.0024	0.020274	0.017877
572.23	1.12835	1.1318	0.310044	0.46102	0.005653	0.002075	0.009399	0.002073	0.341539	-0.00345	0.019199	0.015747
572.616	1.13338	1.13297	0.307754	0.46961	0.004911	-0.00011	0.009268	0.002136	0.339403	0.000411	0.016201	0.016611
573.003	1.13466	1.13496	0.305006	0.478917	0.004485	-0.00212	0.009355	0.002049	0.337268	-0.00029	0.013767	0.013473
573.39	1.13925	1.13954	0.302716	0.488223	0.003938	-0.00172	0.009268	0.001985	0.335133	-0.00029	0.01347	0.013179
573.777	1.14365	1.14281	0.301343	0.497529	0.003401	-0.00343	0.009093	0.001881	0.332998	0.000838	0.010945	0.011783
574.163	1.14828	1.14669	0.299053	0.506835	0.002919	-0.00384	0.009093	0.00177	0.330864	0.001593	0.009939	0.011532
574.55	1.1516	1.15052	0.296763	0.516142	0.002335	-0.00393	0.008743	0.00173	0.32873	0.001084	0.008883	0.009967
574.936	1.15794	1.15309	0.294015	0.524732	0.002076	-0.00481	0.008787	0.00169	0.326597	0.004851	0.007743	0.012594
575.323	1.16341	1.15548	0.291725	0.533323	0.001789	-0.00616	0.008699	0.001642	0.324464	0.007928	0.005965	0.013894
575.709	1.16676	1.16036	0.289435	0.542629	0.001603	-0.00569	0.008656	0.001403	0.322331	0.006392	0.005969	0.012361
576.095	1.17055	1.16541	0.287604	0.551935	0.001242	-0.00543	0.008437	0.001427	0.320199	0.005143	0.005672	0.010815
576.481	1.17379	1.17002	0.285314	0.561242	0.001205	-0.00567	0.008525	0.001339	0.318068	0.003765	0.005399	0.009164
576.867	1.17862	1.17246	0.283024	0.569116	0.001038	-0.00651	0.008437	0.001411	0.315936	0.006169	0.004379	0.010548
577.253	1.18023	1.17593	0.280734	0.577707	0.00126	-0.00756	0.008656	0.001323	0.313805	0.004296	0.003684	0.00798
577.639	1.18246	1.17901	0.278902	0.585581	0.000973	-0.00774	0.008393	0.001228	0.311675	0.00345	0.00285	0.0063
578.025	1.18765	1.18248	0.276612	0.593456	0.000726	-0.00734	0.008262	0.00122	0.309544	0.005177	0.002864	0.008041
578.411	1.18634	1.18549	0.274322	0.60133	0.000461	-0.00713	0.007913	0.00118	0.307415	0.000849	0.002422	0.00327
578.797	1.19014	1.18845	0.271575	0.608489	0.000627	-0.00672	0.008131	0.00106	0.305285	0.001688	0.0031	0.004788
579.182	1.19176	1.18988	0.269285	0.614932	0.000475	-0.00685	0.007869	0.001012	0.303156	0.001881	0.002508	0.004389
579.568	1.1896	1.18927	0.266079	0.619943	0.000559	-0.00728	0.007913	0.001028	0.301027	0.000335	0.002215	0.002551
579.954	1.19017	1.18816	0.263331	0.623522	0.000576	-0.00715	0.007956	0.001028	0.298899	0.002008	0.002406	0.004414
580.339	1.18686	1.18749	0.260583	0.627102	0.000531	-0.00634	0.007869	0.000973	0.296771	-0.00063	0.003031	0.002404
580.724	1.18455	1.18559	0.258294	0.629965	0.000631	-0.0066	0.007738	0.000925	0.294644	-0.00105	0.002693	0.001644
581.11	1.17947	1.18211	0.256004	0.632113	0.000623	-0.0078	0.007738	0.000917	0.292517	-0.00264	0.001474	-0.00117
581.495	1.17395	1.17713	0.253256	0.631397	0.000676	-0.00721	0.007694	0.000933	0.29039	-0.00319	0.002088	-0.0011
581.88	1.16729	1.17013	0.25005	0.629249	0.000814	-0.00687	0.007694	0.000933	0.288264	-0.00284	0.002568	-0.00027
582.265	1.15759	1.15983	0.247302	0.624954	0.000869	-0.00791	0.007607	0.000869	0.286138	-0.00224	0.001435	-0.0008
582.65	1.14539	1.15037	0.245013	0.619943	0.000752	-0.00764	0.007432	0.000853	0.284012	-0.00498	0.001399	-0.00358
583.035	1.13527	1.13866	0.242265	0.612784	0.000879	-0.00744	0.007475	0.000805	0.281887	-0.00339	0.001721	-0.00167
583.42	1.12166	1.12419	0.239059	0.603478	0.000831	-0.00705	0.007344	0.000761	0.279762	-0.00253	0.001888	-0.00064
583.805	1.10589	1.10913	0.236311	0.59274	0.001056	-0.00686	0.007475	0.00077	0.277637	-0.00324	0.002442	-0.0008
584.19	1.08808	1.09173	0.234021	0.579854	0.001158	-0.007	0.007475	0.000711	0.275513	-0.00365	0.002343	-0.00131
584.575	1.06933	1.07216	0.231274	0.564821	0.001029	-0.00614	0.007038	0.000754	0.273389	-0.00284	0.00268	-0.00016
584.959	1.04889	1.04963	0.228526	0.546924	0.001214	-0.00601	0.007126	0.000589	0.271266	-0.00074	0.002917	0.002179

## Sheet: 61
Wavelength (nm)	Raw Experimental Spectrum	Raw Best Fit	MbD	MbO	Cyt bH	Cyt bL	Cyt c1	Cyt c	Line	Residual	Corrected Best Fit	Corrected Experimental Spectrum
535.106	1.18209	1.18538	0.151885	0.468715	0.024161	0.010678	0.022536	0.021917	0.485493	-0.00329	0.079291	0.075996
535.501	1.18806	1.18887	0.152944	0.475127	0.023378	0.009899	0.021913	0.022095	0.483516	-0.00081	0.077284	0.076471
535.896	1.19034	1.19307	0.153737	0.480898	0.02293	0.009776	0.021913	0.022274	0.481538	-0.00273	0.076893	0.074164
536.291	1.19555	1.19854	0.154531	0.48731	0.022706	0.010063	0.021856	0.022512	0.479562	-0.00299	0.077138	0.074151
536.686	1.19905	1.20286	0.155854	0.49308	0.021812	0.010309	0.02129	0.022929	0.477586	-0.00381	0.07634	0.072529
537.08	1.20517	1.20555	0.156913	0.49821	0.020917	0.009666	0.020894	0.023346	0.47561	-0.00038	0.074823	0.074442
537.475	1.20764	1.20877	0.157706	0.502698	0.020469	0.009543	0.020837	0.023882	0.473635	-0.00113	0.074732	0.073597
537.869	1.2131	1.21358	0.159029	0.507828	0.020358	0.009338	0.021063	0.024299	0.47166	-0.00047	0.075058	0.074583
538.263	1.21825	1.21695	0.160088	0.511675	0.01991	0.009639	0.02112	0.024835	0.469685	0.001295	0.075504	0.076799
538.658	1.22151	1.21915	0.161146	0.516163	0.01868	0.009461	0.020497	0.02549	0.467712	0.002363	0.074128	0.076492
539.052	1.2251	1.22185	0.162205	0.520011	0.018568	0.008518	0.02078	0.026026	0.465738	0.003254	0.073892	0.077146
539.446	1.22827	1.2243	0.163528	0.523858	0.017673	0.008408	0.020384	0.026681	0.463765	0.003971	0.073147	0.077117
539.84	1.23026	1.22798	0.164586	0.527705	0.017785	0.008053	0.02078	0.027277	0.461793	0.002285	0.073895	0.07618
540.233	1.23284	1.22882	0.165645	0.53027	0.017673	0.00618	0.02112	0.028111	0.459821	0.004017	0.073084	0.077101
540.627	1.23331	1.23127	0.166968	0.534117	0.017002	0.005442	0.02095	0.028945	0.457849	0.002041	0.072338	0.074379
541.021	1.23419	1.2343	0.168555	0.537323	0.016443	0.005606	0.02078	0.029719	0.455878	-0.00012	0.072547	0.072431
541.414	1.23623	1.23605	0.170143	0.539247	0.015995	0.004895	0.020894	0.030969	0.453908	0.000179	0.072753	0.072932
541.808	1.23741	1.2365	0.171466	0.540529	0.01566	0.003746	0.021063	0.032101	0.451938	0.000905	0.07257	0.073475
542.201	1.2395	1.23596	0.172525	0.542453	0.015212	0.001218	0.021177	0.033411	0.449968	0.003535	0.071018	0.074553
542.594	1.24001	1.23769	0.173848	0.543094	0.015212	0.00117	0.021403	0.03496	0.447999	0.002321	0.072745	0.075067
542.987	1.24234	1.2401	0.175435	0.543094	0.014988	0.002297	0.021573	0.036687	0.44603	0.002233	0.075545	0.077778
543.38	1.2404	1.24052	0.177023	0.543094	0.014765	0.001057	0.021686	0.038831	0.444062	-0.00012	0.076339	0.07622
543.773	1.24251	1.24034	0.178081	0.542453	0.014206	0.000785	0.02163	0.041094	0.442094	0.002168	0.077714	0.079882
544.166	1.24118	1.24065	0.179404	0.54117	0.014094	0.000511	0.021686	0.043655	0.440127	0.00053	0.079946	0.080476
544.559	1.23865	1.23998	0.180727	0.538605	0.014094	7.89e-05	0.0218	0.046514	0.43816	-0.00133	0.082486	0.081155
544.952	1.23863	1.2413	0.182315	0.536682	0.014206	3.77e-05	0.022139	0.04973	0.436194	-0.00267	0.086112	0.083441
545.344	1.23798	1.24051	0.183638	0.534117	0.013646	8.3e-05	0.021913	0.052886	0.434228	-0.00254	0.088528	0.085993
545.737	1.23888	1.24137	0.184696	0.530911	0.014429	0.000375	0.022592	0.056102	0.432262	-0.00249	0.093498	0.091012
546.129	1.23785	1.24166	0.186284	0.528346	0.014317	0.000272	0.022705	0.059437	0.430297	-0.00381	0.096732	0.092927
546.521	1.23761	1.23983	0.187343	0.524499	0.014429	-0.0003	0.022989	0.062534	0.428332	-0.00222	0.099654	0.097431
546.914	1.23542	1.23889	0.188666	0.520652	0.014877	-0.00068	0.023498	0.065512	0.426368	-0.00347	0.103203	0.099735
547.306	1.23764	1.23764	0.189724	0.516163	0.015548	-0.00099	0.024291	0.06849	0.424404	1.53e-06	0.107343	0.107345
547.698	1.23317	1.23661	0.190782	0.511675	0.015771	-0.00027	0.024744	0.071468	0.422441	-0.00344	0.111708	0.108273
548.09	1.23477	1.23532	0.191841	0.507187	0.015995	0.000775	0.025197	0.07385	0.420478	-0.00055	0.115817	0.115268
548.482	1.23189	1.23169	0.193164	0.501416	0.016666	0.000132	0.026159	0.075637	0.418516	0.000204	0.118595	0.118798
548.874	1.22852	1.22733	0.194222	0.495004	0.017449	-1.86e-05	0.027292	0.076828	0.416554	0.001188	0.121551	0.122739
549.265	1.22296	1.22312	0.195281	0.488592	0.017785	0.001192	0.028254	0.077424	0.414592	-0.00016	0.124655	0.124496
549.657	1.21931	1.21967	0.196604	0.482821	0.018792	0.001668	0.029727	0.077424	0.412631	-0.00035	0.12761	0.127259
550.048	1.21434	1.21254	0.197398	0.476409	0.019463	0.001682	0.030689	0.076232	0.410671	0.001793	0.128066	0.129859
550.44	1.207	1.2053	0.198456	0.469997	0.020022	0.001195	0.031878	0.075041	0.40871	0.001697	0.128136	0.129833
550.831	1.19901	1.19788	0.198721	0.462944	0.021252	0.002147	0.033407	0.072659	0.406751	0.001131	0.129465	0.130596
551.223	1.19279	1.19091	0.199515	0.455891	0.022259	0.003527	0.034653	0.070277	0.404791	0.00188	0.130716	0.132596
551.614	1.18408	1.1808	0.200308	0.449479	0.022706	0.003555	0.035219	0.066703	0.402832	0.003275	0.128184	0.131458
552.005	1.17291	1.1715	0.200838	0.443708	0.023713	0.003172	0.036068	0.06313	0.400874	0.00141	0.126083	0.127493
552.396	1.16356	1.16234	0.201367	0.437296	0.024944	0.004061	0.036918	0.058842	0.398916	0.001218	0.124764	0.125982
552.787	1.15055	1.15051	0.201631	0.429602	0.025727	0.005236	0.036861	0.054494	0.396958	3.88e-05	0.122318	0.122357
553.178	1.14258	1.1398	0.202161	0.421908	0.027069	0.006371	0.037087	0.050206	0.395001	0.002773	0.120734	0.123506
553.568	1.13027	1.12973	0.202425	0.415496	0.028187	0.007848	0.036748	0.045978	0.393044	0.000544	0.118761	0.119304
553.959	1.11917	1.12005	0.202954	0.409084	0.029641	0.009119	0.036351	0.041809	0.391088	-0.00088	0.116921	0.116042
554.35	1.10872	1.10917	0.203219	0.40203	0.031319	0.009748	0.035898	0.037818	0.389132	-0.00045	0.114784	0.114334
554.74	1.0992	1.0986	0.203484	0.394336	0.032773	0.011416	0.034992	0.034424	0.387177	0.000594	0.113606	0.1142
555.131	1.08738	1.08985	0.203484	0.387924	0.034339	0.014219	0.033634	0.031029	0.385222	-0.00247	0.113221	0.110746
555.521	1.07912	1.08026	0.203484	0.381512	0.036353	0.015039	0.032614	0.027992	0.383267	-0.00114	0.111998	0.110863
555.911	1.06904	1.07076	0.203484	0.3751	0.037807	0.017227	0.030576	0.025252	0.381313	-0.00172	0.110862	0.109142
556.301	1.06053	1.06285	0.203748	0.368688	0.03982	0.018868	0.0295	0.02287	0.379359	-0.00232	0.111058	0.108734
556.692	1.05237	1.054	0.203484	0.362276	0.042393	0.019414	0.028424	0.020607	0.377405	-0.00163	0.110838	0.109204
557.082	1.04474	1.04633	0.203484	0.356505	0.044183	0.021055	0.026952	0.018701	0.375452	-0.00159	0.11089	0.109301
557.471	1.0376	1.0404	0.203219	0.351376	0.046531	0.022969	0.02565	0.017152	0.3735	-0.0028	0.112303	0.109505
557.861	1.03301	1.03358	0.202954	0.346887	0.048321	0.0242	0.024064	0.015604	0.371548	-0.00057	0.112189	0.111623
558.251	1.0265	1.02761	0.20269	0.342399	0.050446	0.02543	0.022875	0.014174	0.369596	-0.00112	0.112926	0.111811
558.641	1.02025	1.02179	0.20269	0.337911	0.052236	0.026524	0.021686	0.013102	0.367645	-0.00154	0.113549	0.112006
559.03	1.01644	1.01582	0.20269	0.333422	0.054249	0.027071	0.020667	0.01203	0.365694	0.000616	0.114018	0.114633
559.42	1.01145	1.01187	0.202161	0.330858	0.056151	0.027891	0.019988	0.011078	0.363743	-0.00042	0.115107	0.114687
559.809	1.00612	1.00768	0.201896	0.328293	0.057829	0.028438	0.019308	0.010125	0.361793	-0.00156	0.1157	0.114143
560.199	1.00155	1.00137	0.201102	0.325087	0.059171	0.028301	0.018515	0.00935	0.359843	0.000184	0.115338	0.115522
560.588	0.999326	0.996847	0.200838	0.322522	0.060066	0.029395	0.017496	0.008636	0.357894	0.00248	0.115593	0.118073
560.977	0.994546	0.992478	0.200573	0.319957	0.060737	0.030352	0.016873	0.00804	0.355945	0.002068	0.116003	0.118071
561.366	0.991711	0.990409	0.200044	0.318034	0.061967	0.031993	0.01693	0.007445	0.353997	0.001303	0.118335	0.119637
561.755	0.989561	0.986272	0.199779	0.31611	0.061632	0.03377	0.016024	0.006909	0.352049	0.003288	0.118335	0.121623
562.144	0.985665	0.983159	0.19925	0.314828	0.061967	0.034727	0.015854	0.006432	0.350101	0.002505	0.118981	0.121486
562.533	0.980846	0.980306	0.198721	0.314186	0.06152	0.036368	0.015401	0.005956	0.348154	0.000541	0.119245	0.119785
562.922	0.977969	0.977967	0.198456	0.314186	0.060737	0.037462	0.015345	0.005574	0.346207	1.66e-06	0.119118	0.119119
563.311	0.975197	0.973743	0.198192	0.313545	0.059507	0.037872	0.015175	0.005193	0.34426	0.001454	0.117746	0.1192
563.699	0.969522	0.970111	0.197133	0.313545	0.057605	0.039923	0.014665	0.004925	0.342314	-0.00059	0.117118	0.116529
564.088	0.967171	0.967801	0.196339	0.314828	0.055592	0.041563	0.014495	0.004616	0.340369	-0.00063	0.116266	0.115636
564.476	0.961471	0.964236	0.195545	0.31611	0.053578	0.041563	0.014722	0.004294	0.338423	-0.00276	0.114157	0.111392
564.865	0.957864	0.960168	0.194752	0.318034	0.050894	0.041427	0.014552	0.004032	0.336478	-0.0023	0.110904	0.1086
565.253	0.95332	0.95417	0.193958	0.319316	0.04765	0.04088	0.014099	0.003734	0.334534	-0.00085	0.106363	0.105513
565.641	0.949156	0.94858	0.193429	0.32124	0.044406	0.039649	0.013759	0.003508	0.33259	0.000576	0.101322	0.101898
566.029	0.943292	0.943553	0.192899	0.323804	0.040939	0.038692	0.01325	0.003323	0.330646	-0.00026	0.096204	0.095942
566.417	0.937507	0.939304	0.192106	0.326369	0.037807	0.037735	0.013476	0.003109	0.328703	-0.0018	0.092127	0.09033
566.805	0.934155	0.934585	0.191047	0.330216	0.034787	0.035547	0.013363	0.002865	0.32676	-0.00043	0.086562	0.086132
567.193	0.929128	0.929957	0.190253	0.333422	0.031767	0.03336	0.013533	0.002805	0.324817	-0.00083	0.081464	0.080635
567.581	0.92542	0.92368	0.189195	0.33727	0.028523	0.029942	0.013136	0.00274	0.322875	0.00174	0.074341	0.07608
567.969	0.922339	0.919308	0.188401	0.341117	0.026062	0.027071	0.013193	0.002531	0.320933	0.003031	0.068857	0.071888
568.357	0.917256	0.91615	0.187607	0.346246	0.023601	0.023926	0.013419	0.002358	0.318992	0.001106	0.063305	0.064412
568.744	0.914194	0.912864	0.186813	0.351376	0.020917	0.021328	0.01308	0.002299	0.31705	0.001331	0.057624	0.058954
569.132	0.91123	0.909629	0.18602	0.356505	0.018456	0.018457	0.012966	0.002114	0.31511	0.001601	0.051994	0.053595
569.519	0.909776	0.908483	0.185226	0.362276	0.016666	0.015996	0.013023	0.002126	0.313169	0.001292	0.047812	0.049104
569.907	0.907738	0.907502	0.184167	0.369329	0.014765	0.013112	0.01291	0.001989	0.31123	0.000236	0.042775	0.043011
570.294	0.907905	0.906096	0.183373	0.375741	0.012863	0.010227	0.012683	0.001918	0.30929	0.001809	0.037691	0.0395
570.681	0.906919	0.905533	0.182315	0.382795	0.011185	0.007793	0.01223	0.001864	0.307351	0.001386	0.033073	0.034459
571.068	0.906734	0.906664	0.181257	0.389848	0.009944	0.006234	0.01223	0.001739	0.305412	7.01e-05	0.030148	0.030218
571.456	0.908041	0.908293	0.180463	0.397542	0.00887	0.003856	0.012344	0.001745	0.303474	-0.00025	0.026814	0.026562
571.843	0.908629	0.910796	0.179934	0.405236	0.007561	0.002625	0.012117	0.001787	0.301535	-0.00217	0.02409	0.021924
572.23	0.911225	0.91462	0.17914	0.412931	0.006823	0.002406	0.012174	0.001548	0.299598	-0.0034	0.022952	0.019556
572.616	0.91556	0.915497	0.177817	0.420625	0.005928	-0.00013	0.012004	0.001596	0.29766	6.28e-05	0.019395	0.019458
573.003	0.917138	0.917514	0.176229	0.428961	0.005414	-0.00246	0.012117	0.001531	0.295723	-0.00038	0.016601	0.016225
573.39	0.920097	0.922234	0.174906	0.437296	0.004754	-0.002	0.012004	0.001483	0.293787	-0.00214	0.016245	0.014108
573.777	0.923917	0.924904	0.174112	0.445632	0.004105	-0.00398	0.011777	0.001406	0.291851	-0.00099	0.013309	0.012322
574.163	0.927061	0.928837	0.172789	0.453967	0.003523	-0.00446	0.011777	0.001322	0.289915	-0.00178	0.012166	0.01039
574.55	0.931391	0.932631	0.171466	0.462303	0.002819	-0.00455	0.011324	0.001292	0.287979	-0.00124	0.010883	0.009643
574.936	0.936861	0.935491	0.169878	0.469997	0.002506	-0.00558	0.011381	0.001263	0.286044	0.00137	0.009571	0.010941
575.323	0.94148	0.937859	0.168555	0.477692	0.002159	-0.00715	0.011268	0.001227	0.284109	0.003621	0.007503	0.011124
575.709	0.944797	0.943025	0.167232	0.486027	0.001935	-0.0066	0.011211	0.001048	0.282175	0.001772	0.007591	0.009363
576.095	0.948143	0.947968	0.166174	0.494363	0.001499	-0.0063	0.010928	0.001066	0.280241	0.000175	0.00719	0.007365
576.481	0.951925	0.952776	0.164851	0.502698	0.001454	-0.00658	0.011041	0.001001	0.278307	-0.00085	0.00692	0.006069
576.867	0.95631	0.955341	0.163528	0.509751	0.001253	-0.00755	0.010928	0.001054	0.276374	0.000968	0.005688	0.006656
577.253	0.958967	0.959049	0.162205	0.517446	0.001521	-0.00876	0.011211	0.000989	0.274441	-8.12e-05	0.004957	0.004876
577.639	0.963292	0.962134	0.161146	0.524499	0.001174	-0.00898	0.010871	0.000917	0.272508	0.001158	0.003981	0.005139
578.025	0.967448	0.965922	0.159823	0.531552	0.000876	-0.00852	0.010702	0.000911	0.270576	0.001526	0.003971	0.005496
578.411	0.968562	0.969164	0.1585	0.538605	0.000556	-0.00827	0.010249	0.000881	0.268644	-0.0006	0.003414	0.002812
578.797	0.972637	0.97293	0.156913	0.545017	0.000757	-0.00779	0.010532	0.000792	0.266712	-0.00029	0.004288	0.003995
579.182	0.973519	0.974737	0.15559	0.550788	0.000574	-0.00794	0.010192	0.000756	0.264781	-0.00122	0.003579	0.00236
579.568	0.974337	0.975106	0.153737	0.555276	0.000674	-0.00845	0.010249	0.000768	0.26285	-0.00077	0.003242	0.002473
579.954	0.975307	0.975022	0.15215	0.558482	0.000696	-0.0083	0.010305	0.000768	0.26092	0.000285	0.00347	0.003755
580.339	0.974155	0.975444	0.150562	0.561688	0.000641	-0.00736	0.010192	0.000727	0.258989	-0.00129	0.004204	0.002915
580.724	0.97302	0.97437	0.149239	0.564253	0.000762	-0.00766	0.010022	0.000691	0.25706	-0.00135	0.003818	0.002468
581.11	0.971059	0.97163	0.147916	0.566177	0.000752	-0.00905	0.010022	0.000685	0.25513	-0.00057	0.002408	0.001836
581.495	0.967127	0.968175	0.146328	0.565536	0.000815	-0.00837	0.009965	0.000697	0.253201	-0.00105	0.00311	0.002062
581.88	0.960799	0.963034	0.144476	0.563612	0.000982	-0.00797	0.009965	0.000697	0.251272	-0.00223	0.003674	0.001439
582.265	0.955524	0.954373	0.142888	0.559765	0.001049	-0.00917	0.009852	0.000649	0.249343	0.00115	0.002377	0.003527
582.65	0.944729	0.946569	0.141565	0.555276	0.000908	-0.00886	0.009626	0.000637	0.247415	-0.00184	0.002312	0.000471
583.035	0.937328	0.937047	0.139978	0.548864	0.00106	-0.00863	0.009682	0.000602	0.245487	0.000281	0.002717	0.002998
583.42	0.926473	0.925123	0.138125	0.540529	0.001003	-0.00818	0.009513	0.000569	0.24356	0.001349	0.002909	0.004258
583.805	0.912909	0.912657	0.136538	0.530911	0.001275	-0.00796	0.009682	0.000575	0.241633	0.000252	0.003576	0.003828
584.19	0.898586	0.897781	0.135215	0.519369	0.001398	-0.00812	0.009682	0.000531	0.239706	0.000806	0.003491	0.004296
584.575	0.881132	0.881109	0.133627	0.505904	0.001242	-0.00712	0.009116	0.000563	0.23778	2.28e-05	0.003798	0.003821
584.959	0.863681	0.861929	0.132039	0.489874	0.001465	-0.00697	0.009229	0.00044	0.235853	0.001752	0.004162	0.005914

## Sheet: Key
Sheet #	Description	Corresponding Figure	Notes:
Ext. Figure 2
58	Representative corrected spectrum and best fit of Wt mouse heart at normoxia	Ext. Fig. 2a	Exp. ID: 0919_02
59	Representative corrected spectrum and best fit of Wt mouse heart at 20 min ischaemia	Ext. Fig. 2b	Exp. ID: 0919_02
60	Representative corrected spectrum and best fit of Wt mouse heart at 1 min reperfusion	Ext. Fig. 2c	Exp. ID: 0919_02
61	Representative corrected spectrum and best fit of Wt mouse heart at 20 min reperfusion	Ext. Fig. 2d	Exp. ID: 0919_02
